# Supplementary material for: Proteome and allergenome of the European house dust mite Dermatophagoides pteronyssinus
Source: PLoS One. 2019 May 1;14(5):e0216171. doi: 10.1371/journal.pone.0216171 (PMC6493757; doi:10.1371/journal.pone.0216171)
Supplement: S1 Data — To be considered an allergen ortholog, proteins had to have reciprocal best hits with an allergen (E-value ≤1E-05), an alignment length of at least 80 amino acids and share at least 35% identity. We also identified allergen homologs by removing the criteria of being a reciprocal best hit. (XLSX) [file pone.0216171.s005.xlsx]

## Sheet: Sheet1
Allergen Group	Allergen ID	Description	D. farinae	D. pteronyssinus	E. maynei	P. ovis	S. scabiei	T. urticae	I. scapularis	R. microplus	T. mercedesae	V. destructor	V. jacobsoni	G. occidentalis	P. tepidariorum	C. sculpturatus
1	P08176	Der p 1	*DEFA_073880	*DERPT_G1283	*OTF70625.1	*PSOVI14g10410	*KPM05040.1	XP_025017118.1	XP_002399230.1	Rmi_v2_LOC_000107.1	OQR77126.1	XP_022646440.1	XP_022703927.1	XP_003741376.1	XP_021003427.1	XP_023221466.1
2	Q1H8P8	Der p 2	*DEFA_057430	*DERPT_G8792	*OTF72529.1	*PSOVI17g08010	KPM02728.1	XP_015789130.1	XP_002407503.1	Rmi_v2_LOC_010183.1	OQR72593.1	XP_022670733.1	XP_022705698.1	XP_003741573.1	-	XP_023209669.1
3	P39675	Der p 3	*DEFA_036500	*DERPT_G8859	*OTF72813.1	*PSOVI81g00190	*KPM04366.1	*XP_025017694.1	*XP_002412732.1	*Rmi_v2_LOC_019056.1	*OQR75377.1	*XP_022672210.1	*XP_022709329.1	*XP_018496394.1	*XP_015908707.1	*XP_023218223.1
4	Q9Y197	Der p 4	*DEFA_092370	*DERPT_G360	*OTF75647.1	*PSOVI298g01260	-	*XP_015786849.1	*XP_002434505.1	*Rmi_v2_LOC_012080.1	OQR67762.1	XP_022669493.1	XP_022696704.1	XP_003742001.1	*XP_021002580.1	*XP_023225708.1
5	P14004	Der p 5	*DEFA_009370	*DERPT_G7260	*OTF74015.1	*PSOVI26g02710	-	-	-	-	-	-	-	-	-	-
6	DEFA_160240	Der f 6 like allergen	*DEFA_160240	*DERPT_G9187	*OTF75351.1	*PSOVI292g01330	-	-	-	-	-	-	-	-	-	-
7	P49273	Der p 7	*DEFA_012670	*DERPT_G8042	*OTF72137.1	*PSOVI283g06860	*KPM06925.1	-	XP_002408892.1	-	-	XP_022645523.1	XP_022705182.1	XP_003742551.1	XP_021002172.1	XP_023242649.1
8	Q2YFE5	Der p 8	*DEFA_081580	*DERPT_G10534	*OTF73475.1	*PSOVI284g01800	*KPM11587.1	*XP_015781114.1	*XP_002401749.1	-	*OQR72837.1	*XP_022656938.1	*XP_022697263.1	*XP_003742682.2	*XP_015908385.1	*XP_023227433.1
9	Q7Z163	Der p 9	*DEFA_108510	*DERPT_G7100	*OTF76136.1	*PSOVI292g02590	*KPM04162.1	XP_015790041.1	-	Rmi_v2_LOC_016648.1	-	-	-	-	-	-
10	O18416	Der p 10	*DEFA_012620	*DERPT_G8047	*OTF76549.1	*PSOVI283g06840	*KPM09025.1	*XP_015785829.1	*XP_002403349.1	-	*OQR73597.1	*XP_022661924.1	*XP_022690284.1	*XP_018495791.1	*XP_021001684.1	*XP_023214542.1
11	Q6Y2F9	Der p 11	*DEFA_029610	*DERPT_G8381	*OTF73643.1	*PSOVI292g00790	*KPM04483.1	*XP_015795735.1	*XP_002407289.1	*Rmi_v2_LOC_017083.1	*OQR68539.1	*XP_022646839.1	*XP_022687872.1	*XP_003744495.1	*XP_015910729.1	*XP_023235598.1
13	E0A8N8	Der p 13	*DEFA_016640	*DERPT_G8964	*OTF79007.1	*PSOVI17g02350	*KPM07763.1	*XP_015782223.1	*XP_002400305.1	*Rmi_v2_LOC_013411.1	*OQR67236.1	*XP_022665322.1	*XP_022690958.1	*XP_018496932.1	*XP_021000081.1	*XP_023236637.1
14	Q8N0N0	Der p 14	*DEFA_023480	*DERPT_G9820	*OTF70165.1	*PSOVI73g00570	*KPM11048.1	XP_015795726.1	XP_002411179.1	Rmi_v2_LOC_019766.1	OQR71154.1	XP_022646683.1	XP_022701565.1	XP_018494601.1	XP_021003806.1	XP_023227109.1
15	Q4JK69	Der p 15	*DEFA_127470	*DERPT_G3350	*OTF83884.1	*PSOVI09g01340	*KPM07813.1	*XP_015789865.1	*XP_002413492.1	*Rmi_v2_LOC_014047.1	*OQR66805.1	*XP_022662425.1	*XP_022695308.1	*XP_003739697.1	*XP_015914102.1	*XP_023225350.1
16	A0A291KZA1	Der f 16 like allergen	*DEFA_053360	*DERPT_G5615	*OTF79233.1	*PSOVI05g02670	*KPM04580.1	*XP_015782793.1	*XP_002408571.1	Rmi_v2_LOC_009730.1	OQR77904.1	XP_022657380.1	XP_022700282.1	XP_018497358.1	*XP_015930264.1	*XP_023219305.1
18	Q4JK71	Der p 18	*DEFA_042810	*DERPT_G784	*OTF80124.1	*PSOVI284g04850	-	-	XP_002404708.1	-	-	-	-	-	-	-
20	B2ZSY4	Der p 20	*DEFA_064710	*DERPT_G59	*OTF74372.1	*PSOVI292g01390	*KPM07362.1	*XP_015786937.1	*XP_002405057.1	*Rmi_v2_LOC_008699.1	*OQR73891.1	*XP_022657143.1	*XP_022711367.1	*XP_018495117.1	*XP_015928377.1	*XP_023210924.1
21	Q2L7C5	Der p 21	*DEFA_009360	*DERPT_G7259	*OTF75297.1	*PSOVI26g02700	-	-	-	-	-	-	-	-	-	-
22	A0A291KZA0	Der f 22 like allergen	*DEFA_072800	*DERPT_G5267	*OTF77634.1	*PSOVI88g00180	-	-	XP_002399844.1	-	OQR69614.1	XP_022652195.1	XP_022691999.1	XP_018495822.1	XP_015927736.1	XP_023234091.1
23	L7N6F8	Der p 23	*DEFA_123860	*DERPT_G11207	OTF83465.1	PSOVI301g00170	KPM09573.1	XP_015793287.1	XP_002412223.1	-	OQR70000.1	XP_022657171.1	XP_022692200.1	XP_003742368.1	XP_021002552.1	XP_023236928.1
24	A0A0K2GUJ4	Der p 24	*DEFA_162130	*DERPT_G5941	-	*PSOVI286g01720	*KPM06595.1	*XP_015784637.1	XP_002414334.1	-	*OQR67249.1	*XP_022657111.1	*XP_022710440.1	*XP_003737660.1	*XP_015912522.1	*XP_023224447.1
25	A0A291KYZ7	Der f 25 like allergen	*DEFA_001450	*DERPT_G6990	*OTF72634.1	*PSOVI52g00180	*KPM10468.1	*XP_015781890.1	*XP_002411305.1	-	*OQR76335.1	*XP_022656524.1	*XP_022706874.1	*XP_003744176.1	*XP_015906907.1	*XP_023232280.1
26	A0A088SAG5	Der f 26 like allergen	*DEFA_126820	*DERPT_G10519	*OTF74614.1	*PSOVI295g00840	*KPM03769.1	*XP_015792904.1	*XP_002407055.1	*Rmi_v2_LOC_023619.1	*OQR80196.1	*XP_022666601.1	*XP_022700719.1	*XP_003746758.1	*XP_015928538.1	*XP_023212073.1
27	A0A291KZ97	Der f 27 like allergen	*DEFA_144510	*DERPT_G8127	*OTF72764.1	*PSOVI22g04610	*KPM03560.1	XP_015784674.1	XP_002416641.1	Rmi_v2_LOC_010001.1	OQR66437.1	XP_022658702.1	XP_022710176.1	XP_003740173.2	XP_015907920.1	XP_023216488.1
28	A0A291KZD8	Der f 28 like allergen	*DEFA_000910	*DERPT_G6942	*OTF77928.1	*PSOVI52g00490	*KPM03927.1	*XP_015786645.1	*XP_002407132.1	*Rmi_v2_LOC_009192.1	*OQR66597.1	*XP_022665645.1	*XP_022704321.1	*XP_003740401.1	*XP_015908911.1	*XP_023213217.1
29	A1KXG2	Der f 29 like allergen	*DEFA_018720	*DERPT_G9923	*OTF72619.1	*PSOVI20g02630	*KPM10308.1	*XP_015787233.1	*XP_002407917.1	*Rmi_v2_LOC_008344.1	*OQR79968.1	*XP_022655026.1	*XP_022709950.1	*XP_003744457.1	*XP_015916920.1	*XP_023233908.1
30	Q962I7	Der f 30 like allergen ferritin	*DEFA_057540	*DERPT_G8780	*OTF69602.1	*PSOVI17g02640	*KPM04725.1	*XP_015789850.1	*XP_002414546.1	-	*OQR79429.1	*XP_022643440.1	*XP_022685909.1	*XP_018493867.1	*XP_015910881.1	*XP_023223359.1
31	A0A088SAY1	Der f 31 like allergen	DEFA_002000	*DERPT_G5053	*OTF80926.1	*PSOVI43g01240	*KPM08623.1	*XP_015793311.1	*XP_002435134.1	*Rmi_v2_LOC_001602.1	*OQR78442.1	*XP_022666766.1	*XP_022708304.1	*XP_003741592.1	*XP_021004051.1	*XP_023239632.1
32	A0A291KZC9	Der f 32 like allergen	*DEFA_053550	*DERPT_G5605	*OTF70634.1	*PSOVI05g02520	*KPM05552.1	*XP_015788886.1	*XP_002409166.1	*Rmi_v2_LOC_008497.1	*OQR78255.1	*XP_022673526.1	*XP_022698281.1	*XP_018495942.1	*XP_015923319.1	*XP_023229083.1
33	A0A2L0EBJ4	Der f 33 like allergen	*DEFA_107410	*DERPT_G7263	*OTF84219.1	*PSOVI26g02750	*KPM02536.1	*XP_015795966.1	*XP_002402152.1	*Rmi_v2_LOC_011537.1	*OQR69346.1	*XP_022671659.1	*XP_022703473.1	*XP_018494420.1	*XP_015922841.1	*XP_023215466.1
NA	L7UZ85	Der f actinin like allergen	*DEFA_009720	*DERPT_G9110	*OTF71182.1	*PSOVI43g00870	*KPM11009.1	*XP_015782540.1	*XP_002415333.1	Rmi_v2_LOC_022382.1	*OQR69851.1	*XP_022658270.1	*XP_022695189.1	*XP_018496451.1	*XP_015905751.1	*XP_023227773.1
NA	DEFA_095270	Der f Aldehyde dehydrogenase like allergen	*DEFA_095270	*DERPT_G5156	*OTF72067.1	*PSOVI44g00280	*KPM04598.1	*XP_015792071.1	*XP_002415064.1	*Rmi_v2_LOC_023406.1	*OQR71772.1	*XP_022667480.1	*XP_022701443.1	*XP_003744529.1	*XP_015927038.1	*XP_023232630.1
NA	DEFA_072440	Der f EF elongation factor like allergen	*DEFA_072440	*DERPT_G5247	*OTF77022.1	*PSOVI66g00040	*KPM11996.1	*XP_015788139.1	*XP_002400289.1	*Rmi_v2_LOC_015701.1	*OQR69146.1	*XP_022663764.1	*XP_022707607.1	*XP_003744110.1	*XP_015931017.1	*XP_023234639.1
NA	X4ZE83	Der f enolase like allergen	*DEFA_132640	*DERPT_G12026	*OTF73661.1	*PSOVI14g03320	*KPM02829.1	*XP_015782335.1	*XP_002408379.1	*Rmi_v2_LOC_002957.1	*OQR79579.1	*XP_022668774.1	*XP_022697432.1	*XP_003738552.1	*XP_015903474.1	*XP_023212108.1
NA	DEFA_098190	Der f eukaryotic aspartyl protease like	*DEFA_098190	*DERPT_G10356	*OTF69327.1	*PSOVI283g02340	*KPM09621.1	*XP_015792854.1	*XP_002416518.1	*Rmi_v2_LOC_003222.1	*OQR74805.1	*XP_022656687.1	*XP_022687503.1	*XP_018497450.1	*XP_015929103.1	*XP_023210390.1
NA	DEFA_029120	Der f Profilin like allergen	*DEFA_029120	*DERPT_G5894	*OTF71274.1	*PSOVI286g00820	-	*XP_015791884.1	*XP_002414739.1	-	*OQR75563.1	*XP_022656084.1	*XP_022711142.1	*XP_003744636.1	*XP_015929792.1	*XP_023233463.1
NA	DEFA_097280	Derf acidic ribosomal like allergen	*DEFA_097280	*DERPT_G5569	*OTF70737.1	*PSOVI05g05200	KPM09247.1	*XP_015794366.1	XP_002400902.1	*Rmi_v2_LOC_022938.1	OQR69485.1	*XP_022668226.1	*XP_022705285.1	*XP_018495868.1	*XP_015916636.2	*XP_023236688.1
		No RBH
		RBH
		RBH w/ HSP ≥80 aa; %ID ≥ 35%
		Present but truncated gene model so does not meet HSP criteria
