# Supplementary material for: Proteome and allergenome of the European house dust mite Dermatophagoides pteronyssinus
Source: PLoS One. 2019 May 1;14(5):e0216171. doi: 10.1371/journal.pone.0216171 (PMC6493757; doi:10.1371/journal.pone.0216171)
Supplement: S2 Data — To be considered an allergen ortholog, proteins had to have reciprocal best hits with an allergen (E-value ≤1E-05), an alignment length of at least 80 amino acids and share at least 35% identity. (XLSX) [file pone.0216171.s006.xlsx]

## Sheet: Sheet1
Group Allergen	Allergen ID(s)	Description	D. farinae	D. pteronyssinus	E. maynei	P. ovis	S. scabiei	T. urticae	I. scapularis	R. microplus	T. mercedesae	V. destructor	V. jacobsoni	G. occidentalis	P. tepidariorum	C. sculpturatus	TOTALS
1	P08176	Der p 1
2	Q1H8P8	Der p 2
3	P39675	Der p 3
4	Q9Y197	Der p 4
5	P14004	Der p 5
6	DEFA_160240	Der f 6 like allergen
7	P49273	Der p 7
8	Q2YFE5	Der p 8
9	Q7Z163	Der p 9
10	O18416	Der p 10
11	Q6Y2F9	Der p 11
13	E0A8N8	Der p 13
14	Q8N0N0	Der p 14
15	Q4JK69	Der p 15
16	A0A291KZA1	Der f 16 like allergen
18	Q4JK71	Der p 18
20	B2ZSY4	Der p 20
21	Q2L7C5	Der p 21
22	A0A291KZA0	Der f 22 like allergen
23	L7N6F8	Der p 23
24	A0A0K2GUJ4	Der p 24
25	A0A291KYZ7	Der f 25 like allergen
26	A0A088SAG5	Der f 26 like allergen
27	A0A291KZ97	Der f 27 like allergen
28	A0A291KZD8	Der f 28 like allergen
29	A1KXG2	Der f 29 like allergen
30	Q962I7	Der f 30 like allergen ferritin
31	A0A088SAY1	Der f 31 like allergen
32	A0A291KZC9	Der f 32 like allergen
33	A0A2L0EBJ4	Der f 33 like allergen
NA	P39674	Allergen MAG29 (D. farinae? HSP70?)
NA	DEFA_128990	Cyclophilin
NA	L7UZ85	Der f actinin like allergen
NA	DEFA_095270	Der f Aldehyde dehydrogenase like allergen
NA	DEFA_072440	Der f EF elongation factor like allergen
NA	X4ZE83	Der f enolase like allergen
NA	DEFA_098190	Der f eukaryotic aspartyl protease like
NA	DEFA_029120	Der f Profilin like allergen
NA	DEFA_097280	Derf acidic ribosomal like allergen
1	P08176	Cysteine protease 6	5	8	4	5	5	0	0	1	0	1	1	0	0	0	30
2, 22	Q1H8P8,A0A291KZA0	Lipid binding	3	3	3	2	0	0	0	0	0	0	0	0	0	0	11
3, 6, 9	P39675,DEFA_160240,Q7Z163	Serine proteases	11	10	12	17	14	17	28	15	15	14	14	19	27	24	237
4	Q9Y197	a_Amylase 3	2	2	3	2	0	1	2	6	0	0	0	0	1	2	21
5, 21	P14004,Q2L7C5	Structural protein 2	2	2	2	2	0	0	0	0	0	0	0	0	0	0	8
7	P49273	Unknown	1	1	1	1	1	0	0	0	0	0	0	0	0	0	5
8	Q2YFE5	Glutathione transferase 2	3	5	5	6	5	8	13	0	2	4	4	3	7	2	67
10	O18416	Tropomyosin 5	1	2	3	3	3	6	1	0	1	1	1	1	2	3	28
11	Q6Y2F9	Paramyosin 11	2	3	7	2	2	2	2	4	5	4	5	4	5	7	54
13	E0A8N8	Fatty acid binding 2	8	6	5	9	5	2	1	2	4	3	3	2	5	1	56
14	Q8N0N0	Vitellogenin: egg yolk storage 6	1	1	3	1	1	0	0	0	0	0	0	0	0	0	7
15, 18	Q4JK69,Q4JK71	Chitinases	6	6	6	6	4	7	9	7	3	6	6	6	9	12	93
16	A0A291KZA1	Gelsolin: actin binding	1	1	2	1	1	1	1	0	0	0	0	0	1	1	10
20	B2ZSY4	Arginine kinase	3	3	3	3	2	1	7	3	3	3	3	3	3	2	42
23	L7N6F8	Chitin-binding domain type 2	1	1	0	0	0	0	0	0	0	0	0	0	0	0	2
24	A0A0K2GUJ4	Ubiquinol-cytochorme c reductase	1	1	0	1	1	1	0	0	1	1	1	1	1	1	11
25	A0A291KYZ7	Triosephosphate isomerase	1	2	1	1	1	1	1	0	1	1	2	1	1	2	16
26	A0A088SAG5	Mysosin light chain	4	3	4	4	4	5	3	1	3	4	4	4	6	5	54
27	A0A291KZ97	Serpin	2	5	2	2	2	0	2	0	0	0	0	0	0	0	15
28	A0A291KZD8	Heat shock protein	10	13	8	10	6	5	11	12	2	15	13	10	9	7	131
29	A1KXG2,DEFA_128990	Cyclophilin	10	13	11	10	11	17	15	15	12	13	13	15	14	13	182
30	Q962I7	Ferritin	3	4	3	3	1	2	2	0	1	2	2	2	5	5	35
31	A0A088SAY1	Cofilin	0	1	1	1	1	1	1	2	2	1	1	2	1	2	17
32	A0A291KZC9	Pyrophosphatase	1	1	1	1	1	1	1	1	1	1	1	1	1	1	14
33	A0A2L0EBJ4	a-tubulin	6	10	7	7	5	8	12	14	10	10	10	14	18	12	143
acidic ribosomal like allergen	DEFA_097280	Acidic ribosomal like allergen	1	2	1	1	0	2	0	1	0	1	1	1	1	2	14
actinin	L7UZ85	Alpha actin	8	9	7	9	8	7	7	9	11	8	9	8	13	14	127
aldehyde dehydrogenase	DEFA_095270	Aldehyde dehydrogenase	4	4	7	4	6	4	12	7	7	4	4	4	8	10	85
EF	DEFA_072440	Elongation factor	8	5	8	3	3	3	5	4	3	3	4	4	5	8	66
enolase	X4ZE83	Enolase	2	2	1	1	1	1	1	4	1	1	1	2	1	2	21
eukaryotic aspartyl protease	DEFA_098190	Eukaryotic aspartyl protease	1	1	1	1	1	2	3	5	1	1	1	1	2	1	22
profilin	DEFA_029120	Profilin	1	1	1	1	0	1	1	0	1	1	1	1	1	2	13
		TOTAL	113	131	123	120	95	106	141	113	90	103	105	109	147	141	1637
	Number of homologs from BLAST search: 1e-5; HSP >= 80 aa, ID >= 35%
		Present but truncated gene model so does not meet HSP criteria
								1 x 2								1 x 2
