# Supplementary material for: Proteome and allergenome of the European house dust mite Dermatophagoides pteronyssinus
Source: PLoS One. 2019 May 1;14(5):e0216171. doi: 10.1371/journal.pone.0216171 (PMC6493757; doi:10.1371/journal.pone.0216171)
Supplement: S3 Data — D. pteronyssinus airmid specific genes (n = 1,475) were found only in D. pteronyssinus airmid genome assembly. (XLSX) [file pone.0216171.s007.xlsx]

## Sheet: Sheet1
Tags	SeqName	Description	Length	#Hits	e-Value	sim mean	#GO	GO IDs	GO Names	Enzyme Codes	Enzyme Names	InterPro IDs	InterPro GO IDs	InterPro GO Names
[INTERPRO, BLASTED, GO-SLIM]	DERPT_G1163	: Full=Lysozyme ame: Full=1,4-beta-N-acetylmuramidase ame: Full=Invertebrate-type lysozyme Flags: Precursor	781	10	9.28013e-14	48.08	2	P:GO:0005975; F:GO:0016798	P:carbohydrate metabolic process; F:hydrolase activity, acting on glycosyl bonds	EC:3.2.1.17	Lysozyme	G3DSA:1.10.530.10 (GENE3D); IPR008597 (PFAM); mobidb-lite (MOBIDB_LITE); mobidb-lite (MOBIDB_LITE); mobidb-lite (MOBIDB_LITE); IPR008597 (PANTHER); PTHR11195:SF13 (PANTHER); PTHR11195:SF13 (PANTHER); IPR008597 (PANTHER); SIGNAL_PEPTIDE_H_REGION (PHOBIUS); NON_CYTOPLASMIC_DOMAIN (PHOBIUS); SIGNAL_PEPTIDE_C_REGION (PHOBIUS); SIGNAL_PEPTIDE (PHOBIUS); SIGNAL_PEPTIDE_N_REGION (PHOBIUS); SignalP-noTM …	F:GO:0003796	F:lysozyme activity
[INTERPRO, BLASTED, GO-SLIM]	DERPT_G9940	: Full=DC-STAMP domain-containing 2	706	2	1.34013e-09	37.63	1	C:GO:0005575	C:cellular_component			Coil (COILS); IPR012858 (PFAM); PTHR21041 (PANTHER); NON_CYTOPLASMIC_DOMAIN (PHOBIUS); NON_CYTOPLASMIC_DOMAIN (PHOBIUS); TRANSMEMBRANE (PHOBIUS); NON_CYTOPLASMIC_DOMAIN (PHOBIUS); CYTOPLASMIC_DOMAIN (PHOBIUS); TRANSMEMBRANE (PHOBIUS); CYTOPLASMIC_DOMAIN (PHOBIUS); TRANSMEMBRANE (PHOBIUS); TRANSMEMBRANE (PHOBIUS); TRANSMEMBRANE (PHOBIUS); CYTOPLASMIC_DOMAIN (PHOBIUS); TMhelix (TMHMM); TMhelix (TMH…	C:GO:0016021	C:integral component of membrane
[INTERPRO, BLASTED, GO-SLIM]	DERPT_G9907	792567EAT46219.1 AAEL002559-PA, partial	674	2	1.09855e-30	43.19	2	P:GO:0008150; F:GO:0043167	P:biological_process; F:ion binding			IPR036423 (G3DSA:2.60.40.GENE3D); IPR001424 (PFAM); mobidb-lite (MOBIDB_LITE); PTHR20910 (PANTHER); CYTOPLASMIC_DOMAIN (PHOBIUS); TRANSMEMBRANE (PHOBIUS); NON_CYTOPLASMIC_DOMAIN (PHOBIUS); IPR036423 (SUPERFAMILY); IPR036423 (SUPERFAMILY); IPR036423 (SUPERFAMILY); TMhelix (TMHMM)	P:GO:0006801; F:GO:0046872	P:superoxide metabolic process; F:metal ion binding
[INTERPRO, BLASTED, GO-SLIM]	DERPT_G9872	792688XP_001653571.1 uncharacterized protein LOC5571273 [Aedes aegypti] EAT47309.1 AAEL001553-PA	885	3	1.29436e-10	58.52	3	F:GO:0003674; C:GO:0005576; P:GO:0008150	F:molecular_function; C:extracellular region; P:biological_process			IPR002557 (PFAM); mobidb-lite (MOBIDB_LITE); mobidb-lite (MOBIDB_LITE); PTHR22933:SF2 (PANTHER); PTHR22933 (PANTHER); SIGNAL_PEPTIDE_H_REGION (PHOBIUS); SIGNAL_PEPTIDE (PHOBIUS); NON_CYTOPLASMIC_DOMAIN (PHOBIUS); TRANSMEMBRANE (PHOBIUS); CYTOPLASMIC_DOMAIN (PHOBIUS); SIGNAL_PEPTIDE_N_REGION (PHOBIUS); SIGNAL_PEPTIDE_C_REGION (PHOBIUS); IPR002557 (PROSITE_PROFILES); SignalP-TM (SIGNALP_GRAM_POSITI…	C:GO:0005576; P:GO:0006030; F:GO:0008061	C:extracellular region; P:chitin metabolic process; F:chitin binding
[INTERPRO, BLASTED, GO-SLIM]	DERPT_G9868	BMP and activin membrane-bound inhibitor homolog precursor [Saccoglossus kowalevskii] bambi	428	3	6.84872e-06	45.2	2	P:GO:0007165; P:GO:0007267	P:signal transduction; P:cell-cell signaling			IPR009345 (PFAM); mobidb-lite (MOBIDB_LITE); mobidb-lite (MOBIDB_LITE); mobidb-lite (MOBIDB_LITE); TRANSMEMBRANE (PHOBIUS); SIGNAL_PEPTIDE (PHOBIUS); SIGNAL_PEPTIDE_N_REGION (PHOBIUS); NON_CYTOPLASMIC_DOMAIN (PHOBIUS); SIGNAL_PEPTIDE_C_REGION (PHOBIUS); SIGNAL_PEPTIDE_H_REGION (PHOBIUS); CYTOPLASMIC_DOMAIN (PHOBIUS); SignalP-noTM (SIGNALP_EUK); TMhelix (TMHMM)	P:GO:0030512; P:GO:0090263	P:negative regulation of transforming growth factor beta receptor signaling pathway; P:positive regulation of canonical Wnt signaling pathway
[INTERPRO, BLASTED, GO-SLIM]	DERPT_G9724	380898AAR97872.1 tenebrin	4224	3	9.80758e-76	56.75	1	F:GO:0003674	F:molecular_function			IPR001007 (SMART); mobidb-lite (MOBIDB_LITE); mobidb-lite (MOBIDB_LITE); mobidb-lite (MOBIDB_LITE); mobidb-lite (MOBIDB_LITE); mobidb-lite (MOBIDB_LITE); mobidb-lite (MOBIDB_LITE); mobidb-lite (MOBIDB_LITE); mobidb-lite (MOBIDB_LITE); mobidb-lite (MOBIDB_LITE); mobidb-lite (MOBIDB_LITE); mobidb-lite (MOBIDB_LITE); mobidb-lite (MOBIDB_LITE); mobidb-lite (MOBIDB_LITE); mobidb-lite (MOBIDB_LITE); mo…	F:GO:0005515	F:protein binding
[INTERPRO, BLASTED, GO-SLIM]	DERPT_G9720	559423XP_015143504.1 PREDICTED: protein MANBAL-like isoform X2 [Gallus gallus] XP_015143505.1 PREDICTED: protein MANBAL-like isoform X2 [Gallus gallus] XP_015143506.1 PREDICTED: protein MANBAL-like isoform X2 [Gallus gallus] XP_015128563.1 PREDICTED: protein MANBAL-like [Gallus gallus] XP_015128564.1 PREDICTED: protein MANBAL-like [Gallus gallus] XP_015128565.1 PREDICTED: protein MANBAL-like [Gal…	134	1	0.000377607	59.65	1	C:GO:0005575	C:cellular_component			IPR009621 (PFAM); mobidb-lite (MOBIDB_LITE); NON_CYTOPLASMIC_DOMAIN (PHOBIUS); CYTOPLASMIC_DOMAIN (PHOBIUS); TRANSMEMBRANE (PHOBIUS); TMhelix (TMHMM)	C:GO:0016021	C:integral component of membrane
[INTERPRO, BLASTED, GO-SLIM]	DERPT_G9687	non-LTR retrotransposon R1Bmks ORF1	387	3	6.02876e-07	49.32	1	F:GO:0043167	F:ion binding			Coil (COILS); IPR001878 (PROSITE_PROFILES)	F:GO:0003676; F:GO:0008270	F:nucleic acid binding; F:zinc ion binding
[INTERPRO, BLASTED, GO-SLIM]	DERPT_G9644	790381EAT44114.1 AAEL004484-PA	376	1	6.29099e-05	63.49	1	C:GO:0005634	C:nucleus			IPR008251 (SMART); G3DSA:2.40.50.40 (GENE3D); IPR008251 (PFAM); mobidb-lite (MOBIDB_LITE); mobidb-lite (MOBIDB_LITE); IPR016197 (SUPERFAMILY)	C:GO:0005634	C:nucleus
[INTERPRO, BLASTED, GO-SLIM]	DERPT_G9635	: Full=Adult-specific rigid cuticular Short=ACP	428	6	3.65718e-06	57.96	1	F:GO:0005198	F:structural molecule activity			IPR000618 (PRINTS); IPR000618 (PFAM); mobidb-lite (MOBIDB_LITE); mobidb-lite (MOBIDB_LITE); mobidb-lite (MOBIDB_LITE); PTHR10380 (PANTHER); PTHR10380:SF130 (PANTHER); IPR031311 (PROSITE_PATTERNS); SIGNAL_PEPTIDE (PHOBIUS); NON_CYTOPLASMIC_DOMAIN (PHOBIUS); SIGNAL_PEPTIDE_H_REGION (PHOBIUS); SIGNAL_PEPTIDE_N_REGION (PHOBIUS); SIGNAL_PEPTIDE_C_REGION (PHOBIUS); IPR000618 (PROSITE_PROFILES)	F:GO:0042302	F:structural constituent of cuticle
[INTERPRO, BLASTED, GO-SLIM]	DERPT_G9634	: Full=Adult-specific rigid cuticular Short=ACP	403	7	1.47615e-06	51.8	1	F:GO:0005198	F:structural molecule activity			IPR000618 (PFAM); mobidb-lite (MOBIDB_LITE); mobidb-lite (MOBIDB_LITE); mobidb-lite (MOBIDB_LITE); PTHR10380 (PANTHER); PTHR10380:SF130 (PANTHER); IPR031311 (PROSITE_PATTERNS); SIGNAL_PEPTIDE (PHOBIUS); SIGNAL_PEPTIDE_C_REGION (PHOBIUS); SIGNAL_PEPTIDE_H_REGION (PHOBIUS); SIGNAL_PEPTIDE_N_REGION (PHOBIUS); NON_CYTOPLASMIC_DOMAIN (PHOBIUS); IPR000618 (PROSITE_PROFILES); SignalP-noTM (SIGNALP_EUK)	F:GO:0042302	F:structural constituent of cuticle
[INTERPRO, BLASTED, GO-SLIM]	DERPT_G9571	316628AAQ23584.1 RE26327p	908	1	2.41869e-05	42.9	1	P:GO:0007165	P:signal transduction			Coil (COILS); Coil (COILS); Coil (COILS); Coil (COILS); Coil (COILS); Coil (COILS); Coil (COILS); Coil (COILS); Coil (COILS); Coil (COILS); Coil (COILS); G3DSA:3.30.60.20 (GENE3D); mobidb-lite (MOBIDB_LITE); mobidb-lite (MOBIDB_LITE); IPR002219 (PROSITE_PATTERNS); IPR002219 (PROSITE_PROFILES); SSF57889 (SUPERFAMILY)	P:GO:0035556	P:intracellular signal transduction
[INTERPRO, BLASTED, GO-SLIM]	DERPT_G9496	: Full=Cuticle ame: Full=Ir-	779	6	1.21152e-13	61.33	1	F:GO:0005198	F:structural molecule activity			IPR000618 (PFAM); mobidb-lite (MOBIDB_LITE); mobidb-lite (MOBIDB_LITE); mobidb-lite (MOBIDB_LITE); mobidb-lite (MOBIDB_LITE); PTHR10380:SF173 (PANTHER); PTHR10380 (PANTHER); TRANSMEMBRANE (PHOBIUS); NON_CYTOPLASMIC_DOMAIN (PHOBIUS); CYTOPLASMIC_DOMAIN (PHOBIUS); IPR000618 (PROSITE_PROFILES); TMhelix (TMHMM)	F:GO:0042302	F:structural constituent of cuticle
[INTERPRO, BLASTED, GO-SLIM]	DERPT_G9494	: Full=Adult-specific rigid cuticular Short=ACP	228	8	4.36671e-31	60.7	1	F:GO:0005198	F:structural molecule activity			IPR000618 (PFAM); PTHR10380 (PANTHER); PTHR10380:SF173 (PANTHER); IPR031311 (PROSITE_PATTERNS); SIGNAL_PEPTIDE_C_REGION (PHOBIUS); NON_CYTOPLASMIC_DOMAIN (PHOBIUS); SIGNAL_PEPTIDE (PHOBIUS); SIGNAL_PEPTIDE_N_REGION (PHOBIUS); SIGNAL_PEPTIDE_H_REGION (PHOBIUS); IPR000618 (PROSITE_PROFILES); SignalP-TM (SIGNALP_GRAM_POSITIVE); SignalP-noTM (SIGNALP_GRAM_NEGATIVE); SignalP-noTM (SIGNALP_EUK)	F:GO:0042302	F:structural constituent of cuticle
[INTERPRO, BLASTED, GO-SLIM]	DERPT_G9476	365091AAR22603.1 gag protein, partial	179	1	0.000465188	43.84	1	F:GO:0043167	F:ion binding			mobidb-lite (MOBIDB_LITE); IPR001878 (PROSITE_PROFILES)	F:GO:0003676; F:GO:0008270	F:nucleic acid binding; F:zinc ion binding
[INTERPRO, BLASTED, GO-SLIM]	DERPT_G9395	synaptobrevin [Coccidioides immitis RS] Synaptobrevin family [Coccidioides posadasii C735 delta SOWgp] Synaptobrevin family [Coccidioides posadasii C735 delta SOWgp] synaptobrevin [Coccidioides posadasii Silveira] synaptobrevin [Coccidioides immitis RS] synaptobrevin [Coccidioides posadasii RMSCC 3488] synaptobrevin [Coccidioides immitis RMSCC 2394] synaptobrevin	115	1	0.000162014	54.41	2	C:GO:0005575; P:GO:0016192	C:cellular_component; P:vesicle-mediated transport			IPR001388 (PRINTS); IPR001388 (PFAM); G3DSA:1.20.5.110 (GENE3D); IPR001388 (PROSITE_PROFILES); cd15843 (CDD); SSF58038 (SUPERFAMILY)	C:GO:0016021; P:GO:0016192	C:integral component of membrane; P:vesicle-mediated transport
[INTERPRO, BLASTED, GO-SLIM]	DERPT_G9376	: Full=Uncharacterized 50 kDa in type I retrotransposable element R1DM ame: Full=ORF 1	183	1	7.73767e-07	45.61	1	F:GO:0043167	F:ion binding			no IPS match	no IPS match	no IPS match
[INTERPRO, BLASTED, GO-SLIM]	DERPT_G9233	: Full=Snake venom vascular endothelial growth factor toxin barietin Short=svVEGF ame: Full=VEGF-F Flags: Precursor	176	2	6.4657e-07	42.72	5	F:GO:0003674; C:GO:0005575; P:GO:0007165; P:GO:0008283; P:GO:0040007	F:molecular_function; C:cellular_component; P:signal transduction; P:cell proliferation; P:growth			IPR000072 (PFAM); IPR029034 (G3DSA:2.10.90.GENE3D); PTHR21719 (PANTHER); NON_CYTOPLASMIC_DOMAIN (PHOBIUS); TRANSMEMBRANE (PHOBIUS); CYTOPLASMIC_DOMAIN (PHOBIUS); IPR000072 (PROSITE_PROFILES); SignalP-noTM (SIGNALP_EUK); IPR029034 (SUPERFAMILY)	F:GO:0008083; C:GO:0016020	F:growth factor activity; C:membrane
[INTERPRO, BLASTED, GO-SLIM]	DERPT_G9203	novel human cystatin	222	2	5.39687e-05	51.52	1	F:GO:0030234	F:enzyme regulator activity			G3DSA:3.10.450.10 (GENE3D); IPR000010 (PFAM); G3DSA:3.10.450.10 (GENE3D); NON_CYTOPLASMIC_DOMAIN (PHOBIUS); CYTOPLASMIC_DOMAIN (PHOBIUS); TRANSMEMBRANE (PHOBIUS); IPR000010 (CDD); SSF54403 (SUPERFAMILY); SSF54403 (SUPERFAMILY); TMhelix (TMHMM)	F:GO:0004869	F:cysteine-type endopeptidase inhibitor activity
[INTERPRO, BLASTED, GO-SLIM]	DERPT_G918	: Full=Ataxin-7 1 ame: Full=Ataxin-7 4	2547	1	2.36944e-12	74.6	2	F:GO:0003674; P:GO:0008150	F:molecular_function; P:biological_process			IPR004245 (PFAM); IPR017849 (G3DSA:3.40.720.GENE3D); IPR013243 (PFAM); mobidb-lite (MOBIDB_LITE); mobidb-lite (MOBIDB_LITE); mobidb-lite (MOBIDB_LITE); mobidb-lite (MOBIDB_LITE); mobidb-lite (MOBIDB_LITE); mobidb-lite (MOBIDB_LITE); mobidb-lite (MOBIDB_LITE); mobidb-lite (MOBIDB_LITE); mobidb-lite (MOBIDB_LITE); IPR004245 (PANTHER); PTHR10974:SF49 (PANTHER); IPR004245 (PANTHER); IPR004245 (PANTHE…	F:GO:0003824; P:GO:0008152	F:catalytic activity; P:metabolic process
[INTERPRO, BLASTED, GO-SLIM]	DERPT_G9173	782334EAT35850.1 AAEL012013-PA	332	4	5.37327e-07	45.01	3	F:GO:0003674; C:GO:0005576; P:GO:0008150	F:molecular_function; C:extracellular region; P:biological_process			Coil (COILS); IPR002557 (PFAM); mobidb-lite (MOBIDB_LITE); mobidb-lite (MOBIDB_LITE); PTHR22933:SF29 (PANTHER); PTHR22933 (PANTHER); CYTOPLASMIC_DOMAIN (PHOBIUS); TRANSMEMBRANE (PHOBIUS); NON_CYTOPLASMIC_DOMAIN (PHOBIUS); IPR002557 (PROSITE_PROFILES); TMhelix (TMHMM)	C:GO:0005576; P:GO:0006030; F:GO:0008061	C:extracellular region; P:chitin metabolic process; F:chitin binding
[INTERPRO, BLASTED, GO-SLIM]	DERPT_G9165	: Full=Retrovirus-related Pol poly from type-1 retrotransposable element R1 ame: Full=Retrovirus-related Pol poly from type I retrotransposable element R1 Includes: ame: Full=Reverse transcriptase Includes: ame: Full=Endonuclease	2336	13	3.36063e-56	43.5	1	F:GO:0003674	F:molecular_function			IPR005135 (PFAM); IPR000477 (PFAM); IPR036691 (G3DSA:3.60.10.GENE3D); PTHR45030 (PANTHER); NON_CYTOPLASMIC_DOMAIN (PHOBIUS); TRANSMEMBRANE (PHOBIUS); TRANSMEMBRANE (PHOBIUS); TRANSMEMBRANE (PHOBIUS); TRANSMEMBRANE (PHOBIUS); CYTOPLASMIC_DOMAIN (PHOBIUS); NON_CYTOPLASMIC_DOMAIN (PHOBIUS); NON_CYTOPLASMIC_DOMAIN (PHOBIUS); NON_CYTOPLASMIC_DOMAIN (PHOBIUS); NON_CYTOPLASMIC_DOMAIN (PHOBIUS); CYTOPLAS…	no GO terms	no GO terms
[INTERPRO, BLASTED, GO-SLIM]	DERPT_G9129	SH3 domain-containing kinase-binding 1 isoform X8	593	6	1.09343e-22	77.31	1	F:GO:0003674	F:molecular_function			Coil (COILS); Coil (COILS); PR01887 (PRINTS); IPR001452 (PRINTS); IPR001452 (SMART); G3DSA:2.30.30.40 (GENE3D); IPR001452 (PFAM); mobidb-lite (MOBIDB_LITE); mobidb-lite (MOBIDB_LITE); mobidb-lite (MOBIDB_LITE); PTHR14167 (PANTHER); IPR001452 (PROSITE_PROFILES); cd11875 (CDD); IPR036028 (SUPERFAMILY)	F:GO:0005515	F:protein binding
[INTERPRO, BLASTED, GO-SLIM]	DERPT_G9118	Erg28-domain containing [Bombyx mori] GA14428-PA	182	2	9.63449e-10	52.55	1	C:GO:0005575	C:cellular_component			IPR005352 (PFAM); mobidb-lite (MOBIDB_LITE); IPR005352 (PANTHER); TRANSMEMBRANE (PHOBIUS); TRANSMEMBRANE (PHOBIUS); NON_CYTOPLASMIC_DOMAIN (PHOBIUS); NON_CYTOPLASMIC_DOMAIN (PHOBIUS); CYTOPLASMIC_DOMAIN (PHOBIUS); NON_CYTOPLASMIC_DOMAIN (PHOBIUS); TRANSMEMBRANE (PHOBIUS); CYTOPLASMIC_DOMAIN (PHOBIUS); TRANSMEMBRANE (PHOBIUS); TMhelix (TMHMM); TMhelix (TMHMM); TMhelix (TMHMM); TMhelix (TMHMM)	C:GO:0016021	C:integral component of membrane
[INTERPRO, BLASTED, GO-SLIM]	DERPT_G907	452035NP_491897.2 Uncharacterized protein CELE_F57B10.1 [Caenorhabditis elegans] CCD71470.1 Uncharacterized protein CELE_F57B10.1	1141	1	8.94209e-05	56.92	8	F:GO:0003677; F:GO:0003700; C:GO:0005622; P:GO:0006950; P:GO:0007165; P:GO:0009058; C:GO:0032991; P:GO:0034641	F:DNA binding; F:DNA-binding transcription factor activity; C:intracellular; P:response to stress; P:signal transduction; P:biosynthetic process; C:protein-containing complex; P:cellular nitrogen compound metabolic process			Coil (COILS); IPR004827 (SMART); G3DSA:1.20.5.170 (GENE3D); IPR004827 (PFAM); mobidb-lite (MOBIDB_LITE); mobidb-lite (MOBIDB_LITE); mobidb-lite (MOBIDB_LITE); mobidb-lite (MOBIDB_LITE); mobidb-lite (MOBIDB_LITE); mobidb-lite (MOBIDB_LITE); PTHR22952 (PANTHER); PTHR22952 (PANTHER); IPR029806 (PTHR22952:PANTHER); PTHR22952 (PANTHER); IPR029806 (PTHR22952:PANTHER); IPR029806 (PTHR22952:PANTHER); IPR…	F:GO:0003700; P:GO:0006355; P:GO:0030968; F:GO:0035497; P:GO:0045944	F:DNA-binding transcription factor activity; P:regulation of transcription, DNA-templated; P:endoplasmic reticulum unfolded protein response; F:cAMP response element binding; P:positive regulation of transcription by RNA polymerase II
[INTERPRO, BLASTED, GO-SLIM]	DERPT_G9057	translation initiation factor IF- mitochondrial [Tribolium castaneum] Translation initiation factor IF- mitochondrial	328	2	8.02963e-05	47.99	2	C:GO:0005840; F:GO:0008135	C:ribosome; F:translation factor activity, RNA binding			IPR036788 (G3DSA:3.30.110.GENE3D); mobidb-lite (MOBIDB_LITE); IPR001288 (PANTHER); IPR036788 (SUPERFAMILY)	F:GO:0003743; P:GO:0006413	F:translation initiation factor activity; P:translational initiation
[INTERPRO, BLASTED, GO-SLIM]	DERPT_G9011	674395XP_972731.1 PREDICTED: uncharacterized protein LOC661483 [Tribolium castaneum] EFA11325.1 hypothetical protein TcasGA2_TC010864	595	7	1.5637e-25	45.58	1	F:GO:0008289	F:lipid binding			IPR010562 (SMART); IPR038606 (G3DSA:3.15.10.GENE3D); IPR038602 (G3DSA:3.15.10.GENE3D); IPR020234 (PFAM); IPR010562 (PFAM); mobidb-lite (MOBIDB_LITE); PTHR11008 (PANTHER); PTHR11008:SF13 (PANTHER); TRANSMEMBRANE (PHOBIUS); NON_CYTOPLASMIC_DOMAIN (PHOBIUS); CYTOPLASMIC_DOMAIN (PHOBIUS); IPR020234 (PRODOM); IPR017943 (SUPERFAMILY); TMhelix (TMHMM)	F:GO:0008289	F:lipid binding
[INTERPRO, BLASTED, GO-SLIM]	DERPT_G8985	462193AAU82103.1 hypothetical transposase, partial	417	1	1.18389e-05	60	1	F:GO:0003677	F:DNA binding			IPR024445 (SMART); IPR024445 (PFAM); IPR036388 (G3DSA:1.10.10.GENE3D); mobidb-lite (MOBIDB_LITE); PTHR31524 (PANTHER); PTHR31524:SF1 (PANTHER); IPR009057 (SUPERFAMILY)	F:GO:0003677	F:DNA binding
[INTERPRO, BLASTED, GO-SLIM]	DERPT_G893	cuticle 6 [Tribolium castaneum] Adult-specific rigid cuticular	94	5	1.56117e-06	51.76	1	F:GO:0005198	F:structural molecule activity			IPR000618 (PFAM); PTHR12236:SF18 (PANTHER); PTHR12236 (PANTHER); IPR000618 (PROSITE_PROFILES)	F:GO:0042302	F:structural constituent of cuticle
[INTERPRO, BLASTED, GO-SLIM]	DERPT_G8875	: Full=Enzymatic poly Includes: ame: Full=Aspartic protease Includes: ame: Full=Endonuclease Includes: ame: Full=Reverse transcriptase	891	20	1.55086e-31	53.44	1	F:GO:0043167	F:ion binding			G3DSA:3.30.70.270 (GENE3D); IPR000477 (PFAM); IPR021109 (G3DSA:2.40.70.GENE3D); G3DSA:1.10.340.70 (GENE3D); G3DSA:3.10.10.10 (GENE3D); PTHR24559 (PANTHER); IPR000477 (PROSITE_PROFILES); cd00303 (CDD); cd01647 (CDD); SSF56672 (SUPERFAMILY); IPR021109 (SUPERFAMILY)	no GO terms	no GO terms
[INTERPRO, BLASTED, GO-SLIM]	DERPT_G8873	: Full=Enzymatic poly Includes: ame: Full=Aspartic protease Includes: ame: Full=Endonuclease Includes: ame: Full=Reverse transcriptase	1332	20	2.34786e-97	50.45	2	P:GO:0006259; F:GO:0043167	P:DNA metabolic process; F:ion binding			IPR001878 (SMART); G3DSA:3.30.70.270 (GENE3D); G3DSA:4.10.60.10 (GENE3D); IPR021109 (G3DSA:2.40.70.GENE3D); IPR000477 (PFAM); G3DSA:3.30.70.270 (GENE3D); G3DSA:3.10.20.370 (GENE3D); G3DSA:3.10.10.10 (GENE3D); IPR036397 (G3DSA:3.30.420.GENE3D); PF13975 (PFAM); G3DSA:1.10.340.70 (GENE3D); IPR001584 (PFAM); PTHR24559 (PANTHER); IPR000477 (PROSITE_PROFILES); IPR001878 (PROSITE_PROFILES); IPR001584 (P…	F:GO:0003676; F:GO:0008270; P:GO:0015074	F:nucleic acid binding; F:zinc ion binding; P:DNA integration
[INTERPRO, BLASTED, GO-SLIM]	DERPT_G8872	: Full=Enzymatic poly Includes: ame: Full=Aspartic protease Includes: ame: Full=Endonuclease Includes: ame: Full=Reverse transcriptase	1298	20	4.52417e-110	49.62	2	F:GO:0003674; P:GO:0006259	F:molecular_function; P:DNA metabolic process			IPR000477 (PFAM); G3DSA:3.30.70.270 (GENE3D); G3DSA:3.10.10.10 (GENE3D); G3DSA:3.10.20.370 (GENE3D); IPR001584 (PFAM); IPR036397 (G3DSA:3.30.420.GENE3D); IPR021109 (G3DSA:2.40.70.GENE3D); G3DSA:1.10.10.2300 (GENE3D); G3DSA:3.30.70.270 (GENE3D); G3DSA:1.10.340.70 (GENE3D); G3DSA:2.30.30.140 (GENE3D); mobidb-lite (MOBIDB_LITE); mobidb-lite (MOBIDB_LITE); PTHR24559 (PANTHER); IPR000477 (PROSITE_PROF…	F:GO:0003676; P:GO:0015074	F:nucleic acid binding; P:DNA integration
[INTERPRO, BLASTED, GO-SLIM]	DERPT_G8818	702646WP_006035665.1 hypothetical protein [Rickettsiella grylli] EDP46692.1 hypothetical protein RICGR_0159	414	1	0.000868431	43.01	1	F:GO:0003674	F:molecular_function			Coil (COILS); Coil (COILS); Coil (COILS); mobidb-lite (MOBIDB_LITE); mobidb-lite (MOBIDB_LITE); TMhelix (TMHMM); TMhelix (TMHMM)	no GO terms	no GO terms
[INTERPRO, BLASTED, GO-SLIM]	DERPT_G8800	gamma-tubulin complex component 4 homolog [Aedes aegypti] AAEL003546-PA	772	1	0.000469494	63.16	5	C:GO:0005815; P:GO:0007010; F:GO:0008092; C:GO:0032991; P:GO:0065003	C:microtubule organizing center; P:cytoskeleton organization; F:cytoskeletal protein binding; C:protein-containing complex; P:protein-containing complex assembly			IPR007259 (PFAM); IPR007259 (PANTHER)	P:GO:0000226; C:GO:0000922; C:GO:0005815; P:GO:0007020; F:GO:0043015	P:microtubule cytoskeleton organization; C:spindle pole; C:microtubule organizing center; P:microtubule nucleation; F:gamma-tubulin binding
[INTERPRO, BLASTED, GO-SLIM]	DERPT_G868	chitin binding	505	20	1.88905e-33	62.98	3	F:GO:0003674; C:GO:0005576; P:GO:0008150	F:molecular_function; C:extracellular region; P:biological_process			IPR002557 (SMART); IPR002557 (PFAM); mobidb-lite (MOBIDB_LITE); mobidb-lite (MOBIDB_LITE); PTHR22933 (PANTHER); NON_CYTOPLASMIC_DOMAIN (PHOBIUS); TRANSMEMBRANE (PHOBIUS); CYTOPLASMIC_DOMAIN (PHOBIUS); IPR002557 (PROSITE_PROFILES); IPR036508 (SUPERFAMILY); TMhelix (TMHMM)	C:GO:0005576; P:GO:0006030; F:GO:0008061	C:extracellular region; P:chitin metabolic process; F:chitin binding
[INTERPRO, BLASTED, GO-SLIM]	DERPT_G8637	784381EAT38654.1 AAEL009492-PA, partial	211	1	1.14239e-09	46.97	1	C:GO:0005575	C:cellular_component			IPR008253 (PFAM); PTHR22776 (PANTHER); PTHR22776:SF78 (PANTHER); CYTOPLASMIC_DOMAIN (PHOBIUS); NON_CYTOPLASMIC_DOMAIN (PHOBIUS); TRANSMEMBRANE (PHOBIUS); TRANSMEMBRANE (PHOBIUS); TRANSMEMBRANE (PHOBIUS); CYTOPLASMIC_DOMAIN (PHOBIUS); TRANSMEMBRANE (PHOBIUS); CYTOPLASMIC_DOMAIN (PHOBIUS); NON_CYTOPLASMIC_DOMAIN (PHOBIUS); IPR008253 (PROSITE_PROFILES); TMhelix (TMHMM); TMhelix (TMHMM); TMhelix (TMH…	C:GO:0016020	C:membrane
[INTERPRO, BLASTED, GO-SLIM]	DERPT_G8567	asparagine-rich antigen Pfa35-2 [Plasmodium falciparum 3D7] asparagine-rich antigen Pfa35-2	378	1	1.89259e-05	78.33	1	F:GO:0003674	F:molecular_function			Coil (COILS); mobidb-lite (MOBIDB_LITE)	no GO terms	no GO terms
[INTERPRO, BLASTED, GO-SLIM]	DERPT_G856	Rab GTPase	481	1	1.82977e-05	51.64	2	F:GO:0003924; F:GO:0043167	F:GTPase activity; F:ion binding	EC:3.6.1.15	Nucleoside-triphosphate phosphatase	G3DSA:3.40.50.300 (GENE3D); IPR001806 (PFAM); mobidb-lite (MOBIDB_LITE); IPR027417 (SUPERFAMILY)	F:GO:0003924; F:GO:0005525	F:GTPase activity; F:GTP binding
[INTERPRO, BLASTED, GO-SLIM]	DERPT_G8498	: Full=Oxygen-dependent choline dehydrogenase Short=CDH Short=CHD ame: Full=Betaine aldehyde dehydrogenase Short=BADH	609	20	6.65568e-94	49.63	2	F:GO:0016491; F:GO:0043167	F:oxidoreductase activity; F:ion binding			G3DSA:3.30.560.10 (GENE3D); IPR000172 (PFAM); IPR012132 (PIRSF); IPR036188 (G3DSA:3.50.50.GENE3D); IPR007867 (PFAM); PTHR11552 (PANTHER); PTHR11552:SF155 (PANTHER); IPR000172 (PROSITE_PATTERNS); SIGNAL_PEPTIDE_H_REGION (PHOBIUS); NON_CYTOPLASMIC_DOMAIN (PHOBIUS); SIGNAL_PEPTIDE_N_REGION (PHOBIUS); SIGNAL_PEPTIDE_C_REGION (PHOBIUS); SIGNAL_PEPTIDE (PHOBIUS); IPR036188 (SUPERFAMILY); SSF54373 (SUPE…	F:GO:0016614; F:GO:0050660; P:GO:0055114	F:oxidoreductase activity, acting on CH-OH group of donors; F:flavin adenine dinucleotide binding; P:oxidation-reduction process
[INTERPRO, BLASTED, GO-SLIM]	DERPT_G8447	PET100 mitochondrial	70	2	2.46403e-05	58.15	3	C:GO:0005739; P:GO:0007005; P:GO:0065003	C:mitochondrion; P:mitochondrion organization; P:protein-containing complex assembly			IPR018625 (PFAM); TMhelix (TMHMM)	C:GO:0005739; P:GO:0033617	C:mitochondrion; P:mitochondrial respiratory chain complex IV assembly
[INTERPRO, BLASTED, GO-SLIM]	DERPT_G8396	proton-coupled folate transporter [Aedes aegypti] AAEL001691-PA	499	15	1.97571e-11	43.67	2	C:GO:0005575; P:GO:0055085	C:cellular_component; P:transmembrane transport			IPR011701 (PFAM); PTHR23507 (PANTHER); PTHR23507:SF1 (PANTHER); CYTOPLASMIC_DOMAIN (PHOBIUS); NON_CYTOPLASMIC_DOMAIN (PHOBIUS); CYTOPLASMIC_DOMAIN (PHOBIUS); TRANSMEMBRANE (PHOBIUS); TRANSMEMBRANE (PHOBIUS); TRANSMEMBRANE (PHOBIUS); CYTOPLASMIC_DOMAIN (PHOBIUS); CYTOPLASMIC_DOMAIN (PHOBIUS); CYTOPLASMIC_DOMAIN (PHOBIUS); NON_CYTOPLASMIC_DOMAIN (PHOBIUS); NON_CYTOPLASMIC_DOMAIN (PHOBIUS); TRANSMEM…	C:GO:0016021; P:GO:0055085	C:integral component of membrane; P:transmembrane transport
[INTERPRO, BLASTED, GO-SLIM]	DERPT_G8395	: Full=Tetracycline resistance class A Short= (A)	518	2	1.37641e-05	48.56	2	C:GO:0005575; P:GO:0055085	C:cellular_component; P:transmembrane transport			IPR011701 (PFAM); mobidb-lite (MOBIDB_LITE); PTHR23507 (PANTHER); PTHR23507:SF1 (PANTHER); TRANSMEMBRANE (PHOBIUS); TRANSMEMBRANE (PHOBIUS); CYTOPLASMIC_DOMAIN (PHOBIUS); CYTOPLASMIC_DOMAIN (PHOBIUS); CYTOPLASMIC_DOMAIN (PHOBIUS); TRANSMEMBRANE (PHOBIUS); TRANSMEMBRANE (PHOBIUS); CYTOPLASMIC_DOMAIN (PHOBIUS); NON_CYTOPLASMIC_DOMAIN (PHOBIUS); NON_CYTOPLASMIC_DOMAIN (PHOBIUS); TRANSMEMBRANE (PHOBI…	C:GO:0016021; P:GO:0055085	C:integral component of membrane; P:transmembrane transport
[INTERPRO, BLASTED, GO-SLIM]	DERPT_G8214	309441XP_002091351.1 uncharacterized protein Dyak_GE13609 [Drosophila yakuba] AAQ09835.1 CG12859, partial [Drosophila yakuba] EDW91063.1 uncharacterized protein Dyak_GE13609	118	4	5.26084e-13	50.34	10	C:GO:0005739; P:GO:0006091; P:GO:0006810; P:GO:0006810; P:GO:0009058; P:GO:0009058; F:GO:0016491; P:GO:0034641; P:GO:0044281; P:GO:0051186	C:mitochondrion; P:generation of precursor metabolites and energy; P:transport; P:transport; P:biosynthetic process; P:biosynthetic process; F:oxidoreductase activity; P:cellular nitrogen compound metabolic process; P:small molecule metabolic process; P:cofactor metabolic process	EC:1.6.99.5; EC:1.6.99.3; EC:1.6.5.3	Acting on NADH or NADPH; NADH dehydrogenase; NADH:ubiquinone reductase (H(+)-translocating)	IPR009866 (PFAM); IPR009866 (PANTHER); NON_CYTOPLASMIC_DOMAIN (PHOBIUS); CYTOPLASMIC_DOMAIN (PHOBIUS); TRANSMEMBRANE (PHOBIUS); TMhelix (TMHMM)	C:GO:0005739; F:GO:0008137	C:mitochondrion; F:NADH dehydrogenase (ubiquinone) activity
[INTERPRO, BLASTED, GO-SLIM]	DERPT_G8184	MICOS complex subunit MIC27 [Aedes aegypti] MICOS complex subunit MIC27 [Aedes aegypti] hypothetical conserved	191	3	5.22771e-06	44.73	5	C:GO:0005739; P:GO:0007005; C:GO:0032991; P:GO:0061024; P:GO:0061024	C:mitochondrion; P:mitochondrion organization; C:protein-containing complex; P:membrane organization; P:membrane organization			IPR019166 (PFAM); IPR033182 (PANTHER); PTHR14564:SF4 (PANTHER); NON_CYTOPLASMIC_DOMAIN (PHOBIUS); CYTOPLASMIC_DOMAIN (PHOBIUS); TRANSMEMBRANE (PHOBIUS)	P:GO:0042407; C:GO:0061617	P:cristae formation; C:MICOS complex
[INTERPRO, BLASTED, GO-SLIM]	DERPT_G8134	: Full=MAM and LDL-receptor class A domain-containing 2 ame: Full=Skeletal organic matrix MAM and LDL-receptor 2 Short=SOM MAM and LDL-receptor 2	477	4	1.30489e-07	38.39	1	C:GO:0005575	C:cellular_component			G3DSA:2.60.120.200 (GENE3D); IPR000998 (PFAM); G3DSA:2.60.120.200 (GENE3D); PTHR23282:SF116 (PANTHER); PTHR23282 (PANTHER); PTHR23282 (PANTHER); PTHR23282:SF116 (PANTHER); SIGNAL_PEPTIDE_C_REGION (PHOBIUS); SIGNAL_PEPTIDE_H_REGION (PHOBIUS); SIGNAL_PEPTIDE_N_REGION (PHOBIUS); SIGNAL_PEPTIDE (PHOBIUS); NON_CYTOPLASMIC_DOMAIN (PHOBIUS); IPR000998 (PROSITE_PROFILES); IPR000998 (PROSITE_PROFILES); Si…	C:GO:0016020	C:membrane
[INTERPRO, BLASTED, GO-SLIM]	DERPT_G8132	: Full=Adult-specific rigid cuticular Short=ACP	366	4	4.2481e-06	50.22	1	F:GO:0005198	F:structural molecule activity			IPR000618 (PFAM); mobidb-lite (MOBIDB_LITE); PTHR10380 (PANTHER); PTHR10380 (PANTHER); PTHR10380:SF129 (PANTHER); PTHR10380:SF129 (PANTHER); SIGNAL_PEPTIDE_N_REGION (PHOBIUS); SIGNAL_PEPTIDE_C_REGION (PHOBIUS); SIGNAL_PEPTIDE_H_REGION (PHOBIUS); NON_CYTOPLASMIC_DOMAIN (PHOBIUS); SIGNAL_PEPTIDE (PHOBIUS); IPR000618 (PROSITE_PROFILES); SignalP-noTM (SIGNALP_EUK)	F:GO:0042302	F:structural constituent of cuticle
[INTERPRO, BLASTED, GO-SLIM]	DERPT_G8063	786975XP_001652665.1 uncharacterized protein LOC5569011 [Aedes aegypti] EAT41037.1 AAEL007291-PA	397	1	3.81763e-06	52.63	5	F:GO:0003677; C:GO:0005634; P:GO:0006259; P:GO:0006950; P:GO:0009058	F:DNA binding; C:nucleus; P:DNA metabolic process; P:response to stress; P:biosynthetic process			IPR013970 (PFAM); G3DSA:2.40.50.140 (GENE3D); mobidb-lite (MOBIDB_LITE); CYTOPLASMIC_DOMAIN (PHOBIUS); TRANSMEMBRANE (PHOBIUS); NON_CYTOPLASMIC_DOMAIN (PHOBIUS); TRANSMEMBRANE (PHOBIUS); CYTOPLASMIC_DOMAIN (PHOBIUS); NON_CYTOPLASMIC_DOMAIN (PHOBIUS); NON_CYTOPLASMIC_DOMAIN (PHOBIUS); TRANSMEMBRANE (PHOBIUS); TRANSMEMBRANE (PHOBIUS); IPR012340 (SUPERFAMILY); TMhelix (TMHMM); TMhelix (TMHMM); TMhel…	F:GO:0003677; C:GO:0005634; P:GO:0006260; P:GO:0006281; P:GO:0006310	F:DNA binding; C:nucleus; P:DNA replication; P:DNA repair; P:DNA recombination
[INTERPRO, BLASTED, GO-SLIM]	DERPT_G8037	: Full=Cuticle ame: Full=Ir-	147	6	6.34106e-20	55.69	1	F:GO:0005198	F:structural molecule activity			IPR000618 (PFAM); mobidb-lite (MOBIDB_LITE); PTHR10380:SF173 (PANTHER); PTHR10380 (PANTHER); CYTOPLASMIC_DOMAIN (PHOBIUS); TRANSMEMBRANE (PHOBIUS); NON_CYTOPLASMIC_DOMAIN (PHOBIUS); IPR000618 (PROSITE_PROFILES); TMhelix (TMHMM)	F:GO:0042302	F:structural constituent of cuticle
[INTERPRO, BLASTED, GO-SLIM]	DERPT_G8024	chitin binding	611	20	4.92815e-34	59.25	3	F:GO:0003674; C:GO:0005576; P:GO:0008150	F:molecular_function; C:extracellular region; P:biological_process			Coil (COILS); IPR002557 (SMART); IPR002557 (PFAM); mobidb-lite (MOBIDB_LITE); mobidb-lite (MOBIDB_LITE); mobidb-lite (MOBIDB_LITE); mobidb-lite (MOBIDB_LITE); PTHR22933 (PANTHER); PTHR22933:SF19 (PANTHER); SIGNAL_PEPTIDE_N_REGION (PHOBIUS); NON_CYTOPLASMIC_DOMAIN (PHOBIUS); SIGNAL_PEPTIDE_C_REGION (PHOBIUS); SIGNAL_PEPTIDE (PHOBIUS); SIGNAL_PEPTIDE_H_REGION (PHOBIUS); IPR002557 (PROSITE_PROFILES)…	C:GO:0005576; P:GO:0006030; F:GO:0008061	C:extracellular region; P:chitin metabolic process; F:chitin binding
[INTERPRO, BLASTED, GO-SLIM]	DERPT_G8015	: Full=Phospholipase D Hl-PLD1 ame: Full=Dermonecrotic toxin ame: Full=Sphingomyelin phosphodiesterase D Short=SMD Short=SMase D Short=Sphingomyelinase D Flags: Precursor	423	20	3.12942e-71	59.82	2	F:GO:0003674; P:GO:0006629	F:molecular_function; P:lipid metabolic process			IPR017946 (G3DSA:3.20.20.GENE3D); IPR017946 (SUPERFAMILY)	P:GO:0006629; F:GO:0008081	P:lipid metabolic process; F:phosphoric diester hydrolase activity
[INTERPRO, BLASTED, GO-SLIM]	DERPT_G7978	782403EAT35605.1 AAEL012246-PA	810	6	3.65167e-64	51.5	3	F:GO:0003674; P:GO:0034641; P:GO:0044281	F:molecular_function; P:cellular nitrogen compound metabolic process; P:small molecule metabolic process			mobidb-lite (MOBIDB_LITE); mobidb-lite (MOBIDB_LITE); mobidb-lite (MOBIDB_LITE); mobidb-lite (MOBIDB_LITE); mobidb-lite (MOBIDB_LITE); PTHR21234 (PANTHER); PTHR21234:SF16 (PANTHER); IPR035994 (SUPERFAMILY)	F:GO:0003824; P:GO:0009116	F:catalytic activity; P:nucleoside metabolic process
[INTERPRO, BLASTED, GO-SLIM]	DERPT_G7940	: Full=Transposable element Tcb1 transposase ame: Full=Transposable element Barney transposase	362	4	1.84262e-18	44.3	3	F:GO:0003677; P:GO:0006259; P:GO:0032196	F:DNA binding; P:DNA metabolic process; P:transposition			G3DSA:1.10.10.60 (GENE3D); PF13384 (PFAM); IPR002492 (PFAM); IPR038717 (PFAM); G3DSA:3.30.420.470 (GENE3D); PTHR23022:SF92 (PANTHER); PTHR23022 (PANTHER); IPR009057 (SUPERFAMILY)	F:GO:0003677; P:GO:0006313; P:GO:0015074	F:DNA binding; P:transposition, DNA-mediated; P:DNA integration
[INTERPRO, BLASTED, GO-SLIM]	DERPT_G7910	cuticular analogous to peritrophins 1-A [Tribolium castaneum] cuticular analogous to peritrophins 1-A	1023	8	6.43023e-17	61.05	3	F:GO:0003674; C:GO:0005576; P:GO:0008150	F:molecular_function; C:extracellular region; P:biological_process			Coil (COILS); IPR002557 (SMART); G3DSA:2.170.140.10 (GENE3D); IPR002557 (PFAM); mobidb-lite (MOBIDB_LITE); mobidb-lite (MOBIDB_LITE); mobidb-lite (MOBIDB_LITE); mobidb-lite (MOBIDB_LITE); mobidb-lite (MOBIDB_LITE); mobidb-lite (MOBIDB_LITE); mobidb-lite (MOBIDB_LITE); PTHR22933 (PANTHER); IPR002557 (PROSITE_PROFILES); IPR036508 (SUPERFAMILY)	C:GO:0005576; P:GO:0006030; F:GO:0008061	C:extracellular region; P:chitin metabolic process; F:chitin binding
[INTERPRO, BLASTED, GO-SLIM]	DERPT_G7841	786567EAT39792.1 AAEL008426-PA	1146	2	1.13987e-11	42.39	1	F:GO:0003674	F:molecular_function			IPR000210 (SMART); IPR013087 (SMART); G3DSA:3.30.710.10 (GENE3D); IPR000210 (PFAM); G3DSA:3.30.160.60 (GENE3D); mobidb-lite (MOBIDB_LITE); mobidb-lite (MOBIDB_LITE); mobidb-lite (MOBIDB_LITE); mobidb-lite (MOBIDB_LITE); mobidb-lite (MOBIDB_LITE); mobidb-lite (MOBIDB_LITE); mobidb-lite (MOBIDB_LITE); mobidb-lite (MOBIDB_LITE); mobidb-lite (MOBIDB_LITE); PTHR23110 (PANTHER); PTHR23110 (PANTHER); PT…	F:GO:0003676; F:GO:0005515	F:nucleic acid binding; F:protein binding
[INTERPRO, BLASTED, GO-SLIM]	DERPT_G7833	: Full=28S ribosomal mitochondrial Short=MRP-S34 Short=S34mt	205	1	4.01136e-06	46.49	4	F:GO:0003735; C:GO:0005739; C:GO:0005840; P:GO:0042254	F:structural constituent of ribosome; C:mitochondrion; C:ribosome; P:ribosome biogenesis			IPR032053 (PFAM); PTHR28589 (PANTHER)	F:GO:0003735; C:GO:0005739	F:structural constituent of ribosome; C:mitochondrion
[INTERPRO, BLASTED, GO-SLIM]	DERPT_G7796	458853WP_011311373.1 DUF924 domain-containing protein [Thiobacillus denitrificans] AAZ96814.1 conserved hypothetical protein	176	20	1.21119e-35	51.99	1	F:GO:0003674	F:molecular_function			IPR010323 (PFAM); G3DSA:1.20.58.320 (GENE3D); IPR011990 (G3DSA:1.25.40.GENE3D); PTHR23004 (PANTHER); PTHR23004:SF12 (PANTHER); IPR011990 (SUPERFAMILY)	F:GO:0005515	F:protein binding
[INTERPRO, BLASTED, GO-SLIM]	DERPT_G7777	: Full=RNA-directed DNA polymerase from mobile element jockey ame: Full=Reverse transcriptase	1805	13	1.79078e-29	41.56	2	F:GO:0004518; F:GO:0043167	F:nuclease activity; F:ion binding	EC:3.1.30; EC:3.1.26; EC:3.1.26.4	Acting on ester bonds; Acting on ester bonds; Ribonuclease H	Coil (COILS); Coil (COILS); IPR001878 (SMART); IPR000477 (PFAM); IPR036691 (G3DSA:3.60.10.GENE3D); IPR036397 (G3DSA:3.30.420.GENE3D); IPR005135 (PFAM); IPR036397 (G3DSA:3.30.420.GENE3D); IPR036397 (G3DSA:3.30.420.GENE3D); G3DSA:4.10.60.10 (GENE3D); IPR002156 (PFAM); PTHR44486 (PANTHER); CYTOPLASMIC_DOMAIN (PHOBIUS); TRANSMEMBRANE (PHOBIUS); NON_CYTOPLASMIC_DOMAIN (PHOBIUS); IPR001878 (PROSITE_PRO…	F:GO:0003676; F:GO:0004523; F:GO:0008270	F:nucleic acid binding; F:RNA-DNA hybrid ribonuclease activity; F:zinc ion binding
[INTERPRO, BLASTED, GO-SLIM]	DERPT_G7686	: Full=Enzymatic poly Includes: ame: Full=Aspartic protease Includes: ame: Full=Endonuclease Includes: ame: Full=Reverse transcriptase	1597	20	1.67276e-89	53.25	2	F:GO:0003674; P:GO:0006259	F:molecular_function; P:DNA metabolic process			Coil (COILS); IPR036397 (G3DSA:3.30.420.GENE3D); IPR001584 (PFAM); IPR000477 (PFAM); IPR005312 (PFAM); G3DSA:3.10.20.370 (GENE3D); PF13975 (PFAM); G3DSA:3.10.10.10 (GENE3D); G3DSA:3.30.70.270 (GENE3D); G3DSA:3.30.70.270 (GENE3D); IPR021109 (G3DSA:2.40.70.GENE3D); mobidb-lite (MOBIDB_LITE); mobidb-lite (MOBIDB_LITE); mobidb-lite (MOBIDB_LITE); PTHR24559 (PANTHER); IPR000477 (PROSITE_PROFILES); IPR…	F:GO:0003676; P:GO:0015074	F:nucleic acid binding; P:DNA integration
[INTERPRO, BLASTED, GO-SLIM]	DERPT_G7638	: Full=Probable arginine N-methyltransferase 3	371	5	8.11764e-64	51.77	1	F:GO:0003674	F:molecular_function			IPR013087 (SMART); PF12756 (PFAM); G3DSA:3.30.160.60 (GENE3D); PTHR13267 (PANTHER); IPR013087 (PROSITE_PATTERNS); IPR013087 (PROSITE_PATTERNS); IPR013087 (PROSITE_PROFILES); IPR036236 (SUPERFAMILY); IPR036236 (SUPERFAMILY)	F:GO:0003676	F:nucleic acid binding
[INTERPRO, BLASTED, GO-SLIM]	DERPT_G759	: Full=Cuticle ame: Full=Ir-	292	4	3.78898e-15	56.91	1	F:GO:0005198	F:structural molecule activity			IPR000618 (PFAM); mobidb-lite (MOBIDB_LITE); mobidb-lite (MOBIDB_LITE); mobidb-lite (MOBIDB_LITE); mobidb-lite (MOBIDB_LITE); PTHR10380:SF173 (PANTHER); PTHR10380 (PANTHER); IPR031311 (PROSITE_PATTERNS); SIGNAL_PEPTIDE_N_REGION (PHOBIUS); NON_CYTOPLASMIC_DOMAIN (PHOBIUS); SIGNAL_PEPTIDE (PHOBIUS); SIGNAL_PEPTIDE_C_REGION (PHOBIUS); SIGNAL_PEPTIDE_H_REGION (PHOBIUS); IPR000618 (PROSITE_PROFILES); …	F:GO:0042302	F:structural constituent of cuticle
[INTERPRO, BLASTED, GO-SLIM]	DERPT_G7572	: Full=Small integral membrane 20 ame: Full=Mitochondrial translation regulation assembly intermediate of cytochrome c oxidase of 7 kDa Short=MITRAC7	79	1	7.70774e-15	66.15	3	C:GO:0005575; P:GO:0007005; P:GO:0065003	C:cellular_component; P:mitochondrion organization; P:protein-containing complex assembly			IPR027917 (PFAM); mobidb-lite (MOBIDB_LITE); IPR027917 (PANTHER); NON_CYTOPLASMIC_DOMAIN (PHOBIUS); CYTOPLASMIC_DOMAIN (PHOBIUS); TRANSMEMBRANE (PHOBIUS); TMhelix (TMHMM)	C:GO:0016021; P:GO:0033617	C:integral component of membrane; P:mitochondrial respiratory chain complex IV assembly
[INTERPRO, BLASTED, GO-SLIM]	DERPT_G7540	[Drosophila melanogaster]	884	3	1.27884e-13	56.47	1	F:GO:0003674	F:molecular_function			IPR036790 (G3DSA:1.10.2000.GENE3D); mobidb-lite (MOBIDB_LITE); mobidb-lite (MOBIDB_LITE); mobidb-lite (MOBIDB_LITE); mobidb-lite (MOBIDB_LITE); TRANSMEMBRANE (PHOBIUS); SIGNAL_PEPTIDE_C_REGION (PHOBIUS); CYTOPLASMIC_DOMAIN (PHOBIUS); SIGNAL_PEPTIDE_N_REGION (PHOBIUS); NON_CYTOPLASMIC_DOMAIN (PHOBIUS); SIGNAL_PEPTIDE_H_REGION (PHOBIUS); SIGNAL_PEPTIDE (PHOBIUS); SignalP-noTM (SIGNALP_EUK); IPR0367…	F:GO:0005515	F:protein binding
[INTERPRO, BLASTED, GO-SLIM]	DERPT_G7501	: Full=Protocatechuate 3,4-dioxygenase beta chain ame: Full=3,4-PCD	248	3	3.32572e-06	43.67	2	F:GO:0016491; F:GO:0043167	F:oxidoreductase activity; F:ion binding	EC:1.13.11	Acting on single donors with incorporation of molecular oxygen (oxygenases). The oxygen incorporated need not be derived from O(2)	IPR000627 (PFAM); IPR015889 (G3DSA:2.60.130.GENE3D); PTHR34315 (PANTHER); SIGNAL_PEPTIDE_H_REGION (PHOBIUS); NON_CYTOPLASMIC_DOMAIN (PHOBIUS); SIGNAL_PEPTIDE (PHOBIUS); SIGNAL_PEPTIDE_N_REGION (PHOBIUS); SIGNAL_PEPTIDE_C_REGION (PHOBIUS); cd03457 (CDD); SignalP-noTM (SIGNALP_EUK); IPR015889 (SUPERFAMILY)	F:GO:0003824; F:GO:0005506; P:GO:0006725; F:GO:0008199; F:GO:0016702; P:GO:0055114	F:catalytic activity; F:iron ion binding; P:cellular aromatic compound metabolic process; F:ferric iron binding; F:oxidoreductase activity, acting on single donors with incorporation of molecular oxygen, incorporation of two atoms of oxygen; P:oxidation-reduction process
[INTERPRO, BLASTED, GO-SLIM]	DERPT_G7460	very low-density lipo receptor isoform 2 precursor [Bombyx mori] very low-density lipo receptor precursor isoform 2 [Bombyx mori] chitin deacetylase 2	1661	20	3.5397e-167	58.61	3	C:GO:0005576; P:GO:0005975; F:GO:0016810	C:extracellular region; P:carbohydrate metabolic process; F:hydrolase activity, acting on carbon-nitrogen (but not peptide) bonds			IPR002557 (SMART); IPR002509 (PFAM); G3DSA:2.170.140.10 (GENE3D); IPR002557 (PFAM); G3DSA:3.20.20.370 (GENE3D); mobidb-lite (MOBIDB_LITE); mobidb-lite (MOBIDB_LITE); mobidb-lite (MOBIDB_LITE); PTHR11177:SF237 (PANTHER); PTHR11177 (PANTHER); PTHR11177 (PANTHER); PTHR11177 (PANTHER); PTHR11177:SF237 (PANTHER); IPR002557 (PROSITE_PROFILES); cd10975 (CDD); IPR036508 (SUPERFAMILY); IPR011330 (SUPERFAM…	F:GO:0003824; C:GO:0005576; P:GO:0005975; P:GO:0006030; F:GO:0008061; F:GO:0016810	F:catalytic activity; C:extracellular region; P:carbohydrate metabolic process; P:chitin metabolic process; F:chitin binding; F:hydrolase activity, acting on carbon-nitrogen (but not peptide) bonds
[INTERPRO, BLASTED, GO-SLIM]	DERPT_G7399	chitin binding	700	20	2.10177e-32	58.5	3	F:GO:0003674; C:GO:0005576; P:GO:0008150	F:molecular_function; C:extracellular region; P:biological_process			IPR002557 (SMART); IPR002557 (PFAM); mobidb-lite (MOBIDB_LITE); mobidb-lite (MOBIDB_LITE); mobidb-lite (MOBIDB_LITE); mobidb-lite (MOBIDB_LITE); mobidb-lite (MOBIDB_LITE); mobidb-lite (MOBIDB_LITE); PTHR22933 (PANTHER); PTHR22933:SF7 (PANTHER); PTHR22933:SF7 (PANTHER); PTHR22933 (PANTHER); PTHR22933 (PANTHER); PTHR22933:SF7 (PANTHER); PTHR22933 (PANTHER); PTHR22933:SF7 (PANTHER); NON_CYTOPLASMIC_…	C:GO:0005576; P:GO:0006030; F:GO:0008061	C:extracellular region; P:chitin metabolic process; F:chitin binding
[INTERPRO, BLASTED, GO-SLIM]	DERPT_G7397	792688XP_001653571.1 uncharacterized protein LOC5571273 [Aedes aegypti] EAT47309.1 AAEL001553-PA	495	10	2.15745e-35	56.58	3	F:GO:0003674; C:GO:0005576; P:GO:0008150	F:molecular_function; C:extracellular region; P:biological_process			Coil (COILS); IPR002557 (SMART); G3DSA:3.20.20.80 (GENE3D); IPR002557 (PFAM); mobidb-lite (MOBIDB_LITE); mobidb-lite (MOBIDB_LITE); PTHR22933 (PANTHER); PTHR22933:SF13 (PANTHER); SIGNAL_PEPTIDE_N_REGION (PHOBIUS); SIGNAL_PEPTIDE (PHOBIUS); SIGNAL_PEPTIDE_C_REGION (PHOBIUS); SIGNAL_PEPTIDE_H_REGION (PHOBIUS); NON_CYTOPLASMIC_DOMAIN (PHOBIUS); IPR002557 (PROSITE_PROFILES); SignalP-noTM (SIGNALP_EUK…	C:GO:0005576; P:GO:0006030; F:GO:0008061	C:extracellular region; P:chitin metabolic process; F:chitin binding
[INTERPRO, BLASTED, GO-SLIM]	DERPT_G7396	670796NP_001161905.1 cuticular protein analogous to peritrophins 1-C precursor [Tribolium castaneum] ACY95468.1 cuticular protein analogous to peritrophins 1-C [Tribolium castaneum] EEZ97929.1 hypothetical protein TcasGA2_TC000316	785	3	1.79478e-05	53.45	3	F:GO:0003674; C:GO:0005576; P:GO:0008150	F:molecular_function; C:extracellular region; P:biological_process			IPR002557 (PFAM); mobidb-lite (MOBIDB_LITE); mobidb-lite (MOBIDB_LITE); mobidb-lite (MOBIDB_LITE); mobidb-lite (MOBIDB_LITE); mobidb-lite (MOBIDB_LITE); PTHR22933 (PANTHER); PTHR22933:SF29 (PANTHER); PTHR22933:SF29 (PANTHER); IPR002557 (PROSITE_PROFILES); IPR036508 (SUPERFAMILY)	C:GO:0005576; P:GO:0006030; F:GO:0008061	C:extracellular region; P:chitin metabolic process; F:chitin binding
[INTERPRO, BLASTED, GO-SLIM]	DERPT_G7327	: Full=Ankyrin repeat and fibronectin type-III domain-containing 1	2409	1	5.45776e-46	60.07	1	F:GO:0003674	F:molecular_function			Coil (COILS); IPR013783 (G3DSA:2.60.40.GENE3D); PF13637 (PFAM); IPR036770 (G3DSA:1.25.40.GENE3D); mobidb-lite (MOBIDB_LITE); mobidb-lite (MOBIDB_LITE); mobidb-lite (MOBIDB_LITE); mobidb-lite (MOBIDB_LITE); mobidb-lite (MOBIDB_LITE); mobidb-lite (MOBIDB_LITE); mobidb-lite (MOBIDB_LITE); mobidb-lite (MOBIDB_LITE); mobidb-lite (MOBIDB_LITE); mobidb-lite (MOBIDB_LITE); mobidb-lite (MOBIDB_LITE); mobi…	F:GO:0005515	F:protein binding
[INTERPRO, BLASTED, GO-SLIM]	DERPT_G7315	kruppel-like factor 4	457	2	1.1976e-05	44.02	1	F:GO:0003674	F:molecular_function			Coil (COILS); IPR013087 (SMART); G3DSA:3.30.160.60 (GENE3D); mobidb-lite (MOBIDB_LITE); mobidb-lite (MOBIDB_LITE); mobidb-lite (MOBIDB_LITE); mobidb-lite (MOBIDB_LITE); mobidb-lite (MOBIDB_LITE); PTHR24388 (PANTHER); PTHR24388:SF28 (PANTHER); PTHR24388:SF28 (PANTHER); IPR013087 (PROSITE_PROFILES); IPR013087 (PROSITE_PROFILES); IPR036236 (SUPERFAMILY)	F:GO:0003676	F:nucleic acid binding
[INTERPRO, BLASTED, GO-SLIM]	DERPT_G7306	: Full=Zinc finger C3H1 domain-containing ame: Full=Coiled-coil domain-containing 131 ame: Full=Proline serine-rich coiled-coil 2	1761	1	7.21186e-29	43.21	1	F:GO:0003674	F:molecular_function			Coil (COILS); IPR019607 (PFAM); IPR011990 (G3DSA:1.25.40.GENE3D); mobidb-lite (MOBIDB_LITE); mobidb-lite (MOBIDB_LITE); mobidb-lite (MOBIDB_LITE); mobidb-lite (MOBIDB_LITE); mobidb-lite (MOBIDB_LITE); PTHR21563 (PANTHER); IPR011990 (SUPERFAMILY)	F:GO:0005515	F:protein binding
[INTERPRO, BLASTED, GO-SLIM]	DERPT_G7231	: Full=Retrovirus-related Pol poly from type-1 retrotransposable element R1 ame: Full=Retrovirus-related Pol poly from type I retrotransposable element R1 Includes: ame: Full=Reverse transcriptase Includes: ame: Full=Endonuclease	1573	16	7.03136e-60	44.6	1	F:GO:0004518	F:nuclease activity	EC:3.1.30; EC:3.1.26; EC:3.1.26.4	Acting on ester bonds; Acting on ester bonds; Ribonuclease H	IPR000477 (PFAM); IPR036691 (G3DSA:3.60.10.GENE3D); IPR005135 (PFAM); G3DSA:4.10.60.10 (GENE3D); IPR036397 (G3DSA:3.30.420.GENE3D); IPR002156 (PFAM); mobidb-lite (MOBIDB_LITE); mobidb-lite (MOBIDB_LITE); IPR002156 (PROSITE_PROFILES); IPR000477 (PROSITE_PROFILES); cd01650 (CDD); cd09276 (CDD); cd09077 (CDD); IPR036691 (SUPERFAMILY); SSF56672 (SUPERFAMILY); IPR012337 (SUPERFAMILY)	F:GO:0003676; F:GO:0004523	F:nucleic acid binding; F:RNA-DNA hybrid ribonuclease activity
[INTERPRO, BLASTED, GO-SLIM]	DERPT_G723	trk-fused b [Xenopus laevis] Tfg	543	8	2.43751e-39	71.09	1	F:GO:0003674	F:molecular_function			IPR000270 (SMART); IPR000270 (PFAM); G3DSA:3.10.20.90 (GENE3D); mobidb-lite (MOBIDB_LITE); IPR000270 (PROSITE_PROFILES); IPR034857 (CDD); SSF54277 (SUPERFAMILY)	F:GO:0005515	F:protein binding
[INTERPRO, BLASTED, GO-SLIM]	DERPT_G7228	: Full=Synaptogenesis syg-2 ame: Full=Synaptogenesis abnormal 2 Flags: Precursor	1836	1	1.97608e-08	44.89	1	F:GO:0003674	F:molecular_function			IPR003599 (SMART); IPR003961 (SMART); IPR013783 (G3DSA:2.60.40.GENE3D); IPR013783 (G3DSA:2.60.40.GENE3D); IPR013162 (PFAM); IPR013783 (G3DSA:2.60.40.GENE3D); IPR013783 (G3DSA:2.60.40.GENE3D); IPR013783 (G3DSA:2.60.40.GENE3D); PF13927 (PFAM); IPR013783 (G3DSA:2.60.40.GENE3D); mobidb-lite (MOBIDB_LITE); mobidb-lite (MOBIDB_LITE); mobidb-lite (MOBIDB_LITE); mobidb-lite (MOBIDB_LITE); PTHR23278 (PANT…	F:GO:0005515	F:protein binding
[INTERPRO, BLASTED, GO-SLIM]	DERPT_G7212	626784XP_001243814.1 C2H2 transcription factor [Coccidioides immitis RS] EAS32231.3 C2H2 transcription factor [Coccidioides immitis RS] KMP07443.1 hypothetical protein CIRG_07124 [Coccidioides immitis RMSCC 2394] KMU72101.1 hypothetical protein CISG_00410 [Coccidioides immitis RMSCC 3703] KMU82524.1 hypothetical protein CIHG_00305	332	1	8.90165e-05	50	1	F:GO:0003674	F:molecular_function			IPR013087 (SMART); G3DSA:3.30.160.60 (GENE3D); IPR013087 (PROSITE_PATTERNS); IPR013087 (PROSITE_PROFILES); IPR036236 (SUPERFAMILY)	F:GO:0003676	F:nucleic acid binding
[INTERPRO, BLASTED, GO-SLIM]	DERPT_G7193	381943AAR99389.1 basonuclin2	422	4	5.49888e-09	60.27	1	F:GO:0003674	F:molecular_function			mobidb-lite (MOBIDB_LITE); mobidb-lite (MOBIDB_LITE); mobidb-lite (MOBIDB_LITE)	no GO terms	no GO terms
[INTERPRO, BLASTED, GO-SLIM]	DERPT_G715	cuticular analogous to peritrophins 1-A [Tribolium castaneum] cuticular analogous to peritrophins 1-A	428	12	1.63752e-10	52.86	3	F:GO:0003674; C:GO:0005576; P:GO:0008150	F:molecular_function; C:extracellular region; P:biological_process			IPR002557 (SMART); IPR002557 (PFAM); mobidb-lite (MOBIDB_LITE); mobidb-lite (MOBIDB_LITE); PTHR22933 (PANTHER); PTHR22933:SF19 (PANTHER); TRANSMEMBRANE (PHOBIUS); CYTOPLASMIC_DOMAIN (PHOBIUS); NON_CYTOPLASMIC_DOMAIN (PHOBIUS); IPR002557 (PROSITE_PROFILES); IPR002557 (PROSITE_PROFILES); SignalP-noTM (SIGNALP_EUK); IPR036508 (SUPERFAMILY); IPR036508 (SUPERFAMILY); TMhelix (TMHMM)	C:GO:0005576; P:GO:0006030; F:GO:0008061	C:extracellular region; P:chitin metabolic process; F:chitin binding
[INTERPRO, BLASTED, GO-SLIM]	DERPT_G7142	: Full=FK506-binding 4 ame: Full=Histone proline isomerase ame: Full=Peptidyl-prolyl cis-trans isomerase Short=PPIase ame: Full=Rotamase	784	3	7.73875e-15	62.59	4	C:GO:0005575; F:GO:0022857; F:GO:0022857; F:GO:0022857	C:cellular_component; F:transmembrane transporter activity; F:transmembrane transporter activity; F:transmembrane transporter activity			G3DSA:1.10.3590.10 (GENE3D); G3DSA:1.10.287.770 (GENE3D); G3DSA:2.60.470.10 (GENE3D); IPR001873 (PFAM); G3DSA:2.60.120.340 (GENE3D); G3DSA:1.10.287.820 (GENE3D); mobidb-lite (MOBIDB_LITE); mobidb-lite (MOBIDB_LITE); PTHR31802 (PANTHER); TRANSMEMBRANE (PHOBIUS); NON_CYTOPLASMIC_DOMAIN (PHOBIUS); NON_CYTOPLASMIC_DOMAIN (PHOBIUS); TRANSMEMBRANE (PHOBIUS); CYTOPLASMIC_DOMAIN (PHOBIUS); TMhelix (TMHMM)	F:GO:0005272; P:GO:0006814; C:GO:0016020	F:sodium channel activity; P:sodium ion transport; C:membrane
[INTERPRO, BLASTED, GO-SLIM]	DERPT_G707	: Full=Chitinase Flags: Precursor	405	3	2.69784e-53	45.51	3	F:GO:0003674; C:GO:0005576; P:GO:0005975	F:molecular_function; C:extracellular region; P:carbohydrate metabolic process			IPR002557 (SMART); IPR002557 (PFAM); IPR001223 (PFAM); G3DSA:3.20.20.80 (GENE3D); G3DSA:2.170.140.10 (GENE3D); mobidb-lite (MOBIDB_LITE); SIGNAL_PEPTIDE_H_REGION (PHOBIUS); SIGNAL_PEPTIDE_C_REGION (PHOBIUS); SIGNAL_PEPTIDE (PHOBIUS); NON_CYTOPLASMIC_DOMAIN (PHOBIUS); SIGNAL_PEPTIDE_N_REGION (PHOBIUS); IPR002557 (PROSITE_PROFILES); cd06543 (CDD); IPR036508 (SUPERFAMILY); IPR017853 (SUPERFAMILY)	C:GO:0005576; P:GO:0005975; P:GO:0006030; F:GO:0008061	C:extracellular region; P:carbohydrate metabolic process; P:chitin metabolic process; F:chitin binding
[INTERPRO, BLASTED, GO-SLIM]	DERPT_G7046	corticotropin releasing hormone binding [Apis mellifera] corticotropin releasing hormone-binding	142	1	0.000206108	45.36	1	F:GO:0003674	F:molecular_function			IPR008435 (PFAM); SignalP-noTM (SIGNALP_EUK)	F:GO:0051424	F:corticotropin-releasing hormone binding
[INTERPRO, BLASTED, GO-SLIM]	DERPT_G7009	Full=S phase cyclin A-associated in the endoplasmic reticulum Short=S phase cyclin A-associated in the ER ame: Full=Zinc finger 291	1612	3	9.53555e-125	58.42	3	F:GO:0003674; P:GO:0006790; P:GO:0051186	F:molecular_function; P:sulfur compound metabolic process; P:cofactor metabolic process			Coil (COILS); Coil (COILS); Coil (COILS); Coil (COILS); Coil (COILS); IPR038460 (G3DSA:3.40.1080.GENE3D); G3DSA:3.40.1080.10 (GENE3D); PF12874 (PFAM); IPR003702 (PFAM); IPR026888 (PFAM); IPR032446 (PFAM); G3DSA:3.30.750.70 (GENE3D); PTHR31434 (PANTHER); TRANSMEMBRANE (PHOBIUS); NON_CYTOPLASMIC_DOMAIN (PHOBIUS); NON_CYTOPLASMIC_DOMAIN (PHOBIUS); TRANSMEMBRANE (PHOBIUS); CYTOPLASMIC_DOMAIN (PHOBIUS…	F:GO:0003824; P:GO:0006084	F:catalytic activity; P:acetyl-CoA metabolic process
[INTERPRO, BLASTED, GO-SLIM]	DERPT_G7006	: Full=Zinc finger BED domain-containing RICESLEEPER 4 ame: Full=Transposase RICESLEEPER 4	538	1	0.000333168	51.43	1	F:GO:0003677	F:DNA binding			Coil (COILS); Coil (COILS); IPR003656 (SMART); IPR003656 (PFAM); mobidb-lite (MOBIDB_LITE); IPR003656 (PROSITE_PROFILES); IPR003656 (PROSITE_PROFILES); IPR003656 (PROSITE_PROFILES); IPR036236 (SUPERFAMILY)	F:GO:0003677	F:DNA binding
[INTERPRO, BLASTED, GO-SLIM]	DERPT_G686	: Full=Cuticle ame: Full=Ir-	335	6	5.68724e-15	53.14	1	F:GO:0005198	F:structural molecule activity			IPR000618 (PFAM); mobidb-lite (MOBIDB_LITE); mobidb-lite (MOBIDB_LITE); PTHR10380:SF173 (PANTHER); PTHR10380 (PANTHER); IPR031311 (PROSITE_PATTERNS); TRANSMEMBRANE (PHOBIUS); CYTOPLASMIC_DOMAIN (PHOBIUS); NON_CYTOPLASMIC_DOMAIN (PHOBIUS); IPR000618 (PROSITE_PROFILES); TMhelix (TMHMM)	F:GO:0042302	F:structural constituent of cuticle
[INTERPRO, BLASTED, GO-SLIM]	DERPT_G6817	: Full=Ribonuclease H2 subunit B Short=RNase H2 subunit B ame: Full=Ribonuclease HI subunit B	104	2	0.000104359	53.24	1	C:GO:0005634	C:nucleus			IPR019024 (PFAM); mobidb-lite (MOBIDB_LITE)	C:GO:0005634	C:nucleus
[INTERPRO, BLASTED, GO-SLIM]	DERPT_G6782	: Full=Enzymatic poly Includes: ame: Full=Aspartic protease Includes: ame: Full=Endonuclease Includes: ame: Full=Reverse transcriptase	1190	20	1.13728e-46	51.34	2	P:GO:0006259; F:GO:0043167	P:DNA metabolic process; F:ion binding			IPR021109 (G3DSA:2.40.70.GENE3D); IPR036397 (G3DSA:3.30.420.GENE3D); G3DSA:3.10.20.370 (GENE3D); IPR001584 (PFAM); G3DSA:2.30.30.140 (GENE3D); G3DSA:1.10.340.70 (GENE3D); IPR000477 (PFAM); G3DSA:3.10.10.10 (GENE3D); G3DSA:1.10.10.2300 (GENE3D); G3DSA:3.30.70.270 (GENE3D); mobidb-lite (MOBIDB_LITE); PTHR24559 (PANTHER); IPR001584 (PROSITE_PROFILES); cd01647 (CDD); cd09274 (CDD); IPR012337 (SUPERFA…	F:GO:0003676; P:GO:0015074	F:nucleic acid binding; P:DNA integration
[INTERPRO, BLASTED, GO-SLIM]	DERPT_G6780	315919AAQ22474.1 RE28239p	625	4	6.95464e-73	54.03	4	F:GO:0003674; C:GO:0005622; P:GO:0009058; P:GO:0034641	F:molecular_function; C:intracellular; P:biosynthetic process; P:cellular nitrogen compound metabolic process			IPR001132 (SMART); IPR017855 (G3DSA:2.60.200.GENE3D); IPR001132 (PFAM); mobidb-lite (MOBIDB_LITE); mobidb-lite (MOBIDB_LITE); IPR001132 (PROSITE_PROFILES); IPR008984 (SUPERFAMILY)	F:GO:0005515; C:GO:0005622; P:GO:0006355	F:protein binding; C:intracellular; P:regulation of transcription, DNA-templated
[INTERPRO, BLASTED, GO-SLIM]	DERPT_G6738	transposase [Rana pipiens] TPA_exp: transposase	165	3	2.52576e-07	53.54	3	F:GO:0003677; P:GO:0006259; P:GO:0032196	F:DNA binding; P:DNA metabolic process; P:transposition			G3DSA:3.30.420.470 (GENE3D); IPR002492 (PFAM)	F:GO:0003677; P:GO:0006313; P:GO:0015074	F:DNA binding; P:transposition, DNA-mediated; P:DNA integration
[INTERPRO, BLASTED, GO-SLIM]	DERPT_G6731	: Full=Cuticle ame: Full=Ir-	339	5	1.1365e-09	57.43	1	F:GO:0005198	F:structural molecule activity			IPR000618 (PFAM); mobidb-lite (MOBIDB_LITE); mobidb-lite (MOBIDB_LITE); PTHR12236 (PANTHER); IPR000618 (PROSITE_PROFILES)	F:GO:0042302	F:structural constituent of cuticle
[INTERPRO, BLASTED, GO-SLIM]	DERPT_G6729	: Full=Cuticle ame: Full=Ir-	264	6	1.55384e-21	57.07	1	F:GO:0005198	F:structural molecule activity			IPR000618 (PRINTS); IPR000618 (PFAM); mobidb-lite (MOBIDB_LITE); PTHR10380:SF173 (PANTHER); PTHR10380 (PANTHER); IPR000618 (PROSITE_PROFILES)	F:GO:0042302	F:structural constituent of cuticle
[INTERPRO, BLASTED, GO-SLIM]	DERPT_G6726	: Full=Uncharacterized MFS-type transporter	479	4	1.15592e-11	41.56	2	C:GO:0005575; P:GO:0055085	C:cellular_component; P:transmembrane transport			G3DSA:1.20.1250.20 (GENE3D); IPR011701 (PFAM); G3DSA:1.20.1250.20 (GENE3D); PTHR11360:SF3 (PANTHER); PTHR11360 (PANTHER); CYTOPLASMIC_DOMAIN (PHOBIUS); NON_CYTOPLASMIC_DOMAIN (PHOBIUS); TRANSMEMBRANE (PHOBIUS); CYTOPLASMIC_DOMAIN (PHOBIUS); TRANSMEMBRANE (PHOBIUS); TRANSMEMBRANE (PHOBIUS); TRANSMEMBRANE (PHOBIUS); TRANSMEMBRANE (PHOBIUS); CYTOPLASMIC_DOMAIN (PHOBIUS); TRANSMEMBRANE (PHOBIUS); CYT…	C:GO:0016021; P:GO:0055085	C:integral component of membrane; P:transmembrane transport
[INTERPRO, BLASTED, GO-SLIM]	DERPT_G6673	TPA_exp: pol poly	767	2	7.41622e-08	39.94	1	F:GO:0043167	F:ion binding			IPR001878 (SMART); PF13650 (PFAM); IPR021109 (G3DSA:2.40.70.GENE3D); mobidb-lite (MOBIDB_LITE); IPR001878 (PROSITE_PROFILES); cd00303 (CDD)	F:GO:0003676; F:GO:0008270	F:nucleic acid binding; F:zinc ion binding
[INTERPRO, BLASTED, GO-SLIM]	DERPT_G662	791685EAT46712.1 AAEL002123-PA, partial	1640	1	4.9796e-06	41.61	2	F:GO:0003674; P:GO:0007165	F:molecular_function; P:signal transduction			Coil (COILS); Coil (COILS); Coil (COILS); IPR000219 (PFAM); mobidb-lite (MOBIDB_LITE); mobidb-lite (MOBIDB_LITE); mobidb-lite (MOBIDB_LITE); mobidb-lite (MOBIDB_LITE); mobidb-lite (MOBIDB_LITE); mobidb-lite (MOBIDB_LITE); PTHR12877 (PANTHER); IPR000219 (PROSITE_PROFILES); IPR036322 (SUPERFAMILY); IPR035899 (SUPERFAMILY)	F:GO:0005089; F:GO:0005515; P:GO:0035023	F:Rho guanyl-nucleotide exchange factor activity; F:protein binding; P:regulation of Rho protein signal transduction
[INTERPRO, BLASTED, GO-SLIM]	DERPT_G6598	angiotensin 2 receptor associated L homeolog [Xenopus laevis] MGC115411	214	2	7.8595e-10	47.63	1	P:GO:0007165	P:signal transduction			IPR009436 (SMART); IPR009436 (PFAM); mobidb-lite (MOBIDB_LITE); IPR009436 (PANTHER); CYTOPLASMIC_DOMAIN (PHOBIUS); CYTOPLASMIC_DOMAIN (PHOBIUS); NON_CYTOPLASMIC_DOMAIN (PHOBIUS); TRANSMEMBRANE (PHOBIUS); TRANSMEMBRANE (PHOBIUS); NON_CYTOPLASMIC_DOMAIN (PHOBIUS); TRANSMEMBRANE (PHOBIUS); CYTOPLASMIC_DOMAIN (PHOBIUS); TRANSMEMBRANE (PHOBIUS); TMhelix (TMHMM); TMhelix (TMHMM); TMhelix (TMHMM); TMhel…	P:GO:0038166	P:angiotensin-activated signaling pathway
[INTERPRO, BLASTED, GO-SLIM]	DERPT_G6595	pol poly	421	1	2.32515e-05	46.2	1	F:GO:0043167	F:ion binding			IPR021109 (G3DSA:2.40.70.GENE3D); mobidb-lite (MOBIDB_LITE); IPR001969 (PROSITE_PATTERNS); cd00303 (CDD); IPR021109 (SUPERFAMILY)	F:GO:0004190; P:GO:0006508	F:aspartic-type endopeptidase activity; P:proteolysis
[INTERPRO, BLASTED, GO-SLIM]	DERPT_G6421	: Full=Zinc finger BED domain-containing 1 ame: Full= Ac-like transposable element ame: Full=dREF homolog	382	1	5.71478e-12	41.41	1	F:GO:0003677	F:DNA binding			IPR003656 (SMART); IPR003656 (PFAM); mobidb-lite (MOBIDB_LITE); mobidb-lite (MOBIDB_LITE); PTHR23272 (PANTHER); PTHR23272:SF11 (PANTHER); PTHR23272:SF11 (PANTHER); PTHR23272 (PANTHER); IPR003656 (PROSITE_PROFILES); IPR003656 (PROSITE_PROFILES); IPR036236 (SUPERFAMILY); IPR037220 (SUPERFAMILY); IPR036236 (SUPERFAMILY)	F:GO:0003677	F:DNA binding
[INTERPRO, BLASTED, GO-SLIM]	DERPT_G638	: Full=Transcription factor cwo ame: Full= clockwork orange	1275	1	3.93003e-20	75.34	1	F:GO:0003674	F:molecular_function			IPR011598 (SMART); IPR036638 (G3DSA:4.10.280.GENE3D); IPR011598 (PFAM); mobidb-lite (MOBIDB_LITE); mobidb-lite (MOBIDB_LITE); mobidb-lite (MOBIDB_LITE); mobidb-lite (MOBIDB_LITE); mobidb-lite (MOBIDB_LITE); mobidb-lite (MOBIDB_LITE); mobidb-lite (MOBIDB_LITE); PTHR10985:SF100 (PANTHER); PTHR10985 (PANTHER); IPR011598 (PROSITE_PROFILES); IPR011598 (CDD); IPR036638 (SUPERFAMILY)	F:GO:0046983	F:protein dimerization activity
[INTERPRO, BLASTED, GO-SLIM]	DERPT_G628	cuticular analogous to peritrophins 1-A [Tribolium castaneum] cuticular analogous to peritrophins 1-A	1215	14	8.34255e-31	64.09	3	F:GO:0003674; C:GO:0005576; P:GO:0008150	F:molecular_function; C:extracellular region; P:biological_process			IPR002557 (SMART); IPR002557 (PFAM); G3DSA:2.170.140.10 (GENE3D); mobidb-lite (MOBIDB_LITE); mobidb-lite (MOBIDB_LITE); mobidb-lite (MOBIDB_LITE); mobidb-lite (MOBIDB_LITE); mobidb-lite (MOBIDB_LITE); mobidb-lite (MOBIDB_LITE); mobidb-lite (MOBIDB_LITE); mobidb-lite (MOBIDB_LITE); mobidb-lite (MOBIDB_LITE); mobidb-lite (MOBIDB_LITE); PTHR22933:SF19 (PANTHER); PTHR22933 (PANTHER); IPR002557 (PROSI…	C:GO:0005576; P:GO:0006030; F:GO:0008061	C:extracellular region; P:chitin metabolic process; F:chitin binding
[INTERPRO, BLASTED, GO-SLIM]	DERPT_G6192	: Full=Nuclear pore complex Nup205 ame: Full=205 kDa nucleoporin ame: Full=Nucleoporin Nup205	1745	1	4.96214e-123	44.61	2	C:GO:0005635; C:GO:0032991	C:nuclear envelope; C:protein-containing complex			IPR021827 (PFAM); IPR021827 (PTHR31344:PANTHER); PTHR31344 (PANTHER); TRANSMEMBRANE (PHOBIUS); CYTOPLASMIC_DOMAIN (PHOBIUS); NON_CYTOPLASMIC_DOMAIN (PHOBIUS); NON_CYTOPLASMIC_DOMAIN (PHOBIUS); CYTOPLASMIC_DOMAIN (PHOBIUS); TRANSMEMBRANE (PHOBIUS); TRANSMEMBRANE (PHOBIUS)	C:GO:0005643	C:nuclear pore
[INTERPRO, BLASTED, GO-SLIM]	DERPT_G6150	673654XP_015838084.1 PREDICTED: uncharacterized protein LOC662025 isoform X2 [Tribolium castaneum] EFA08023.2 hypothetical protein TcasGA2_TC005612	467	5	1.45461e-53	63.34	3	F:GO:0003674; P:GO:0006259; P:GO:0006950	F:molecular_function; P:DNA metabolic process; P:response to stress			mobidb-lite (MOBIDB_LITE); mobidb-lite (MOBIDB_LITE); mobidb-lite (MOBIDB_LITE); PTHR21521 (PANTHER); IPR011257 (SUPERFAMILY)	F:GO:0003824; P:GO:0006281	F:catalytic activity; P:DNA repair
[INTERPRO, BLASTED, GO-SLIM]	DERPT_G6140	714735XP_001655666.1 uncharacterized protein LOC5575289 [Aedes aegypti] XP_021712726.1 uncharacterized protein LOC110681260 [Aedes aegypti] ABF18504.1 hypothetical conserved protein [Aedes aegypti] EAT36143.1 AAEL011748-PA	271	2	1.47146e-10	47.79	1	P:GO:0065003	P:protein-containing complex assembly			IPR021013 (PFAM); mobidb-lite (MOBIDB_LITE); IPR021013 (PANTHER); TRANSMEMBRANE (PHOBIUS); TRANSMEMBRANE (PHOBIUS); NON_CYTOPLASMIC_DOMAIN (PHOBIUS); CYTOPLASMIC_DOMAIN (PHOBIUS); CYTOPLASMIC_DOMAIN (PHOBIUS); TMhelix (TMHMM); TMhelix (TMHMM)	P:GO:0070072	P:vacuolar proton-transporting V-type ATPase complex assembly
[INTERPRO, BLASTED, GO-SLIM]	DERPT_G6126	Q09318.1RecName: Full=Uncharacterized protein F36G3.2	301	1	3.63733e-05	42.49	2	P:GO:0009058; F:GO:0016746	P:biosynthetic process; F:transferase activity, transferring acyl groups			G3DSA:3.40.630.30 (GENE3D); IPR000182 (PFAM); PTHR21471:SF52 (PANTHER); PTHR21471 (PANTHER); IPR031158 (PROSITE_PATTERNS); IPR000182 (PROSITE_PROFILES); cd04301 (CDD); IPR016181 (SUPERFAMILY)	no GO terms	no GO terms
[INTERPRO, BLASTED, GO-SLIM]	DERPT_G610	785309EAT39051.1 AAEL009135-PA, partial	2761	5	6.61349e-77	48.86	1	F:GO:0003674	F:molecular_function			Coil (COILS); IPR001478 (SMART); IPR001849 (SMART); IPR001849 (PFAM); IPR011993 (G3DSA:2.30.29.GENE3D); IPR001478 (PFAM); IPR011993 (G3DSA:2.30.29.GENE3D); G3DSA:2.30.42.10 (GENE3D); mobidb-lite (MOBIDB_LITE); mobidb-lite (MOBIDB_LITE); mobidb-lite (MOBIDB_LITE); mobidb-lite (MOBIDB_LITE); mobidb-lite (MOBIDB_LITE); mobidb-lite (MOBIDB_LITE); mobidb-lite (MOBIDB_LITE); mobidb-lite (MOBIDB_LITE); …	F:GO:0005515	F:protein binding
[INTERPRO, BLASTED, GO-SLIM]	DERPT_G5968	127014CAA47913.1 ORF	109	2	9.11179e-05	51	1	F:GO:0003677	F:DNA binding			IPR036388 (G3DSA:1.10.10.GENE3D); IPR009057 (SUPERFAMILY)	F:GO:0003677	F:DNA binding
[INTERPRO, BLASTED, GO-SLIM]	DERPT_G5957	: Full=Retrovirus-related Pol poly from type-1 retrotransposable element R1 ame: Full=Retrovirus-related Pol poly from type I retrotransposable element R1 Includes: ame: Full=Reverse transcriptase Includes: ame: Full=Endonuclease	1591	20	1.38432e-65	44.77	2	F:GO:0004518; F:GO:0043167	F:nuclease activity; F:ion binding	EC:3.1.30; EC:3.1.26; EC:3.1.26.4	Acting on ester bonds; Acting on ester bonds; Ribonuclease H	Coil (COILS); IPR036397 (G3DSA:3.30.420.GENE3D); IPR005135 (PFAM); IPR002156 (PFAM); IPR036691 (G3DSA:3.60.10.GENE3D); IPR000477 (PFAM); PTHR44486 (PANTHER); IPR000477 (PROSITE_PROFILES); IPR001878 (PROSITE_PROFILES); IPR002156 (PROSITE_PROFILES); cd09276 (CDD); cd01650 (CDD); IPR036691 (SUPERFAMILY); SSF56672 (SUPERFAMILY); IPR012337 (SUPERFAMILY)	F:GO:0003676; F:GO:0004523; F:GO:0008270	F:nucleic acid binding; F:RNA-DNA hybrid ribonuclease activity; F:zinc ion binding
[INTERPRO, BLASTED, GO-SLIM]	DERPT_G5950	: Full=DNA damage-regulated autophagy modulator 2 ame: Full=Transmembrane 77	982	1	0.000834151	41.36	2	P:GO:0006914; P:GO:0050877	P:autophagy; P:nervous system process			IPR019402 (PFAM); mobidb-lite (MOBIDB_LITE); IPR032990 (PTHR21324:PANTHER); PTHR21324 (PANTHER); PTHR21324 (PANTHER); IPR032990 (PTHR21324:PANTHER); PTHR21324 (PANTHER); IPR032990 (PTHR21324:PANTHER); PTHR21324 (PANTHER); TRANSMEMBRANE (PHOBIUS); NON_CYTOPLASMIC_DOMAIN (PHOBIUS); CYTOPLASMIC_DOMAIN (PHOBIUS); TRANSMEMBRANE (PHOBIUS); CYTOPLASMIC_DOMAIN (PHOBIUS); NON_CYTOPLASMIC_DOMAIN (PHOBIUS);…	P:GO:0007601; P:GO:0010506	P:visual perception; P:regulation of autophagy
[INTERPRO, BLASTED, GO-SLIM]	DERPT_G5779	CUTiclin-Like [Caenorhabditis elegans] CUTiclin-Like	783	20	0	47.03	1	F:GO:0003674	F:molecular_function			IPR003609 (SMART); IPR001507 (SMART); G3DSA:3.50.4.10 (GENE3D); IPR003609 (PFAM); mobidb-lite (MOBIDB_LITE); mobidb-lite (MOBIDB_LITE); PTHR22963 (PANTHER); PTHR22963:SF20 (PANTHER); SIGNAL_PEPTIDE (PHOBIUS); NON_CYTOPLASMIC_DOMAIN (PHOBIUS); SIGNAL_PEPTIDE_C_REGION (PHOBIUS); SIGNAL_PEPTIDE_H_REGION (PHOBIUS); CYTOPLASMIC_DOMAIN (PHOBIUS); SIGNAL_PEPTIDE_N_REGION (PHOBIUS); TRANSMEMBRANE (PHOBIU…	no GO terms	no GO terms
[INTERPRO, BLASTED, GO-SLIM]	DERPT_G5610	: Full= minor	171	6	6.17646e-08	42.91	1	F:GO:0003674	F:molecular_function			IPR012292 (G3DSA:1.10.490.GENE3D); IPR000971 (PFAM); IPR000971 (PROSITE_PROFILES); cd01040 (CDD); IPR009050 (SUPERFAMILY)	F:GO:0019825; F:GO:0020037	F:oxygen binding; F:heme binding
[INTERPRO, BLASTED, GO-SLIM]	DERPT_G5580	: Full=DNA-directed RNA polymerase I subunit rpa49 Short=RNA polymerase I subunit A49 ame: Full=DNA-directed RNA polymerase I 49 kDa polypeptide	388	1	2.25912e-08	41.39	6	F:GO:0003677; C:GO:0005730; P:GO:0009058; F:GO:0016779; P:GO:0034641; P:GO:0044281	F:DNA binding; C:nucleolus; P:biosynthetic process; F:nucleotidyltransferase activity; P:cellular nitrogen compound metabolic process; P:small molecule metabolic process	EC:2.7.7.6	DNA-directed RNA polymerase	Coil (COILS); IPR009668 (PFAM); mobidb-lite (MOBIDB_LITE); IPR009668 (PANTHER)	F:GO:0003677; F:GO:0003899; C:GO:0005634; P:GO:0006351	F:DNA binding; F:DNA-directed 5'-3' RNA polymerase activity; C:nucleus; P:transcription, DNA-templated
[INTERPRO, BLASTED, GO-SLIM]	DERPT_G5551	: Full=Enzymatic poly Includes: ame: Full=Aspartic protease Includes: ame: Full=Endonuclease Includes: ame: Full=Reverse transcriptase	1433	20	1.62235e-100	48.52	2	F:GO:0003674; P:GO:0006259	F:molecular_function; P:DNA metabolic process			G3DSA:1.10.340.70 (GENE3D); IPR036397 (G3DSA:3.30.420.GENE3D); G3DSA:3.30.70.270 (GENE3D); G3DSA:3.10.20.370 (GENE3D); IPR021109 (G3DSA:2.40.70.GENE3D); G3DSA:3.30.70.270 (GENE3D); IPR001584 (PFAM); G3DSA:1.10.10.2300 (GENE3D); G3DSA:3.10.10.10 (GENE3D); G3DSA:2.30.30.140 (GENE3D); IPR000477 (PFAM); mobidb-lite (MOBIDB_LITE); mobidb-lite (MOBIDB_LITE); PTHR24559:SF253 (PANTHER); PTHR24559 (PANTHE…	F:GO:0003676; P:GO:0015074	F:nucleic acid binding; P:DNA integration
[INTERPRO, BLASTED, GO-SLIM]	DERPT_G5538	PDZ and LIM domain 3 isoform X2	314	2	4.54171e-12	47.3	1	F:GO:0003674	F:molecular_function			IPR001478 (SMART); IPR006643 (SMART); IPR001478 (PFAM); IPR031847 (PFAM); G3DSA:2.30.42.10 (GENE3D); mobidb-lite (MOBIDB_LITE); IPR001478 (PROSITE_PROFILES); cd00136 (CDD); IPR036034 (SUPERFAMILY)	F:GO:0005515	F:protein binding
[INTERPRO, BLASTED, GO-SLIM]	DERPT_G5458	: Full=Probable bifunctional chitinase lysozyme Includes: ame: Full=Chitinase Includes: ame: Full=Lysozyme Flags: Precursor	388	3	1.38046e-31	49.14	3	F:GO:0003674; C:GO:0005576; P:GO:0008150	F:molecular_function; C:extracellular region; P:biological_process			IPR002557 (SMART); G3DSA:2.170.140.10 (GENE3D); G3DSA:3.20.20.80 (GENE3D); IPR002557 (PFAM); PTHR42976 (PANTHER); IPR002557 (PROSITE_PROFILES); cd06543 (CDD); IPR036508 (SUPERFAMILY); IPR017853 (SUPERFAMILY)	C:GO:0005576; P:GO:0006030; F:GO:0008061	C:extracellular region; P:chitin metabolic process; F:chitin binding
[INTERPRO, BLASTED, GO-SLIM]	DERPT_G5428	415148AAH70605.1 LOC431817 protein, partial	1278	2	0.000411606	54.69	3	F:GO:0003674; C:GO:0005576; P:GO:0008150	F:molecular_function; C:extracellular region; P:biological_process			IPR002557 (SMART); G3DSA:3.20.20.80 (GENE3D); G3DSA:2.170.140.10 (GENE3D); IPR002557 (PFAM); mobidb-lite (MOBIDB_LITE); mobidb-lite (MOBIDB_LITE); mobidb-lite (MOBIDB_LITE); PTHR44057 (PANTHER); PTHR44057 (PANTHER); PTHR44057 (PANTHER); PTHR44057:SF4 (PANTHER); PTHR44057:SF4 (PANTHER); SIGNAL_PEPTIDE_C_REGION (PHOBIUS); SIGNAL_PEPTIDE_N_REGION (PHOBIUS); SIGNAL_PEPTIDE (PHOBIUS); NON_CYTOPLASMIC_…	C:GO:0005576; P:GO:0006030; F:GO:0008061	C:extracellular region; P:chitin metabolic process; F:chitin binding
[INTERPRO, BLASTED, GO-SLIM]	DERPT_G5426	788887EAT42544.1 AAEL005936-PA	104	1	5.63292e-06	71.05	3	C:GO:0005622; P:GO:0006464; F:GO:0030234	C:intracellular; P:cellular protein modification process; F:enzyme regulator activity			IPR004171 (PFAM); mobidb-lite (MOBIDB_LITE); IPR004171 (PANTHER); PTHR15416:SF3 (PANTHER)	F:GO:0004862; P:GO:0006469	F:cAMP-dependent protein kinase inhibitor activity; P:negative regulation of protein kinase activity
[INTERPRO, BLASTED, GO-SLIM]	DERPT_G5305	chitin binding	118	20	3.98373e-15	56.14	3	F:GO:0003674; C:GO:0005576; P:GO:0008150	F:molecular_function; C:extracellular region; P:biological_process			IPR002557 (SMART); IPR002557 (PFAM); G3DSA:2.170.140.10 (GENE3D); PTHR22933 (PANTHER); PTHR22933:SF2 (PANTHER); IPR002557 (PROSITE_PROFILES); IPR036508 (SUPERFAMILY)	C:GO:0005576; P:GO:0006030; F:GO:0008061	C:extracellular region; P:chitin metabolic process; F:chitin binding
[INTERPRO, BLASTED, GO-SLIM]	DERPT_G5281	780532EAT34386.1 AAEL013367-PA	1502	2	6.56402e-15	70.58	3	F:GO:0003674; C:GO:0005576; P:GO:0008150	F:molecular_function; C:extracellular region; P:biological_process			Coil (COILS); IPR002557 (SMART); IPR002557 (PFAM); G3DSA:2.170.140.10 (GENE3D); mobidb-lite (MOBIDB_LITE); mobidb-lite (MOBIDB_LITE); mobidb-lite (MOBIDB_LITE); mobidb-lite (MOBIDB_LITE); mobidb-lite (MOBIDB_LITE); mobidb-lite (MOBIDB_LITE); mobidb-lite (MOBIDB_LITE); mobidb-lite (MOBIDB_LITE); mobidb-lite (MOBIDB_LITE); mobidb-lite (MOBIDB_LITE); PTHR11177 (PANTHER); PTHR11177:SF237 (PANTHER); P…	C:GO:0005576; P:GO:0006030; F:GO:0008061	C:extracellular region; P:chitin metabolic process; F:chitin binding
[INTERPRO, BLASTED, GO-SLIM]	DERPT_G5207	: Full=Retrovirus-related Pol poly from type-1 retrotransposable element R1 ame: Full=Retrovirus-related Pol poly from type I retrotransposable element R1 Includes: ame: Full=Reverse transcriptase Includes: ame: Full=Endonuclease	370	2	1.69581e-05	43.65	1	F:GO:0004518	F:nuclease activity	EC:3.1.30; EC:3.1.26; EC:3.1.26.4	Acting on ester bonds; Acting on ester bonds; Ribonuclease H	IPR036397 (G3DSA:3.30.420.GENE3D); IPR002156 (PFAM); PTHR42675:SF2 (PANTHER); PTHR42675 (PANTHER); IPR002156 (PROSITE_PROFILES); cd09276 (CDD); IPR012337 (SUPERFAMILY)	F:GO:0003676; F:GO:0004523	F:nucleic acid binding; F:RNA-DNA hybrid ribonuclease activity
[INTERPRO, BLASTED, GO-SLIM]	DERPT_G5187	CUTiclin-Like [Caenorhabditis elegans] CUTiclin-Like	1225	19	1.48575e-127	48.9	1	F:GO:0003674	F:molecular_function			Coil (COILS); Coil (COILS); IPR001507 (SMART); mobidb-lite (MOBIDB_LITE); mobidb-lite (MOBIDB_LITE); mobidb-lite (MOBIDB_LITE); mobidb-lite (MOBIDB_LITE); PTHR22907 (PANTHER); PTHR22907:SF19 (PANTHER); PTHR22907:SF19 (PANTHER); PTHR22907 (PANTHER); CYTOPLASMIC_DOMAIN (PHOBIUS); NON_CYTOPLASMIC_DOMAIN (PHOBIUS); TRANSMEMBRANE (PHOBIUS); IPR001507 (PROSITE_PROFILES); IPR001507 (PROSITE_PROFILES); T…	no GO terms	no GO terms
[INTERPRO, BLASTED, GO-SLIM]	DERPT_G5174	Non-SMC element isoform B [Drosophila melanogaster] Non-SMC element isoform C [Drosophila melanogaster] IP09347p [Drosophila melanogaster] Non-SMC element isoform B [Drosophila melanogaster] Non-SMC element isoform C [Drosophila melanogaster] CG13142- [synthetic construct] Nse4-RB	366	4	6.02087e-06	50.91	5	C:GO:0005634; C:GO:0005694; P:GO:0006259; P:GO:0006950; C:GO:0032991	C:nucleus; C:chromosome; P:DNA metabolic process; P:response to stress; C:protein-containing complex			Coil (COILS); IPR014854 (PFAM); mobidb-lite (MOBIDB_LITE); mobidb-lite (MOBIDB_LITE); IPR027786 (PANTHER)	C:GO:0005634; P:GO:0006281; C:GO:0030915	C:nucleus; P:DNA repair; C:Smc5-Smc6 complex
[INTERPRO, BLASTED, GO-SLIM]	DERPT_G5172	: Full=Transposon Ty3-I Gag-Pol poly ame: Full=Gag3-Pol3 ame: Full=Transposon Ty3-2 TYA-TYB poly Contains: ame: Full=Capsid Short=CA ame: Full=p24 Contains: ame: Full=Spacer peptide p3 Contains: ame: Full=Nucleocapsid p11 Short=NC Contains: ame: Full=Ty3 protease Short=PR ame: Full=p16 Contains: ame: Full=Spacer peptide J Contains: ame: Full=Reverse transcriptase ribonuclease H Short=RT Short=RT-…	539	2	2.59655e-06	49.19	1	F:GO:0043167	F:ion binding			IPR024650 (PFAM); IPR021109 (G3DSA:2.40.70.GENE3D); IPR001878 (PROSITE_PROFILES); cd00303 (CDD); IPR021109 (SUPERFAMILY)	F:GO:0003676; F:GO:0008270	F:nucleic acid binding; F:zinc ion binding
[INTERPRO, BLASTED, GO-SLIM]	DERPT_G5171	TPA_exp: pol poly	860	3	2.97711e-05	43.81	1	F:GO:0043167	F:ion binding			IPR001878 (SMART); IPR005312 (PFAM); IPR024650 (PFAM); IPR021109 (G3DSA:2.40.70.GENE3D); IPR001878 (PROSITE_PROFILES); IPR001878 (PROSITE_PROFILES); cd00303 (CDD); IPR021109 (SUPERFAMILY)	F:GO:0003676; F:GO:0008270	F:nucleic acid binding; F:zinc ion binding
[INTERPRO, BLASTED, GO-SLIM]	DERPT_G515	: Full=Zinc finger 407	538	1	2.52206e-10	56.41	1	F:GO:0003674	F:molecular_function			Coil (COILS); IPR013087 (SMART); G3DSA:3.30.160.60 (GENE3D); PTHR24392:SF29 (PANTHER); PTHR24392 (PANTHER); PTHR24392:SF29 (PANTHER); IPR013087 (PROSITE_PATTERNS); IPR013087 (PROSITE_PATTERNS)	F:GO:0003676	F:nucleic acid binding
[INTERPRO, BLASTED, GO-SLIM]	DERPT_G511	peritrophin 3	254	10	3.46511e-06	48.21	3	F:GO:0003674; C:GO:0005576; P:GO:0008150	F:molecular_function; C:extracellular region; P:biological_process			IPR002557 (SMART); G3DSA:2.170.140.10 (GENE3D); IPR002557 (PFAM); G3DSA:3.20.20.80 (GENE3D); mobidb-lite (MOBIDB_LITE); PTHR23301 (PANTHER); IPR002557 (PROSITE_PROFILES); IPR002557 (PROSITE_PROFILES); IPR036508 (SUPERFAMILY); IPR036508 (SUPERFAMILY)	C:GO:0005576; P:GO:0006030; F:GO:0008061	C:extracellular region; P:chitin metabolic process; F:chitin binding
[INTERPRO, BLASTED, GO-SLIM]	DERPT_G5094	F-box domain containing expressed	770	3	1.64692e-05	42.12	1	F:GO:0003674	F:molecular_function			IPR001810 (SMART); IPR032675 (G3DSA:3.80.10.GENE3D); IPR001810 (PFAM); G3DSA:1.20.1280.50 (GENE3D); mobidb-lite (MOBIDB_LITE); PTHR44001 (PANTHER); NON_CYTOPLASMIC_DOMAIN (PHOBIUS); CYTOPLASMIC_DOMAIN (PHOBIUS); TRANSMEMBRANE (PHOBIUS); SSF52047 (SUPERFAMILY); IPR036047 (SUPERFAMILY); TMhelix (TMHMM)	F:GO:0005515	F:protein binding
[INTERPRO, BLASTED, GO-SLIM]	DERPT_G4873	17629AAM11333.1 GH08190p	519	1	1.94226e-07	61.54	3	P:GO:0006464; F:GO:0016301; F:GO:0043167	P:cellular protein modification process; F:kinase activity; F:ion binding			IPR000719 (SMART); G3DSA:1.10.510.10 (GENE3D); NON_CYTOPLASMIC_DOMAIN (PHOBIUS); TRANSMEMBRANE (PHOBIUS); CYTOPLASMIC_DOMAIN (PHOBIUS); TRANSMEMBRANE (PHOBIUS); NON_CYTOPLASMIC_DOMAIN (PHOBIUS); IPR000719 (PROSITE_PROFILES); IPR011009 (SUPERFAMILY)	F:GO:0004672; F:GO:0005524; P:GO:0006468	F:protein kinase activity; F:ATP binding; P:protein phosphorylation
[INTERPRO, BLASTED, GO-SLIM]	DERPT_G4871	: Full=Amiloride-sensitive sodium channel subunit gamma ame: Full=Epithelial Na(+) channel subunit gamma Short=Gamma-E ame: Full=Gamma- ame: Full=Nonvoltage-gated sodium channel 1 subunit gamma ame: Full=SCNEG	739	2	0.000190788	37.17	4	C:GO:0005575; F:GO:0022857; F:GO:0022857; F:GO:0022857	C:cellular_component; F:transmembrane transporter activity; F:transmembrane transporter activity; F:transmembrane transporter activity			Coil (COILS); IPR001873 (PRINTS); IPR001873 (PFAM); mobidb-lite (MOBIDB_LITE); mobidb-lite (MOBIDB_LITE); mobidb-lite (MOBIDB_LITE); IPR001873 (PANTHER); CYTOPLASMIC_DOMAIN (PHOBIUS); TRANSMEMBRANE (PHOBIUS); TRANSMEMBRANE (PHOBIUS); CYTOPLASMIC_DOMAIN (PHOBIUS); NON_CYTOPLASMIC_DOMAIN (PHOBIUS); TMhelix (TMHMM)	F:GO:0005272; P:GO:0006814; C:GO:0016020	F:sodium channel activity; P:sodium ion transport; C:membrane
[INTERPRO, BLASTED, GO-SLIM]	DERPT_G4847	DNA-directed RNA polymerase III subunit RPC4 [Aedes aegypti] AAEL008794-PA	331	4	1.34593e-06	58.04	7	F:GO:0003677; C:GO:0005654; C:GO:0005730; P:GO:0009058; F:GO:0016779; P:GO:0034641; P:GO:0044281	F:DNA binding; C:nucleoplasm; C:nucleolus; P:biosynthetic process; F:nucleotidyltransferase activity; P:cellular nitrogen compound metabolic process; P:small molecule metabolic process	EC:2.7.7.6	DNA-directed RNA polymerase	IPR007811 (PFAM); mobidb-lite (MOBIDB_LITE); PTHR13408:SF0 (PANTHER); IPR007811 (PANTHER)	F:GO:0003677; F:GO:0003899; C:GO:0005666; P:GO:0006383	F:DNA binding; F:DNA-directed 5'-3' RNA polymerase activity; C:RNA polymerase III complex; P:transcription by RNA polymerase III
[INTERPRO, BLASTED, GO-SLIM]	DERPT_G4840	: Full=AP2 ERF domain-containing PFD0985w Short= 2	322	1	4.54191e-08	61.76	5	F:GO:0003700; C:GO:0005622; P:GO:0009058; C:GO:0032991; P:GO:0034641	F:DNA-binding transcription factor activity; C:intracellular; P:biosynthetic process; C:protein-containing complex; P:cellular nitrogen compound metabolic process			IPR001471 (PFAM)	F:GO:0003700; P:GO:0006355	F:DNA-binding transcription factor activity; P:regulation of transcription, DNA-templated
[INTERPRO, BLASTED, GO-SLIM]	DERPT_G482	defective	685	10	1.70728e-43	73.77	1	F:GO:0003677	F:DNA binding			IPR001356 (SMART); IPR038224 (G3DSA:3.10.20.GENE3D); G3DSA:1.10.10.60 (GENE3D); IPR001356 (PFAM); G3DSA:1.10.10.60 (GENE3D); IPR032392 (PFAM); mobidb-lite (MOBIDB_LITE); mobidb-lite (MOBIDB_LITE); mobidb-lite (MOBIDB_LITE); mobidb-lite (MOBIDB_LITE); PTHR15116:SF16 (PANTHER); PTHR15116 (PANTHER); IPR001356 (PROSITE_PROFILES); IPR001356 (PROSITE_PROFILES); IPR001356 (CDD); IPR001356 (CDD); IPR0090…	F:GO:0003677	F:DNA binding
[INTERPRO, BLASTED, GO-SLIM]	DERPT_G4750	: Full=Tetratricopeptide repeat 4 homolog Short=TPR repeat 4 homolog	317	1	2.51536e-07	49.35	1	F:GO:0003674	F:molecular_function			Coil (COILS); IPR011990 (G3DSA:1.25.40.GENE3D); PTHR22904 (PANTHER); IPR013026 (PROSITE_PROFILES); IPR011990 (SUPERFAMILY)	F:GO:0005515	F:protein binding
[INTERPRO, BLASTED, GO-SLIM]	DERPT_G4739	185630XP_001351659.1 conserved Plasmodium protein, unknown function [Plasmodium falciparum 3D7] CAD51466.1 conserved Plasmodium protein, unknown function	741	2	1.65209e-17	61.3	2	F:GO:0003723; C:GO:0005634	F:RNA binding; C:nucleus			IPR036612 (G3DSA:3.30.1370.GENE3D); mobidb-lite (MOBIDB_LITE); mobidb-lite (MOBIDB_LITE); PTHR15744 (PANTHER); IPR036612 (SUPERFAMILY)	F:GO:0003723	F:RNA binding
[INTERPRO, BLASTED, GO-SLIM]	DERPT_G4660	aspartic protease PM5 [Plasmodium vivax] aspartic protease PM5	1007	6	3.39192e-18	41.91	1	F:GO:0008233	F:peptidase activity	EC:3.4.23	Acting on peptide bonds (peptidases)	IPR032861 (PFAM); IPR001461 (PANTHER); PTHR13683:SF543 (PANTHER); SIGNAL_PEPTIDE_C_REGION (PHOBIUS); SIGNAL_PEPTIDE (PHOBIUS); NON_CYTOPLASMIC_DOMAIN (PHOBIUS); SIGNAL_PEPTIDE_H_REGION (PHOBIUS); SIGNAL_PEPTIDE_N_REGION (PHOBIUS); IPR021109 (SUPERFAMILY)	F:GO:0004190; P:GO:0006508	F:aspartic-type endopeptidase activity; P:proteolysis
[INTERPRO, BLASTED, GO-SLIM]	DERPT_G4650	531181XP_952043.1 hypothetical protein, conserved [Theileria annulata] CAI74311.1 hypothetical protein, conserved	446	1	0.000707106	43.58	2	C:GO:0005575; P:GO:0055085	C:cellular_component; P:transmembrane transport			IPR011701 (PFAM); G3DSA:1.20.1250.20 (GENE3D); PTHR20772 (PANTHER); TRANSMEMBRANE (PHOBIUS); NON_CYTOPLASMIC_DOMAIN (PHOBIUS); NON_CYTOPLASMIC_DOMAIN (PHOBIUS); TRANSMEMBRANE (PHOBIUS); CYTOPLASMIC_DOMAIN (PHOBIUS); TRANSMEMBRANE (PHOBIUS); NON_CYTOPLASMIC_DOMAIN (PHOBIUS); TRANSMEMBRANE (PHOBIUS); TRANSMEMBRANE (PHOBIUS); CYTOPLASMIC_DOMAIN (PHOBIUS); CYTOPLASMIC_DOMAIN (PHOBIUS); CYTOPLASMIC_DO…	C:GO:0016021; P:GO:0055085	C:integral component of membrane; P:transmembrane transport
[INTERPRO, BLASTED, GO-SLIM]	DERPT_G4619	: Full=G2 mitotic-specific cyclin-B1	1552	4	6.17784e-08	45.48	1	C:GO:0005634	C:nucleus			Coil (COILS); Coil (COILS); G3DSA:1.10.472.10 (GENE3D); IPR006671 (PFAM); IPR004367 (PFAM); IPR036915 (SUPERFAMILY)	C:GO:0005634	C:nucleus
[INTERPRO, BLASTED, GO-SLIM]	DERPT_G4606	: Full=Nuclear pore complex Nup98-Nup96 Contains: ame: Full=Nuclear pore complex Nup98 ame: Full=Nucleoporin Nup98 Contains: ame: Full=Nuclear pore complex Nup96 ame: Full=Nucleoporin Nup96 Flags: Precursor	1415	1	7.86525e-12	46.63	4	F:GO:0005198; C:GO:0005635; P:GO:0006913; C:GO:0032991	F:structural molecule activity; C:nuclear envelope; P:nucleocytoplasmic transport; C:protein-containing complex			IPR021610 (PFAM); G3DSA:3.30.2310.50 (GENE3D); IPR036903 (G3DSA:3.30.1610.GENE3D); IPR007230 (PFAM); mobidb-lite (MOBIDB_LITE); mobidb-lite (MOBIDB_LITE); mobidb-lite (MOBIDB_LITE); PTHR38666:SF2 (PANTHER); IPR021610 (PANTHER); NON_CYTOPLASMIC_DOMAIN (PHOBIUS); CYTOPLASMIC_DOMAIN (PHOBIUS); TRANSMEMBRANE (PHOBIUS); IPR007230 (PROSITE_PROFILES); IPR036903 (SUPERFAMILY)	C:GO:0005643; P:GO:0006913; F:GO:0017056	C:nuclear pore; P:nucleocytoplasmic transport; F:structural constituent of nuclear pore
[INTERPRO, BLASTED, GO-SLIM]	DERPT_G4567	SAM-dependent methyltransferase [Flavobacterium johnsoniae] methyltransferase [Flavobacterium johnsoniae UW101] TIGR00027 family [Flavobacterium johnsoniae] SAM-dependent methyltransferase	1804	2	0.00047842	42.44	1	F:GO:0008168	F:methyltransferase activity			Coil (COILS); IPR007213 (PFAM); G3DSA:3.40.50.150 (GENE3D); PTHR13600 (PANTHER); PTHR13600:SF12 (PANTHER); NON_CYTOPLASMIC_DOMAIN (PHOBIUS); TRANSMEMBRANE (PHOBIUS); CYTOPLASMIC_DOMAIN (PHOBIUS); IPR029063 (SUPERFAMILY)	F:GO:0008168; P:GO:0032259	F:methyltransferase activity; P:methylation
[INTERPRO, BLASTED, GO-SLIM]	DERPT_G4551	ribonucleases P MRP subunit [Cryptococcus neoformans neoformans JEC21] ribonucleases P MRP	649	1	1.78284e-07	36.65	3	F:GO:0004518; C:GO:0005622; P:GO:0006399	F:nuclease activity; C:intracellular; P:tRNA metabolic process	EC:3.1.30; EC:3.1.26; EC:3.1.26.5	Acting on ester bonds; Acting on ester bonds; Ribonuclease P	IPR009723 (PFAM); PTHR22731 (PANTHER)	P:GO:0001682; F:GO:0004526	P:tRNA 5'-leader removal; F:ribonuclease P activity
[INTERPRO, BLASTED, GO-SLIM]	DERPT_G4523	and TPR domain-containing [Coccidioides immitis RS] and TPR domain-containing	403	1	3.94985e-05	51.24	1	F:GO:0003674	F:molecular_function			IPR019734 (SMART); IPR011990 (G3DSA:1.25.40.GENE3D); IPR013026 (PROSITE_PROFILES); IPR011990 (SUPERFAMILY)	F:GO:0005515	F:protein binding
[INTERPRO, BLASTED, GO-SLIM]	DERPT_G442	acid-sensing ion channel 5	943	1	0.000166916	44.97	4	C:GO:0005575; F:GO:0022857; F:GO:0022857; F:GO:0022857	C:cellular_component; F:transmembrane transporter activity; F:transmembrane transporter activity; F:transmembrane transporter activity			IPR001873 (PRINTS); G3DSA:1.10.287.770 (GENE3D); IPR001873 (PFAM); mobidb-lite (MOBIDB_LITE); mobidb-lite (MOBIDB_LITE); mobidb-lite (MOBIDB_LITE); CYTOPLASMIC_DOMAIN (PHOBIUS); TRANSMEMBRANE (PHOBIUS); CYTOPLASMIC_DOMAIN (PHOBIUS); TRANSMEMBRANE (PHOBIUS); NON_CYTOPLASMIC_DOMAIN (PHOBIUS)	F:GO:0005272; P:GO:0006814; C:GO:0016020	F:sodium channel activity; P:sodium ion transport; C:membrane
[INTERPRO, BLASTED, GO-SLIM]	DERPT_G440	lipophorin receptor	125	3	0.000404116	58.97	1	F:GO:0003674	F:molecular_function			IPR002172 (SMART); G3DSA:2.40.128.620 (GENE3D); IPR023415 (PROSITE_PATTERNS); IPR002172 (PROSITE_PROFILES); IPR002172 (CDD); IPR036055 (SUPERFAMILY)	F:GO:0005515	F:protein binding
[INTERPRO, BLASTED, GO-SLIM]	DERPT_G4278	: Full=Probable tape measure Short=TMP ame: Full=Gene product 14 Short=gp14	292	1	0.000102884	39.8	1	F:GO:0003674	F:molecular_function			Coil (COILS); IPR016024 (SUPERFAMILY)	F:GO:0005488	F:binding
[INTERPRO, BLASTED, GO-SLIM]	DERPT_G423	: Full=Phospholipase D icTox-betaIF1 Short=PLD ame: Full=Dermonecrotic toxin ame: Full=Sphingomyelin phosphodiesterase D Short=SMD Short=SMase D Short=Sphingomyelinase D	305	20	1.17331e-55	56.85	2	F:GO:0003674; P:GO:0006629	F:molecular_function; P:lipid metabolic process			IPR017946 (G3DSA:3.20.20.GENE3D); IPR017946 (SUPERFAMILY)	P:GO:0006629; F:GO:0008081	P:lipid metabolic process; F:phosphoric diester hydrolase activity
[INTERPRO, BLASTED, GO-SLIM]	DERPT_G4195	diptheria toxin resistance [Bombyx mori] diptheria toxin resistance	434	3	6.68967e-07	38.41	2	P:GO:0006464; P:GO:0009058	P:cellular protein modification process; P:biosynthetic process			IPR016435 (TIGRFAM); IPR016435 (PANTHER); IPR016435 (PANTHER); IPR010014 (PTHR10762:PANTHER); IPR010014 (PTHR10762:PANTHER)	P:GO:0017183	P:peptidyl-diphthamide biosynthetic process from peptidyl-histidine
[INTERPRO, BLASTED, GO-SLIM]	DERPT_G3941	transcription factor IIIb	460	3	6.21506e-06	53.41	6	F:GO:0000988; C:GO:0005634; P:GO:0009058; C:GO:0032991; P:GO:0034641; P:GO:0065003	F:obsolete transcription factor activity, protein binding; C:nucleus; P:biosynthetic process; C:protein-containing complex; P:cellular nitrogen compound metabolic process; P:protein-containing complex assembly			G3DSA:1.20.5.650 (GENE3D); IPR011665 (PFAM); mobidb-lite (MOBIDB_LITE); mobidb-lite (MOBIDB_LITE); IPR029529 (PTHR11618:PANTHER); IPR000812 (PANTHER)	C:GO:0000126; F:GO:0001026; P:GO:0006355; P:GO:0006383; P:GO:0070897	C:transcription factor TFIIIB complex; F:obsolete TFIIIB-type transcription factor activity; P:regulation of transcription, DNA-templated; P:transcription by RNA polymerase III; P:transcription preinitiation complex assembly
[INTERPRO, BLASTED, GO-SLIM]	DERPT_G3800	794000EAT48901.1 AAEL000070-PA	497	1	8.20509e-60	62.03	1	F:GO:0003674	F:molecular_function			IPR011993 (G3DSA:2.30.29.GENE3D); mobidb-lite (MOBIDB_LITE); PTHR12345 (PANTHER); PTHR12345:SF11 (PANTHER); IPR001849 (PROSITE_PROFILES); SSF50729 (SUPERFAMILY); IPR036034 (SUPERFAMILY)	F:GO:0005515	F:protein binding
[INTERPRO, BLASTED, GO-SLIM]	DERPT_G3788	215916AAB92394.1 putative reverse transcriptase, partial	800	1	3.86629e-09	51.52	1	F:GO:0004518	F:nuclease activity	EC:3.1.30; EC:3.1.26; EC:3.1.26.4	Acting on ester bonds; Acting on ester bonds; Ribonuclease H	Coil (COILS); IPR036397 (G3DSA:3.30.420.GENE3D); IPR002156 (PFAM); PTHR42675 (PANTHER); PTHR42675:SF2 (PANTHER); SIGNAL_PEPTIDE_H_REGION (PHOBIUS); NON_CYTOPLASMIC_DOMAIN (PHOBIUS); SIGNAL_PEPTIDE (PHOBIUS); SIGNAL_PEPTIDE_N_REGION (PHOBIUS); SIGNAL_PEPTIDE_C_REGION (PHOBIUS); TRANSMEMBRANE (PHOBIUS); CYTOPLASMIC_DOMAIN (PHOBIUS); IPR002156 (PROSITE_PROFILES); cd09276 (CDD); SignalP-noTM (SIGNALP…	F:GO:0003676; F:GO:0004523	F:nucleic acid binding; F:RNA-DNA hybrid ribonuclease activity
[INTERPRO, BLASTED, GO-SLIM]	DERPT_G3742	: Full=Retrovirus-related Pol poly from type-1 retrotransposable element R2 ame: Full=Retrovirus-related Pol poly from type I retrotransposable element R2 Includes: ame: Full=Reverse transcriptase Includes: ame: Full=Endonuclease	1192	19	2.328e-61	43.89	1	F:GO:0004518	F:nuclease activity	EC:3.1.30; EC:3.1.26; EC:3.1.26.4	Acting on ester bonds; Acting on ester bonds; Ribonuclease H	IPR036397 (G3DSA:3.30.420.GENE3D); IPR036691 (G3DSA:3.60.10.GENE3D); IPR002156 (PFAM); IPR005135 (PFAM); IPR000477 (PFAM); PTHR44486 (PANTHER); IPR000477 (PROSITE_PROFILES); IPR002156 (PROSITE_PROFILES); cd09276 (CDD); cd01650 (CDD); IPR012337 (SUPERFAMILY); SSF56672 (SUPERFAMILY); IPR036691 (SUPERFAMILY)	F:GO:0003676; F:GO:0004523	F:nucleic acid binding; F:RNA-DNA hybrid ribonuclease activity
[INTERPRO, BLASTED, GO-SLIM]	DERPT_G3578	: Full=Adult-specific rigid cuticular Short=ACP	109	20	1.28275e-18	56.81	1	F:GO:0005198	F:structural molecule activity			IPR000618 (PRINTS); IPR000618 (PFAM); PTHR10380 (PANTHER); PTHR10380:SF173 (PANTHER); IPR031311 (PROSITE_PATTERNS); SIGNAL_PEPTIDE_N_REGION (PHOBIUS); SIGNAL_PEPTIDE_C_REGION (PHOBIUS); SIGNAL_PEPTIDE_H_REGION (PHOBIUS); NON_CYTOPLASMIC_DOMAIN (PHOBIUS); SIGNAL_PEPTIDE (PHOBIUS); IPR000618 (PROSITE_PROFILES); SignalP-TM (SIGNALP_GRAM_POSITIVE); SignalP-noTM (SIGNALP_EUK); SignalP-noTM (SIGNALP_GR…	F:GO:0042302	F:structural constituent of cuticle
[INTERPRO, BLASTED, GO-SLIM]	DERPT_G3489	: Full=Cuticle ame: Full=Ir-	116	6	1.17406e-20	56.36	1	F:GO:0005198	F:structural molecule activity			IPR000618 (PFAM); IPR029070 (G3DSA:3.10.50.GENE3D); mobidb-lite (MOBIDB_LITE); PTHR10380 (PANTHER); PTHR10380:SF173 (PANTHER); IPR000618 (PROSITE_PROFILES)	F:GO:0042302	F:structural constituent of cuticle
[INTERPRO, BLASTED, GO-SLIM]	DERPT_G3384	782804EAT35683.1 AAEL012164-PA	630	3	6.77686e-26	63.49	1	F:GO:0003674	F:molecular_function			mobidb-lite (MOBIDB_LITE); mobidb-lite (MOBIDB_LITE); mobidb-lite (MOBIDB_LITE); PTHR23199:SF7 (PANTHER); PTHR23199 (PANTHER); PTHR23199:SF7 (PANTHER); PTHR23199 (PANTHER); IPR029034 (SUPERFAMILY)	no GO terms	no GO terms
[INTERPRO, BLASTED, GO-SLIM]	DERPT_G3380	: Full=FYN-binding 1 ame: Full=Adhesion and degranulation promoting adaptor Short=ADAP ame: Full=FYB-120 130 Short=p120 p130 ame: Full=FYN-T-binding ame: Full=SLAP-130 ame: Full=SLP-76-associated phospho	514	1	0.000270616	55.17	1	F:GO:0003674	F:molecular_function			G3DSA:2.30.30.40 (GENE3D); mobidb-lite (MOBIDB_LITE); mobidb-lite (MOBIDB_LITE); mobidb-lite (MOBIDB_LITE); PTHR16830 (PANTHER); PTHR16830:SF15 (PANTHER); IPR001452 (PROSITE_PROFILES); cd00174 (CDD); IPR036028 (SUPERFAMILY)	F:GO:0005515	F:protein binding
[INTERPRO, BLASTED, GO-SLIM]	DERPT_G3371	AAEL007156- [Aedes aegypti] AAEL007156-	637	2	2.15853e-43	73.96	1	F:GO:0003674	F:molecular_function			IPR029201 (PFAM); mobidb-lite (MOBIDB_LITE); mobidb-lite (MOBIDB_LITE); mobidb-lite (MOBIDB_LITE); PTHR39947 (PANTHER); NON_CYTOPLASMIC_DOMAIN (PHOBIUS); TRANSMEMBRANE (PHOBIUS); TRANSMEMBRANE (PHOBIUS); CYTOPLASMIC_DOMAIN (PHOBIUS); TRANSMEMBRANE (PHOBIUS); NON_CYTOPLASMIC_DOMAIN (PHOBIUS); CYTOPLASMIC_DOMAIN (PHOBIUS); TRANSMEMBRANE (PHOBIUS); CYTOPLASMIC_DOMAIN (PHOBIUS); TMhelix (TMHMM); TMhe…	no GO terms	no GO terms
[INTERPRO, BLASTED, GO-SLIM]	DERPT_G3323	792314EAT46763.1 AAEL002070-PA, partial	1988	1	1.06409e-39	58.6	2	C:GO:0005615; P:GO:0006914	C:extracellular space; P:autophagy			Coil (COILS); Coil (COILS); Coil (COILS); Coil (COILS); Coil (COILS); Coil (COILS); Coil (COILS); Coil (COILS); Coil (COILS); Coil (COILS); Coil (COILS); Coil (COILS); Coil (COILS); Coil (COILS); Coil (COILS); Coil (COILS); Coil (COILS); Coil (COILS); Coil (COILS); Coil (COILS); Coil (COILS); Coil (COILS); Coil (COILS); Coil (COILS); IPR027881 (PFAM); mobidb-lite (MOBIDB_LITE); mobidb-lite (MOBID…	C:GO:0005615; P:GO:0010506	C:extracellular space; P:regulation of autophagy
[INTERPRO, BLASTED, GO-SLIM]	DERPT_G3211	: Full=Insulin-like growth factor I-B Short=IGF-I Short=IGF-IB ame: Full=Somatomedin Flags: Precursor	260	2	0.000786273	61.98	3	F:GO:0003674; C:GO:0005576; P:GO:0007165	F:molecular_function; C:extracellular region; P:signal transduction			IPR022352 (PRINTS); IPR016179 (SMART); IPR016179 (PFAM); G3DSA:1.10.100.10 (GENE3D); PTHR11454 (PANTHER); IPR022353 (PROSITE_PATTERNS); SIGNAL_PEPTIDE_N_REGION (PHOBIUS); SIGNAL_PEPTIDE_C_REGION (PHOBIUS); NON_CYTOPLASMIC_DOMAIN (PHOBIUS); SIGNAL_PEPTIDE_H_REGION (PHOBIUS); SIGNAL_PEPTIDE (PHOBIUS); SignalP-noTM (SIGNALP_EUK); IPR036438 (SUPERFAMILY); TMhelix (TMHMM)	F:GO:0005179; C:GO:0005576	F:hormone activity; C:extracellular region
[INTERPRO, BLASTED, GO-SLIM]	DERPT_G3192	784017EAT37004.1 AAEL010950-PA	113	1	7.16446e-05	48.89	2	F:GO:0003674; P:GO:0007165	F:molecular_function; P:signal transduction			IPR010475 (PFAM); SIGNAL_PEPTIDE (PHOBIUS); NON_CYTOPLASMIC_DOMAIN (PHOBIUS); SIGNAL_PEPTIDE_H_REGION (PHOBIUS); SIGNAL_PEPTIDE_C_REGION (PHOBIUS); SIGNAL_PEPTIDE_N_REGION (PHOBIUS); SignalP-noTM (SIGNALP_EUK); TMhelix (TMHMM)	F:GO:0005179	F:hormone activity
[INTERPRO, BLASTED, GO-SLIM]	DERPT_G3161	: Full=Crustacean hyperglycemic hormone Short=CHH	108	20	1.41941e-17	64.67	3	F:GO:0003674; C:GO:0005576; P:GO:0007165	F:molecular_function; C:extracellular region; P:signal transduction			IPR001166 (PRINTS); IPR031098 (PFAM); IPR035957 (G3DSA:1.10.2010.GENE3D); IPR031098 (PANTHER); PTHR35981:SF2 (PANTHER); IPR035957 (SUPERFAMILY)	F:GO:0005184; C:GO:0005576	F:neuropeptide hormone activity; C:extracellular region
[INTERPRO, BLASTED, GO-SLIM]	DERPT_G3142	gag-pol fusion	1272	3	1.88636e-09	40.7	1	F:GO:0043167	F:ion binding			IPR001878 (SMART); IPR021109 (G3DSA:2.40.70.GENE3D)	F:GO:0003676; F:GO:0008270	F:nucleic acid binding; F:zinc ion binding
[INTERPRO, BLASTED, GO-SLIM]	DERPT_G3120	mitochondria-eating [Rattus norvegicus] ame: Full=Mitochondria-eating ame: Full=Spermatid-expressing gene 1 Short=Spetex-1 ame: Full=Spermatogenesis-associated 18 Spermatogenesis associated 18	537	7	2.85961e-07	44.91	2	C:GO:0005739; P:GO:0006950	C:mitochondrion; P:response to stress			Coil (COILS); Coil (COILS); IPR031981 (PFAM); mobidb-lite (MOBIDB_LITE); mobidb-lite (MOBIDB_LITE); IPR026169 (PANTHER); PTHR21771:SF1 (PANTHER)	C:GO:0005741; P:GO:0033554	C:mitochondrial outer membrane; P:cellular response to stress
[INTERPRO, BLASTED, GO-SLIM]	DERPT_G3090	BCL2 adenovirus E1B 19 kDa -interacting 3 isoform X2 [Aedes aegypti] BCL2 adenovirus E1B 19 kDa -interacting 3 isoform X2 [Aedes aegypti] AAEL006711-PA	173	2	2.97545e-14	47.7	2	C:GO:0005739; P:GO:0008219	C:mitochondrion; P:cell death			IPR010548 (PFAM); PTHR15186:SF5 (PANTHER); IPR010548 (PANTHER); CYTOPLASMIC_DOMAIN (PHOBIUS); TRANSMEMBRANE (PHOBIUS); NON_CYTOPLASMIC_DOMAIN (PHOBIUS); TMhelix (TMHMM)	C:GO:0005740; C:GO:0016021; P:GO:0043065	C:mitochondrial envelope; C:integral component of membrane; P:positive regulation of apoptotic process
[INTERPRO, BLASTED, GO-SLIM]	DERPT_G3052	transposase and inactivated derivatives [uncultured archaeon GZfos26D8] transposase and inactivated derivatives	716	3	5.43816e-06	44.86	1	F:GO:0043167	F:ion binding			IPR027806 (PFAM); mobidb-lite (MOBIDB_LITE); IPR007527 (PROSITE_PROFILES)	F:GO:0008270	F:zinc ion binding
[INTERPRO, BLASTED, GO-SLIM]	DERPT_G304	: Full=Pseudouridine kinase	168	3	2.77813e-08	48.94	1	F:GO:0016798	F:hydrolase activity, acting on glycosyl bonds			IPR029056 (G3DSA:3.40.1190.GENE3D); IPR011611 (PFAM); IPR007342 (PANTHER); IPR029056 (SUPERFAMILY)	F:GO:0016798	F:hydrolase activity, acting on glycosyl bonds
[INTERPRO, BLASTED, GO-SLIM]	DERPT_G303	672112XP_966859.1 PREDICTED: uncharacterized protein LOC663006 [Tribolium castaneum] EFA04212.1 hypothetical protein TcasGA2_TC014461	324	9	9.27806e-37	51.14	1	C:GO:0005575	C:cellular_component			IPR004031 (PFAM); G3DSA:1.20.140.150 (GENE3D); mobidb-lite (MOBIDB_LITE); PTHR21284 (PANTHER); TRANSMEMBRANE (PHOBIUS); CYTOPLASMIC_DOMAIN (PHOBIUS); CYTOPLASMIC_DOMAIN (PHOBIUS); NON_CYTOPLASMIC_DOMAIN (PHOBIUS); TRANSMEMBRANE (PHOBIUS); TRANSMEMBRANE (PHOBIUS); CYTOPLASMIC_DOMAIN (PHOBIUS); NON_CYTOPLASMIC_DOMAIN (PHOBIUS); TRANSMEMBRANE (PHOBIUS); TMhelix (TMHMM); TMhelix (TMHMM); TMhelix (TMH…	C:GO:0016021	C:integral component of membrane
[INTERPRO, BLASTED, GO-SLIM]	DERPT_G302	788272XP_001650523.1 uncharacterized protein LOC5566175 [Aedes aegypti] EAT43322.1 AAEL005237-PA [Aedes aegypti] EAT43478.1 AAEL005088-PA [Aedes aegypti] ABM68593.1 AAEL005237-PA	346	9	1.94498e-36	52.48	1	C:GO:0005575	C:cellular_component			G3DSA:1.20.140.150 (GENE3D); IPR004031 (PFAM); CYTOPLASMIC_DOMAIN (PHOBIUS); CYTOPLASMIC_DOMAIN (PHOBIUS); TRANSMEMBRANE (PHOBIUS); TRANSMEMBRANE (PHOBIUS); NON_CYTOPLASMIC_DOMAIN (PHOBIUS); TRANSMEMBRANE (PHOBIUS); NON_CYTOPLASMIC_DOMAIN (PHOBIUS); TRANSMEMBRANE (PHOBIUS); CYTOPLASMIC_DOMAIN (PHOBIUS); TMhelix (TMHMM); TMhelix (TMHMM); TMhelix (TMHMM); TMhelix (TMHMM)	C:GO:0016021	C:integral component of membrane
[INTERPRO, BLASTED, GO-SLIM]	DERPT_G2893	31146XP_001349804.1 conserved Plasmodium protein, unknown function [Plasmodium falciparum 3D7] CAD52211.1 conserved Plasmodium protein, unknown function [Plasmodium falciparum 3D7] EWC86966.1 hypothetical protein PFNF54_04146	405	1	2.44294e-09	45.11	1	P:GO:0006810	P:transport			IPR008942 (G3DSA:1.25.40.GENE3D); mobidb-lite (MOBIDB_LITE); IPR002014 (PROSITE_PROFILES); IPR008942 (SUPERFAMILY)	P:GO:0006886	P:intracellular protein transport
[INTERPRO, BLASTED, GO-SLIM]	DERPT_G2692	diacylglycerol [Theileria annulata] diacylglycerol	1035	1	0.000494398	46.05	4	F:GO:0016301; P:GO:0034641; P:GO:0044281; P:GO:0051186	F:kinase activity; P:cellular nitrogen compound metabolic process; P:small molecule metabolic process; P:cofactor metabolic process	EC:2.7.1.23	NAD(+) kinase	IPR001206 (PFAM); IPR017438 (G3DSA:3.40.50.GENE3D); G3DSA:1.20.58.2220 (GENE3D); IPR015425 (PFAM); PTHR11255:SF34 (PANTHER); IPR037607 (PANTHER); IPR001206 (PROSITE_PROFILES); SSF101447 (SUPERFAMILY); IPR016064 (SUPERFAMILY)	F:GO:0003951; F:GO:0004143; P:GO:0007165; P:GO:0008152; F:GO:0016301	F:NAD+ kinase activity; F:diacylglycerol kinase activity; P:signal transduction; P:metabolic process; F:kinase activity
[INTERPRO, BLASTED, GO-SLIM]	DERPT_G2674	: Full=Condensin-2 complex subunit G2 ame: Full=Chromosome-associated G2 ame: Full=Non-SMC condensin II complex subunit G2 ame: Full=XCAP-G2	886	1	0.000875802	43.9	1	F:GO:0003674	F:molecular_function			IPR016024 (SUPERFAMILY)	F:GO:0005488	F:binding
[INTERPRO, BLASTED, GO-SLIM]	DERPT_G2620	: Full=Alpha,alpha-trehalose-phosphate synthase	1889	1	4.03965e-06	44.72	5	F:GO:0003674; P:GO:0005975; P:GO:0005975; P:GO:0009058; P:GO:0009058	F:molecular_function; P:carbohydrate metabolic process; P:carbohydrate metabolic process; P:biosynthetic process; P:biosynthetic process			Coil (COILS); G3DSA:3.40.50.2000 (GENE3D); IPR001830 (PFAM); PTHR10788 (PANTHER); SIGNAL_PEPTIDE_C_REGION (PHOBIUS); NON_CYTOPLASMIC_DOMAIN (PHOBIUS); CYTOPLASMIC_DOMAIN (PHOBIUS); CYTOPLASMIC_DOMAIN (PHOBIUS); NON_CYTOPLASMIC_DOMAIN (PHOBIUS); TRANSMEMBRANE (PHOBIUS); NON_CYTOPLASMIC_DOMAIN (PHOBIUS); SIGNAL_PEPTIDE_N_REGION (PHOBIUS); TRANSMEMBRANE (PHOBIUS); SIGNAL_PEPTIDE_H_REGION (PHOBIUS); …	F:GO:0003824; P:GO:0005992	F:catalytic activity; P:trehalose biosynthetic process
[INTERPRO, BLASTED, GO-SLIM]	DERPT_G2517	715963CAJ20406.1 hypothetical protein, conserved	2610	1	5.75977e-09	51.08	1	F:GO:0003674	F:molecular_function			Coil (COILS); Coil (COILS); IPR000467 (PFAM); mobidb-lite (MOBIDB_LITE); TRANSMEMBRANE (PHOBIUS); TRANSMEMBRANE (PHOBIUS); CYTOPLASMIC_DOMAIN (PHOBIUS); NON_CYTOPLASMIC_DOMAIN (PHOBIUS); NON_CYTOPLASMIC_DOMAIN (PHOBIUS); TRANSMEMBRANE (PHOBIUS); CYTOPLASMIC_DOMAIN (PHOBIUS); IPR000467 (PROSITE_PROFILES); IPR005607 (PROSITE_PROFILES)	F:GO:0003676	F:nucleic acid binding
[INTERPRO, BLASTED, GO-SLIM]	DERPT_G2447	188402XP_001351714.1 metabolite/drug transporter, putative [Plasmodium falciparum 3D7] CAD51521.1 glideosome-associated protein 40, putative [Plasmodium falciparum 3D7] EWC89987.1 hypothetical protein PFNF54_01112	310	1	1.33864e-34	47.7	4	C:GO:0005794; F:GO:0022857; F:GO:0022857; F:GO:0022857	C:Golgi apparatus; F:transmembrane transporter activity; F:transmembrane transporter activity; F:transmembrane transporter activity			mobidb-lite (MOBIDB_LITE); PTHR44132:SF2 (PANTHER); IPR029666 (PANTHER); CYTOPLASMIC_DOMAIN (PHOBIUS); NON_CYTOPLASMIC_DOMAIN (PHOBIUS); TRANSMEMBRANE (PHOBIUS); TRANSMEMBRANE (PHOBIUS); CYTOPLASMIC_DOMAIN (PHOBIUS); TRANSMEMBRANE (PHOBIUS); TRANSMEMBRANE (PHOBIUS); NON_CYTOPLASMIC_DOMAIN (PHOBIUS); TRANSMEMBRANE (PHOBIUS); NON_CYTOPLASMIC_DOMAIN (PHOBIUS); TRANSMEMBRANE (PHOBIUS); CYTOPLASMIC_DO…	F:GO:0005457; C:GO:0005794; P:GO:0036085	F:GDP-fucose transmembrane transporter activity; C:Golgi apparatus; P:GDP-fucose import into Golgi lumen
[INTERPRO, BLASTED, GO-SLIM]	DERPT_G2401	832912YP_001497557.1 hypothetical protein NY2A_B361R [Paramecium bursaria Chlorella virus NY2A] ABC86589.1 nicking endonuclease Nt.CviQII [Paramecium bursaria Chlorella virus NY2A] ABT14760.1 hypothetical protein NY2A_B361R	1591	1	5.51375e-07	53	1	F:GO:0003674	F:molecular_function			mobidb-lite (MOBIDB_LITE); mobidb-lite (MOBIDB_LITE); mobidb-lite (MOBIDB_LITE); mobidb-lite (MOBIDB_LITE); mobidb-lite (MOBIDB_LITE); mobidb-lite (MOBIDB_LITE); mobidb-lite (MOBIDB_LITE); mobidb-lite (MOBIDB_LITE); IPR000048 (PROSITE_PROFILES)	F:GO:0005515	F:protein binding
[INTERPRO, BLASTED, GO-SLIM]	DERPT_G2099	: Full=WD repeat-containing 36 ame: Full=T-cell activation WD repeat-containing Short=TA-WDRP	1078	1	5.60003e-09	40	1	F:GO:0003674	F:molecular_function			Coil (COILS); PTHR22840 (PANTHER); IPR011047 (SUPERFAMILY); IPR036322 (SUPERFAMILY)	F:GO:0005515	F:protein binding
[INTERPRO, BLASTED, GO-SLIM]	DERPT_G1926	: Full=6-phosphogluconate decarboxylating	248	1	0.000489799	43.14	6	P:GO:0005975; P:GO:0005975; F:GO:0016491; P:GO:0034641; P:GO:0044281; P:GO:0051186	P:carbohydrate metabolic process; P:carbohydrate metabolic process; F:oxidoreductase activity; P:cellular nitrogen compound metabolic process; P:small molecule metabolic process; P:cofactor metabolic process	EC:1.1.1.44	Phosphogluconate dehydrogenase (NADP(+)-dependent, decarboxylating)	G3DSA:3.40.50.720 (GENE3D); IPR006115 (PFAM); IPR036291 (SUPERFAMILY)	F:GO:0004616; P:GO:0055114	F:phosphogluconate dehydrogenase (decarboxylating) activity; P:oxidation-reduction process
[INTERPRO, BLASTED, GO-SLIM]	DERPT_G179	: Full=Cytochrome c oxidase subunit mitochondrial ame: Full=Cytochrome c oxidase polypeptide VIIc Flags: Precursor	74	1	0.000791351	60	9	C:GO:0005622; P:GO:0006091; F:GO:0016491; F:GO:0022857; F:GO:0022857; F:GO:0022857; C:GO:0032991; P:GO:0034641; P:GO:0044281	C:intracellular; P:generation of precursor metabolites and energy; F:oxidoreductase activity; F:transmembrane transporter activity; F:transmembrane transporter activity; F:transmembrane transporter activity; C:protein-containing complex; P:cellular nitrogen compound metabolic process; P:small molecule metabolic process	EC:1.9.3.1	Cytochrome-c oxidase	IPR036636 (G3DSA:4.10.49.GENE3D); NON_CYTOPLASMIC_DOMAIN (PHOBIUS); CYTOPLASMIC_DOMAIN (PHOBIUS); TRANSMEMBRANE (PHOBIUS); IPR036636 (SUPERFAMILY); TMhelix (TMHMM)	F:GO:0004129	F:cytochrome-c oxidase activity
[INTERPRO, BLASTED, GO-SLIM]	DERPT_G1736	structural maintenance of chromosome [Plasmodium falciparum 3D7] structural maintenance of chromosomes 1,	912	1	3.5648e-06	60.87	3	C:GO:0005694; F:GO:0043167; P:GO:0051276	C:chromosome; F:ion binding; P:chromosome organization			Coil (COILS); Coil (COILS); Coil (COILS); Coil (COILS); IPR010935 (PFAM); IPR036277 (SUPERFAMILY)	F:GO:0005515; F:GO:0005524; C:GO:0005694; P:GO:0051276	F:protein binding; F:ATP binding; C:chromosome; P:chromosome organization
[INTERPRO, BLASTED, GO-SLIM]	DERPT_G1591	256718AAB02109.1 transposase	187	1	1.35754e-07	53	1	F:GO:0003677	F:DNA binding			IPR036388 (G3DSA:1.10.10.GENE3D); mobidb-lite (MOBIDB_LITE); mobidb-lite (MOBIDB_LITE); mobidb-lite (MOBIDB_LITE); IPR009057 (SUPERFAMILY)	F:GO:0003677	F:DNA binding
[INTERPRO, BLASTED, GO-SLIM]	DERPT_G1446	DALR anticodon-binding domain-containing 3 [Aedes aegypti] AAEL005905-PA	505	1	7.45034e-06	45.95	5	P:GO:0006399; P:GO:0006412; P:GO:0006520; F:GO:0016874; F:GO:0043167	P:tRNA metabolic process; P:translation; P:cellular amino acid metabolic process; F:ligase activity; F:ion binding	EC:6.1.1.19	Arginine--tRNA ligase	IPR008909 (SMART); G3DSA:1.10.730.10 (GENE3D); IPR008909 (PFAM); IPR037380 (PANTHER)	F:GO:0004814; F:GO:0005524; P:GO:0006420	F:arginine-tRNA ligase activity; F:ATP binding; P:arginyl-tRNA aminoacylation
[INTERPRO, BLASTED, GO-SLIM]	DERPT_G1442	: Full= obstructor-E Flags: Precursor	438	2	2.31913e-27	45.25	3	F:GO:0003674; C:GO:0005576; P:GO:0008150	F:molecular_function; C:extracellular region; P:biological_process			IPR002557 (SMART); G3DSA:3.20.20.80 (GENE3D); IPR002557 (PFAM); G3DSA:2.170.140.10 (GENE3D); mobidb-lite (MOBIDB_LITE); PTHR23301 (PANTHER); PTHR23301:SF60 (PANTHER); SIGNAL_PEPTIDE_C_REGION (PHOBIUS); SIGNAL_PEPTIDE_N_REGION (PHOBIUS); SIGNAL_PEPTIDE_H_REGION (PHOBIUS); NON_CYTOPLASMIC_DOMAIN (PHOBIUS); SIGNAL_PEPTIDE (PHOBIUS); IPR002557 (PROSITE_PROFILES); IPR002557 (PROSITE_PROFILES); IPR0025…	C:GO:0005576; P:GO:0006030; F:GO:0008061	C:extracellular region; P:chitin metabolic process; F:chitin binding
[INTERPRO, BLASTED, GO-SLIM]	DERPT_G1431	674434XP_968634.1 PREDICTED: uncharacterized protein LOC657053 isoform X2 [Tribolium castaneum] EFA11288.1 hypothetical protein TcasGA2_TC010825	585	4	5.37136e-46	50.21	4	F:GO:0003674; C:GO:0005622; P:GO:0009058; P:GO:0034641	F:molecular_function; C:intracellular; P:biosynthetic process; P:cellular nitrogen compound metabolic process			IPR001132 (SMART); IPR001132 (PFAM); IPR017855 (G3DSA:2.60.200.GENE3D); mobidb-lite (MOBIDB_LITE); mobidb-lite (MOBIDB_LITE); PTHR22742 (PANTHER); CYTOPLASMIC_DOMAIN (PHOBIUS); TRANSMEMBRANE (PHOBIUS); NON_CYTOPLASMIC_DOMAIN (PHOBIUS); IPR001132 (PROSITE_PROFILES); IPR008984 (SUPERFAMILY)	F:GO:0005515; C:GO:0005622; P:GO:0006355	F:protein binding; C:intracellular; P:regulation of transcription, DNA-templated
[INTERPRO, BLASTED, GO-SLIM]	DERPT_G134	: Full= obstructor-E Flags: Precursor	679	2	1.19695e-17	45.91	3	F:GO:0003674; C:GO:0005576; P:GO:0008150	F:molecular_function; C:extracellular region; P:biological_process			IPR002557 (SMART); G3DSA:2.170.140.10 (GENE3D); G3DSA:3.20.20.80 (GENE3D); IPR002557 (PFAM); mobidb-lite (MOBIDB_LITE); mobidb-lite (MOBIDB_LITE); PTHR23301 (PANTHER); PTHR23301:SF59 (PANTHER); CYTOPLASMIC_DOMAIN (PHOBIUS); TRANSMEMBRANE (PHOBIUS); NON_CYTOPLASMIC_DOMAIN (PHOBIUS); IPR002557 (PROSITE_PROFILES); IPR002557 (PROSITE_PROFILES); IPR002557 (PROSITE_PROFILES); IPR036508 (SUPERFAMILY); I…	C:GO:0005576; P:GO:0006030; F:GO:0008061	C:extracellular region; P:chitin metabolic process; F:chitin binding
[INTERPRO, BLASTED, GO-SLIM]	DERPT_G1305	789396EAT44524.1 AAEL004089-PA	1520	1	5.65621e-28	53.1	1	F:GO:0003674	F:molecular_function			IPR001660 (SMART); IPR001660 (PFAM); G3DSA:1.10.150.50 (GENE3D); mobidb-lite (MOBIDB_LITE); mobidb-lite (MOBIDB_LITE); mobidb-lite (MOBIDB_LITE); mobidb-lite (MOBIDB_LITE); mobidb-lite (MOBIDB_LITE); mobidb-lite (MOBIDB_LITE); mobidb-lite (MOBIDB_LITE); mobidb-lite (MOBIDB_LITE); mobidb-lite (MOBIDB_LITE); mobidb-lite (MOBIDB_LITE); mobidb-lite (MOBIDB_LITE); mobidb-lite (MOBIDB_LITE); mobidb-lit…	F:GO:0005515	F:protein binding
[INTERPRO, BLASTED, GO-SLIM]	DERPT_G12512	: Full=Retrovirus-related Pol poly from transposon RE2 ame: Full=Retro element 2 Short= 2 Includes: ame: Full=Protease RE2 Includes: ame: Full=Reverse transcriptase RE2 Includes: ame: Full=Endonuclease RE2	163	4	3.8326e-15	52.68	1	F:GO:0003674	F:molecular_function			IPR036397 (G3DSA:3.30.420.GENE3D); PTHR44381 (PANTHER); cd09272 (CDD); IPR012337 (SUPERFAMILY)	F:GO:0003676	F:nucleic acid binding
[INTERPRO, BLASTED, GO-SLIM]	DERPT_G12479	: Full=Uncharacterized transposase	292	1	1.143e-06	48.21	1	F:GO:0003674	F:molecular_function			IPR024445 (SMART); IPR024445 (PFAM); PTHR31524 (PANTHER); PTHR31524:SF1 (PANTHER)	no GO terms	no GO terms
[INTERPRO, BLASTED, GO-SLIM]	DERPT_G12449	pol poly	180	4	3.59056e-07	48.15	1	F:GO:0043167	F:ion binding			IPR036875 (SUPERFAMILY)	F:GO:0003676; F:GO:0008270	F:nucleic acid binding; F:zinc ion binding
[INTERPRO, BLASTED, GO-SLIM]	DERPT_G12423	: Full=Copia ame: Full=Gag-int-pol Contains: ame: Full=Copia VLP Contains: ame: Full=Copia protease	579	5	1.55913e-15	43.52	1	F:GO:0043167	F:ion binding			IPR001878 (SMART); IPR036397 (G3DSA:3.30.420.GENE3D); G3DSA:4.10.60.10 (GENE3D); mobidb-lite (MOBIDB_LITE); IPR036875 (SUPERFAMILY); IPR012337 (SUPERFAMILY)	F:GO:0003676; F:GO:0008270	F:nucleic acid binding; F:zinc ion binding
[INTERPRO, BLASTED, GO-SLIM]	DERPT_G12418	: Full=Enzymatic poly Includes: ame: Full=Aspartic protease Includes: ame: Full=Endonuclease Includes: ame: Full=Reverse transcriptase	299	20	7.34376e-25	58.82	6	F:GO:0004386; C:GO:0005694; P:GO:0006259; P:GO:0006950; P:GO:0042592; P:GO:0051276	F:helicase activity; C:chromosome; P:DNA metabolic process; P:response to stress; P:homeostatic process; P:chromosome organization	EC:3.6.1.15	Nucleoside-triphosphate phosphatase	Coil (COILS); G3DSA:3.10.10.10 (GENE3D); IPR000477 (PFAM); G3DSA:3.40.50.300 (GENE3D); IPR010285 (PFAM); PTHR24559 (PANTHER); IPR000477 (PROSITE_PROFILES); cd01647 (CDD); IPR027417 (SUPERFAMILY); SSF56672 (SUPERFAMILY)	P:GO:0000723; F:GO:0003678; P:GO:0006281	P:telomere maintenance; F:DNA helicase activity; P:DNA repair
[INTERPRO, BLASTED, GO-SLIM]	DERPT_G12397	: Full=Enzymatic poly Includes: ame: Full=Aspartic protease Includes: ame: Full=Endonuclease Includes: ame: Full=Reverse transcriptase	842	20	9.78789e-100	51.39	2	F:GO:0003674; P:GO:0006259	F:molecular_function; P:DNA metabolic process			IPR036397 (G3DSA:3.30.420.GENE3D); G3DSA:2.30.30.140 (GENE3D); G3DSA:3.30.70.270 (GENE3D); G3DSA:3.30.70.270 (GENE3D); G3DSA:1.10.340.70 (GENE3D); G3DSA:3.10.20.370 (GENE3D); G3DSA:1.10.10.2300 (GENE3D); IPR000477 (PFAM); IPR001584 (PFAM); G3DSA:3.10.10.10 (GENE3D); PTHR24559 (PANTHER); IPR001584 (PROSITE_PROFILES); IPR000477 (PROSITE_PROFILES); cd09274 (CDD); cd01647 (CDD); IPR012337 (SUPERFAMIL…	F:GO:0003676; P:GO:0015074	F:nucleic acid binding; P:DNA integration
[INTERPRO, BLASTED, GO-SLIM]	DERPT_G12369	: Full=Replicase large subunit ame: Full=183 kDa ame: Full=RNA-directed RNA polymerase Contains: ame: Full=Replicase small subunit ame: Full=126 kDa ame: Full=Methyltransferase RNA helicase Short=MT HEL	971	20	3.7322e-14	45.81	6	F:GO:0003723; C:GO:0005622; P:GO:0006259; P:GO:0009058; F:GO:0016779; P:GO:0044281	F:RNA binding; C:intracellular; P:DNA metabolic process; P:biosynthetic process; F:nucleotidyltransferase activity; P:small molecule metabolic process	EC:2.7.7.48	RNA-directed RNA polymerase	IPR001788 (PFAM); IPR001584 (PFAM); IPR025724 (PFAM); IPR036397 (G3DSA:3.30.420.GENE3D); PTHR24559 (PANTHER); IPR001584 (PROSITE_PROFILES); IPR012337 (SUPERFAMILY); SSF56672 (SUPERFAMILY); IPR012337 (SUPERFAMILY)	F:GO:0003676; F:GO:0003723; F:GO:0003968; P:GO:0006351; P:GO:0015074	F:nucleic acid binding; F:RNA binding; F:RNA-directed 5'-3' RNA polymerase activity; P:transcription, DNA-templated; P:DNA integration
[INTERPRO, BLASTED, GO-SLIM]	DERPT_G12326	: Full=Enzymatic poly Includes: ame: Full=Aspartic protease Includes: ame: Full=Endonuclease Includes: ame: Full=Reverse transcriptase	947	20	1.93096e-112	51.27	2	F:GO:0003674; P:GO:0006259	F:molecular_function; P:DNA metabolic process			Coil (COILS); IPR001584 (PFAM); G3DSA:3.30.70.270 (GENE3D); G3DSA:3.10.20.370 (GENE3D); IPR015416 (PFAM); IPR036397 (G3DSA:3.30.420.GENE3D); IPR000477 (PFAM); G3DSA:3.30.70.270 (GENE3D); G3DSA:3.10.10.10 (GENE3D); G3DSA:1.10.340.70 (GENE3D); PTHR24559 (PANTHER); IPR000477 (PROSITE_PROFILES); IPR001584 (PROSITE_PROFILES); cd09274 (CDD); cd01647 (CDD); IPR012337 (SUPERFAMILY); SSF56672 (SUPERFAMILY)	F:GO:0003676; P:GO:0015074	F:nucleic acid binding; P:DNA integration
[INTERPRO, BLASTED, GO-SLIM]	DERPT_G12302	: Full=Transposon Tf2-1 poly ame: Full=Retrotransposable element Tf2 155 kDa	658	4	0.000159613	39.63	2	F:GO:0003674; P:GO:0006259	F:molecular_function; P:DNA metabolic process			IPR036397 (G3DSA:3.30.420.GENE3D); PTHR22955 (PANTHER); IPR001584 (PROSITE_PROFILES); IPR012337 (SUPERFAMILY)	F:GO:0003676; P:GO:0015074	F:nucleic acid binding; P:DNA integration
[INTERPRO, BLASTED, GO-SLIM]	DERPT_G12278	: Full=Pol poly Contains: ame: Full=Protease Contains: ame: Full=Reverse transcriptase ribonuclease H Short=RT Contains: ame: Full=Integrase Short=IN	585	16	3.13853e-07	40.63	2	F:GO:0003674; P:GO:0006259	F:molecular_function; P:DNA metabolic process			IPR036397 (G3DSA:3.30.420.GENE3D); G3DSA:1.10.340.70 (GENE3D); IPR001584 (PFAM); PTHR22955 (PANTHER); IPR001584 (PROSITE_PROFILES); IPR012337 (SUPERFAMILY)	F:GO:0003676; P:GO:0015074	F:nucleic acid binding; P:DNA integration
[INTERPRO, BLASTED, GO-SLIM]	DERPT_G12261	TPA_exp: pol poly	532	8	7.15629e-20	43.43	2	F:GO:0003674; P:GO:0006259	F:molecular_function; P:DNA metabolic process			Coil (COILS); IPR036397 (G3DSA:3.30.420.GENE3D); mobidb-lite (MOBIDB_LITE); PTHR22955 (PANTHER); IPR001584 (PROSITE_PROFILES); IPR012337 (SUPERFAMILY)	F:GO:0003676; P:GO:0015074	F:nucleic acid binding; P:DNA integration
[INTERPRO, BLASTED, GO-SLIM]	DERPT_G12220	: Full=Enzymatic poly Includes: ame: Full=Aspartic protease Includes: ame: Full=Endonuclease Includes: ame: Full=Reverse transcriptase	1987	20	2.028e-98	50.9	2	P:GO:0006259; F:GO:0043167	P:DNA metabolic process; F:ion binding			Coil (COILS); Coil (COILS); Coil (COILS); Coil (COILS); Coil (COILS); G3DSA:3.10.20.370 (GENE3D); PF13975 (PFAM); G3DSA:3.30.70.270 (GENE3D); IPR036397 (G3DSA:3.30.420.GENE3D); G3DSA:3.30.70.270 (GENE3D); G3DSA:3.10.10.10 (GENE3D); IPR005312 (PFAM); IPR021109 (G3DSA:2.40.70.GENE3D); IPR000477 (PFAM); IPR001584 (PFAM); PTHR24559 (PANTHER); IPR001969 (PROSITE_PATTERNS); TRANSMEMBRANE (PHOBIUS); TRA…	F:GO:0003676; F:GO:0004190; P:GO:0006508; F:GO:0008270; P:GO:0015074	F:nucleic acid binding; F:aspartic-type endopeptidase activity; P:proteolysis; F:zinc ion binding; P:DNA integration
[INTERPRO, BLASTED, GO-SLIM]	DERPT_G12190	: Full=Enzymatic poly Includes: ame: Full=Aspartic protease Includes: ame: Full=Endonuclease Includes: ame: Full=Reverse transcriptase	1981	20	8.56837e-102	52.65	2	F:GO:0003674; P:GO:0006259	F:molecular_function; P:DNA metabolic process			Coil (COILS); G3DSA:3.10.10.10 (GENE3D); IPR021109 (G3DSA:2.40.70.GENE3D); IPR001584 (PFAM); G3DSA:3.10.20.370 (GENE3D); IPR000477 (PFAM); G3DSA:1.10.340.70 (GENE3D); G3DSA:3.30.70.270 (GENE3D); IPR036397 (G3DSA:3.30.420.GENE3D); G3DSA:3.30.70.270 (GENE3D); mobidb-lite (MOBIDB_LITE); mobidb-lite (MOBIDB_LITE); PTHR24559 (PANTHER); TRANSMEMBRANE (PHOBIUS); NON_CYTOPLASMIC_DOMAIN (PHOBIUS); TRANSME…	F:GO:0003676; P:GO:0015074	F:nucleic acid binding; P:DNA integration
[INTERPRO, BLASTED, GO-SLIM]	DERPT_G12178	TPA_exp: pol poly	514	1	0.00047029	49.28	1	F:GO:0043167	F:ion binding			Coil (COILS); Coil (COILS); IPR001878 (PROSITE_PROFILES)	F:GO:0003676; F:GO:0008270	F:nucleic acid binding; F:zinc ion binding
[INTERPRO, BLASTED, GO-SLIM]	DERPT_G12177	: Full=Enzymatic poly Includes: ame: Full=Aspartic protease Includes: ame: Full=Endonuclease Includes: ame: Full=Reverse transcriptase	1198	20	5.30191e-106	51.56	2	F:GO:0003674; P:GO:0006259	F:molecular_function; P:DNA metabolic process			IPR001584 (PFAM); G3DSA:3.30.70.270 (GENE3D); G3DSA:1.10.340.70 (GENE3D); G3DSA:3.10.20.370 (GENE3D); IPR036397 (G3DSA:3.30.420.GENE3D); G3DSA:3.30.70.270 (GENE3D); IPR000477 (PFAM); IPR021109 (G3DSA:2.40.70.GENE3D); G3DSA:3.10.10.10 (GENE3D); mobidb-lite (MOBIDB_LITE); PTHR24559:SF253 (PANTHER); PTHR24559 (PANTHER); IPR001584 (PROSITE_PROFILES); IPR000477 (PROSITE_PROFILES); cd01647 (CDD); cd092…	F:GO:0003676; P:GO:0015074	F:nucleic acid binding; P:DNA integration
[INTERPRO, BLASTED, GO-SLIM]	DERPT_G12176	: Full=Pol poly Contains: ame: Full=Protease Contains: ame: Full=Reverse transcriptase ribonuclease H Short=RT Contains: ame: Full=Integrase Short=IN	246	20	1.94264e-14	44.59	2	F:GO:0003674; P:GO:0006259	F:molecular_function; P:DNA metabolic process			G3DSA:1.10.10.2300 (GENE3D); IPR036397 (G3DSA:3.30.420.GENE3D); IPR001584 (PFAM); G3DSA:2.30.30.140 (GENE3D); mobidb-lite (MOBIDB_LITE); PTHR24559 (PANTHER); PTHR24559:SF253 (PANTHER); IPR001584 (PROSITE_PROFILES); IPR012337 (SUPERFAMILY)	F:GO:0003676; P:GO:0015074	F:nucleic acid binding; P:DNA integration
[INTERPRO, BLASTED, GO-SLIM]	DERPT_G12160	: Full=Pro-Pol poly ame: Full=Pr125Pol Contains: ame: Full=Protease Reverse transcriptase ribonuclease H ame: Full=p87Pro-RT-R Contains: ame: Full=Protease Reverse transcriptase ame: Full=p65Pro-RT Contains: ame: Full=Ribonuclease H Short=RNase H Contains: ame: Full=Integrase Short=IN ame: Full=p42In	544	6	6.31957e-09	41.41	2	P:GO:0006259; F:GO:0043167	P:DNA metabolic process; F:ion binding			Coil (COILS); Coil (COILS); IPR036397 (G3DSA:3.30.420.GENE3D); G3DSA:4.10.60.10 (GENE3D); IPR001584 (PFAM); PTHR24559 (PANTHER); IPR001584 (PROSITE_PROFILES); IPR001878 (PROSITE_PROFILES); SignalP-noTM (SIGNALP_EUK); IPR012337 (SUPERFAMILY)	F:GO:0003676; F:GO:0008270; P:GO:0015074	F:nucleic acid binding; F:zinc ion binding; P:DNA integration
[INTERPRO, BLASTED, GO-SLIM]	DERPT_G12157	: Full=Histone-lysine N-methyltransferase SETMAR ame: Full=SET domain and mariner transposase fusion Short=Metnase Includes: ame: Full=Histone-lysine N-methyltransferase Includes: ame: Full=Transposon Hsmar1 transposase	363	2	7.89938e-103	61.73	3	F:GO:0003677; P:GO:0006259; P:GO:0032196	F:DNA binding; P:DNA metabolic process; P:transposition			G3DSA:3.30.420.470 (GENE3D); G3DSA:1.10.10.1450 (GENE3D); IPR001888 (PFAM); IPR002492 (PFAM); IPR036388 (G3DSA:1.10.10.GENE3D); PTHR22884 (PANTHER); PTHR22884:SF401 (PANTHER)	F:GO:0003677; P:GO:0006313; P:GO:0015074	F:DNA binding; P:transposition, DNA-mediated; P:DNA integration
[INTERPRO, BLASTED, GO-SLIM]	DERPT_G12138	: Full=Enzymatic poly Includes: ame: Full=Aspartic protease Includes: ame: Full=Endonuclease Includes: ame: Full=Reverse transcriptase	1303	20	2.95755e-104	52.31	2	F:GO:0003674; P:GO:0006259	F:molecular_function; P:DNA metabolic process			G3DSA:2.30.30.140 (GENE3D); IPR021109 (G3DSA:2.40.70.GENE3D); G3DSA:3.10.10.10 (GENE3D); G3DSA:3.30.70.270 (GENE3D); G3DSA:3.30.70.270 (GENE3D); IPR000477 (PFAM); IPR001584 (PFAM); G3DSA:1.10.10.2300 (GENE3D); IPR036397 (G3DSA:3.30.420.GENE3D); G3DSA:3.10.20.370 (GENE3D); mobidb-lite (MOBIDB_LITE); PTHR24559 (PANTHER); IPR001584 (PROSITE_PROFILES); IPR000477 (PROSITE_PROFILES); cd09274 (CDD); cd0…	F:GO:0003676; P:GO:0015074	F:nucleic acid binding; P:DNA integration
[INTERPRO, BLASTED, GO-SLIM]	DERPT_G12104	: Full=Enzymatic poly Includes: ame: Full=Aspartic protease Includes: ame: Full=Endonuclease Includes: ame: Full=Reverse transcriptase	1456	20	3.01433e-112	49.92	2	F:GO:0003674; P:GO:0006259	F:molecular_function; P:DNA metabolic process			G3DSA:3.30.70.270 (GENE3D); IPR021109 (G3DSA:2.40.70.GENE3D); IPR005312 (PFAM); G3DSA:1.10.340.70 (GENE3D); PF13975 (PFAM); IPR001584 (PFAM); G3DSA:3.30.70.270 (GENE3D); G3DSA:3.10.10.10 (GENE3D); IPR000477 (PFAM); G3DSA:3.10.20.370 (GENE3D); IPR036397 (G3DSA:3.30.420.GENE3D); PTHR24559 (PANTHER); IPR001584 (PROSITE_PROFILES); IPR000477 (PROSITE_PROFILES); cd01647 (CDD); cd09274 (CDD); cd00303 (C…	F:GO:0003676; P:GO:0015074	F:nucleic acid binding; P:DNA integration
[INTERPRO, BLASTED, GO-SLIM]	DERPT_G12101	: Full=Gag-Pol poly ame: Full=Pr160Gag-Pol Contains: ame: Full=Matrix p17 Short=MA Contains: ame: Full=Capsid p24 Short=CA Contains: ame: Full=Spacer peptide 1 Short=SP1 ame: Full=p2 Contains: ame: Full=Nucleocapsid p7 Short=NC Contains: ame: Full=Transframe peptide Short=TF Contains: ame: Full=p6-pol Short=p6* Contains: ame: Full=Protease ame: Full=PR ame: Full=Retropepsin Contains: ame: Full=Re…	2271	3	0.000334731	45.88	2	P:GO:0006259; F:GO:0043167	P:DNA metabolic process; F:ion binding			IPR001878 (SMART); G3DSA:3.30.70.270 (GENE3D); G3DSA:3.10.10.10 (GENE3D); IPR021109 (G3DSA:2.40.70.GENE3D); IPR008042 (PFAM); IPR000477 (PFAM); IPR000477 (PROSITE_PROFILES); IPR001584 (PROSITE_PROFILES); IPR001878 (PROSITE_PROFILES); IPR001584 (PROSITE_PROFILES); IPR036875 (SUPERFAMILY); IPR012337 (SUPERFAMILY); SSF56672 (SUPERFAMILY); IPR012337 (SUPERFAMILY)	F:GO:0003676; F:GO:0008270; P:GO:0015074	F:nucleic acid binding; F:zinc ion binding; P:DNA integration
[INTERPRO, BLASTED, GO-SLIM]	DERPT_G12091	macrolide glycosyltransferase	447	2	9.20078e-17	50.63	2	P:GO:0008150; F:GO:0016757	P:biological_process; F:transferase activity, transferring glycosyl groups			IPR002213 (PFAM); G3DSA:3.40.50.2000 (GENE3D); G3DSA:3.40.50.2000 (GENE3D); PTHR11926:SF716 (PANTHER); PTHR11926 (PANTHER); SSF53756 (SUPERFAMILY)	P:GO:0008152; F:GO:0016758	P:metabolic process; F:transferase activity, transferring hexosyl groups
[INTERPRO, BLASTED, GO-SLIM]	DERPT_G12090	: Full=Enzymatic poly Includes: ame: Full=Aspartic protease Includes: ame: Full=Endonuclease Includes: ame: Full=Reverse transcriptase	2024	20	7.59339e-98	49.1	2	F:GO:0003674; P:GO:0006259	F:molecular_function; P:DNA metabolic process			Coil (COILS); G3DSA:1.10.340.70 (GENE3D); IPR001584 (PFAM); PF13650 (PFAM); G3DSA:3.10.20.370 (GENE3D); G3DSA:3.10.10.10 (GENE3D); G3DSA:3.30.70.270 (GENE3D); IPR021109 (G3DSA:2.40.70.GENE3D); IPR000477 (PFAM); IPR036397 (G3DSA:3.30.420.GENE3D); G3DSA:3.30.70.270 (GENE3D); IPR005312 (PFAM); PTHR24559 (PANTHER); CYTOPLASMIC_DOMAIN (PHOBIUS); NON_CYTOPLASMIC_DOMAIN (PHOBIUS); TRANSMEMBRANE (PHOBIUS…	F:GO:0003676; P:GO:0015074	F:nucleic acid binding; P:DNA integration
[INTERPRO, BLASTED, GO-SLIM]	DERPT_G12078	: Full=Enzymatic poly Includes: ame: Full=Aspartic protease Includes: ame: Full=Endonuclease Includes: ame: Full=Reverse transcriptase	1136	20	4.2401e-107	49.77	2	F:GO:0003674; P:GO:0006259	F:molecular_function; P:DNA metabolic process			Coil (COILS); Coil (COILS); IPR021109 (G3DSA:2.40.70.GENE3D); G3DSA:3.30.70.270 (GENE3D); IPR001584 (PFAM); G3DSA:3.30.70.270 (GENE3D); G3DSA:3.10.10.10 (GENE3D); IPR000477 (PFAM); IPR036397 (G3DSA:3.30.420.GENE3D); PF13975 (PFAM); G3DSA:3.10.20.370 (GENE3D); PTHR24559 (PANTHER); IPR001969 (PROSITE_PATTERNS); IPR000477 (PROSITE_PROFILES); IPR001584 (PROSITE_PROFILES); cd09274 (CDD); cd00303 (CDD)…	F:GO:0003676; F:GO:0004190; P:GO:0006508; P:GO:0015074	F:nucleic acid binding; F:aspartic-type endopeptidase activity; P:proteolysis; P:DNA integration
[INTERPRO, BLASTED, GO-SLIM]	DERPT_G12077	: Full=Non-capsid NS-1 ame: Full=NCVP1 ame: Full=Non-structural NS1	1455	3	2.29444e-08	43.84	2	F:GO:0043167; P:GO:0044403	F:ion binding; P:symbiont process			Coil (COILS); IPR001257 (PFAM); G3DSA:3.40.50.300 (GENE3D); mobidb-lite (MOBIDB_LITE); mobidb-lite (MOBIDB_LITE); CYTOPLASMIC_DOMAIN (PHOBIUS); TRANSMEMBRANE (PHOBIUS); NON_CYTOPLASMIC_DOMAIN (PHOBIUS); SSF56672 (SUPERFAMILY); IPR027417 (SUPERFAMILY); TMhelix (TMHMM); TMhelix (TMHMM)	P:GO:0019079	P:viral genome replication
[INTERPRO, BLASTED, GO-SLIM]	DERPT_G12062	: Full=Enzymatic poly Includes: ame: Full=Aspartic protease Includes: ame: Full=Endonuclease Includes: ame: Full=Reverse transcriptase	2470	20	6.17516e-100	50.12	2	P:GO:0006259; F:GO:0043167	P:DNA metabolic process; F:ion binding			Coil (COILS); Coil (COILS); Coil (COILS); IPR001584 (PFAM); IPR036397 (G3DSA:3.30.420.GENE3D); G3DSA:3.10.10.10 (GENE3D); G3DSA:3.10.20.370 (GENE3D); PF13650 (PFAM); IPR000477 (PFAM); G3DSA:4.10.60.10 (GENE3D); IPR021109 (G3DSA:2.40.70.GENE3D); G3DSA:3.30.70.270 (GENE3D); G3DSA:3.30.70.270 (GENE3D); mobidb-lite (MOBIDB_LITE); mobidb-lite (MOBIDB_LITE); PTHR24559 (PANTHER); IPR001969 (PROSITE_PATT…	F:GO:0003676; F:GO:0004190; P:GO:0006508; F:GO:0008270; P:GO:0015074	F:nucleic acid binding; F:aspartic-type endopeptidase activity; P:proteolysis; F:zinc ion binding; P:DNA integration
[INTERPRO, BLASTED, GO-SLIM]	DERPT_G12055	: Full=Transposon Ty3-G Gag-Pol poly ame: Full=Gag3-Pol3 ame: Full=Transposon Ty3-1 TYA-TYB poly Contains: ame: Full=Capsid Short=CA ame: Full=p24 Contains: ame: Full=Spacer peptide p3 Contains: ame: Full=Nucleocapsid p11 Short=NC Contains: ame: Full=Ty3 protease Short=PR ame: Full=p16 Contains: ame: Full=Spacer peptide J Contains: ame: Full=Reverse transcriptase ribonuclease H Short=RT Short=RT-…	823	2	0.000112757	36.21	1	F:GO:0043167	F:ion binding			IPR024650 (PFAM); IPR021109 (G3DSA:2.40.70.GENE3D); IPR005312 (PFAM); mobidb-lite (MOBIDB_LITE); PTHR22955 (PANTHER); IPR001878 (PROSITE_PROFILES); cd00303 (CDD); IPR021109 (SUPERFAMILY)	F:GO:0003676; F:GO:0008270	F:nucleic acid binding; F:zinc ion binding
[INTERPRO, BLASTED, GO-SLIM]	DERPT_G12054	TPA_exp: pol poly	252	12	1.78865e-31	46.09	2	F:GO:0003674; P:GO:0006259	F:molecular_function; P:DNA metabolic process			IPR036397 (G3DSA:3.30.420.GENE3D); PTHR22955 (PANTHER); IPR001584 (PROSITE_PROFILES); IPR012337 (SUPERFAMILY)	F:GO:0003676; P:GO:0015074	F:nucleic acid binding; P:DNA integration
[INTERPRO, BLASTED, GO-SLIM]	DERPT_G12024	: Full=Enzymatic poly Includes: ame: Full=Aspartic protease Includes: ame: Full=Endonuclease Includes: ame: Full=Reverse transcriptase	926	20	2.13171e-98	51.88	2	F:GO:0003674; P:GO:0006259	F:molecular_function; P:DNA metabolic process			G3DSA:3.10.20.370 (GENE3D); IPR036397 (G3DSA:3.30.420.GENE3D); IPR000477 (PFAM); G3DSA:3.30.70.270 (GENE3D); IPR001584 (PFAM); G3DSA:1.10.340.70 (GENE3D); G3DSA:2.30.30.850 (GENE3D); G3DSA:3.10.10.10 (GENE3D); G3DSA:3.30.70.270 (GENE3D); PTHR24559 (PANTHER); IPR001584 (PROSITE_PROFILES); IPR000477 (PROSITE_PROFILES); cd09274 (CDD); cd01647 (CDD); IPR012337 (SUPERFAMILY); SSF56672 (SUPERFAMILY)	F:GO:0003676; P:GO:0015074	F:nucleic acid binding; P:DNA integration
[INTERPRO, BLASTED, GO-SLIM]	DERPT_G12023	: Full=Gag poly Contains: ame: Full=Matrix p10 Contains: ame: Full=Core p18 Contains: ame: Full=p12 Contains: ame: Full=Capsid p27 Contains: ame: Full=Nucleocapsid p14 Contains: ame: Full=p4	363	2	0.000460019	46.07	1	F:GO:0043167	F:ion binding			IPR001878 (SMART); G3DSA:4.10.60.10 (GENE3D); IPR036875 (SUPERFAMILY)	F:GO:0003676; F:GO:0008270	F:nucleic acid binding; F:zinc ion binding
[INTERPRO, BLASTED, GO-SLIM]	DERPT_G11990	: Full=85 88 kDa calcium-independent phospholipase A2 Short= -PLA2 ame: Full=Group VI phospholipase A2 Short=GVI PLA2 ame: Full=Intracellular membrane-associated calcium-independent phospholipase A2 beta Short=iPLA2-beta ame: Full=Patatin-like phospholipase domain-containing 9 Short=PNPLA9	1318	2	5.15782e-06	47.3	2	F:GO:0003674; P:GO:0006629	F:molecular_function; P:lipid metabolic process			Coil (COILS); Coil (COILS); Coil (COILS); IPR002110 (SMART); IPR036770 (G3DSA:1.25.40.GENE3D); PF13857 (PFAM); IPR036770 (G3DSA:1.25.40.GENE3D); mobidb-lite (MOBIDB_LITE); mobidb-lite (MOBIDB_LITE); mobidb-lite (MOBIDB_LITE); PTHR24139 (PANTHER); PTHR24139:SF34 (PANTHER); PTHR24139 (PANTHER); PTHR24139:SF34 (PANTHER); PTHR24139 (PANTHER); PTHR24139:SF34 (PANTHER); TRANSMEMBRANE (PHOBIUS); TRANSME…	F:GO:0005515; P:GO:0006629; P:GO:0008152	F:protein binding; P:lipid metabolic process; P:metabolic process
[INTERPRO, BLASTED, GO-SLIM]	DERPT_G11970	: Full=Crustacean hyperglycemic hormone Short=CHH	116	20	3.03708e-19	64.89	3	F:GO:0003674; C:GO:0005576; P:GO:0007165	F:molecular_function; C:extracellular region; P:signal transduction			IPR001166 (PRINTS); IPR031098 (PFAM); IPR035957 (G3DSA:1.10.2010.GENE3D); IPR031098 (PANTHER); PTHR35981:SF2 (PANTHER); IPR018251 (PROSITE_PATTERNS); NON_CYTOPLASMIC_DOMAIN (PHOBIUS); SIGNAL_PEPTIDE_H_REGION (PHOBIUS); SIGNAL_PEPTIDE_N_REGION (PHOBIUS); SIGNAL_PEPTIDE_C_REGION (PHOBIUS); SIGNAL_PEPTIDE (PHOBIUS); IPR035957 (SUPERFAMILY); TMhelix (TMHMM)	F:GO:0005184; C:GO:0005576	F:neuropeptide hormone activity; C:extracellular region
[INTERPRO, BLASTED, GO-SLIM]	DERPT_G11920	: Full=Pro-Pol poly ame: Full=Pr125Pol Contains: ame: Full=Protease Reverse transcriptase ribonuclease H ame: Full=p87Pro-RT-R Contains: ame: Full=Protease Reverse transcriptase ame: Full=p65Pro-RT Contains: ame: Full=Ribonuclease H Short=RNase H Contains: ame: Full=Integrase Short=IN ame: Full=p42In	1736	6	7.7899e-09	41.29	2	F:GO:0003674; P:GO:0006259	F:molecular_function; P:DNA metabolic process			IPR001584 (PFAM); G3DSA:1.10.340.70 (GENE3D); IPR000477 (PFAM); IPR005312 (PFAM); G3DSA:3.10.10.10 (GENE3D); G3DSA:3.30.70.270 (GENE3D); IPR008042 (PFAM); IPR021109 (G3DSA:2.40.70.GENE3D); IPR024650 (PFAM); IPR036397 (G3DSA:3.30.420.GENE3D); mobidb-lite (MOBIDB_LITE); mobidb-lite (MOBIDB_LITE); PTHR22955 (PANTHER); IPR001584 (PROSITE_PROFILES); cd00303 (CDD); IPR012337 (SUPERFAMILY); SSF56672 (SU…	F:GO:0003676; P:GO:0015074	F:nucleic acid binding; P:DNA integration
[INTERPRO, BLASTED, GO-SLIM]	DERPT_G11886	244476AAC01742.1 gag protein	465	2	3.89593e-05	44.48	1	F:GO:0043167	F:ion binding			Coil (COILS); Coil (COILS); mobidb-lite (MOBIDB_LITE); mobidb-lite (MOBIDB_LITE)	no GO terms	no GO terms
[INTERPRO, BLASTED, GO-SLIM]	DERPT_G11848	: Full= non-capsid NS-1 ame: Full=NCVP1 ame: Full=Non-structural NS1	1526	1	6.39904e-05	49.43	1	P:GO:0044403	P:symbiont process			Coil (COILS); IPR001257 (PFAM); G3DSA:3.40.50.300 (GENE3D); IPR021109 (G3DSA:2.40.70.GENE3D); TRANSMEMBRANE (PHOBIUS); TRANSMEMBRANE (PHOBIUS); CYTOPLASMIC_DOMAIN (PHOBIUS); NON_CYTOPLASMIC_DOMAIN (PHOBIUS); NON_CYTOPLASMIC_DOMAIN (PHOBIUS); cd00303 (CDD); IPR027417 (SUPERFAMILY); IPR021109 (SUPERFAMILY); TMhelix (TMHMM); TMhelix (TMHMM)	P:GO:0019079	P:viral genome replication
[INTERPRO, BLASTED, GO-SLIM]	DERPT_G11809	: Full=Pol poly Contains: ame: Full=Protease Contains: ame: Full=Reverse transcriptase ribonuclease H Short=RT Contains: ame: Full=Integrase Short=IN	343	17	8.75365e-07	46.04	1	F:GO:0003674	F:molecular_function			IPR036397 (G3DSA:3.30.420.GENE3D); PTHR24559:SF253 (PANTHER); PTHR24559 (PANTHER); PTHR24559:SF253 (PANTHER); PTHR24559 (PANTHER); IPR012337 (SUPERFAMILY)	F:GO:0003676	F:nucleic acid binding
[INTERPRO, BLASTED, GO-SLIM]	DERPT_G11780	: Full=Enzymatic poly Includes: ame: Full=Aspartic protease Includes: ame: Full=Endonuclease Includes: ame: Full=Reverse transcriptase	1329	20	8.23539e-103	51.18	2	F:GO:0003674; P:GO:0006259	F:molecular_function; P:DNA metabolic process			Coil (COILS); IPR001584 (PFAM); G3DSA:3.10.10.10 (GENE3D); IPR000477 (PFAM); IPR021109 (G3DSA:2.40.70.GENE3D); G3DSA:3.30.70.270 (GENE3D); G3DSA:3.30.70.270 (GENE3D); G3DSA:3.10.20.370 (GENE3D); G3DSA:1.10.340.70 (GENE3D); IPR005312 (PFAM); IPR036397 (G3DSA:3.30.420.GENE3D); PTHR24559 (PANTHER); IPR000477 (PROSITE_PROFILES); IPR001584 (PROSITE_PROFILES); cd01647 (CDD); cd09274 (CDD); SSF56672 (SU…	F:GO:0003676; P:GO:0015074	F:nucleic acid binding; P:DNA integration
[INTERPRO, BLASTED, GO-SLIM]	DERPT_G11778	: Full=Halomucin Flags: Precursor	1501	1	1.53505e-15	45.29	2	F:GO:0003677; C:GO:0005634	F:DNA binding; C:nucleus			Coil (COILS); IPR001810 (PFAM); G3DSA:3.30.890.10 (GENE3D); IPR001739 (PFAM); IPR032675 (G3DSA:3.80.10.GENE3D); mobidb-lite (MOBIDB_LITE); mobidb-lite (MOBIDB_LITE); mobidb-lite (MOBIDB_LITE); mobidb-lite (MOBIDB_LITE); mobidb-lite (MOBIDB_LITE); mobidb-lite (MOBIDB_LITE); IPR001739 (PROSITE_PROFILES); IPR001810 (PROSITE_PROFILES); cd15489 (CDD); SSF52047 (SUPERFAMILY); IPR016177 (SUPERFAMILY); I…	F:GO:0003677; F:GO:0005515; C:GO:0005634	F:DNA binding; F:protein binding; C:nucleus
[INTERPRO, BLASTED, GO-SLIM]	DERPT_G11742	: Full=Sodium bicarbonate transporter 11 ame: Full=Bicarbonate transporter-related 1 ame: Full=Sodium borate cotransporter 1 Short= 1 ame: Full=Solute carrier family 4 member 11	397	1	6.94765e-05	58.75	4	C:GO:0005575; F:GO:0022857; F:GO:0022857; F:GO:0022857	C:cellular_component; F:transmembrane transporter activity; F:transmembrane transporter activity; F:transmembrane transporter activity			mobidb-lite (MOBIDB_LITE); mobidb-lite (MOBIDB_LITE); mobidb-lite (MOBIDB_LITE); PTHR11453:SF23 (PANTHER); IPR003020 (PANTHER)	F:GO:0005452; P:GO:0006820; C:GO:0016020	F:inorganic anion exchanger activity; P:anion transport; C:membrane
[INTERPRO, BLASTED, GO-SLIM]	DERPT_G11730	transcription factor GATA-5 [Rattus norvegicus] GATA binding 5 [Rattus norvegicus] Transcription factor GATA-5 (GATA binding factor-5)	758	6	2.01013e-13	68.78	7	F:GO:0003677; F:GO:0003700; C:GO:0005622; P:GO:0009058; C:GO:0032991; P:GO:0034641; F:GO:0043167	F:DNA binding; F:DNA-binding transcription factor activity; C:intracellular; P:biosynthetic process; C:protein-containing complex; P:cellular nitrogen compound metabolic process; F:ion binding			IPR000679 (PRINTS); IPR000679 (SMART); IPR000679 (PFAM); IPR013088 (G3DSA:3.30.50.GENE3D); mobidb-lite (MOBIDB_LITE); mobidb-lite (MOBIDB_LITE); mobidb-lite (MOBIDB_LITE); mobidb-lite (MOBIDB_LITE); PTHR10071 (PANTHER); PTHR10071:SF276 (PANTHER); IPR000679 (PROSITE_PATTERNS); IPR000679 (PROSITE_PROFILES); cd00202 (CDD); SSF57716 (SUPERFAMILY)	F:GO:0003700; P:GO:0006355; F:GO:0008270; F:GO:0043565	F:DNA-binding transcription factor activity; P:regulation of transcription, DNA-templated; F:zinc ion binding; F:sequence-specific DNA binding
[INTERPRO, BLASTED, GO-SLIM]	DERPT_G11691	789910EAT44663.1 AAEL003992-PA	544	4	1.68959e-09	56.08	1	F:GO:0003674	F:molecular_function			Coil (COILS); IPR019734 (SMART); IPR002893 (PFAM); IPR011990 (G3DSA:1.25.40.GENE3D); G3DSA:3.30.60.180 (GENE3D); mobidb-lite (MOBIDB_LITE); IPR002893 (PROSITE_PATTERNS); CYTOPLASMIC_DOMAIN (PHOBIUS); TRANSMEMBRANE (PHOBIUS); NON_CYTOPLASMIC_DOMAIN (PHOBIUS); IPR019734 (PROSITE_PROFILES); IPR002893 (PROSITE_PROFILES); IPR011990 (SUPERFAMILY); SSF144232 (SUPERFAMILY)	F:GO:0005515	F:protein binding
[INTERPRO, BLASTED, GO-SLIM]	DERPT_G11674	[Drosophila melanogaster] [Drosophila melanogaster]	1359	3	4.05153e-36	58.32	1	F:GO:0003674	F:molecular_function			Coil (COILS); Coil (COILS); IPR002110 (SMART); IPR036770 (G3DSA:1.25.40.GENE3D); IPR020683 (PFAM); IPR036770 (G3DSA:1.25.40.GENE3D); PF13857 (PFAM); IPR036770 (G3DSA:1.25.40.GENE3D); mobidb-lite (MOBIDB_LITE); mobidb-lite (MOBIDB_LITE); mobidb-lite (MOBIDB_LITE); mobidb-lite (MOBIDB_LITE); mobidb-lite (MOBIDB_LITE); PTHR24172:SF4 (PANTHER); PTHR24172 (PANTHER); PTHR24172 (PANTHER); PTHR24172:SF4 …	F:GO:0005515	F:protein binding
[INTERPRO, BLASTED, GO-SLIM]	DERPT_G11638	792079EAT46724.1 AAEL002094-PA	2623	1	3.38736e-24	76.62	1	F:GO:0003674	F:molecular_function			Coil (COILS); Coil (COILS); IPR013087 (SMART); G3DSA:3.30.160.60 (GENE3D); G3DSA:3.30.160.60 (GENE3D); mobidb-lite (MOBIDB_LITE); mobidb-lite (MOBIDB_LITE); mobidb-lite (MOBIDB_LITE); mobidb-lite (MOBIDB_LITE); mobidb-lite (MOBIDB_LITE); mobidb-lite (MOBIDB_LITE); mobidb-lite (MOBIDB_LITE); mobidb-lite (MOBIDB_LITE); mobidb-lite (MOBIDB_LITE); mobidb-lite (MOBIDB_LITE); mobidb-lite (MOBIDB_LITE);…	F:GO:0003676	F:nucleic acid binding
[INTERPRO, BLASTED, GO-SLIM]	DERPT_G11631	: Full=Enzymatic poly Includes: ame: Full=Aspartic protease Includes: ame: Full=Endonuclease Includes: ame: Full=Reverse transcriptase	1948	20	1.21161e-93	49	2	P:GO:0006259; F:GO:0008233	P:DNA metabolic process; F:peptidase activity	EC:3.4.23	Acting on peptide bonds (peptidases)	Coil (COILS); Coil (COILS); Coil (COILS); Coil (COILS); IPR001584 (PFAM); IPR000477 (PFAM); G3DSA:3.30.70.270 (GENE3D); PF13650 (PFAM); G3DSA:3.30.70.270 (GENE3D); IPR036397 (G3DSA:3.30.420.GENE3D); G3DSA:3.10.20.370 (GENE3D); G3DSA:3.10.10.10 (GENE3D); G3DSA:1.10.340.70 (GENE3D); IPR021109 (G3DSA:2.40.70.GENE3D); PTHR24559 (PANTHER); IPR001969 (PROSITE_PATTERNS); IPR001995 (PROSITE_PROFILES); IP…	F:GO:0003676; F:GO:0004190; P:GO:0006508; P:GO:0015074	F:nucleic acid binding; F:aspartic-type endopeptidase activity; P:proteolysis; P:DNA integration
[INTERPRO, BLASTED, GO-SLIM]	DERPT_G11605	: Full=E3 ubiquitin- ligase makorin-1 ame: Full=RING-type E3 ubiquitin transferase makorin-1	246	1	0.000362032	36.47	1	F:GO:0043167	F:ion binding			IPR000571 (SMART); G3DSA:4.10.1000.10 (GENE3D); IPR000571 (PFAM); IPR000571 (PROSITE_PROFILES); IPR036855 (SUPERFAMILY)	F:GO:0046872	F:metal ion binding
[INTERPRO, BLASTED, GO-SLIM]	DERPT_G11579	: Full=Retrovirus-related Pol poly from type-1 retrotransposable element R1 ame: Full=Retrovirus-related Pol poly from type I retrotransposable element R1 Includes: ame: Full=Reverse transcriptase Includes: ame: Full=Endonuclease	1540	17	3.40192e-62	44.43	2	F:GO:0004518; F:GO:0043167	F:nuclease activity; F:ion binding	EC:3.1.30; EC:3.1.26; EC:3.1.26.4	Acting on ester bonds; Acting on ester bonds; Ribonuclease H	Coil (COILS); IPR002156 (PFAM); IPR036397 (G3DSA:3.30.420.GENE3D); IPR000477 (PFAM); IPR036691 (G3DSA:3.60.10.GENE3D); IPR005135 (PFAM); PTHR44486 (PANTHER); IPR000477 (PROSITE_PROFILES); IPR001878 (PROSITE_PROFILES); IPR002156 (PROSITE_PROFILES); cd01650 (CDD); cd09276 (CDD); SSF56672 (SUPERFAMILY); IPR012337 (SUPERFAMILY); IPR036691 (SUPERFAMILY)	F:GO:0003676; F:GO:0004523; F:GO:0008270	F:nucleic acid binding; F:RNA-DNA hybrid ribonuclease activity; F:zinc ion binding
[INTERPRO, BLASTED, GO-SLIM]	DERPT_G11561	major outer envelope glyco [Lymphocystis disease virus - isolate China] major outer envelope glyco	257	1	0.000722872	46.24	1	F:GO:0003674	F:molecular_function			mobidb-lite (MOBIDB_LITE); CYTOPLASMIC_DOMAIN (PHOBIUS); TRANSMEMBRANE (PHOBIUS); NON_CYTOPLASMIC_DOMAIN (PHOBIUS); TMhelix (TMHMM)	no GO terms	no GO terms
[INTERPRO, BLASTED, GO-SLIM]	DERPT_G11499	: Full=Gag-Pol poly ame: Full=Pr160Gag-Pol Contains: ame: Full=Matrix p17 Short=MA Contains: ame: Full=Capsid p24 Short=CA Contains: ame: Full=Spacer peptide 1 Short=SP1 ame: Full=p2 Contains: ame: Full=Nucleocapsid p7 Short=NC Contains: ame: Full=Transframe peptide Short=TF Contains: ame: Full=p6-pol Short=p6* Contains: ame: Full=Protease ame: Full=PR ame: Full=Retropepsin Contains: ame: Full=Re…	1506	16	3.72379e-06	43.77	2	P:GO:0006259; F:GO:0043167	P:DNA metabolic process; F:ion binding			IPR001878 (SMART); IPR008042 (PFAM); G3DSA:3.10.10.10 (GENE3D); G3DSA:1.10.340.70 (GENE3D); G3DSA:3.30.70.270 (GENE3D); IPR000477 (PFAM); IPR021109 (G3DSA:2.40.70.GENE3D); IPR036397 (G3DSA:3.30.420.GENE3D); IPR008737 (PFAM); PTHR22955 (PANTHER); NON_CYTOPLASMIC_DOMAIN (PHOBIUS); TRANSMEMBRANE (PHOBIUS); CYTOPLASMIC_DOMAIN (PHOBIUS); IPR000477 (PROSITE_PROFILES); IPR001878 (PROSITE_PROFILES); IPR0…	F:GO:0003676; F:GO:0008270; P:GO:0015074	F:nucleic acid binding; F:zinc ion binding; P:DNA integration
[INTERPRO, BLASTED, GO-SLIM]	DERPT_G11477	: Full=SET and MYND domain-containing DDB_G0292140	999	2	3.63497e-08	45.68	1	F:GO:0003674	F:molecular_function			Coil (COILS); Coil (COILS); Coil (COILS); G3DSA:2.170.270.10 (GENE3D); IPR001214 (PFAM); mobidb-lite (MOBIDB_LITE); mobidb-lite (MOBIDB_LITE); mobidb-lite (MOBIDB_LITE); mobidb-lite (MOBIDB_LITE); PTHR12197 (PANTHER); PTHR12197:SF251 (PANTHER); IPR002893 (PROSITE_PATTERNS); IPR002893 (PROSITE_PROFILES); IPR001214 (PROSITE_PROFILES); SSF144232 (SUPERFAMILY); SSF82199 (SUPERFAMILY)	F:GO:0005515	F:protein binding
[INTERPRO, BLASTED, GO-SLIM]	DERPT_G11471	Relative of Woc homolog [Caenorhabditis elegans] Relative of Woc homolog	989	6	1.18492e-11	42.23	1	F:GO:0003674	F:molecular_function			Coil (COILS); IPR013087 (SMART); G3DSA:3.30.160.60 (GENE3D); mobidb-lite (MOBIDB_LITE); mobidb-lite (MOBIDB_LITE); mobidb-lite (MOBIDB_LITE); IPR013087 (PROSITE_PATTERNS); IPR013087 (PROSITE_PATTERNS); IPR013087 (PROSITE_PROFILES)	F:GO:0003676	F:nucleic acid binding
[INTERPRO, BLASTED, GO-SLIM]	DERPT_G11385	: Full=Enzymatic poly Includes: ame: Full=Aspartic protease Includes: ame: Full=Endonuclease Includes: ame: Full=Reverse transcriptase	1343	20	3.5526e-92	50.98	2	P:GO:0006259; F:GO:0008233	P:DNA metabolic process; F:peptidase activity	EC:3.4.23	Acting on peptide bonds (peptidases)	IPR001584 (PFAM); PF13650 (PFAM); G3DSA:3.30.70.270 (GENE3D); IPR036397 (G3DSA:3.30.420.GENE3D); G3DSA:3.10.10.10 (GENE3D); IPR021109 (G3DSA:2.40.70.GENE3D); G3DSA:2.30.30.140 (GENE3D); IPR000477 (PFAM); G3DSA:1.10.340.70 (GENE3D); G3DSA:1.10.10.2300 (GENE3D); G3DSA:3.10.20.370 (GENE3D); G3DSA:3.30.70.270 (GENE3D); PTHR24559 (PANTHER); NON_CYTOPLASMIC_DOMAIN (PHOBIUS); NON_CYTOPLASMIC_DOMAIN (PHO…	F:GO:0003676; F:GO:0004190; P:GO:0006508; P:GO:0015074	F:nucleic acid binding; F:aspartic-type endopeptidase activity; P:proteolysis; P:DNA integration
[INTERPRO, BLASTED, GO-SLIM]	DERPT_G11347	787300EAT41698.1 AAEL006705-PA	671	4	3.41521e-82	50.88	1	F:GO:0003674	F:molecular_function			Coil (COILS); IPR001810 (SMART); IPR032675 (G3DSA:3.80.10.GENE3D); IPR001810 (PFAM); G3DSA:1.20.1280.50 (GENE3D); mobidb-lite (MOBIDB_LITE); mobidb-lite (MOBIDB_LITE); PTHR20872 (PANTHER); TRANSMEMBRANE (PHOBIUS); CYTOPLASMIC_DOMAIN (PHOBIUS); NON_CYTOPLASMIC_DOMAIN (PHOBIUS); IPR036047 (SUPERFAMILY); SSF52047 (SUPERFAMILY)	F:GO:0005515	F:protein binding
[INTERPRO, BLASTED, GO-SLIM]	DERPT_G11346	: Full=Diphthine methyltransferase homolog ame: Full=Diphthamide biosynthesis 7 homolog ame: Full=WD repeat-containing 85 homolog	401	1	0.00034606	45.08	1	F:GO:0003674	F:molecular_function			IPR015943 (G3DSA:2.130.10.GENE3D); PTHR22850 (PANTHER); PTHR22850:SF17 (PANTHER); IPR036322 (SUPERFAMILY)	F:GO:0005515	F:protein binding
[INTERPRO, BLASTED, GO-SLIM]	DERPT_G11334	: Full=Retrovirus-related Pol poly from type-1 retrotransposable element R2 ame: Full=Retrovirus-related Pol poly from type I retrotransposable element R2 Includes: ame: Full=Reverse transcriptase Includes: ame: Full=Endonuclease	1087	14	1.87793e-41	42.67	1	F:GO:0003674	F:molecular_function			IPR013087 (SMART); PF12874 (PFAM); IPR000477 (PFAM); mobidb-lite (MOBIDB_LITE); mobidb-lite (MOBIDB_LITE); PTHR19446 (PANTHER); IPR013087 (PROSITE_PATTERNS); IPR013087 (PROSITE_PATTERNS); IPR000477 (PROSITE_PROFILES); IPR013087 (PROSITE_PROFILES); cd01650 (CDD); IPR036236 (SUPERFAMILY); SSF56672 (SUPERFAMILY)	F:GO:0003676	F:nucleic acid binding
[INTERPRO, BLASTED, GO-SLIM]	DERPT_G11208	: Full=Replicase poly 1a Short=pp1a ame: Full=ORF1a poly Contains: ame: Full=Non-structural 1 Short=nsp1 ame: Full=p28 Contains: ame: Full=Non-structural 2 Short=nsp2 ame: Full=p65 Contains: ame: Full=Non-structural 3 Short=nsp3 ame: Full=PL1-PRO PL2-PRO ame: Full=PL1 PL2 ame: Full=Papain ases 1 2 ame: Full=p210 Contains: ame: Full=Non-structural 4 Short=nsp4 ame: Full=Peptide HD2 ame: Full=p44 C…	1019	4	2.91387e-10	43.54	3	F:GO:0003674; C:GO:0005576; P:GO:0008150	F:molecular_function; C:extracellular region; P:biological_process			IPR002557 (SMART); G3DSA:3.20.20.80 (GENE3D); G3DSA:2.170.140.10 (GENE3D); IPR002557 (PFAM); NON_CYTOPLASMIC_DOMAIN (PHOBIUS); SIGNAL_PEPTIDE_H_REGION (PHOBIUS); SIGNAL_PEPTIDE_N_REGION (PHOBIUS); SIGNAL_PEPTIDE (PHOBIUS); SIGNAL_PEPTIDE_C_REGION (PHOBIUS); IPR002557 (PROSITE_PROFILES); IPR002557 (PROSITE_PROFILES); IPR002557 (PROSITE_PROFILES); IPR002557 (PROSITE_PROFILES); IPR002557 (PROSITE_PR…	C:GO:0005576; P:GO:0006030; F:GO:0008061	C:extracellular region; P:chitin metabolic process; F:chitin binding
[INTERPRO, BLASTED, GO-SLIM]	DERPT_G11170	: Full=V-type proton ATPase subunit S1 Short=V-ATPase subunit S1 ame: Full=V-ATPase Ac45 subunit ame: Full=V-ATPase S1 accessory ame: Full=Vacuolar proton pump subunit S1 Flags: Precursor	408	1	9.45022e-05	50	11	C:GO:0005622; P:GO:0006091; P:GO:0009058; P:GO:0009058; F:GO:0016887; F:GO:0022857; F:GO:0022857; F:GO:0022857; C:GO:0032991; P:GO:0034641; P:GO:0044281	C:intracellular; P:generation of precursor metabolites and energy; P:biosynthetic process; P:biosynthetic process; F:ATPase activity; F:transmembrane transporter activity; F:transmembrane transporter activity; F:transmembrane transporter activity; C:protein-containing complex; P:cellular nitrogen compound metabolic process; P:small molecule metabolic process	EC:3.6.1.3; EC:3.6.1.15	Adenosinetriphosphatase; Nucleoside-triphosphate phosphatase	IPR008388 (PFAM); IPR008388 (PANTHER); PTHR12471:SF7 (PANTHER); NON_CYTOPLASMIC_DOMAIN (PHOBIUS); TRANSMEMBRANE (PHOBIUS); CYTOPLASMIC_DOMAIN (PHOBIUS); TMhelix (TMHMM)	P:GO:0015991; C:GO:0033180; F:GO:0046933; F:GO:0046961	P:ATP hydrolysis coupled proton transport; C:proton-transporting V-type ATPase, V1 domain; F:proton-transporting ATP synthase activity, rotational mechanism; F:proton-transporting ATPase activity, rotational mechanism
[INTERPRO, BLASTED, GO-SLIM]	DERPT_G11100	: Full=Retrovirus-related Pol poly from type-1 retrotransposable element R1 ame: Full=Retrovirus-related Pol poly from type I retrotransposable element R1 Includes: ame: Full=Reverse transcriptase Includes: ame: Full=Endonuclease	1472	19	1.05827e-62	43.46	1	F:GO:0004518	F:nuclease activity	EC:3.1.30; EC:3.1.26; EC:3.1.26.4	Acting on ester bonds; Acting on ester bonds; Ribonuclease H	IPR005135 (PFAM); IPR036397 (G3DSA:3.30.420.GENE3D); IPR002156 (PFAM); IPR036691 (G3DSA:3.60.10.GENE3D); IPR000477 (PFAM); PTHR45030 (PANTHER); IPR002156 (PROSITE_PROFILES); IPR000477 (PROSITE_PROFILES); cd09276 (CDD); cd09077 (CDD); cd01650 (CDD); SSF56672 (SUPERFAMILY); IPR036691 (SUPERFAMILY); IPR012337 (SUPERFAMILY)	F:GO:0003676; F:GO:0004523	F:nucleic acid binding; F:RNA-DNA hybrid ribonuclease activity
[INTERPRO, BLASTED, GO-SLIM]	DERPT_G11082	: Full=Poly P3 ame: Full=P194 Contains: ame: Full= movement Short=MP Contains: ame: Full=Capsid ame: Full=Coat Short=CP Contains: ame: Full=Protease Short=PR Contains: ame: Full=Reverse transcriptase Ribonuclease H Short=RT ame: Full=p55 Flags: Precursor	317	3	4.26752e-05	66.9	1	F:GO:0008233	F:peptidase activity	EC:3.4.23	Acting on peptide bonds (peptidases)	G3DSA:3.30.70.270 (GENE3D); G3DSA:3.10.20.370 (GENE3D); PTHR24559 (PANTHER); IPR001969 (PROSITE_PATTERNS); IPR001995 (PROSITE_PROFILES); SSF56672 (SUPERFAMILY); IPR021109 (SUPERFAMILY)	F:GO:0004190; P:GO:0006508	F:aspartic-type endopeptidase activity; P:proteolysis
[INTERPRO, BLASTED, GO-SLIM]	DERPT_G1105	794104EAT48681.1 AAEL000336-PA	828	4	2.08452e-70	69.07	1	F:GO:0003674	F:molecular_function			Coil (COILS); IPR006020 (SMART); mobidb-lite (MOBIDB_LITE); mobidb-lite (MOBIDB_LITE); mobidb-lite (MOBIDB_LITE); mobidb-lite (MOBIDB_LITE); PTHR21219:SF3 (PANTHER); PTHR21219:SF3 (PANTHER); PTHR21219 (PANTHER); PTHR21219 (PANTHER); SSF50729 (SUPERFAMILY)	F:GO:0005515	F:protein binding
[INTERPRO, BLASTED, GO-SLIM]	DERPT_G11004	very low-density lipo receptor isoform 1 precursor [Bombyx mori] very low-density lipo receptor precursor isoform 1 [Bombyx mori] chitin deacetylase 1	1781	18	5.34285e-130	58.92	4	C:GO:0005576; P:GO:0005975; P:GO:0007165; F:GO:0016810	C:extracellular region; P:carbohydrate metabolic process; P:signal transduction; F:hydrolase activity, acting on carbon-nitrogen (but not peptide) bonds			Coil (COILS); Coil (COILS); IPR000187 (SMART); IPR002557 (SMART); G3DSA:3.20.20.370 (GENE3D); IPR002557 (PFAM); IPR002509 (PFAM); IPR000187 (PFAM); G3DSA:3.20.20.80 (GENE3D); mobidb-lite (MOBIDB_LITE); mobidb-lite (MOBIDB_LITE); mobidb-lite (MOBIDB_LITE); mobidb-lite (MOBIDB_LITE); mobidb-lite (MOBIDB_LITE); mobidb-lite (MOBIDB_LITE); mobidb-lite (MOBIDB_LITE); mobidb-lite (MOBIDB_LITE); PTHR1117…	F:GO:0003824; F:GO:0005179; C:GO:0005576; P:GO:0005975; P:GO:0006030; F:GO:0008061; F:GO:0016810	F:catalytic activity; F:hormone activity; C:extracellular region; P:carbohydrate metabolic process; P:chitin metabolic process; F:chitin binding; F:hydrolase activity, acting on carbon-nitrogen (but not peptide) bonds
[INTERPRO, BLASTED, GO-SLIM]	DERPT_G10907	: Full=Adult-specific rigid cuticular Short=ACP	343	8	1.60206e-20	63.62	1	F:GO:0005198	F:structural molecule activity			IPR000618 (PFAM); PTHR10380:SF173 (PANTHER); PTHR10380 (PANTHER); IPR031311 (PROSITE_PATTERNS); SIGNAL_PEPTIDE_C_REGION (PHOBIUS); SIGNAL_PEPTIDE_H_REGION (PHOBIUS); SIGNAL_PEPTIDE (PHOBIUS); SIGNAL_PEPTIDE_N_REGION (PHOBIUS); NON_CYTOPLASMIC_DOMAIN (PHOBIUS); IPR000618 (PROSITE_PROFILES); SignalP-noTM (SIGNALP_EUK); SignalP-TM (SIGNALP_GRAM_POSITIVE)	F:GO:0042302	F:structural constituent of cuticle
[INTERPRO, BLASTED, GO-SLIM]	DERPT_G10831	very low-density lipo receptor isoform 1 precursor [Bombyx mori] very low-density lipo receptor precursor isoform 1 [Bombyx mori] chitin deacetylase 1	1282	18	5.71644e-165	58.14	3	C:GO:0005576; P:GO:0005975; F:GO:0016810	C:extracellular region; P:carbohydrate metabolic process; F:hydrolase activity, acting on carbon-nitrogen (but not peptide) bonds			Coil (COILS); IPR002557 (SMART); IPR002509 (PFAM); IPR002557 (PFAM); G3DSA:3.20.20.370 (GENE3D); G3DSA:2.170.140.10 (GENE3D); mobidb-lite (MOBIDB_LITE); mobidb-lite (MOBIDB_LITE); mobidb-lite (MOBIDB_LITE); mobidb-lite (MOBIDB_LITE); mobidb-lite (MOBIDB_LITE); mobidb-lite (MOBIDB_LITE); mobidb-lite (MOBIDB_LITE); PTHR11177 (PANTHER); PTHR11177:SF237 (PANTHER); PTHR11177:SF237 (PANTHER); PTHR11177…	F:GO:0003824; C:GO:0005576; P:GO:0005975; P:GO:0006030; F:GO:0008061; F:GO:0016810	F:catalytic activity; C:extracellular region; P:carbohydrate metabolic process; P:chitin metabolic process; F:chitin binding; F:hydrolase activity, acting on carbon-nitrogen (but not peptide) bonds
[INTERPRO, BLASTED, GO-SLIM]	DERPT_G1070	205628NP_872020.1 Uncharacterized protein CELE_K12H6.6 [Caenorhabditis elegans] CCD72961.1 Uncharacterized protein CELE_K12H6.6	188	2	0.000492846	51.47	1	C:GO:0005575	C:cellular_component			TRANSMEMBRANE (PHOBIUS); CYTOPLASMIC_DOMAIN (PHOBIUS); TRANSMEMBRANE (PHOBIUS); TRANSMEMBRANE (PHOBIUS); TRANSMEMBRANE (PHOBIUS); NON_CYTOPLASMIC_DOMAIN (PHOBIUS); CYTOPLASMIC_DOMAIN (PHOBIUS); NON_CYTOPLASMIC_DOMAIN (PHOBIUS); CYTOPLASMIC_DOMAIN (PHOBIUS); IPR006634 (PROSITE_PROFILES); TMhelix (TMHMM); TMhelix (TMHMM); TMhelix (TMHMM); TMhelix (TMHMM)	C:GO:0016021	C:integral component of membrane
[INTERPRO, BLASTED, GO-SLIM]	DERPT_G1065	coiled-coil-helix-coiled-coil-helix domain-containing 1	124	7	6.13262e-14	51.11	3	C:GO:0005739; C:GO:0005840; P:GO:0006412	C:mitochondrion; C:ribosome; P:translation			G3DSA:1.10.287.1130 (GENE3D); IPR033620 (PANTHER); IPR009069 (SUPERFAMILY)	C:GO:0005761; P:GO:0032543	C:mitochondrial ribosome; P:mitochondrial translation
[INTERPRO, BLASTED, GO-SLIM]	DERPT_G10458	: Full=Apolipophorins Contains: ame: Full=Apolipophorin-2 ame: Full=Apolipophorin II ame: Full=apoLp-2 Contains: ame: Full=Apolipophorin-1 ame: Full=Apolipophorin I ame: Full=apoLp-1 Flags: Precursor	3050	3	1.13303e-13	43.08	1	F:GO:0022857	F:transmembrane transporter activity			Coil (COILS); IPR001747 (SMART); IPR015816 (G3DSA:2.30.230.GENE3D); IPR001747 (PFAM); IPR011030 (G3DSA:1.25.10.GENE3D); mobidb-lite (MOBIDB_LITE); PTHR23345:SF28 (PANTHER); PTHR23345 (PANTHER); NON_CYTOPLASMIC_DOMAIN (PHOBIUS); SIGNAL_PEPTIDE_N_REGION (PHOBIUS); SIGNAL_PEPTIDE (PHOBIUS); SIGNAL_PEPTIDE_C_REGION (PHOBIUS); SIGNAL_PEPTIDE_H_REGION (PHOBIUS); IPR001747 (PROSITE_PROFILES); SignalP-no…	F:GO:0005319; P:GO:0006869	F:lipid transporter activity; P:lipid transport
[INTERPRO, BLASTED, GO-SLIM]	DERPT_G10409	dysbindin [Tribolium castaneum] Dysbindin	263	1	3.09688e-10	46.15	1	C:GO:0005737	C:cytoplasm			mobidb-lite (MOBIDB_LITE); PTHR16294:SF6 (PANTHER); IPR007531 (PANTHER)	C:GO:0005737	C:cytoplasm
[INTERPRO, BLASTED, GO-SLIM]	DERPT_G10395	: Full=Pol poly Contains: ame: Full=Protease Contains: ame: Full=Reverse transcriptase ribonuclease H Short=RT Contains: ame: Full=Integrase Short=IN	1230	20	4.17842e-10	55.4	2	F:GO:0003674; P:GO:0006259	F:molecular_function; P:DNA metabolic process			IPR001584 (PFAM); G3DSA:3.30.420.470 (GENE3D); IPR036397 (G3DSA:3.30.420.GENE3D); PTHR24559 (PANTHER); PTHR24559:SF253 (PANTHER); NON_CYTOPLASMIC_DOMAIN (PHOBIUS); TRANSMEMBRANE (PHOBIUS); NON_CYTOPLASMIC_DOMAIN (PHOBIUS); CYTOPLASMIC_DOMAIN (PHOBIUS); CYTOPLASMIC_DOMAIN (PHOBIUS); TRANSMEMBRANE (PHOBIUS); TRANSMEMBRANE (PHOBIUS); IPR001584 (PROSITE_PROFILES); IPR012337 (SUPERFAMILY); TMhelix (TM…	F:GO:0003676; P:GO:0015074	F:nucleic acid binding; P:DNA integration
[INTERPRO, BLASTED, GO-SLIM]	DERPT_G10389	: Full=Proline- glutamic acid- and leucine-rich 1 ame: Full=Modulator of non-genomic activity of estrogen receptor	709	3	1.66673e-08	38.31	1	F:GO:0003674	F:molecular_function			Coil (COILS); CYTOPLASMIC_DOMAIN (PHOBIUS); TRANSMEMBRANE (PHOBIUS); NON_CYTOPLASMIC_DOMAIN (PHOBIUS); IPR016024 (SUPERFAMILY); TMhelix (TMHMM)	F:GO:0005488	F:binding
[INTERPRO, BLASTED, GO-SLIM]	DERPT_G10378	: Full=Cuticle ame: Full=Ir-	236	5	3.39611e-15	54.49	1	F:GO:0005198	F:structural molecule activity			IPR000618 (PFAM); mobidb-lite (MOBIDB_LITE); PTHR10380:SF173 (PANTHER); PTHR10380 (PANTHER); IPR000618 (PROSITE_PROFILES)	F:GO:0042302	F:structural constituent of cuticle
[INTERPRO, BLASTED, GO-SLIM]	DERPT_G10321	: Full=Zonadhesin Flags: Precursor	394	2	5.66435e-09	51.93	3	F:GO:0003674; C:GO:0005576; P:GO:0008150	F:molecular_function; C:extracellular region; P:biological_process			Coil (COILS); IPR002557 (SMART); IPR002557 (PFAM); mobidb-lite (MOBIDB_LITE); mobidb-lite (MOBIDB_LITE); PTHR23301 (PANTHER); SIGNAL_PEPTIDE_H_REGION (PHOBIUS); NON_CYTOPLASMIC_DOMAIN (PHOBIUS); SIGNAL_PEPTIDE_C_REGION (PHOBIUS); SIGNAL_PEPTIDE_N_REGION (PHOBIUS); SIGNAL_PEPTIDE (PHOBIUS); IPR002557 (PROSITE_PROFILES); IPR002557 (PROSITE_PROFILES); SignalP-noTM (SIGNALP_EUK); SignalP-TM (SIGNALP_…	C:GO:0005576; P:GO:0006030; F:GO:0008061	C:extracellular region; P:chitin metabolic process; F:chitin binding
[INTERPRO, BLASTED, GO-SLIM]	DERPT_G10248	671733XP_970909.1 PREDICTED: uncharacterized protein LOC659516 [Tribolium castaneum] XP_008192810.1 PREDICTED: uncharacterized protein LOC659516 [Tribolium castaneum] XP_008192811.1 PREDICTED: uncharacterized protein LOC659516 [Tribolium castaneum] EFA02909.1 PDGF- and VEGF-related factor 3	279	5	1.85789e-17	54.96	5	F:GO:0003674; C:GO:0005575; P:GO:0007165; P:GO:0008283; P:GO:0040007	F:molecular_function; C:cellular_component; P:signal transduction; P:cell proliferation; P:growth			IPR029034 (G3DSA:2.10.90.GENE3D); IPR000072 (PFAM); mobidb-lite (MOBIDB_LITE); PTHR21719 (PANTHER); TRANSMEMBRANE (PHOBIUS); NON_CYTOPLASMIC_DOMAIN (PHOBIUS); CYTOPLASMIC_DOMAIN (PHOBIUS); IPR000072 (PROSITE_PROFILES); IPR029034 (SUPERFAMILY); TMhelix (TMHMM)	F:GO:0008083; C:GO:0016020	F:growth factor activity; C:membrane
[INTERPRO, BLASTED, GO-SLIM]	DERPT_G10229	glutamate receptor subunit U1a-like precursor [Xenopus laevis] glutamate receptor subunit U1a	1033	4	1.07606e-07	45.74	6	F:GO:0004871; C:GO:0005575; P:GO:0007267; F:GO:0022857; F:GO:0022857; F:GO:0022857	F:obsolete signal transducer activity; C:cellular_component; P:cell-cell signaling; F:transmembrane transporter activity; F:transmembrane transporter activity; F:transmembrane transporter activity			IPR000276 (PRINTS); IPR019594 (SMART); IPR000276 (PFAM); G3DSA:3.40.190.10 (GENE3D); IPR019594 (PFAM); PTHR24243 (PANTHER); NON_CYTOPLASMIC_DOMAIN (PHOBIUS); CYTOPLASMIC_DOMAIN (PHOBIUS); CYTOPLASMIC_DOMAIN (PHOBIUS); TRANSMEMBRANE (PHOBIUS); TRANSMEMBRANE (PHOBIUS); TRANSMEMBRANE (PHOBIUS); CYTOPLASMIC_DOMAIN (PHOBIUS); NON_CYTOPLASMIC_DOMAIN (PHOBIUS); NON_CYTOPLASMIC_DOMAIN (PHOBIUS); TRANSMEM…	F:GO:0004930; F:GO:0004970; F:GO:0005234; P:GO:0007186; C:GO:0016020; C:GO:0016021	F:G-protein coupled receptor activity; F:ionotropic glutamate receptor activity; F:extracellularly glutamate-gated ion channel activity; P:G-protein coupled receptor signaling pathway; C:membrane; C:integral component of membrane
[INTERPRO, BLASTED, GO-SLIM]	DERPT_G10208	671733XP_970909.1 PREDICTED: uncharacterized protein LOC659516 [Tribolium castaneum] XP_008192810.1 PREDICTED: uncharacterized protein LOC659516 [Tribolium castaneum] XP_008192811.1 PREDICTED: uncharacterized protein LOC659516 [Tribolium castaneum] EFA02909.1 PDGF- and VEGF-related factor 3	415	5	1.17092e-16	52.97	5	F:GO:0003674; C:GO:0005575; P:GO:0007165; P:GO:0008283; P:GO:0040007	F:molecular_function; C:cellular_component; P:signal transduction; P:cell proliferation; P:growth			IPR000072 (SMART); IPR000072 (PFAM); IPR029034 (G3DSA:2.10.90.GENE3D); mobidb-lite (MOBIDB_LITE); PTHR21719 (PANTHER); SIGNAL_PEPTIDE (PHOBIUS); SIGNAL_PEPTIDE_C_REGION (PHOBIUS); NON_CYTOPLASMIC_DOMAIN (PHOBIUS); SIGNAL_PEPTIDE_N_REGION (PHOBIUS); SIGNAL_PEPTIDE_H_REGION (PHOBIUS); IPR000072 (PROSITE_PROFILES); IPR029034 (SUPERFAMILY)	F:GO:0008083; C:GO:0016020	F:growth factor activity; C:membrane
[INTERPRO, BLASTED, GO-SLIM]	DERPT_G10192	789896EAT44119.1 AAEL004506-PA	577	2	0.000405038	47.5	1	F:GO:0003674	F:molecular_function			IPR001007 (SMART); mobidb-lite (MOBIDB_LITE); mobidb-lite (MOBIDB_LITE); NON_CYTOPLASMIC_DOMAIN (PHOBIUS); SIGNAL_PEPTIDE_C_REGION (PHOBIUS); SIGNAL_PEPTIDE (PHOBIUS); SIGNAL_PEPTIDE_N_REGION (PHOBIUS); SIGNAL_PEPTIDE_H_REGION (PHOBIUS); IPR001007 (PROSITE_PROFILES); SignalP-TM (SIGNALP_GRAM_POSITIVE); SignalP-noTM (SIGNALP_EUK); SSF57603 (SUPERFAMILY)	F:GO:0005515	F:protein binding
[INTERPRO, BLASTED, GO-SLIM]	DERPT_G10126	: Full=Gag-Pol poly ame: Full=Pr160Gag-Pol Contains: ame: Full=Matrix p17 Short=MA Contains: ame: Full=Capsid p24 Short=CA Contains: ame: Full=Nucleocapsid p7 Short=NC Contains: ame: Full=p6-pol Short=p6* Contains: ame: Full=Protease ame: Full=PR ame: Full=Retropepsin Contains: ame: Full=Reverse transcriptase ribonuclease H ame: Full=Exoribonuclease H ame: Full=p66 RT Contains: ame: Full=p51 RT C…	1682	1	0.000531978	49.46	2	P:GO:0006259; F:GO:0043167	P:DNA metabolic process; F:ion binding			Coil (COILS); Coil (COILS); G3DSA:3.30.70.270 (GENE3D); IPR021109 (G3DSA:2.40.70.GENE3D); IPR008042 (PFAM); IPR000477 (PFAM); G3DSA:3.10.10.10 (GENE3D); mobidb-lite (MOBIDB_LITE); mobidb-lite (MOBIDB_LITE); PTHR22955 (PANTHER); IPR001878 (PROSITE_PROFILES); IPR001584 (PROSITE_PROFILES); cd00303 (CDD); SSF56672 (SUPERFAMILY); IPR012337 (SUPERFAMILY)	F:GO:0003676; F:GO:0008270; P:GO:0015074	F:nucleic acid binding; F:zinc ion binding; P:DNA integration
[INTERPRO, BLASTED, MANUAL, GO-SLIM]	DERPT_G11207	Der p23: 259925AAM76203.1 RH43162p	90	3	0.000262132	49.74	3	C:GO:0005576; P:GO:0006030; F:GO:0008061	C:extracellular region; P:chitin metabolic process; F:chitin binding			G3DSA:3.20.20.80 (GENE3D); IPR002557 (PFAM); mobidb-lite (MOBIDB_LITE); SIGNAL_PEPTIDE_N_REGION (PHOBIUS); SIGNAL_PEPTIDE_C_REGION (PHOBIUS); SIGNAL_PEPTIDE (PHOBIUS); NON_CYTOPLASMIC_DOMAIN (PHOBIUS); SIGNAL_PEPTIDE_H_REGION (PHOBIUS); IPR002557 (PROSITE_PROFILES); SignalP-noTM (SIGNALP_EUK); SignalP-noTM (SIGNALP_GRAM_NEGATIVE); SignalP-TM (SIGNALP_GRAM_POSITIVE); IPR036508 (SUPERFAMILY)	C:GO:0005576; P:GO:0006030; F:GO:0008061	C:extracellular region; P:chitin metabolic process; F:chitin binding
[INTERPRO, BLASTED, MAPPED, GO-SLIM]	DERPT_G961	: Full=Endolysin ame: Full=Gene product 15 Short=gp15 ame: Full=Lysozyme ame: Full=Morphogenesis 2 ame: Full=Muramidase ame: Full= p15	522	20	1.81191e-29	45.53	12	P:GO:0002376; C:GO:0005576; C:GO:0005622; P:GO:0005975; P:GO:0006810; P:GO:0006810; P:GO:0006950; P:GO:0007155; P:GO:0007155; P:GO:0009056; F:GO:0016798; P:GO:0071554	P:immune system process; C:extracellular region; C:intracellular; P:carbohydrate metabolic process; P:transport; P:transport; P:response to stress; P:cell adhesion; P:cell adhesion; P:catabolic process; F:hydrolase activity, acting on glycosyl bonds; P:cell wall organization or biogenesis	EC:3.2.1.17	Lysozyme	IPR001079 (SMART); IPR001079 (SMART); IPR002196 (PFAM); G3DSA:2.60.120.200 (GENE3D); IPR001079 (PFAM); G3DSA:1.10.530.40 (GENE3D); IPR001079 (PROSITE_PROFILES); IPR001079 (PROSITE_PROFILES); IPR001079 (CDD); IPR001079 (CDD); IPR023346 (SUPERFAMILY); IPR013320 (SUPERFAMILY); IPR013320 (SUPERFAMILY)	F:GO:0003796; P:GO:0009253; P:GO:0016998; F:GO:0030246	F:lysozyme activity; P:peptidoglycan catabolic process; P:cell wall macromolecule catabolic process; F:carbohydrate binding
[INTERPRO, BLASTED, MAPPED, GO-SLIM]	DERPT_G1161	: Full=Gremlin-1 Flags: Precursor	497	20	1.66656e-10	52.3	24	P:GO:0002376; F:GO:0004871; C:GO:0005615; C:GO:0005623; P:GO:0005975; P:GO:0006464; P:GO:0006605; P:GO:0006913; P:GO:0006950; P:GO:0007155; P:GO:0007267; P:GO:0008283; P:GO:0009058; P:GO:0009790; P:GO:0016192; F:GO:0016798; P:GO:0030154; F:GO:0030234; P:GO:0034330; P:GO:0034641; F:GO:0043167; P:GO:0048646; P:GO:0048870; P:GO:0065003	P:immune system process; F:obsolete signal transducer activity; C:extracellular space; C:cell; P:carbohydrate metabolic process; P:cellular protein modification process; P:protein targeting; P:nucleocytoplasmic transport; P:response to stress; P:cell adhesion; P:cell-cell signaling; P:cell proliferation; P:biosynthetic process; P:embryo development; P:vesicle-mediated transport; F:hydrolase activ…	EC:3.2.1.17	Lysozyme	IPR006207 (SMART); G3DSA:1.10.530.10 (GENE3D); IPR029034 (G3DSA:2.10.90.GENE3D); IPR004133 (PFAM); IPR008597 (PFAM); PTHR15283 (PANTHER)	F:GO:0003796	F:lysozyme activity
[INTERPRO, BLASTED, MAPPED, GO-SLIM]	DERPT_G9998	: Full=Lysosomal Pro-X carboxypeptidase ame: Full=Proline carboxypeptidase ame: Full=Prolylcarboxypeptidase Short=PRCP Flags: Precursor	932	15	4.74344e-126	50.5	10	P:GO:0003013; C:GO:0005737; P:GO:0006950; P:GO:0007165; F:GO:0008233; P:GO:0042592; C:GO:0043226; P:GO:0048646; P:GO:0048856; P:GO:0048870	P:circulatory system process; C:cytoplasm; P:response to stress; P:signal transduction; F:peptidase activity; P:homeostatic process; C:organelle; P:anatomical structure formation involved in morphogenesis; P:anatomical structure development; P:cell motility			G3DSA:1.20.120.980 (GENE3D); IPR029058 (G3DSA:3.40.50.GENE3D); IPR008758 (PFAM); PTHR11010:SF38 (PANTHER); PTHR11010 (PANTHER); TRANSMEMBRANE (PHOBIUS); CYTOPLASMIC_DOMAIN (PHOBIUS); NON_CYTOPLASMIC_DOMAIN (PHOBIUS); TRANSMEMBRANE (PHOBIUS); NON_CYTOPLASMIC_DOMAIN (PHOBIUS); IPR029058 (SUPERFAMILY); IPR029058 (SUPERFAMILY); TMhelix (TMHMM)	P:GO:0006508; F:GO:0008236	P:proteolysis; F:serine-type peptidase activity
[INTERPRO, BLASTED, MAPPED, GO-SLIM]	DERPT_G9997	: Full=Phosphatidylinositol 4-phosphate 5-kinase type-1 gamma Short=PIP5K1-gamma Short= ns(4)P-5-kinase 1 gamma ame: Full=Phosphatidylinositol 4-phosphate 5-kinase type I gamma Short=PIP5KIgamma	1069	20	3.98263e-95	70.68	34	P:GO:0000003; P:GO:0000902; P:GO:0002376; C:GO:0005634; C:GO:0005654; C:GO:0005829; C:GO:0005886; P:GO:0005975; P:GO:0006520; P:GO:0006605; P:GO:0006629; P:GO:0006950; P:GO:0007009; P:GO:0007010; P:GO:0007155; P:GO:0007155; P:GO:0007165; P:GO:0007267; F:GO:0008092; P:GO:0009058; P:GO:0009058; P:GO:0016192; F:GO:0016301; F:GO:0019899; P:GO:0021700; P:GO:0022607; P:GO:0030154; C:GO:0032991; P:GO:00…	P:reproduction; P:cell morphogenesis; P:immune system process; C:nucleus; C:nucleoplasm; C:cytosol; C:plasma membrane; P:carbohydrate metabolic process; P:cellular amino acid metabolic process; P:protein targeting; P:lipid metabolic process; P:response to stress; P:plasma membrane organization; P:cytoskeleton organization; P:cell adhesion; P:cell adhesion; P:signal transduction; P:cell-cell signa…	EC:2.7.1.68	1-phosphatidylinositol-4-phosphate 5-kinase	IPR002498 (SMART); IPR027484 (G3DSA:3.30.800.GENE3D); IPR002498 (PFAM); IPR027483 (G3DSA:3.30.810.GENE3D); IPR027483 (G3DSA:3.30.810.GENE3D); mobidb-lite (MOBIDB_LITE); mobidb-lite (MOBIDB_LITE); mobidb-lite (MOBIDB_LITE); mobidb-lite (MOBIDB_LITE); mobidb-lite (MOBIDB_LITE); IPR023610 (PANTHER); PTHR23086:SF36 (PANTHER); PTHR23086:SF36 (PANTHER); IPR002498 (PROSITE_PROFILES); SignalP-TM (SIGNALP…	F:GO:0016307; P:GO:0046488	F:phosphatidylinositol phosphate kinase activity; P:phosphatidylinositol metabolic process
[INTERPRO, BLASTED, MAPPED, GO-SLIM]	DERPT_G9995	: Full=Zinc transporter 1 Short= -1 ame: Full=Solute carrier family 30 member 1	563	20	3.46153e-27	52.07	10	C:GO:0005739; C:GO:0005773; C:GO:0005886; P:GO:0006950; P:GO:0007267; P:GO:0009790; F:GO:0022857; F:GO:0022857; F:GO:0022857; P:GO:0042592	C:mitochondrion; C:vacuole; C:plasma membrane; P:response to stress; P:cell-cell signaling; P:embryo development; F:transmembrane transporter activity; F:transmembrane transporter activity; F:transmembrane transporter activity; P:homeostatic process			IPR002524 (PFAM); IPR027469 (G3DSA:1.20.1510.GENE3D); mobidb-lite (MOBIDB_LITE); PTHR11562 (PANTHER); PTHR11562:SF17 (PANTHER); CYTOPLASMIC_DOMAIN (PHOBIUS); CYTOPLASMIC_DOMAIN (PHOBIUS); TRANSMEMBRANE (PHOBIUS); TRANSMEMBRANE (PHOBIUS); NON_CYTOPLASMIC_DOMAIN (PHOBIUS); TRANSMEMBRANE (PHOBIUS); TRANSMEMBRANE (PHOBIUS); NON_CYTOPLASMIC_DOMAIN (PHOBIUS); TRANSMEMBRANE (PHOBIUS); TRANSMEMBRANE (PHO…	P:GO:0006812; F:GO:0008324; C:GO:0016021; P:GO:0055085	P:cation transport; F:cation transmembrane transporter activity; C:integral component of membrane; P:transmembrane transport
[INTERPRO, BLASTED, MAPPED, GO-SLIM]	DERPT_G9994	: Full=Peptidyl-prolyl cis-trans isomerase-like 4 Short=PPIase ame: Full=Rotamase	420	20	2.15732e-31	60.5	8	P:GO:0000003; F:GO:0003729; C:GO:0005634; C:GO:0005654; P:GO:0006397; F:GO:0016853; P:GO:0030154; P:GO:0048856	P:reproduction; F:mRNA binding; C:nucleus; C:nucleoplasm; P:mRNA processing; F:isomerase activity; P:cell differentiation; P:anatomical structure development			IPR000504 (SMART); IPR012677 (G3DSA:3.30.70.GENE3D); IPR000504 (PFAM); mobidb-lite (MOBIDB_LITE); mobidb-lite (MOBIDB_LITE); PTHR13952:SF6 (PANTHER); PTHR13952 (PANTHER); PTHR13952:SF6 (PANTHER); IPR000504 (PROSITE_PROFILES); IPR035979 (SUPERFAMILY)	F:GO:0003676	F:nucleic acid binding
[INTERPRO, BLASTED, MAPPED, GO-SLIM]	DERPT_G9993	: Full=Hepatocyte nuclear factor 6 Short=HNF-6 ame: Full=One cut domain family member 1 ame: Full=One cut homeobox 1	679	10	3.09893e-45	84.15	21	P:GO:0000003; C:GO:0000228; P:GO:0002376; F:GO:0003677; F:GO:0003700; F:GO:0003700; C:GO:0005654; C:GO:0005856; P:GO:0005975; P:GO:0005975; P:GO:0007155; P:GO:0007165; P:GO:0009058; P:GO:0022607; P:GO:0030154; C:GO:0032991; P:GO:0034641; P:GO:0044281; P:GO:0048856; P:GO:0048870; P:GO:0050877	P:reproduction; C:nuclear chromosome; P:immune system process; F:DNA binding; F:DNA-binding transcription factor activity; F:DNA-binding transcription factor activity; C:nucleoplasm; C:cytoskeleton; P:carbohydrate metabolic process; P:carbohydrate metabolic process; P:cell adhesion; P:signal transduction; P:biosynthetic process; P:cellular component assembly; P:cell differentiation; C:protein-con…			Coil (COILS); IPR003350 (SMART); IPR003350 (PFAM); G3DSA:1.10.260.40 (GENE3D); mobidb-lite (MOBIDB_LITE); mobidb-lite (MOBIDB_LITE); mobidb-lite (MOBIDB_LITE); mobidb-lite (MOBIDB_LITE); PTHR14057 (PANTHER); PTHR14057:SF34 (PANTHER); IPR003350 (PROSITE_PROFILES); IPR010982 (SUPERFAMILY)	F:GO:0003677	F:DNA binding
[INTERPRO, BLASTED, MAPPED, GO-SLIM]	DERPT_G9992	: Full=Hepatocyte nuclear factor 6 Short=HNF-6 ame: Full=One cut domain family member 1 ame: Full=One cut homeobox 1	307	10	7.5839e-32	84.72	19	P:GO:0002376; F:GO:0003677; F:GO:0003700; F:GO:0003700; C:GO:0005654; C:GO:0005856; P:GO:0005975; P:GO:0005975; P:GO:0007155; P:GO:0007165; P:GO:0009058; P:GO:0022607; P:GO:0030154; C:GO:0032991; P:GO:0034641; P:GO:0044281; P:GO:0048856; P:GO:0048870; P:GO:0050877	P:immune system process; F:DNA binding; F:DNA-binding transcription factor activity; F:DNA-binding transcription factor activity; C:nucleoplasm; C:cytoskeleton; P:carbohydrate metabolic process; P:carbohydrate metabolic process; P:cell adhesion; P:signal transduction; P:biosynthetic process; P:cellular component assembly; P:cell differentiation; C:protein-containing complex; P:cellular nitrogen c…			Coil (COILS); IPR001356 (SMART); G3DSA:1.10.10.60 (GENE3D); IPR001356 (PFAM); mobidb-lite (MOBIDB_LITE); mobidb-lite (MOBIDB_LITE); mobidb-lite (MOBIDB_LITE); PTHR14057:SF9 (PANTHER); PTHR14057 (PANTHER); IPR001356 (PROSITE_PROFILES); IPR001356 (CDD); IPR009057 (SUPERFAMILY)	F:GO:0003677	F:DNA binding
[INTERPRO, BLASTED, MAPPED, GO-SLIM]	DERPT_G9991	: Full=Doublesex- and mab-3-related transcription factor A2 ame: Full=Doublesex- and mab-3-related transcription factor 5	1450	20	4.37251e-29	79.99	17	P:GO:0000003; P:GO:0000278; P:GO:0000278; P:GO:0000902; F:GO:0003677; F:GO:0003700; F:GO:0003700; C:GO:0005634; C:GO:0005694; C:GO:0005737; P:GO:0007165; P:GO:0008283; P:GO:0009058; P:GO:0030154; P:GO:0034641; F:GO:0043167; P:GO:0048870	P:reproduction; P:mitotic cell cycle; P:mitotic cell cycle; P:cell morphogenesis; F:DNA binding; F:DNA-binding transcription factor activity; F:DNA-binding transcription factor activity; C:nucleus; C:chromosome; C:cytoplasm; P:signal transduction; P:cell proliferation; P:biosynthetic process; P:cell differentiation; P:cellular nitrogen compound metabolic process; F:ion binding; P:cell motility			Coil (COILS); IPR001275 (SMART); IPR036407 (G3DSA:4.10.1040.GENE3D); IPR001275 (PFAM); mobidb-lite (MOBIDB_LITE); mobidb-lite (MOBIDB_LITE); mobidb-lite (MOBIDB_LITE); mobidb-lite (MOBIDB_LITE); mobidb-lite (MOBIDB_LITE); mobidb-lite (MOBIDB_LITE); mobidb-lite (MOBIDB_LITE); mobidb-lite (MOBIDB_LITE); mobidb-lite (MOBIDB_LITE); IPR026607 (PANTHER); PTHR12322:SF53 (PANTHER); IPR001275 (PROSITE_PAT…	F:GO:0003700; C:GO:0005634; P:GO:0006355; F:GO:0043565	F:DNA-binding transcription factor activity; C:nucleus; P:regulation of transcription, DNA-templated; F:sequence-specific DNA binding
[INTERPRO, BLASTED, MAPPED, GO-SLIM]	DERPT_G999	: Full=Ribosome biogenesis WDR12 homolog	423	20	1.26618e-128	60.97	10	F:GO:0003674; C:GO:0005730; C:GO:0005829; C:GO:0005886; P:GO:0007165; P:GO:0030154; P:GO:0034641; P:GO:0042254; P:GO:0048856; P:GO:0050877	F:molecular_function; C:nucleolus; C:cytosol; C:plasma membrane; P:signal transduction; P:cell differentiation; P:cellular nitrogen compound metabolic process; P:ribosome biogenesis; P:anatomical structure development; P:nervous system process			IPR020472 (PRINTS); IPR001680 (SMART); IPR012972 (PFAM); IPR001680 (PFAM); IPR015943 (G3DSA:2.130.10.GENE3D); IPR015943 (G3DSA:2.130.10.GENE3D); PTHR19855 (PANTHER); PTHR19855:SF11 (PANTHER); IPR019775 (PROSITE_PATTERNS); IPR019775 (PROSITE_PATTERNS); IPR001680 (PROSITE_PROFILES); IPR017986 (PROSITE_PROFILES); IPR001680 (PROSITE_PROFILES); IPR001680 (PROSITE_PROFILES); IPR028599 (HAMAP); IPR00168…	F:GO:0005515; P:GO:0042254	F:protein binding; P:ribosome biogenesis
[INTERPRO, BLASTED, MAPPED, GO-SLIM]	DERPT_G9989	: Full=Glutamate receptor kainate 3 Short= 3 ame: Full=Glutamate receptor 7 Short= -7 Short= 7 Flags: Precursor	2442	20	1.98164e-140	56.65	15	F:GO:0004871; C:GO:0005768; C:GO:0005783; C:GO:0005886; P:GO:0006464; P:GO:0006950; P:GO:0007267; P:GO:0008219; F:GO:0016746; F:GO:0019899; F:GO:0022857; F:GO:0022857; F:GO:0022857; P:GO:0042592; P:GO:0050877	F:obsolete signal transducer activity; C:endosome; C:endoplasmic reticulum; C:plasma membrane; P:cellular protein modification process; P:response to stress; P:cell-cell signaling; P:cell death; F:transferase activity, transferring acyl groups; F:enzyme binding; F:transmembrane transporter activity; F:transmembrane transporter activity; F:transmembrane transporter activity; P:homeostatic process;…			IPR001508 (PRINTS); IPR006621 (SMART); IPR019594 (SMART); IPR001320 (SMART); G3DSA:3.40.50.2300 (GENE3D); G3DSA:3.40.50.2300 (GENE3D); G3DSA:3.40.190.10 (GENE3D); IPR019594 (PFAM); G3DSA:3.40.50.2300 (GENE3D); G3DSA:1.10.287.70 (GENE3D); IPR001828 (PFAM); G3DSA:3.40.190.10 (GENE3D); IPR002656 (PFAM); IPR001320 (PFAM); mobidb-lite (MOBIDB_LITE); mobidb-lite (MOBIDB_LITE); mobidb-lite (MOBIDB_LITE)…	F:GO:0004970; F:GO:0005216; F:GO:0005234; P:GO:0006811; C:GO:0016020; F:GO:0016747; F:GO:0038023	F:ionotropic glutamate receptor activity; F:ion channel activity; F:extracellularly glutamate-gated ion channel activity; P:ion transport; C:membrane; F:transferase activity, transferring acyl groups other than amino-acyl groups; F:signaling receptor activity
[INTERPRO, BLASTED, MAPPED, GO-SLIM]	DERPT_G9988	: Full=Glucosamine-6-phosphate isomerase 1 ame: Full=Glucosamine-6-phosphate deaminase 1 Short=GNPDA 1 Short= 6P deaminase 1 ame: Full=Oscillin	293	20	6.25146e-162	84.39	14	P:GO:0000003; C:GO:0005576; C:GO:0005634; C:GO:0005737; P:GO:0005975; P:GO:0005975; P:GO:0006091; P:GO:0009056; P:GO:0009056; P:GO:0009058; P:GO:0009058; F:GO:0016853; P:GO:0034641; P:GO:0044281	P:reproduction; C:extracellular region; C:nucleus; C:cytoplasm; P:carbohydrate metabolic process; P:carbohydrate metabolic process; P:generation of precursor metabolites and energy; P:catabolic process; P:catabolic process; P:biosynthetic process; P:biosynthetic process; F:isomerase activity; P:cellular nitrogen compound metabolic process; P:small molecule metabolic process	EC:3.5.99.6	Glucosamine-6-phosphate deaminase	Coil (COILS); IPR004547 (TIGRFAM); G3DSA:3.40.50.1360 (GENE3D); IPR006148 (PFAM); mobidb-lite (MOBIDB_LITE); IPR004547 (PANTHER); PTHR11280:SF8 (PANTHER); IPR018321 (PROSITE_PATTERNS); IPR004547 (HAMAP); IPR004547 (CDD); IPR037171 (SUPERFAMILY)	F:GO:0004342; P:GO:0005975; P:GO:0006044	F:glucosamine-6-phosphate deaminase activity; P:carbohydrate metabolic process; P:N-acetylglucosamine metabolic process
[INTERPRO, BLASTED, MAPPED, GO-SLIM]	DERPT_G9987	: Full=Cell division cycle cofactor of APC complex Short=	575	20	0	68.14	31	P:GO:0000003; P:GO:0000278; P:GO:0000278; P:GO:0000902; F:GO:0004871; C:GO:0005635; C:GO:0005654; C:GO:0005815; C:GO:0005829; C:GO:0005886; P:GO:0006259; P:GO:0006464; P:GO:0006950; P:GO:0007010; P:GO:0007059; P:GO:0007267; P:GO:0007568; F:GO:0008168; P:GO:0008283; P:GO:0009056; P:GO:0009058; F:GO:0019899; P:GO:0021700; P:GO:0022607; P:GO:0030154; F:GO:0030234; C:GO:0032991; P:GO:0040007; P:GO:00…	P:reproduction; P:mitotic cell cycle; P:mitotic cell cycle; P:cell morphogenesis; F:obsolete signal transducer activity; C:nuclear envelope; C:nucleoplasm; C:microtubule organizing center; C:cytosol; C:plasma membrane; P:DNA metabolic process; P:cellular protein modification process; P:response to stress; P:cytoskeleton organization; P:chromosome segregation; P:cell-cell signaling; P:aging; F:met…			IPR001680 (SMART); IPR024977 (PFAM); IPR001680 (PFAM); IPR015943 (G3DSA:2.130.10.GENE3D); mobidb-lite (MOBIDB_LITE); mobidb-lite (MOBIDB_LITE); IPR033010 (PANTHER); PTHR19918:SF6 (PANTHER); IPR033010 (PANTHER); PTHR19918:SF6 (PANTHER); IPR019775 (PROSITE_PATTERNS); IPR019775 (PROSITE_PATTERNS); IPR001680 (PROSITE_PROFILES); IPR001680 (PROSITE_PROFILES); IPR001680 (PROSITE_PROFILES); IPR017986 (PR…	F:GO:0005515; F:GO:0010997; F:GO:0097027; P:GO:1904668	F:protein binding; F:anaphase-promoting complex binding; F:ubiquitin-protein transferase activator activity; P:positive regulation of ubiquitin protein ligase activity
[INTERPRO, BLASTED, MAPPED, GO-SLIM]	DERPT_G9986	: Full=Rho GTPase-activating 19 ame: Full=Rho-type GTPase-activating 19	734	20	5.18933e-23	50.69	8	C:GO:0005737; C:GO:0005856; P:GO:0007010; P:GO:0007165; F:GO:0030234; P:GO:0048646; P:GO:0048856; P:GO:0048870	C:cytoplasm; C:cytoskeleton; P:cytoskeleton organization; P:signal transduction; F:enzyme regulator activity; P:anatomical structure formation involved in morphogenesis; P:anatomical structure development; P:cell motility			IPR000198 (SMART); IPR000198 (PFAM); IPR008936 (G3DSA:1.10.555.GENE3D); mobidb-lite (MOBIDB_LITE); mobidb-lite (MOBIDB_LITE); mobidb-lite (MOBIDB_LITE); PTHR14963:SF7 (PANTHER); PTHR14963 (PANTHER); IPR000198 (PROSITE_PROFILES); IPR008936 (SUPERFAMILY)	P:GO:0007165	P:signal transduction
[INTERPRO, BLASTED, MAPPED, GO-SLIM]	DERPT_G9984	: Full=Ankyrin-3 Short=ANK-3 ame: Full=Ankyrin-G	208	20	4.067e-30	57.35	28	P:GO:0000278; P:GO:0000902; P:GO:0003013; C:GO:0005634; C:GO:0005694; C:GO:0005737; C:GO:0005856; C:GO:0005886; P:GO:0006259; P:GO:0006464; P:GO:0006605; P:GO:0006913; P:GO:0007009; P:GO:0007155; P:GO:0007165; P:GO:0007267; F:GO:0008092; P:GO:0009058; F:GO:0019899; P:GO:0022607; P:GO:0030154; F:GO:0030234; F:GO:0030674; P:GO:0040011; P:GO:0042592; P:GO:0050877; P:GO:0051276; P:GO:0055085	P:mitotic cell cycle; P:cell morphogenesis; P:circulatory system process; C:nucleus; C:chromosome; C:cytoplasm; C:cytoskeleton; C:plasma membrane; P:DNA metabolic process; P:cellular protein modification process; P:protein targeting; P:nucleocytoplasmic transport; P:plasma membrane organization; P:cell adhesion; P:signal transduction; P:cell-cell signaling; F:cytoskeletal protein binding; P:biosy…			IPR002110 (PRINTS); IPR002110 (SMART); IPR036770 (G3DSA:1.25.40.GENE3D); IPR002110 (PFAM); IPR020683 (PFAM); PTHR44181 (PANTHER); IPR002110 (PROSITE_PROFILES); IPR020683 (PROSITE_PROFILES); IPR002110 (PROSITE_PROFILES); IPR002110 (PROSITE_PROFILES); IPR020683 (CDD); IPR036770 (SUPERFAMILY)	F:GO:0005515	F:protein binding
[INTERPRO, BLASTED, MAPPED, GO-SLIM]	DERPT_G9982	: Full=4-aminobutyrate aminotransferase ame: Full=GABA aminotransferase Short=GABA-AT ame: Full=Gamma-amino-N-butyrate transaminase Short=GABA transaminase	503	20	0	58	22	P:GO:0000003; P:GO:0003013; C:GO:0005576; C:GO:0005739; C:GO:0005829; P:GO:0006520; P:GO:0006810; P:GO:0006810; P:GO:0006950; P:GO:0007155; P:GO:0007155; P:GO:0007165; P:GO:0007267; P:GO:0007568; P:GO:0009056; P:GO:0009056; P:GO:0009058; P:GO:0009058; F:GO:0019899; P:GO:0034641; P:GO:0042592; F:GO:0043167	P:reproduction; P:circulatory system process; C:extracellular region; C:mitochondrion; C:cytosol; P:cellular amino acid metabolic process; P:transport; P:transport; P:response to stress; P:cell adhesion; P:cell adhesion; P:signal transduction; P:cell-cell signaling; P:aging; P:catabolic process; P:catabolic process; P:biosynthetic process; P:biosynthetic process; F:enzyme binding; P:cellular nitr…	EC:2.6.1.19	4-aminobutyrate--2-oxoglutarate transaminase	IPR015421 (G3DSA:3.40.640.GENE3D); IPR005814 (PIRSF); IPR004631 (TIGRFAM); IPR005814 (PFAM); IPR015422 (G3DSA:3.90.1150.GENE3D); PTHR43206:SF1 (PANTHER); PTHR43206 (PANTHER); IPR005814 (CDD); IPR015424 (SUPERFAMILY)	F:GO:0003824; F:GO:0003867; F:GO:0008483; P:GO:0009448; F:GO:0030170	F:catalytic activity; F:4-aminobutyrate transaminase activity; F:transaminase activity; P:gamma-aminobutyric acid metabolic process; F:pyridoxal phosphate binding
[INTERPRO, BLASTED, MAPPED, GO-SLIM]	DERPT_G9981	: Full=Probable methylmalonate-semialdehyde dehydrogenase [acylating] mitochondrial Short=MMSDH Short=Malonate-semialdehyde dehydrogenase	535	20	0	75.62	18	C:GO:0005576; C:GO:0005654; C:GO:0005739; P:GO:0005975; P:GO:0005975; P:GO:0006091; P:GO:0006520; P:GO:0006629; P:GO:0006950; P:GO:0009056; P:GO:0009056; P:GO:0009058; P:GO:0009058; F:GO:0016491; P:GO:0030154; P:GO:0034641; F:GO:0043167; P:GO:0051186	C:extracellular region; C:nucleoplasm; C:mitochondrion; P:carbohydrate metabolic process; P:carbohydrate metabolic process; P:generation of precursor metabolites and energy; P:cellular amino acid metabolic process; P:lipid metabolic process; P:response to stress; P:catabolic process; P:catabolic process; P:biosynthetic process; P:biosynthetic process; F:oxidoreductase activity; P:cell differentia…	EC:1.2.1.27; EC:1.2.1.3; EC:1.2.1.18	Methylmalonate-semialdehyde dehydrogenase (CoA acylating); Aldehyde dehydrogenase (NAD(+)); Malonate-semialdehyde dehydrogenase (acetylating)	IPR015590 (PFAM); IPR010061 (TIGRFAM); IPR016162 (G3DSA:3.40.605.GENE3D); IPR016163 (G3DSA:3.40.309.GENE3D); PTHR43866:SF3 (PANTHER); IPR010061 (PANTHER); IPR016160 (PROSITE_PATTERNS); IPR010061 (CDD); IPR016161 (SUPERFAMILY)	F:GO:0004491; P:GO:0008152; F:GO:0016491; F:GO:0016620; P:GO:0055114	F:methylmalonate-semialdehyde dehydrogenase (acylating) activity; P:metabolic process; F:oxidoreductase activity; F:oxidoreductase activity, acting on the aldehyde or oxo group of donors, NAD or NADP as acceptor; P:oxidation-reduction process
[INTERPRO, BLASTED, MAPPED, GO-SLIM]	DERPT_G9980	: Full=N-lysine methyltransferase SMYD2 ame: Full=Histone methyltransferase SMYD2 ame: Full=SET and MYND domain-containing 2	523	20	1.63426e-34	41.39	4	P:GO:0006464; F:GO:0008168; P:GO:0048856; P:GO:0051276	P:cellular protein modification process; F:methyltransferase activity; P:anatomical structure development; P:chromosome organization			G3DSA:3.30.70.3410 (GENE3D); G3DSA:3.30.60.180 (GENE3D); IPR001214 (PFAM); IPR011990 (G3DSA:1.25.40.GENE3D); G3DSA:2.170.270.10 (GENE3D); PTHR12197:SF246 (PANTHER); PTHR12197 (PANTHER); PTHR12197 (PANTHER); IPR002893 (PROSITE_PROFILES); IPR001214 (PROSITE_PROFILES); IPR011990 (SUPERFAMILY); SSF82199 (SUPERFAMILY)	F:GO:0005515	F:protein binding
[INTERPRO, BLASTED, MAPPED, GO-SLIM]	DERPT_G998	: Full=Arginyl-tRNA-- transferase 1 Short=Arginyltransferase 1 Short=R-transferase 1 ame: Full=Arginine-tRNA-- transferase 1	940	20	1.93513e-99	62.42	10	C:GO:0005654; C:GO:0005730; C:GO:0005737; P:GO:0006397; P:GO:0006464; P:GO:0006605; P:GO:0006914; P:GO:0007005; F:GO:0016746; F:GO:0030234	C:nucleoplasm; C:nucleolus; C:cytoplasm; P:mRNA processing; P:cellular protein modification process; P:protein targeting; P:autophagy; P:mitochondrion organization; F:transferase activity, transferring acyl groups; F:enzyme regulator activity	EC:2.3.2.8	Arginyltransferase	Coil (COILS); IPR019007 (PFAM); IPR007472 (PFAM); IPR007471 (PFAM); mobidb-lite (MOBIDB_LITE); mobidb-lite (MOBIDB_LITE); mobidb-lite (MOBIDB_LITE); mobidb-lite (MOBIDB_LITE); IPR016181 (SUPERFAMILY)	F:GO:0004057; P:GO:0006396; P:GO:0016598	F:arginyltransferase activity; P:RNA processing; P:protein arginylation
[INTERPRO, BLASTED, MAPPED, GO-SLIM]	DERPT_G9970	: Full=Zinc transporter 8 Short= -8 ame: Full=Solute carrier family 30 member 8	905	20	2.46136e-77	56.95	8	C:GO:0005764; C:GO:0005768; P:GO:0006950; P:GO:0007267; F:GO:0022857; F:GO:0022857; F:GO:0022857; P:GO:0042592	C:lysosome; C:endosome; P:response to stress; P:cell-cell signaling; F:transmembrane transporter activity; F:transmembrane transporter activity; F:transmembrane transporter activity; P:homeostatic process			Coil (COILS); IPR002524 (PFAM); IPR002524 (TIGRFAM); IPR027469 (G3DSA:1.20.1510.GENE3D); mobidb-lite (MOBIDB_LITE); mobidb-lite (MOBIDB_LITE); mobidb-lite (MOBIDB_LITE); mobidb-lite (MOBIDB_LITE); mobidb-lite (MOBIDB_LITE); PTHR11562:SF27 (PANTHER); PTHR11562 (PANTHER); SIGNAL_PEPTIDE (PHOBIUS); TRANSMEMBRANE (PHOBIUS); SIGNAL_PEPTIDE_N_REGION (PHOBIUS); NON_CYTOPLASMIC_DOMAIN (PHOBIUS); TRANSMEM…	P:GO:0006812; F:GO:0008324; C:GO:0016021; P:GO:0055085	P:cation transport; F:cation transmembrane transporter activity; C:integral component of membrane; P:transmembrane transport
[INTERPRO, BLASTED, MAPPED, GO-SLIM]	DERPT_G9969	: Full=CLIP-associating 1 ame: Full=Cytoplasmic linker-associated 1	1664	17	9.25561e-141	50.82	19	P:GO:0000003; P:GO:0000278; P:GO:0000278; P:GO:0000902; C:GO:0005694; C:GO:0005815; C:GO:0005829; P:GO:0007010; P:GO:0007059; F:GO:0008092; P:GO:0008283; P:GO:0009790; P:GO:0021700; P:GO:0030154; C:GO:0032991; P:GO:0040011; P:GO:0051276; P:GO:0051301; P:GO:0065003	P:reproduction; P:mitotic cell cycle; P:mitotic cell cycle; P:cell morphogenesis; C:chromosome; C:microtubule organizing center; C:cytosol; P:cytoskeleton organization; P:chromosome segregation; F:cytoskeletal protein binding; P:cell proliferation; P:embryo development; P:developmental maturation; P:cell differentiation; C:protein-containing complex; P:locomotion; P:chromosome organization; P:cel…			Coil (COILS); IPR034085 (SMART); IPR011989 (G3DSA:1.25.10.GENE3D); IPR024395 (PFAM); IPR011989 (G3DSA:1.25.10.GENE3D); IPR011989 (G3DSA:1.25.10.GENE3D); mobidb-lite (MOBIDB_LITE); mobidb-lite (MOBIDB_LITE); mobidb-lite (MOBIDB_LITE); mobidb-lite (MOBIDB_LITE); PTHR12609 (PANTHER); IPR016024 (SUPERFAMILY)	F:GO:0005488	F:binding
[INTERPRO, BLASTED, MAPPED, GO-SLIM]	DERPT_G9968	: Full=Histone H2B	124	20	6.21951e-67	88.34	9	C:GO:0000228; P:GO:0002376; F:GO:0003677; C:GO:0005615; C:GO:0005654; C:GO:0005737; P:GO:0006950; P:GO:0051276; P:GO:0065003	C:nuclear chromosome; P:immune system process; F:DNA binding; C:extracellular space; C:nucleoplasm; C:cytoplasm; P:response to stress; P:chromosome organization; P:protein-containing complex assembly			IPR000558 (PRINTS); IPR000558 (SMART); IPR007125 (PFAM); IPR009072 (G3DSA:1.10.20.GENE3D); mobidb-lite (MOBIDB_LITE); PTHR23428:SF167 (PANTHER); IPR000558 (PANTHER); IPR000558 (PROSITE_PATTERNS); IPR009072 (SUPERFAMILY)	C:GO:0000786; F:GO:0003677; F:GO:0046982	C:nucleosome; F:DNA binding; F:protein heterodimerization activity
[INTERPRO, BLASTED, MAPPED, GO-SLIM]	DERPT_G9966	: Full=Calcium channel flower	166	14	6.56361e-15	50.34	4	C:GO:0005623; P:GO:0006810; P:GO:0008219; P:GO:0048856	C:cell; P:transport; P:cell death; P:anatomical structure development			IPR019365 (SMART); IPR019365 (PFAM); IPR019365 (PANTHER); CYTOPLASMIC_DOMAIN (PHOBIUS); CYTOPLASMIC_DOMAIN (PHOBIUS); NON_CYTOPLASMIC_DOMAIN (PHOBIUS); CYTOPLASMIC_DOMAIN (PHOBIUS); NON_CYTOPLASMIC_DOMAIN (PHOBIUS); TRANSMEMBRANE (PHOBIUS); TRANSMEMBRANE (PHOBIUS); TRANSMEMBRANE (PHOBIUS); TRANSMEMBRANE (PHOBIUS); TMhelix (TMHMM); TMhelix (TMHMM); TMhelix (TMHMM); TMhelix (TMHMM)	C:GO:0016021	C:integral component of membrane
[INTERPRO, BLASTED, MAPPED, GO-SLIM]	DERPT_G9965	: Full=Isoleucine--tRNA ligase ame: Full=Isoleucyl-tRNA synthetase Short=	1024	20	0	52.27	7	C:GO:0005739; P:GO:0006399; P:GO:0006412; P:GO:0006520; C:GO:0009536; F:GO:0016874; F:GO:0043167	C:mitochondrion; P:tRNA metabolic process; P:translation; P:cellular amino acid metabolic process; C:plastid; F:ligase activity; F:ion binding	EC:6.1.1.5; EC:3.1.1.1	Isoleucine--tRNA ligase; Carboxylesterase	IPR002301 (PRINTS); IPR002300 (PFAM); IPR014729 (G3DSA:3.40.50.GENE3D); IPR002301 (TIGRFAM); IPR009008 (G3DSA:3.90.740.GENE3D); IPR013155 (PFAM); G3DSA:1.10.730.20 (GENE3D); PTHR42765:SF1 (PANTHER); PTHR42765 (PANTHER); SSF52374 (SUPERFAMILY); IPR009080 (SUPERFAMILY); IPR009008 (SUPERFAMILY)	F:GO:0000166; F:GO:0002161; F:GO:0004812; F:GO:0004822; F:GO:0005524; C:GO:0005737; P:GO:0006418; P:GO:0006428	F:nucleotide binding; F:aminoacyl-tRNA editing activity; F:aminoacyl-tRNA ligase activity; F:isoleucine-tRNA ligase activity; F:ATP binding; C:cytoplasm; P:tRNA aminoacylation for protein translation; P:isoleucyl-tRNA aminoacylation
[INTERPRO, BLASTED, MAPPED, GO-SLIM]	DERPT_G9964	: Full=Serine palmitoyltransferase 2 ame: Full=Long chain base biosynthesis 2 Short=LCB 2 ame: Full=Long chain base biosynthesis 2a Short=LCB2a ame: Full=Serine-palmitoyl- transferase 2 Short=SPT 2	669	20	6.55661e-149	61.43	12	C:GO:0005739; C:GO:0005773; C:GO:0005783; P:GO:0006629; P:GO:0008219; P:GO:0009058; P:GO:0009058; F:GO:0016746; P:GO:0034641; F:GO:0043167; P:GO:0044281; P:GO:0048856	C:mitochondrion; C:vacuole; C:endoplasmic reticulum; P:lipid metabolic process; P:cell death; P:biosynthetic process; P:biosynthetic process; F:transferase activity, transferring acyl groups; P:cellular nitrogen compound metabolic process; F:ion binding; P:small molecule metabolic process; P:anatomical structure development	EC:2.3.1.50	Serine C-palmitoyltransferase	IPR015421 (G3DSA:3.40.640.GENE3D); IPR015422 (G3DSA:3.90.1150.GENE3D); IPR004839 (PFAM); mobidb-lite (MOBIDB_LITE); mobidb-lite (MOBIDB_LITE); mobidb-lite (MOBIDB_LITE); PTHR13693 (PANTHER); PTHR13693:SF3 (PANTHER); IPR001917 (PROSITE_PATTERNS); CYTOPLASMIC_DOMAIN (PHOBIUS); NON_CYTOPLASMIC_DOMAIN (PHOBIUS); TRANSMEMBRANE (PHOBIUS); IPR015424 (SUPERFAMILY); TMhelix (TMHMM)	F:GO:0003824; P:GO:0008152; P:GO:0009058; F:GO:0016740; F:GO:0030170	F:catalytic activity; P:metabolic process; P:biosynthetic process; F:transferase activity; F:pyridoxal phosphate binding
[INTERPRO, BLASTED, MAPPED, GO-SLIM]	DERPT_G9956	: Full=Serine threonine- phosphatase 2A 56 kDa regulatory subunit epsilon isoform ame: Full=PP2A B subunit isoform B -epsilon ame: Full=PP2A B subunit isoform B56-epsilon ame: Full=PP2A B subunit isoform PR61-epsilon ame: Full=PP2A B subunit isoform R5-epsilon	800	20	0	80.76	26	P:GO:0000003; C:GO:0000228; P:GO:0000278; P:GO:0000278; C:GO:0005777; C:GO:0005815; C:GO:0005829; P:GO:0006464; P:GO:0006629; P:GO:0006950; P:GO:0007009; P:GO:0007010; P:GO:0007059; P:GO:0007165; P:GO:0007568; P:GO:0009056; P:GO:0009790; F:GO:0016791; F:GO:0019899; P:GO:0021700; P:GO:0022618; P:GO:0030154; F:GO:0030234; C:GO:0032991; P:GO:0051276; P:GO:0051301	P:reproduction; C:nuclear chromosome; P:mitotic cell cycle; P:mitotic cell cycle; C:peroxisome; C:microtubule organizing center; C:cytosol; P:cellular protein modification process; P:lipid metabolic process; P:response to stress; P:plasma membrane organization; P:cytoskeleton organization; P:chromosome segregation; P:signal transduction; P:aging; P:catabolic process; P:embryo development; F:phosp…	EC:3.1.3.16; EC:3.1.3.41	Protein-serine/threonine phosphatase; 4-nitrophenylphosphatase	IPR002554 (PFAM); IPR011989 (G3DSA:1.25.10.GENE3D); IPR002554 (PIRSF); mobidb-lite (MOBIDB_LITE); mobidb-lite (MOBIDB_LITE); mobidb-lite (MOBIDB_LITE); mobidb-lite (MOBIDB_LITE); mobidb-lite (MOBIDB_LITE); IPR002554 (PANTHER); PTHR10257:SF19 (PANTHER); SignalP-TM (SIGNALP_GRAM_POSITIVE); IPR016024 (SUPERFAMILY)	C:GO:0000159; F:GO:0005488; P:GO:0007165; F:GO:0019888	C:protein phosphatase type 2A complex; F:binding; P:signal transduction; F:protein phosphatase regulator activity
[INTERPRO, BLASTED, MAPPED, GO-SLIM]	DERPT_G9955	: Full=Diphthine--ammonia ligase ame: Full=ATP-binding domain-containing 4 ame: Full=Diphthamide synthase ame: Full=Diphthamide synthetase ame: Full= DPH6 homolog	251	8	2.30844e-80	67.62	7	C:GO:0005730; C:GO:0005737; P:GO:0006464; P:GO:0006605; P:GO:0007005; P:GO:0009058; F:GO:0016874	C:nucleolus; C:cytoplasm; P:cellular protein modification process; P:protein targeting; P:mitochondrion organization; P:biosynthetic process; F:ligase activity	EC:6.3.1.14	Diphthine--ammonia ligase	G3DSA:3.90.1490.10 (GENE3D); IPR002761 (PFAM); IPR030662 (PIRSF); IPR002761 (TIGRFAM); IPR014729 (G3DSA:3.40.50.GENE3D); IPR030662 (PANTHER); IPR002761 (CDD); SSF52402 (SUPERFAMILY)	no GO terms	no GO terms
[INTERPRO, BLASTED, MAPPED, GO-SLIM]	DERPT_G9954	: Full=Dehydrogenase reductase SDR family member 7B ame: Full=Short-chain dehydrogenase reductase family 32C member 1	600	20	6.72885e-62	50.85	6	C:GO:0005737; P:GO:0006629; P:GO:0009058; P:GO:0009058; F:GO:0016491; C:GO:0043226	C:cytoplasm; P:lipid metabolic process; P:biosynthetic process; P:biosynthetic process; F:oxidoreductase activity; C:organelle			IPR002347 (PRINTS); IPR002347 (PRINTS); IPR002347 (PFAM); G3DSA:3.40.50.720 (GENE3D); IPR020904 (PROSITE_PATTERNS); IPR020904 (PROSITE_PATTERNS); IPR036291 (SUPERFAMILY); IPR036291 (SUPERFAMILY)	F:GO:0016491	F:oxidoreductase activity
[INTERPRO, BLASTED, MAPPED, GO-SLIM]	DERPT_G9953	: Full=Ribonuclease D Short=RNase D	774	20	2.73704e-109	49.22	12	F:GO:0003723; F:GO:0004518; C:GO:0005654; C:GO:0005730; C:GO:0005829; P:GO:0006259; P:GO:0006399; P:GO:0006464; P:GO:0009058; P:GO:0034655; P:GO:0042254; P:GO:0051276	F:RNA binding; F:nuclease activity; C:nucleoplasm; C:nucleolus; C:cytosol; P:DNA metabolic process; P:tRNA metabolic process; P:cellular protein modification process; P:biosynthetic process; P:nucleobase-containing compound catabolic process; P:ribosome biogenesis; P:chromosome organization	EC:3.1.13; EC:3.1.15	Acting on ester bonds; Acting on ester bonds	IPR002121 (SMART); IPR002562 (SMART); G3DSA:3.30.420.500 (GENE3D); G3DSA:1.10.150.80 (GENE3D); IPR002562 (PFAM); IPR002121 (PFAM); mobidb-lite (MOBIDB_LITE); PTHR12124:SF47 (PANTHER); PTHR12124 (PANTHER); IPR002121 (PROSITE_PROFILES); IPR012337 (SUPERFAMILY); IPR010997 (SUPERFAMILY)	F:GO:0000166; F:GO:0003676; F:GO:0003824; C:GO:0005622; P:GO:0006139; F:GO:0008408; P:GO:0044237	F:nucleotide binding; F:nucleic acid binding; F:catalytic activity; C:intracellular; P:nucleobase-containing compound metabolic process; F:3'-5' exonuclease activity; P:cellular metabolic process
[INTERPRO, BLASTED, MAPPED, GO-SLIM]	DERPT_G9952	: Full=Sodium potassium calcium exchanger 3 ame: Full=Na(+) K(+) Ca(2+)-exchange 3 ame: Full=Solute carrier family 24 member 3 Flags: Precursor	1267	20	9.64003e-75	58.75	21	P:GO:0000902; C:GO:0005737; C:GO:0005886; P:GO:0006464; P:GO:0007165; P:GO:0007267; P:GO:0009058; P:GO:0009058; P:GO:0009790; P:GO:0019748; F:GO:0022857; F:GO:0022857; F:GO:0022857; P:GO:0030154; P:GO:0042592; F:GO:0043167; C:GO:0043226; P:GO:0043473; P:GO:0048646; P:GO:0048870; P:GO:0050877	P:cell morphogenesis; C:cytoplasm; C:plasma membrane; P:cellular protein modification process; P:signal transduction; P:cell-cell signaling; P:biosynthetic process; P:biosynthetic process; P:embryo development; P:secondary metabolic process; F:transmembrane transporter activity; F:transmembrane transporter activity; F:transmembrane transporter activity; P:cell differentiation; P:homeostatic proce…			IPR016137 (SMART); G3DSA:1.10.167.10 (GENE3D); IPR016137 (PFAM); IPR024066 (G3DSA:1.10.196.GENE3D); G3DSA:1.20.1420.30 (GENE3D); IPR004481 (TIGRFAM); IPR001158 (PFAM); IPR004837 (PFAM); mobidb-lite (MOBIDB_LITE); mobidb-lite (MOBIDB_LITE); mobidb-lite (MOBIDB_LITE); mobidb-lite (MOBIDB_LITE); mobidb-lite (MOBIDB_LITE); mobidb-lite (MOBIDB_LITE); mobidb-lite (MOBIDB_LITE); IPR004481 (PANTHER); IPR…	C:GO:0016021; P:GO:0055085	C:integral component of membrane; P:transmembrane transport
[INTERPRO, BLASTED, MAPPED, GO-SLIM]	DERPT_G9950	: Full=Long-chain-fatty-acid-- ligase 3 ame: Full=Long-chain acyl- synthetase 3 Short=LACS 3	819	20	1.14845e-123	49.86	13	C:GO:0005739; C:GO:0005777; C:GO:0005783; C:GO:0005794; P:GO:0006629; P:GO:0006810; P:GO:0006810; P:GO:0009058; C:GO:0009536; F:GO:0016874; P:GO:0030154; P:GO:0044281; P:GO:0048856	C:mitochondrion; C:peroxisome; C:endoplasmic reticulum; C:Golgi apparatus; P:lipid metabolic process; P:transport; P:transport; P:biosynthetic process; C:plastid; F:ligase activity; P:cell differentiation; P:small molecule metabolic process; P:anatomical structure development	EC:6.2.1.3	Long-chain-fatty-acid--CoA ligase	IPR000873 (PFAM); mobidb-lite (MOBIDB_LITE); PTHR43272:SF5 (PANTHER); PTHR43272 (PANTHER); TRANSMEMBRANE (PHOBIUS); TRANSMEMBRANE (PHOBIUS); NON_CYTOPLASMIC_DOMAIN (PHOBIUS); NON_CYTOPLASMIC_DOMAIN (PHOBIUS); CYTOPLASMIC_DOMAIN (PHOBIUS); SSF56801 (SUPERFAMILY); TMhelix (TMHMM)	F:GO:0003824; P:GO:0008152	F:catalytic activity; P:metabolic process
[INTERPRO, BLASTED, MAPPED, GO-SLIM]	DERPT_G995	: Full=Adenylate cyclase type 7 ame: Full=ATP pyrophosphate-lyase 7 ame: Full=Adenylate cyclase type VII ame: Full=Adenylyl cyclase 7	1122	20	8.77077e-135	54.72	15	C:GO:0005737; C:GO:0005886; P:GO:0006950; P:GO:0007165; P:GO:0009058; P:GO:0009058; F:GO:0016829; F:GO:0019899; P:GO:0030154; P:GO:0034641; P:GO:0040007; F:GO:0043167; C:GO:0043226; P:GO:0044281; P:GO:0048856	C:cytoplasm; C:plasma membrane; P:response to stress; P:signal transduction; P:biosynthetic process; P:biosynthetic process; F:lyase activity; F:enzyme binding; P:cell differentiation; P:cellular nitrogen compound metabolic process; P:growth; F:ion binding; C:organelle; P:small molecule metabolic process; P:anatomical structure development	EC:4.6.1.1	Adenylate cyclase	IPR001054 (SMART); IPR029787 (G3DSA:3.30.70.GENE3D); IPR029787 (G3DSA:3.30.70.GENE3D); IPR001054 (PFAM); mobidb-lite (MOBIDB_LITE); PTHR11920 (PANTHER); PTHR11920:SF352 (PANTHER); IPR018297 (PROSITE_PATTERNS); TRANSMEMBRANE (PHOBIUS); TRANSMEMBRANE (PHOBIUS); CYTOPLASMIC_DOMAIN (PHOBIUS); CYTOPLASMIC_DOMAIN (PHOBIUS); TRANSMEMBRANE (PHOBIUS); TRANSMEMBRANE (PHOBIUS); TRANSMEMBRANE (PHOBIUS); TRAN…	P:GO:0009190; F:GO:0016849; P:GO:0035556	P:cyclic nucleotide biosynthetic process; F:phosphorus-oxygen lyase activity; P:intracellular signal transduction
[INTERPRO, BLASTED, MAPPED, GO-SLIM]	DERPT_G9949	: Full=Long-chain-fatty-acid-- ligase 3 ame: Full=Long-chain acyl- synthetase 3 Short=LACS 3	754	20	5.23723e-159	53.8	15	P:GO:0000003; C:GO:0005739; C:GO:0005777; C:GO:0005783; C:GO:0005794; P:GO:0006629; P:GO:0006810; P:GO:0006810; P:GO:0009058; P:GO:0009058; C:GO:0009536; P:GO:0009790; F:GO:0016874; P:GO:0030154; P:GO:0044281	P:reproduction; C:mitochondrion; C:peroxisome; C:endoplasmic reticulum; C:Golgi apparatus; P:lipid metabolic process; P:transport; P:transport; P:biosynthetic process; P:biosynthetic process; C:plastid; P:embryo development; F:ligase activity; P:cell differentiation; P:small molecule metabolic process	EC:6.2.1.3	Long-chain-fatty-acid--CoA ligase	G3DSA:3.30.300.30 (GENE3D); IPR000873 (PFAM); G3DSA:3.40.50.12780 (GENE3D); G3DSA:3.40.50.12780 (GENE3D); mobidb-lite (MOBIDB_LITE); PTHR43272 (PANTHER); PTHR43272:SF5 (PANTHER); IPR020845 (PROSITE_PATTERNS); CYTOPLASMIC_DOMAIN (PHOBIUS); TRANSMEMBRANE (PHOBIUS); NON_CYTOPLASMIC_DOMAIN (PHOBIUS); TRANSMEMBRANE (PHOBIUS); NON_CYTOPLASMIC_DOMAIN (PHOBIUS); SSF56801 (SUPERFAMILY); TMhelix (TMHMM); T…	F:GO:0003824; P:GO:0008152	F:catalytic activity; P:metabolic process
[INTERPRO, BLASTED, MAPPED, GO-SLIM]	DERPT_G9947	: Full=Acid phosphatase type 7 ame: Full=Purple acid phosphatase long form Flags: Precursor	1900	20	9.22044e-102	44.9	4	F:GO:0016791; P:GO:0034641; F:GO:0043167; P:GO:0044281	F:phosphatase activity; P:cellular nitrogen compound metabolic process; F:ion binding; P:small molecule metabolic process	EC:3.1.3.41; EC:3.1.3.2	4-nitrophenylphosphatase; Acid phosphatase	Coil (COILS); Coil (COILS); Coil (COILS); IPR003961 (SMART); IPR015914 (PFAM); IPR029052 (G3DSA:3.60.21.GENE3D); IPR004843 (PFAM); IPR025733 (PFAM); IPR008963 (G3DSA:2.60.40.GENE3D); mobidb-lite (MOBIDB_LITE); PTHR22953 (PANTHER); PTHR22953:SF9 (PANTHER); PTHR22953:SF9 (PANTHER); PTHR22953 (PANTHER); PTHR22953 (PANTHER); PTHR22953 (PANTHER); PTHR22953:SF9 (PANTHER); SIGNAL_PEPTIDE_N_REGION (PHOBI…	F:GO:0003993; F:GO:0005515; F:GO:0016787; F:GO:0046872	F:acid phosphatase activity; F:protein binding; F:hydrolase activity; F:metal ion binding
[INTERPRO, BLASTED, MAPPED, GO-SLIM]	DERPT_G9946	: Full=Casein kinase I isoform gamma-2 Short=CKI-gamma 2	681	20	1.02998e-58	56.29	21	P:GO:0000003; C:GO:0005634; C:GO:0005815; C:GO:0005886; C:GO:0005929; P:GO:0006464; P:GO:0006520; P:GO:0006810; P:GO:0006810; P:GO:0007165; P:GO:0007267; P:GO:0008219; P:GO:0009056; F:GO:0016301; P:GO:0022607; P:GO:0030154; C:GO:0031410; P:GO:0040007; F:GO:0043167; P:GO:0048856; P:GO:0051301	P:reproduction; C:nucleus; C:microtubule organizing center; C:plasma membrane; C:cilium; P:cellular protein modification process; P:cellular amino acid metabolic process; P:transport; P:transport; P:signal transduction; P:cell-cell signaling; P:cell death; P:catabolic process; F:kinase activity; P:cellular component assembly; P:cell differentiation; C:cytoplasmic vesicle; P:growth; F:ion binding;…	EC:2.7.11	Transferring phosphorus-containing groups	Coil (COILS); IPR000719 (SMART); G3DSA:1.10.510.10 (GENE3D); G3DSA:1.10.510.10 (GENE3D); IPR000719 (PFAM); G3DSA:3.30.200.20 (GENE3D); mobidb-lite (MOBIDB_LITE); PTHR24343:SF177 (PANTHER); PTHR24343 (PANTHER); PTHR24343:SF177 (PANTHER); PTHR24343 (PANTHER); IPR017441 (PROSITE_PATTERNS); IPR000719 (PROSITE_PROFILES); IPR000719 (PROSITE_PROFILES); IPR011009 (SUPERFAMILY); IPR011009 (SUPERFAMILY)	F:GO:0004672; F:GO:0005524; P:GO:0006468	F:protein kinase activity; F:ATP binding; P:protein phosphorylation
[INTERPRO, BLASTED, MAPPED, GO-SLIM]	DERPT_G9945	: Full=RNA-binding motif X chromosome ame: Full=Heterogeneous nuclear ribonucleo G Short=hnRNP G Contains: ame: Full=RNA-binding motif X N-terminally processed	246	18	7.3128e-16	53.64	12	P:GO:0000003; F:GO:0003729; C:GO:0005634; C:GO:0005654; C:GO:0005694; C:GO:0005737; P:GO:0006397; P:GO:0006810; P:GO:0007165; P:GO:0009058; F:GO:0019899; P:GO:0048856	P:reproduction; F:mRNA binding; C:nucleus; C:nucleoplasm; C:chromosome; C:cytoplasm; P:mRNA processing; P:transport; P:signal transduction; P:biosynthetic process; F:enzyme binding; P:anatomical structure development			IPR000504 (SMART); IPR012677 (G3DSA:3.30.70.GENE3D); IPR000504 (PFAM); mobidb-lite (MOBIDB_LITE); PTHR23147:SF18 (PANTHER); PTHR23147:SF18 (PANTHER); PTHR23147 (PANTHER); PTHR23147 (PANTHER); IPR000504 (PROSITE_PROFILES); IPR035979 (SUPERFAMILY)	F:GO:0003676	F:nucleic acid binding
[INTERPRO, BLASTED, MAPPED, GO-SLIM]	DERPT_G9944	: Full=Testis-specific serine threonine- kinase 1 Short=TSK-1 Short=TSK1 Short=TSSK-1 Short=Testis-specific kinase 1 ame: Full=Serine threonine- kinase 22A	364	20	4.41201e-50	54.8	12	P:GO:0000003; C:GO:0005815; P:GO:0006464; P:GO:0006520; P:GO:0006810; P:GO:0006950; P:GO:0007165; F:GO:0016301; P:GO:0030154; C:GO:0031410; F:GO:0043167; P:GO:0048856	P:reproduction; C:microtubule organizing center; P:cellular protein modification process; P:cellular amino acid metabolic process; P:transport; P:response to stress; P:signal transduction; F:kinase activity; P:cell differentiation; C:cytoplasmic vesicle; F:ion binding; P:anatomical structure development	EC:2.7.11	Transferring phosphorus-containing groups	IPR000719 (SMART); PIRSF000654 (PIRSF); IPR000719 (PFAM); G3DSA:1.10.510.10 (GENE3D); mobidb-lite (MOBIDB_LITE); IPR020636 (PANTHER); IPR008271 (PROSITE_PATTERNS); CYTOPLASMIC_DOMAIN (PHOBIUS); TRANSMEMBRANE (PHOBIUS); NON_CYTOPLASMIC_DOMAIN (PHOBIUS); IPR000719 (PROSITE_PROFILES); IPR011009 (SUPERFAMILY)	F:GO:0004672; F:GO:0005524; P:GO:0006468	F:protein kinase activity; F:ATP binding; P:protein phosphorylation
[INTERPRO, BLASTED, MAPPED, GO-SLIM]	DERPT_G9943	: Full=Ezrin ame: Full=Cytovillin ame: Full=Villin-2 ame: Full=p81	1393	20	1.66047e-60	48.33	11	P:GO:0000902; F:GO:0003674; C:GO:0005737; C:GO:0005856; C:GO:0005886; P:GO:0006810; P:GO:0007010; P:GO:0007165; P:GO:0022607; P:GO:0030154; P:GO:0040007	P:cell morphogenesis; F:molecular_function; C:cytoplasm; C:cytoskeleton; C:plasma membrane; P:transport; P:cytoskeleton organization; P:signal transduction; P:cellular component assembly; P:cell differentiation; P:growth			IPR019749 (SMART); IPR018980 (SMART); IPR014352 (G3DSA:1.20.80.GENE3D); IPR018979 (PFAM); IPR011993 (G3DSA:2.30.29.GENE3D); IPR019748 (PFAM); IPR018980 (PFAM); mobidb-lite (MOBIDB_LITE); mobidb-lite (MOBIDB_LITE); mobidb-lite (MOBIDB_LITE); mobidb-lite (MOBIDB_LITE); mobidb-lite (MOBIDB_LITE); mobidb-lite (MOBIDB_LITE); mobidb-lite (MOBIDB_LITE); mobidb-lite (MOBIDB_LITE); PTHR13429 (PANTHER); PT…	C:GO:0005856	C:cytoskeleton
[INTERPRO, BLASTED, MAPPED, GO-SLIM]	DERPT_G9942	: Full=Tetratricopeptide repeat 39B Short=TPR repeat 39B	1066	20	1.42368e-180	61.62	20	P:GO:0000003; C:GO:0000228; F:GO:0000988; F:GO:0003677; F:GO:0005198; C:GO:0005654; C:GO:0005730; C:GO:0005856; C:GO:0005886; P:GO:0006259; P:GO:0006464; P:GO:0006605; P:GO:0006914; P:GO:0006950; P:GO:0007005; P:GO:0009058; P:GO:0030154; C:GO:0032991; P:GO:0048856; P:GO:0051276	P:reproduction; C:nuclear chromosome; F:obsolete transcription factor activity, protein binding; F:DNA binding; F:structural molecule activity; C:nucleoplasm; C:nucleolus; C:cytoskeleton; C:plasma membrane; P:DNA metabolic process; P:cellular protein modification process; P:protein targeting; P:autophagy; P:response to stress; P:mitochondrion organization; P:biosynthetic process; P:cell different…			IPR004000 (PRINTS); IPR004000 (SMART); G3DSA:3.90.640.10 (GENE3D); G3DSA:3.30.420.40 (GENE3D); IPR004000 (PFAM); IPR019412 (PFAM); IPR011990 (G3DSA:1.25.40.GENE3D); G3DSA:3.30.420.40 (GENE3D); mobidb-lite (MOBIDB_LITE); mobidb-lite (MOBIDB_LITE); IPR019412 (PANTHER); PTHR31859:SF9 (PANTHER); IPR004001 (PROSITE_PATTERNS); cd00012 (CDD); IPR011990 (SUPERFAMILY); SSF53067 (SUPERFAMILY); SSF53067 (SU…	F:GO:0005515	F:protein binding
[INTERPRO, BLASTED, MAPPED, GO-SLIM]	DERPT_G9941	: Full=Kinesin KIF3C	787	20	0	62.92	22	P:GO:0000278; P:GO:0000278; C:GO:0005576; C:GO:0005737; C:GO:0005815; C:GO:0005886; C:GO:0005929; P:GO:0007010; P:GO:0007165; F:GO:0008092; P:GO:0008283; P:GO:0009790; P:GO:0016192; F:GO:0016887; F:GO:0019899; P:GO:0022607; P:GO:0030154; P:GO:0030705; C:GO:0032991; P:GO:0042592; F:GO:0043167; P:GO:0050877	P:mitotic cell cycle; P:mitotic cell cycle; C:extracellular region; C:cytoplasm; C:microtubule organizing center; C:plasma membrane; C:cilium; P:cytoskeleton organization; P:signal transduction; F:cytoskeletal protein binding; P:cell proliferation; P:embryo development; P:vesicle-mediated transport; F:ATPase activity; F:enzyme binding; P:cellular component assembly; P:cell differentiation; P:cyto…	EC:3.6.1.3; EC:3.6.1.15; EC:3.6.4.4	Adenosinetriphosphatase; Nucleoside-triphosphate phosphatase; Plus-end-directed kinesin ATPase	Coil (COILS); Coil (COILS); Coil (COILS); IPR001752 (PRINTS); IPR001752 (SMART); IPR001752 (PFAM); IPR036961 (G3DSA:3.40.850.GENE3D); mobidb-lite (MOBIDB_LITE); mobidb-lite (MOBIDB_LITE); PTHR24115:SF744 (PANTHER); IPR027640 (PANTHER); PTHR24115:SF744 (PANTHER); IPR019821 (PROSITE_PATTERNS); IPR001752 (PROSITE_PROFILES); IPR027417 (SUPERFAMILY)	F:GO:0003777; F:GO:0005524; P:GO:0007018; F:GO:0008017	F:microtubule motor activity; F:ATP binding; P:microtubule-based movement; F:microtubule binding
[INTERPRO, BLASTED, MAPPED, GO-SLIM]	DERPT_G9936	: Full=Adult-specific rigid cuticular Short=ACP	160	17	1.29985e-15	56.97	1	F:GO:0005198	F:structural molecule activity			IPR000618 (PRINTS); IPR000618 (PFAM); mobidb-lite (MOBIDB_LITE); PTHR10380:SF173 (PANTHER); PTHR10380 (PANTHER); IPR031311 (PROSITE_PATTERNS); SIGNAL_PEPTIDE_H_REGION (PHOBIUS); SIGNAL_PEPTIDE_C_REGION (PHOBIUS); NON_CYTOPLASMIC_DOMAIN (PHOBIUS); SIGNAL_PEPTIDE_N_REGION (PHOBIUS); SIGNAL_PEPTIDE (PHOBIUS); IPR000618 (PROSITE_PROFILES); SignalP-noTM (SIGNALP_EUK); TMhelix (TMHMM)	F:GO:0042302	F:structural constituent of cuticle
[INTERPRO, BLASTED, MAPPED, GO-SLIM]	DERPT_G9935	: Full=ATP-dependent 6- muscle type Short=ATP-PFK Short=PFK-M ame: Full=6-phosphofructokinase type A ame: Full=Phosphofructo-1-kinase isozyme A Short=PFK-A ame: Full=Phosphohexokinase	828	20	0	76.18	25	C:GO:0005576; C:GO:0005829; C:GO:0005886; C:GO:0005929; P:GO:0005975; P:GO:0005975; P:GO:0006091; P:GO:0006810; P:GO:0006810; P:GO:0007267; P:GO:0009056; P:GO:0009056; P:GO:0009058; P:GO:0009058; F:GO:0016301; F:GO:0019899; P:GO:0030154; P:GO:0034641; P:GO:0042592; F:GO:0043167; P:GO:0044281; P:GO:0048646; P:GO:0048856; P:GO:0051186; P:GO:0065003	C:extracellular region; C:cytosol; C:plasma membrane; C:cilium; P:carbohydrate metabolic process; P:carbohydrate metabolic process; P:generation of precursor metabolites and energy; P:transport; P:transport; P:cell-cell signaling; P:catabolic process; P:catabolic process; P:biosynthetic process; P:biosynthetic process; F:kinase activity; F:enzyme binding; P:cell differentiation; P:cellular nitrog…	EC:2.7.1.11	6-phosphofructokinase	IPR022953 (PRINTS); G3DSA:3.40.50.460 (GENE3D); G3DSA:3.40.50.460 (GENE3D); G3DSA:3.40.50.450 (GENE3D); G3DSA:3.40.50.450 (GENE3D); IPR000023 (PFAM); IPR009161 (TIGRFAM); IPR009161 (PIRSF); PTHR13697:SF13 (PANTHER); PTHR13697 (PANTHER); IPR015912 (PROSITE_PATTERNS); IPR009161 (HAMAP); IPR035966 (SUPERFAMILY); IPR035966 (SUPERFAMILY)	F:GO:0003872; F:GO:0005524; C:GO:0005737; P:GO:0006002; P:GO:0006096	F:6-phosphofructokinase activity; F:ATP binding; C:cytoplasm; P:fructose 6-phosphate metabolic process; P:glycolytic process
[INTERPRO, BLASTED, MAPPED, GO-SLIM]	DERPT_G9934	: Full=Evolutionarily conserved signaling intermediate in Toll mitochondrial Flags: Precursor	417	9	1.04615e-69	49.63	5	P:GO:0002376; F:GO:0003674; C:GO:0005622; P:GO:0006950; C:GO:0043226	P:immune system process; F:molecular_function; C:intracellular; P:response to stress; C:organelle			IPR029342 (SMART); IPR010418 (PFAM); IPR029342 (PFAM); mobidb-lite (MOBIDB_LITE); IPR010418 (PANTHER)	no GO terms	no GO terms
[INTERPRO, BLASTED, MAPPED, GO-SLIM]	DERPT_G9933	: Full=Zinc finger MYND domain-containing 11	1359	3	5.25387e-27	49.17	2	F:GO:0003677; P:GO:0008150	F:DNA binding; P:biological_process			Coil (COILS); Coil (COILS); Coil (COILS); IPR000313 (SMART); IPR017956 (SMART); IPR000313 (PFAM); G3DSA:3.30.60.180 (GENE3D); G3DSA:2.30.30.140 (GENE3D); mobidb-lite (MOBIDB_LITE); mobidb-lite (MOBIDB_LITE); mobidb-lite (MOBIDB_LITE); mobidb-lite (MOBIDB_LITE); PTHR24102:SF12 (PANTHER); PTHR24102 (PANTHER); PTHR24102:SF12 (PANTHER); PTHR24102 (PANTHER); PTHR24102:SF12 (PANTHER); PTHR24102 (PANTHE…	F:GO:0003677	F:DNA binding
[INTERPRO, BLASTED, MAPPED, GO-SLIM]	DERPT_G9931	: Full=Transcription factor SOX-5	1098	20	2.66028e-57	80.76	22	P:GO:0000003; P:GO:0000902; P:GO:0002376; F:GO:0003677; F:GO:0003700; F:GO:0003700; C:GO:0005634; C:GO:0005654; P:GO:0007155; P:GO:0007155; P:GO:0008283; P:GO:0009056; P:GO:0009058; P:GO:0009790; P:GO:0030154; C:GO:0032991; P:GO:0034641; P:GO:0040011; P:GO:0042592; P:GO:0051301; P:GO:0061024; P:GO:0061024	P:reproduction; P:cell morphogenesis; P:immune system process; F:DNA binding; F:DNA-binding transcription factor activity; F:DNA-binding transcription factor activity; C:nucleus; C:nucleoplasm; P:cell adhesion; P:cell adhesion; P:cell proliferation; P:catabolic process; P:biosynthetic process; P:embryo development; P:cell differentiation; C:protein-containing complex; P:cellular nitrogen compound…			Coil (COILS); Coil (COILS); IPR009071 (SMART); IPR036910 (G3DSA:1.10.30.GENE3D); IPR009071 (PFAM); mobidb-lite (MOBIDB_LITE); mobidb-lite (MOBIDB_LITE); mobidb-lite (MOBIDB_LITE); mobidb-lite (MOBIDB_LITE); mobidb-lite (MOBIDB_LITE); mobidb-lite (MOBIDB_LITE); mobidb-lite (MOBIDB_LITE); PTHR10270:SF29 (PANTHER); PTHR10270 (PANTHER); PTHR10270 (PANTHER); PTHR10270:SF29 (PANTHER); IPR009071 (PROSIT…	no GO terms	no GO terms
[INTERPRO, BLASTED, MAPPED, GO-SLIM]	DERPT_G9928	: Full=Innexin shaking-B	1122	20	3.67455e-46	43.02	5	P:GO:0000003; C:GO:0005886; P:GO:0007267; F:GO:0022857; P:GO:0048856	P:reproduction; C:plasma membrane; P:cell-cell signaling; F:transmembrane transporter activity; P:anatomical structure development			IPR000990 (PRINTS); IPR000990 (PFAM); mobidb-lite (MOBIDB_LITE); mobidb-lite (MOBIDB_LITE); mobidb-lite (MOBIDB_LITE); mobidb-lite (MOBIDB_LITE); mobidb-lite (MOBIDB_LITE); mobidb-lite (MOBIDB_LITE); mobidb-lite (MOBIDB_LITE); mobidb-lite (MOBIDB_LITE); IPR000990 (PANTHER); IPR000990 (PANTHER); PTHR11893:SF36 (PANTHER); PTHR11893:SF36 (PANTHER); CYTOPLASMIC_DOMAIN (PHOBIUS); NON_CYTOPLASMIC_DOMAI…	C:GO:0005921	C:gap junction
[INTERPRO, BLASTED, MAPPED, GO-SLIM]	DERPT_G9924	: Full=Derlin-1 ame: Full=Der1 1	267	20	1.03035e-88	57.43	9	C:GO:0005768; C:GO:0005783; P:GO:0006950; P:GO:0008219; P:GO:0009056; P:GO:0009056; P:GO:0016192; F:GO:0019899; C:GO:0032991	C:endosome; C:endoplasmic reticulum; P:response to stress; P:cell death; P:catabolic process; P:catabolic process; P:vesicle-mediated transport; F:enzyme binding; C:protein-containing complex			PF04511 (PFAM); mobidb-lite (MOBIDB_LITE); PTHR11009:SF21 (PANTHER); IPR007599 (PANTHER); NON_CYTOPLASMIC_DOMAIN (PHOBIUS); TRANSMEMBRANE (PHOBIUS); NON_CYTOPLASMIC_DOMAIN (PHOBIUS); TRANSMEMBRANE (PHOBIUS); TRANSMEMBRANE (PHOBIUS); NON_CYTOPLASMIC_DOMAIN (PHOBIUS); CYTOPLASMIC_DOMAIN (PHOBIUS); TRANSMEMBRANE (PHOBIUS); CYTOPLASMIC_DOMAIN (PHOBIUS); SSF144091 (SUPERFAMILY); TMhelix (TMHMM); TMhel…	no GO terms	no GO terms
[INTERPRO, BLASTED, MAPPED, GO-SLIM]	DERPT_G9921	: Full=Ubiquitin carboxyl-terminal hydrolase 16 ame: Full=Deubiquitinating enzyme 16 ame: Full=Ubiquitin thioesterase 16 ame: Full=Ubiquitin-specific-processing protease 16	758	20	3.02594e-38	46.16	6	C:GO:0005622; P:GO:0006464; F:GO:0008233; P:GO:0009058; P:GO:0034641; P:GO:0051276	C:intracellular; P:cellular protein modification process; F:peptidase activity; P:biosynthetic process; P:cellular nitrogen compound metabolic process; P:chromosome organization	EC:3.4.19.12	Ubiquitinyl hydrolase 1	Coil (COILS); IPR001394 (PFAM); G3DSA:3.90.70.10 (GENE3D); mobidb-lite (MOBIDB_LITE); mobidb-lite (MOBIDB_LITE); mobidb-lite (MOBIDB_LITE); PTHR44182 (PANTHER); IPR018200 (PROSITE_PATTERNS); IPR028889 (PROSITE_PROFILES); IPR038765 (SUPERFAMILY)	P:GO:0006511; P:GO:0016579; F:GO:0036459	P:ubiquitin-dependent protein catabolic process; P:protein deubiquitination; F:thiol-dependent ubiquitinyl hydrolase activity
[INTERPRO, BLASTED, MAPPED, GO-SLIM]	DERPT_G9920	: Full=Eukaryotic translation initiation factor 4E-binding 1 Short=4E-BP1 Short=eIF4E-binding 1 ame: Full=Phosphorylated heat- and acid-stable regulated by insulin 1 Short=PHAS-I	131	10	1.74439e-21	77.71	11	P:GO:0000278; C:GO:0005654; C:GO:0005829; P:GO:0006412; P:GO:0006950; P:GO:0007165; P:GO:0007267; F:GO:0019899; C:GO:0032991; P:GO:0050877; P:GO:0065003	P:mitotic cell cycle; C:nucleoplasm; C:cytosol; P:translation; P:response to stress; P:signal transduction; P:cell-cell signaling; F:enzyme binding; C:protein-containing complex; P:nervous system process; P:protein-containing complex assembly			IPR008606 (PFAM); mobidb-lite (MOBIDB_LITE); PTHR12669 (PANTHER); PTHR12669:SF12 (PANTHER)	F:GO:0008190; P:GO:0045947	F:eukaryotic initiation factor 4E binding; P:negative regulation of translational initiation
[INTERPRO, BLASTED, MAPPED, GO-SLIM]	DERPT_G992	: Full=Notchless homolog 1	754	20	1.25109e-159	46.55	8	C:GO:0005634; C:GO:0005654; C:GO:0005737; P:GO:0006399; P:GO:0007165; P:GO:0009058; F:GO:0019899; C:GO:0032991	C:nucleus; C:nucleoplasm; C:cytoplasm; P:tRNA metabolic process; P:signal transduction; P:biosynthetic process; F:enzyme binding; C:protein-containing complex			IPR001680 (SMART); IPR001680 (PFAM); IPR015943 (G3DSA:2.130.10.GENE3D); IPR015943 (G3DSA:2.130.10.GENE3D); IPR015943 (G3DSA:2.130.10.GENE3D); IPR037289 (PANTHER); IPR017986 (PROSITE_PROFILES); IPR001680 (PROSITE_PROFILES); IPR001680 (PROSITE_PROFILES); IPR017986 (PROSITE_PROFILES); IPR001680 (PROSITE_PROFILES); IPR001680 (PROSITE_PROFILES); IPR017986 (PROSITE_PROFILES); IPR011047 (SUPERFAMILY); I…	P:GO:0002098; F:GO:0005515; C:GO:0033588	P:tRNA wobble uridine modification; F:protein binding; C:Elongator holoenzyme complex
[INTERPRO, BLASTED, MAPPED, GO-SLIM]	DERPT_G9918	: Full=AP2-associated kinase 1 ame: Full=Adaptor-associated kinase 1	884	20	2.34888e-119	61.44	16	C:GO:0005654; C:GO:0005737; C:GO:0005856; C:GO:0005886; P:GO:0006464; P:GO:0006520; P:GO:0007010; P:GO:0007165; P:GO:0016192; F:GO:0016301; P:GO:0022607; P:GO:0030154; F:GO:0030234; C:GO:0032991; F:GO:0043167; P:GO:0048856	C:nucleoplasm; C:cytoplasm; C:cytoskeleton; C:plasma membrane; P:cellular protein modification process; P:cellular amino acid metabolic process; P:cytoskeleton organization; P:signal transduction; P:vesicle-mediated transport; F:kinase activity; P:cellular component assembly; P:cell differentiation; F:enzyme regulator activity; C:protein-containing complex; F:ion binding; P:anatomical structure d…	EC:2.7.11	Transferring phosphorus-containing groups	IPR000719 (SMART); G3DSA:1.10.510.10 (GENE3D); IPR000719 (PFAM); mobidb-lite (MOBIDB_LITE); mobidb-lite (MOBIDB_LITE); mobidb-lite (MOBIDB_LITE); mobidb-lite (MOBIDB_LITE); mobidb-lite (MOBIDB_LITE); mobidb-lite (MOBIDB_LITE); PTHR22967 (PANTHER); PTHR22967:SF57 (PANTHER); IPR008271 (PROSITE_PATTERNS); IPR000719 (PROSITE_PROFILES); IPR011009 (SUPERFAMILY)	F:GO:0004672; F:GO:0005524; P:GO:0006468	F:protein kinase activity; F:ATP binding; P:protein phosphorylation
[INTERPRO, BLASTED, MAPPED, GO-SLIM]	DERPT_G9916	: Full=Ancient ubiquitous 1	456	8	5.09436e-56	48.77	5	F:GO:0003674; C:GO:0005783; P:GO:0006950; P:GO:0009056; P:GO:0009056	F:molecular_function; C:endoplasmic reticulum; P:response to stress; P:catabolic process; P:catabolic process			Coil (COILS); IPR003892 (PFAM); G3DSA:1.10.8.10 (GENE3D); mobidb-lite (MOBIDB_LITE); mobidb-lite (MOBIDB_LITE); PTHR15486:SF0 (PANTHER); PTHR15486 (PANTHER); TRANSMEMBRANE (PHOBIUS); CYTOPLASMIC_DOMAIN (PHOBIUS); NON_CYTOPLASMIC_DOMAIN (PHOBIUS); IPR003892 (PROSITE_PROFILES); SSF69593 (SUPERFAMILY); TMhelix (TMHMM)	F:GO:0005515	F:protein binding
[INTERPRO, BLASTED, MAPPED, GO-SLIM]	DERPT_G9915	: Full=Ezrin ame: Full=Cytovillin ame: Full=Villin-2 ame: Full=p81	889	20	0	66.89	36	P:GO:0000003; P:GO:0000278; P:GO:0002376; C:GO:0005615; C:GO:0005730; C:GO:0005739; C:GO:0005768; C:GO:0005815; C:GO:0005829; C:GO:0005886; C:GO:0005929; P:GO:0006259; P:GO:0006464; P:GO:0007009; P:GO:0007010; P:GO:0007059; P:GO:0007155; P:GO:0007155; P:GO:0007165; P:GO:0007267; F:GO:0008092; P:GO:0008219; P:GO:0008283; P:GO:0009058; P:GO:0009790; P:GO:0016192; F:GO:0019899; P:GO:0021700; P:GO:00…	P:reproduction; P:mitotic cell cycle; P:immune system process; C:extracellular space; C:nucleolus; C:mitochondrion; C:endosome; C:microtubule organizing center; C:cytosol; C:plasma membrane; C:cilium; P:DNA metabolic process; P:cellular protein modification process; P:plasma membrane organization; P:cytoskeleton organization; P:chromosome segregation; P:cell adhesion; P:cell adhesion; P:signal tr…			Coil (COILS); Coil (COILS); IPR018980 (SMART); IPR019749 (SMART); IPR018979 (PFAM); IPR011259 (PFAM); IPR008954 (G3DSA:1.25.40.GENE3D); IPR011993 (G3DSA:2.30.29.GENE3D); G3DSA:1.20.5.450 (GENE3D); IPR019748 (PFAM); IPR014352 (G3DSA:1.20.80.GENE3D); IPR018980 (PFAM); G3DSA:3.10.20.90 (GENE3D); mobidb-lite (MOBIDB_LITE); mobidb-lite (MOBIDB_LITE); IPR015788 (PTHR23281:PANTHER); PTHR23281 (PANTHER);…	F:GO:0003779; C:GO:0005856; F:GO:0008092; P:GO:0008285	F:actin binding; C:cytoskeleton; F:cytoskeletal protein binding; P:negative regulation of cell proliferation
[INTERPRO, BLASTED, MAPPED, GO-SLIM]	DERPT_G9914	: Full=Mitoferrin-1 ame: Full=Mitochondrial iron transporter 1 ame: Full=Mitochondrial solute carrier ame: Full=Solute carrier family 25 member 37	385	20	9.98391e-125	67.03	14	P:GO:0000003; P:GO:0002376; F:GO:0003735; C:GO:0005739; C:GO:0005840; P:GO:0006412; P:GO:0009790; P:GO:0021700; F:GO:0022857; F:GO:0022857; F:GO:0022857; P:GO:0030154; P:GO:0042254; P:GO:0042592	P:reproduction; P:immune system process; F:structural constituent of ribosome; C:mitochondrion; C:ribosome; P:translation; P:embryo development; P:developmental maturation; F:transmembrane transporter activity; F:transmembrane transporter activity; F:transmembrane transporter activity; P:cell differentiation; P:ribosome biogenesis; P:homeostatic process			IPR023395 (G3DSA:1.50.40.GENE3D); IPR023395 (G3DSA:1.50.40.GENE3D); IPR018108 (PFAM); PTHR24089:SF205 (PANTHER); PTHR24089 (PANTHER); IPR018108 (PROSITE_PROFILES); IPR018108 (PROSITE_PROFILES); IPR018108 (PROSITE_PROFILES); IPR023395 (SUPERFAMILY)	no GO terms	no GO terms
[INTERPRO, BLASTED, MAPPED, GO-SLIM]	DERPT_G9911	: Full=CENPB DNA-binding domain-containing 1	470	1	1.71027e-14	47.98	1	F:GO:0003677	F:DNA binding			IPR036388 (G3DSA:1.10.10.GENE3D); IPR007889 (PFAM); mobidb-lite (MOBIDB_LITE); mobidb-lite (MOBIDB_LITE); mobidb-lite (MOBIDB_LITE); PTHR44354:SF1 (PANTHER); PTHR44354:SF1 (PANTHER); PTHR44354 (PANTHER); PTHR44354 (PANTHER); PTHR44354:SF1 (PANTHER); PTHR44354 (PANTHER); IPR007889 (PROSITE_PROFILES); IPR009057 (SUPERFAMILY)	F:GO:0003677	F:DNA binding
[INTERPRO, BLASTED, MAPPED, GO-SLIM]	DERPT_G9910	: Full=Ectonucleoside triphosphate diphosphohydrolase 1 Short=NTPDase 1 ame: Full=Ecto-ATP diphosphohydrolase 1 Short=Ecto-ATPDase 1 Short=Ecto-ATPase 1 ame: Full=Ecto-apyrase ame: Full=Lymphoid cell activation antigen ame: CD_antigen=CD39	671	20	7.77342e-125	48.84	8	P:GO:0000003; F:GO:0003674; C:GO:0005794; P:GO:0009058; C:GO:0031410; P:GO:0034655; P:GO:0044281; P:GO:0048856	P:reproduction; F:molecular_function; C:Golgi apparatus; P:biosynthetic process; C:cytoplasmic vesicle; P:nucleobase-containing compound catabolic process; P:small molecule metabolic process; P:anatomical structure development	EC:3.6.1.15; EC:3.6.1.6	Nucleoside-triphosphate phosphatase; Nucleoside diphosphate phosphatase	G3DSA:3.30.420.150 (GENE3D); IPR000407 (PFAM); G3DSA:3.30.420.40 (GENE3D); PTHR11782:SF37 (PANTHER); IPR000407 (PANTHER); IPR000407 (PROSITE_PATTERNS); TRANSMEMBRANE (PHOBIUS); TRANSMEMBRANE (PHOBIUS); CYTOPLASMIC_DOMAIN (PHOBIUS); CYTOPLASMIC_DOMAIN (PHOBIUS); NON_CYTOPLASMIC_DOMAIN (PHOBIUS); TMhelix (TMHMM); TMhelix (TMHMM)	F:GO:0016787	F:hydrolase activity
[INTERPRO, BLASTED, MAPPED, GO-SLIM]	DERPT_G991	: Full=AP-1 complex subunit sigma-2 ame: Full=Adaptor complex AP-1 subunit sigma-1B ame: Full=Adaptor-related complex 1 subunit sigma-1B ame: Full=Clathrin assembly complex 1 sigma-1B small chain ame: Full=Golgi adaptor HA1 AP1 adaptin sigma-1B subunit ame: Full=Sigma 1B subunit of AP-1 clathrin ame: Full=Sigma-adaptin 1B ame: Full=Sigma1B-adaptin	157	20	4.63081e-84	76.87	13	C:GO:0005576; C:GO:0005794; C:GO:0005829; C:GO:0005886; P:GO:0006605; P:GO:0007034; F:GO:0008565; P:GO:0016192; P:GO:0030154; C:GO:0031410; C:GO:0032991; P:GO:0048856; P:GO:0050877	C:extracellular region; C:Golgi apparatus; C:cytosol; C:plasma membrane; P:protein targeting; P:vacuolar transport; F:protein transporter activity; P:vesicle-mediated transport; P:cell differentiation; C:cytoplasmic vesicle; C:protein-containing complex; P:anatomical structure development; P:nervous system process			IPR016635 (PIRSF); IPR022775 (PFAM); G3DSA:3.30.450.60 (GENE3D); PTHR11753:SF19 (PANTHER); IPR016635 (PANTHER); IPR000804 (PROSITE_PATTERNS); IPR011012 (SUPERFAMILY)	P:GO:0006886; P:GO:0015031; P:GO:0016192; C:GO:0030117	P:intracellular protein transport; P:protein transport; P:vesicle-mediated transport; C:membrane coat
[INTERPRO, BLASTED, MAPPED, GO-SLIM]	DERPT_G9909	: Full=Mitochondrial proton calcium exchanger ame: Full=Leucine zipper-EF-hand-containing transmembrane 1 Flags: Precursor	745	19	6.50847e-175	61.48	12	C:GO:0005739; P:GO:0006950; P:GO:0007005; P:GO:0007267; F:GO:0022857; F:GO:0022857; F:GO:0022857; P:GO:0042592; F:GO:0043167; P:GO:0048856; P:GO:0061024; P:GO:0061024	C:mitochondrion; P:response to stress; P:mitochondrion organization; P:cell-cell signaling; F:transmembrane transporter activity; F:transmembrane transporter activity; F:transmembrane transporter activity; P:homeostatic process; F:ion binding; P:anatomical structure development; P:membrane organization; P:membrane organization			Coil (COILS); Coil (COILS); Coil (COILS); Coil (COILS); IPR011685 (PFAM); mobidb-lite (MOBIDB_LITE); PTHR14009:SF26 (PANTHER); PTHR14009 (PANTHER); TRANSMEMBRANE (PHOBIUS); CYTOPLASMIC_DOMAIN (PHOBIUS); TRANSMEMBRANE (PHOBIUS); NON_CYTOPLASMIC_DOMAIN (PHOBIUS); NON_CYTOPLASMIC_DOMAIN (PHOBIUS); IPR002048 (PROSITE_PROFILES); IPR033122 (PROSITE_PROFILES); IPR011992 (SUPERFAMILY); TMhelix (TMHMM)	F:GO:0005509; F:GO:0043022	F:calcium ion binding; F:ribosome binding
[INTERPRO, BLASTED, MAPPED, GO-SLIM]	DERPT_G9908	: Full=2-aminoethanethiol dioxygenase ame: Full=Cysteamine dioxygenase	253	8	5.7785e-25	45.54	2	C:GO:0005737; F:GO:0016491	C:cytoplasm; F:oxidoreductase activity	EC:1.13.11	Acting on single donors with incorporation of molecular oxygen (oxygenases). The oxygen incorporated need not be derived from O(2)	IPR012864 (PFAM); PTHR22966:SF29 (PANTHER); PTHR22966 (PANTHER); IPR011051 (SUPERFAMILY)	F:GO:0016702; P:GO:0055114	F:oxidoreductase activity, acting on single donors with incorporation of molecular oxygen, incorporation of two atoms of oxygen; P:oxidation-reduction process
[INTERPRO, BLASTED, MAPPED, GO-SLIM]	DERPT_G9906	: Full=Homeobox Nkx- ame: Full=Homeobox NK-6 homolog A	557	20	2.56861e-48	67.89	14	P:GO:0000902; F:GO:0003677; F:GO:0003700; F:GO:0003700; C:GO:0005634; P:GO:0007165; P:GO:0008283; P:GO:0009058; P:GO:0009790; P:GO:0021700; P:GO:0030154; P:GO:0034641; P:GO:0040007; P:GO:0048870	P:cell morphogenesis; F:DNA binding; F:DNA-binding transcription factor activity; F:DNA-binding transcription factor activity; C:nucleus; P:signal transduction; P:cell proliferation; P:biosynthetic process; P:embryo development; P:developmental maturation; P:cell differentiation; P:cellular nitrogen compound metabolic process; P:growth; P:cell motility			IPR000047 (PRINTS); IPR020479 (PRINTS); IPR001356 (SMART); G3DSA:1.10.10.60 (GENE3D); IPR001356 (PFAM); mobidb-lite (MOBIDB_LITE); mobidb-lite (MOBIDB_LITE); mobidb-lite (MOBIDB_LITE); mobidb-lite (MOBIDB_LITE); PTHR24340 (PANTHER); PTHR24340:SF35 (PANTHER); IPR017970 (PROSITE_PATTERNS); IPR001356 (PROSITE_PROFILES); IPR001356 (CDD); SignalP-TM (SIGNALP_GRAM_POSITIVE); IPR009057 (SUPERFAMILY)	F:GO:0003677; P:GO:0006355; F:GO:0043565	F:DNA binding; P:regulation of transcription, DNA-templated; F:sequence-specific DNA binding
[INTERPRO, BLASTED, MAPPED, GO-SLIM]	DERPT_G9905	: Full=Propionyl- carboxylase alpha mitochondrial Short=PCCase subunit alpha ame: Full=Propanoyl- :carbon dioxide ligase subunit alpha Flags: Precursor	4007	20	0	62.02	18	P:GO:0000902; C:GO:0005739; P:GO:0006399; P:GO:0006412; P:GO:0006464; P:GO:0006520; P:GO:0006629; P:GO:0006790; F:GO:0008233; P:GO:0009056; P:GO:0009056; P:GO:0009790; F:GO:0016874; F:GO:0019899; P:GO:0030154; P:GO:0040007; F:GO:0043167; P:GO:0048870	P:cell morphogenesis; C:mitochondrion; P:tRNA metabolic process; P:translation; P:cellular protein modification process; P:cellular amino acid metabolic process; P:lipid metabolic process; P:sulfur compound metabolic process; F:peptidase activity; P:catabolic process; P:catabolic process; P:embryo development; F:ligase activity; F:enzyme binding; P:cell differentiation; P:growth; F:ion binding; P…	EC:6.4.1.3; EC:6.1.1.10; EC:3.4.19.12; EC:6.3.4.14	Propionyl-CoA carboxylase; Methionine--tRNA ligase; Ubiquitinyl hydrolase 1; Biotin carboxylase	Coil (COILS); IPR033911 (PRINTS); IPR005482 (SMART); IPR001394 (PFAM); IPR005482 (PFAM); G3DSA:1.10.730.10 (GENE3D); G3DSA:3.30.470.130 (GENE3D); IPR005481 (PFAM); IPR014729 (G3DSA:3.40.50.GENE3D); IPR014758 (TIGRFAM); IPR005479 (PFAM); IPR015413 (PFAM); G3DSA:2.40.50.100 (GENE3D); G3DSA:2.170.220.10 (GENE3D); IPR000089 (PFAM); mobidb-lite (MOBIDB_LITE); mobidb-lite (MOBIDB_LITE); PTHR44353 (PANT…	F:GO:0000166; F:GO:0004812; F:GO:0004825; F:GO:0005524; C:GO:0005737; P:GO:0006418; P:GO:0006431; P:GO:0006511; P:GO:0016579; F:GO:0036459; F:GO:0046872	F:nucleotide binding; F:aminoacyl-tRNA ligase activity; F:methionine-tRNA ligase activity; F:ATP binding; C:cytoplasm; P:tRNA aminoacylation for protein translation; P:methionyl-tRNA aminoacylation; P:ubiquitin-dependent protein catabolic process; P:protein deubiquitination; F:thiol-dependent ubiquitinyl hydrolase activity; F:metal ion binding
[INTERPRO, BLASTED, MAPPED, GO-SLIM]	DERPT_G9904	: Full=Monocarboxylate transporter 9 Short=MCT 9 ame: Full=Solute carrier family 16 member 9	566	20	1.14571e-54	50.53	4	C:GO:0005794; F:GO:0022857; F:GO:0022857; F:GO:0022857	C:Golgi apparatus; F:transmembrane transporter activity; F:transmembrane transporter activity; F:transmembrane transporter activity			G3DSA:1.20.1250.20 (GENE3D); G3DSA:1.20.1250.20 (GENE3D); IPR011701 (PFAM); mobidb-lite (MOBIDB_LITE); PTHR11360 (PANTHER); PTHR11360:SF128 (PANTHER); NON_CYTOPLASMIC_DOMAIN (PHOBIUS); CYTOPLASMIC_DOMAIN (PHOBIUS); TRANSMEMBRANE (PHOBIUS); CYTOPLASMIC_DOMAIN (PHOBIUS); NON_CYTOPLASMIC_DOMAIN (PHOBIUS); TRANSMEMBRANE (PHOBIUS); CYTOPLASMIC_DOMAIN (PHOBIUS); TRANSMEMBRANE (PHOBIUS); NON_CYTOPLASMIC…	C:GO:0016021; P:GO:0055085	C:integral component of membrane; P:transmembrane transport
[INTERPRO, BLASTED, MAPPED, GO-SLIM]	DERPT_G9903	: Full=30S ribosomal S11	188	20	6.08994e-20	55.74	6	F:GO:0003723; F:GO:0003735; C:GO:0005739; C:GO:0005840; P:GO:0006412; P:GO:0042254	F:RNA binding; F:structural constituent of ribosome; C:mitochondrion; C:ribosome; P:translation; P:ribosome biogenesis			IPR001971 (PFAM); IPR001971 (PIRSF); IPR036967 (G3DSA:3.30.420.GENE3D); PTHR11759:SF3 (PANTHER); IPR001971 (PANTHER); IPR001971 (HAMAP); SSF53137 (SUPERFAMILY)	F:GO:0003735; C:GO:0005840; P:GO:0006412	F:structural constituent of ribosome; C:ribosome; P:translation
[INTERPRO, BLASTED, MAPPED, GO-SLIM]	DERPT_G9902	: Full=Cell growth-regulating nucleolar	280	7	2.79925e-39	61.63	2	F:GO:0003723; C:GO:0005730	F:RNA binding; C:nucleolus			IPR038101 (G3DSA:1.10.10.GENE3D); G3DSA:2.20.28.110 (GENE3D); IPR014898 (PFAM); mobidb-lite (MOBIDB_LITE); PTHR13100 (PANTHER); PS51804 (PROSITE_PROFILES); PS51804 (PROSITE_PROFILES); IPR036236 (SUPERFAMILY); IPR036236 (SUPERFAMILY)	no GO terms	no GO terms
[INTERPRO, BLASTED, MAPPED, GO-SLIM]	DERPT_G9901	: Full=Acylpyruvase mitochondrial ame: Full=Fumarylacetoacetate hydrolase domain-containing 1 ame: Full=Oxaloacetate decarboxylase Short=OAA decarboxylase Flags: Precursor	214	20	4.13922e-85	66.92	5	C:GO:0005654; C:GO:0005739; C:GO:0005829; P:GO:0006520; F:GO:0016829	C:nucleoplasm; C:mitochondrion; C:cytosol; P:cellular amino acid metabolic process; F:lyase activity	EC:4.1.1.3; EC:3.7.1.6; EC:1.1.1.38; EC:1.1.1.40	Oxaloacetate decarboxylase; Acetylpyruvate hydrolase; Malate dehydrogenase (oxaloacetate-decarboxylating); Malate dehydrogenase (oxaloacetate-decarboxylating) (NADP(+))	IPR036663 (G3DSA:3.90.850.GENE3D); IPR011234 (PFAM); PTHR11820 (PANTHER); PTHR11820:SF7 (PANTHER); IPR036663 (SUPERFAMILY)	F:GO:0003824; P:GO:0008152	F:catalytic activity; P:metabolic process
[INTERPRO, BLASTED, MAPPED, GO-SLIM]	DERPT_G9900	: Full=Copper homeostasis	252	20	1.63954e-75	60.6	8	P:GO:0000003; C:GO:0005634; C:GO:0005737; P:GO:0040007; P:GO:0042592; F:GO:0043167; P:GO:0048856; P:GO:0065003	P:reproduction; C:nucleus; C:cytoplasm; P:growth; P:homeostatic process; F:ion binding; P:anatomical structure development; P:protein-containing complex assembly			IPR036822 (G3DSA:3.20.20.GENE3D); IPR023648 (PFAM); IPR005627 (PANTHER); IPR005627 (HAMAP); IPR036822 (SUPERFAMILY)	F:GO:0005507; P:GO:0055070	F:copper ion binding; P:copper ion homeostasis
[INTERPRO, BLASTED, MAPPED, GO-SLIM]	DERPT_G990	: Full=Elongation factor 2 Short=EF-2	980	20	0	66.37	18	P:GO:0000003; P:GO:0002376; F:GO:0003924; C:GO:0005576; C:GO:0005618; C:GO:0005654; C:GO:0005730; C:GO:0005811; C:GO:0005829; C:GO:0005840; C:GO:0005856; C:GO:0005886; P:GO:0006397; F:GO:0008135; P:GO:0009790; P:GO:0030154; C:GO:0032991; F:GO:0043167	P:reproduction; P:immune system process; F:GTPase activity; C:extracellular region; C:cell wall; C:nucleoplasm; C:nucleolus; C:lipid droplet; C:cytosol; C:ribosome; C:cytoskeleton; C:plasma membrane; P:mRNA processing; F:translation factor activity, RNA binding; P:embryo development; P:cell differentiation; C:protein-containing complex; F:ion binding	EC:3.6.1.15	Nucleoside-triphosphate phosphatase	IPR000795 (PRINTS); IPR000640 (SMART); IPR005517 (SMART); IPR005517 (PFAM); G3DSA:2.40.30.10 (GENE3D); IPR000795 (PFAM); G3DSA:3.30.70.240 (GENE3D); IPR031950 (PFAM); IPR014721 (G3DSA:3.30.230.GENE3D); IPR000640 (PFAM); IPR004161 (PFAM); G3DSA:3.30.70.870 (GENE3D); IPR005225 (TIGRFAM); G3DSA:3.90.1430.10 (GENE3D); G3DSA:3.40.50.300 (GENE3D); mobidb-lite (MOBIDB_LITE); PTHR42908:SF6 (PANTHER); PTH…	F:GO:0003924; F:GO:0005525	F:GTPase activity; F:GTP binding
[INTERPRO, BLASTED, MAPPED, GO-SLIM]	DERPT_G99	: Full=Elongation factor 1-alpha 1 Short=EF-1-alpha-1 ame: Full=Elongation factor Tu Short=EF-Tu ame: Full=Eukaryotic elongation factor 1 A-1 Short=eEF1A-1	462	20	0	90.76	24	P:GO:0000003; F:GO:0003729; F:GO:0003924; C:GO:0005615; C:GO:0005730; C:GO:0005764; C:GO:0005811; C:GO:0005829; C:GO:0005840; C:GO:0005856; C:GO:0005886; P:GO:0006629; P:GO:0006914; P:GO:0007568; F:GO:0008135; P:GO:0008219; P:GO:0009790; F:GO:0019899; P:GO:0030154; C:GO:0032991; P:GO:0040007; P:GO:0040011; F:GO:0043167; P:GO:0065003	P:reproduction; F:mRNA binding; F:GTPase activity; C:extracellular space; C:nucleolus; C:lysosome; C:lipid droplet; C:cytosol; C:ribosome; C:cytoskeleton; C:plasma membrane; P:lipid metabolic process; P:autophagy; P:aging; F:translation factor activity, RNA binding; P:cell death; P:embryo development; F:enzyme binding; P:cell differentiation; C:protein-containing complex; P:growth; P:locomotion; …	EC:3.6.1.15	Nucleoside-triphosphate phosphatase	IPR000795 (PRINTS); G3DSA:2.40.30.10 (GENE3D); IPR004160 (PFAM); IPR004161 (PFAM); G3DSA:2.40.30.10 (GENE3D); IPR004539 (TIGRFAM); G3DSA:3.40.50.300 (GENE3D); IPR000795 (PFAM); PTHR23115:SF227 (PANTHER); PTHR23115 (PANTHER); IPR031157 (PROSITE_PATTERNS); IPR004539 (HAMAP); IPR000795 (PROSITE_PROFILES); cd03705 (CDD); cd03693 (CDD); cd01883 (CDD); IPR027417 (SUPERFAMILY); IPR009001 (SUPERFAMILY); …	F:GO:0003746; F:GO:0003924; F:GO:0005525; C:GO:0005737; P:GO:0006414	F:translation elongation factor activity; F:GTPase activity; F:GTP binding; C:cytoplasm; P:translational elongation
[INTERPRO, BLASTED, MAPPED, GO-SLIM]	DERPT_G9899	: Full=Transcription elongation regulator 1	853	15	0	51.71	7	F:GO:0000988; C:GO:0005730; C:GO:0005856; F:GO:0008134; P:GO:0009058; C:GO:0032991; P:GO:0034641	F:obsolete transcription factor activity, protein binding; C:nucleolus; C:cytoskeleton; F:transcription factor binding; P:biosynthetic process; C:protein-containing complex; P:cellular nitrogen compound metabolic process			Coil (COILS); Coil (COILS); Coil (COILS); Coil (COILS); Coil (COILS); IPR001202 (SMART); IPR002713 (SMART); IPR036517 (G3DSA:1.10.10.GENE3D); G3DSA:2.20.70.10 (GENE3D); G3DSA:2.20.70.10 (GENE3D); IPR036517 (G3DSA:1.10.10.GENE3D); IPR036517 (G3DSA:1.10.10.GENE3D); IPR036517 (G3DSA:1.10.10.GENE3D); IPR036517 (G3DSA:1.10.10.GENE3D); IPR036517 (G3DSA:1.10.10.GENE3D); IPR002713 (PFAM); IPR001202 (PFAM…	F:GO:0005515	F:protein binding
[INTERPRO, BLASTED, MAPPED, GO-SLIM]	DERPT_G9898	: Full=Phosphatidylinositol 4-kinase type 2-beta ame: Full=Phosphatidylinositol 4-kinase type II-beta	584	20	3.42062e-179	64.75	18	P:GO:0002376; C:GO:0005739; C:GO:0005764; C:GO:0005768; C:GO:0005794; C:GO:0005829; C:GO:0005886; P:GO:0006629; P:GO:0006914; P:GO:0006950; P:GO:0007005; P:GO:0009058; P:GO:0009058; P:GO:0016192; F:GO:0016301; C:GO:0032991; F:GO:0043167; P:GO:0048856	P:immune system process; C:mitochondrion; C:lysosome; C:endosome; C:Golgi apparatus; C:cytosol; C:plasma membrane; P:lipid metabolic process; P:autophagy; P:response to stress; P:mitochondrion organization; P:biosynthetic process; P:biosynthetic process; P:vesicle-mediated transport; F:kinase activity; C:protein-containing complex; F:ion binding; P:anatomical structure development	EC:2.7.1.67	1-phosphatidylinositol 4-kinase	IPR000403 (PFAM); mobidb-lite (MOBIDB_LITE); PTHR12865 (PANTHER); PTHR12865:SF6 (PANTHER); IPR018936 (PROSITE_PATTERNS)	F:GO:0016301	F:kinase activity
[INTERPRO, BLASTED, MAPPED, GO-SLIM]	DERPT_G9896	: Full=ATP synthase subunit mitochondrial Short=ATPase subunit e	100	4	0.00013915	67.69	9	C:GO:0005739; P:GO:0009058; P:GO:0009058; F:GO:0022857; F:GO:0022857; F:GO:0022857; C:GO:0032991; P:GO:0034641; P:GO:0044281	C:mitochondrion; P:biosynthetic process; P:biosynthetic process; F:transmembrane transporter activity; F:transmembrane transporter activity; F:transmembrane transporter activity; C:protein-containing complex; P:cellular nitrogen compound metabolic process; P:small molecule metabolic process			IPR008386 (PFAM); PTHR12427 (PANTHER); NON_CYTOPLASMIC_DOMAIN (PHOBIUS); TRANSMEMBRANE (PHOBIUS); CYTOPLASMIC_DOMAIN (PHOBIUS)	C:GO:0000276; F:GO:0015078; P:GO:0015986	C:mitochondrial proton-transporting ATP synthase complex, coupling factor F(o); F:proton transmembrane transporter activity; P:ATP synthesis coupled proton transport
[INTERPRO, BLASTED, MAPPED, GO-SLIM]	DERPT_G9895	: Full=60S ribosomal L23a	207	20	1.12857e-60	73.21	14	P:GO:0000003; F:GO:0003735; C:GO:0005618; C:GO:0005730; C:GO:0005794; C:GO:0005829; C:GO:0005840; P:GO:0006412; P:GO:0006950; F:GO:0019843; P:GO:0022618; C:GO:0032991; P:GO:0042254; P:GO:0048856	P:reproduction; F:structural constituent of ribosome; C:cell wall; C:nucleolus; C:Golgi apparatus; C:cytosol; C:ribosome; P:translation; P:response to stress; F:rRNA binding; P:ribonucleoprotein complex assembly; C:protein-containing complex; P:ribosome biogenesis; P:anatomical structure development			IPR019985 (TIGRFAM); IPR012677 (G3DSA:3.30.70.GENE3D); IPR005633 (PFAM); IPR013025 (PFAM); mobidb-lite (MOBIDB_LITE); PTHR11620 (PANTHER); IPR001014 (PROSITE_PATTERNS); IPR013025 (HAMAP); SignalP-TM (SIGNALP_GRAM_POSITIVE); IPR012678 (SUPERFAMILY)	F:GO:0003735; C:GO:0005622; C:GO:0005840; P:GO:0006412	F:structural constituent of ribosome; C:intracellular; C:ribosome; P:translation
[INTERPRO, BLASTED, MAPPED, GO-SLIM]	DERPT_G9894	: Full=Glycerol-3-phosphate acyltransferase 3 Short=GPAT-3 ame: Full=1-acyl-sn-glycerol-3-phosphate O-acyltransferase 9 Short=1-AGP acyltransferase 9 Short=1-AGPAT 9 ame: Full=Lysophosphatidic acid acyltransferase theta Short=LPAAT-theta	523	20	3.972e-153	56.66	13	C:GO:0005783; P:GO:0006629; P:GO:0006810; P:GO:0006810; P:GO:0007165; P:GO:0009058; P:GO:0009058; F:GO:0016746; P:GO:0021700; P:GO:0030154; P:GO:0040007; P:GO:0044281; P:GO:0048856	C:endoplasmic reticulum; P:lipid metabolic process; P:transport; P:transport; P:signal transduction; P:biosynthetic process; P:biosynthetic process; F:transferase activity, transferring acyl groups; P:developmental maturation; P:cell differentiation; P:growth; P:small molecule metabolic process; P:anatomical structure development	EC:2.3.1.51; EC:2.3.1.15	1-acylglycerol-3-phosphate O-acyltransferase; Glycerol-3-phosphate 1-O-acyltransferase	IPR002123 (SMART); IPR002123 (PFAM); mobidb-lite (MOBIDB_LITE); PTHR23063 (PANTHER); PTHR23063:SF10 (PANTHER); NON_CYTOPLASMIC_DOMAIN (PHOBIUS); CYTOPLASMIC_DOMAIN (PHOBIUS); TRANSMEMBRANE (PHOBIUS); NON_CYTOPLASMIC_DOMAIN (PHOBIUS); NON_CYTOPLASMIC_DOMAIN (PHOBIUS); TRANSMEMBRANE (PHOBIUS); TRANSMEMBRANE (PHOBIUS); TRANSMEMBRANE (PHOBIUS); CYTOPLASMIC_DOMAIN (PHOBIUS); cd07991 (CDD); SSF69593 (S…	P:GO:0008152; F:GO:0016746	P:metabolic process; F:transferase activity, transferring acyl groups
[INTERPRO, BLASTED, MAPPED, GO-SLIM]	DERPT_G9892	: Full=Peroxidasin homolog Flags: Precursor	1867	20	2.92181e-108	52.96	16	P:GO:0000003; P:GO:0002376; C:GO:0005576; C:GO:0005737; P:GO:0006950; P:GO:0009058; P:GO:0009058; P:GO:0016192; F:GO:0016491; P:GO:0030154; P:GO:0030198; P:GO:0040011; C:GO:0043226; P:GO:0044281; P:GO:0048646; P:GO:0048856	P:reproduction; P:immune system process; C:extracellular region; C:cytoplasm; P:response to stress; P:biosynthetic process; P:biosynthetic process; P:vesicle-mediated transport; F:oxidoreductase activity; P:cell differentiation; P:extracellular matrix organization; P:locomotion; C:organelle; P:small molecule metabolic process; P:anatomical structure formation involved in morphogenesis; P:anatomic…	EC:1.11.1.7	Peroxidase	IPR019791 (PRINTS); IPR037120 (G3DSA:1.10.640.GENE3D); IPR019791 (PFAM); mobidb-lite (MOBIDB_LITE); PTHR11475:SF82 (PANTHER); PTHR11475 (PANTHER); PTHR11475 (PANTHER); TRANSMEMBRANE (PHOBIUS); TRANSMEMBRANE (PHOBIUS); TRANSMEMBRANE (PHOBIUS); NON_CYTOPLASMIC_DOMAIN (PHOBIUS); NON_CYTOPLASMIC_DOMAIN (PHOBIUS); TRANSMEMBRANE (PHOBIUS); TRANSMEMBRANE (PHOBIUS); CYTOPLASMIC_DOMAIN (PHOBIUS); TRANSMEM…	F:GO:0004601; P:GO:0006979; F:GO:0020037; P:GO:0055114	F:peroxidase activity; P:response to oxidative stress; F:heme binding; P:oxidation-reduction process
[INTERPRO, BLASTED, MAPPED, GO-SLIM]	DERPT_G9890	: Full=R3H and coiled-coil domain-containing 1	325	4	3.57097e-24	55.99	1	F:GO:0003674	F:molecular_function			Coil (COILS); Coil (COILS); IPR012677 (G3DSA:3.30.70.GENE3D); mobidb-lite (MOBIDB_LITE); mobidb-lite (MOBIDB_LITE); PTHR21678 (PANTHER); IPR035979 (SUPERFAMILY)	F:GO:0003676	F:nucleic acid binding
[INTERPRO, BLASTED, MAPPED, GO-SLIM]	DERPT_G989	: Full=Polypeptide N-acetylgalactosaminyltransferase 1 ame: Full=Polypeptide c transferase 1 Short= c-T1 Short=pp- ase 1 ame: Full= -UDP acetylgalactosaminyltransferase 1 ame: Full=UDP- c:polypeptide N-acetylgalactosaminyltransferase 1 Contains: ame: Full=Polypeptide N-acetylgalactosaminyltransferase 1 soluble form	648	20	0	68.28	15	P:GO:0000003; C:GO:0005615; C:GO:0005794; C:GO:0005829; P:GO:0005975; P:GO:0005975; P:GO:0006464; P:GO:0006810; P:GO:0006810; P:GO:0007155; P:GO:0009058; P:GO:0009058; F:GO:0016757; P:GO:0030198; F:GO:0043167	P:reproduction; C:extracellular space; C:Golgi apparatus; C:cytosol; P:carbohydrate metabolic process; P:carbohydrate metabolic process; P:cellular protein modification process; P:transport; P:transport; P:cell adhesion; P:biosynthetic process; P:biosynthetic process; F:transferase activity, transferring glycosyl groups; P:extracellular matrix organization; F:ion binding	EC:2.4.1.41	Polypeptide N-acetylgalactosaminyltransferase	IPR000772 (SMART); G3DSA:2.80.10.50 (GENE3D); IPR000772 (PFAM); IPR029044 (G3DSA:3.90.550.GENE3D); IPR001173 (PFAM); mobidb-lite (MOBIDB_LITE); PTHR11675 (PANTHER); PTHR11675:SF100 (PANTHER); CYTOPLASMIC_DOMAIN (PHOBIUS); NON_CYTOPLASMIC_DOMAIN (PHOBIUS); TRANSMEMBRANE (PHOBIUS); IPR000772 (PROSITE_PROFILES); cd02510 (CDD); IPR000772 (CDD); IPR035992 (SUPERFAMILY); IPR029044 (SUPERFAMILY); TMheli…	no GO terms	no GO terms
[INTERPRO, BLASTED, MAPPED, GO-SLIM]	DERPT_G9889	: Full=Atrial natriuretic peptide receptor 2 ame: Full=Atrial natriuretic peptide receptor type B Short=ANP-B Short=ANPR-B Short=NPR-B ame: Full=Guanylate cyclase B Short=GC-B Flags: Precursor	1080	20	0	51.82	18	P:GO:0000003; P:GO:0000902; P:GO:0003013; F:GO:0004871; C:GO:0005622; C:GO:0005886; C:GO:0005929; P:GO:0006464; P:GO:0009058; P:GO:0009058; F:GO:0016301; F:GO:0016829; P:GO:0030154; P:GO:0034641; P:GO:0040011; F:GO:0043167; P:GO:0044281; P:GO:0050877	P:reproduction; P:cell morphogenesis; P:circulatory system process; F:obsolete signal transducer activity; C:intracellular; C:plasma membrane; C:cilium; P:cellular protein modification process; P:biosynthetic process; P:biosynthetic process; F:kinase activity; F:lyase activity; P:cell differentiation; P:cellular nitrogen compound metabolic process; P:locomotion; F:ion binding; P:small molecule me…	EC:4.6.1.2	Guanylate cyclase	IPR001170 (PRINTS); IPR001054 (SMART); G3DSA:3.40.50.2300 (GENE3D); IPR000719 (PFAM); IPR029787 (G3DSA:3.30.70.GENE3D); G3DSA:3.40.50.2300 (GENE3D); IPR001828 (PFAM); IPR001054 (PFAM); G3DSA:1.10.510.10 (GENE3D); IPR011645 (PFAM); PTHR11920:SF305 (PANTHER); PTHR11920 (PANTHER); PTHR11920 (PANTHER); SIGNAL_PEPTIDE_H_REGION (PHOBIUS); CYTOPLASMIC_DOMAIN (PHOBIUS); SIGNAL_PEPTIDE_N_REGION (PHOBIUS);…	F:GO:0004383; F:GO:0004672; F:GO:0005524; P:GO:0006182; P:GO:0006468; P:GO:0009190; C:GO:0016021; F:GO:0016849; P:GO:0035556	F:guanylate cyclase activity; F:protein kinase activity; F:ATP binding; P:cGMP biosynthetic process; P:protein phosphorylation; P:cyclic nucleotide biosynthetic process; C:integral component of membrane; F:phosphorus-oxygen lyase activity; P:intracellular signal transduction
[INTERPRO, BLASTED, MAPPED, GO-SLIM]	DERPT_G9888	: Full=Telomerase Cajal body 1 ame: Full=WD repeat-containing 79 ame: Full=WD repeat-containing WRAP53 ame: Full=WD40 repeat-containing antisense to TP53 gene	416	20	6.93776e-79	45.6	2	F:GO:0003674; C:GO:0005622	F:molecular_function; C:intracellular			IPR001680 (SMART); IPR001680 (PFAM); IPR015943 (G3DSA:2.130.10.GENE3D); IPR015943 (G3DSA:2.130.10.GENE3D); mobidb-lite (MOBIDB_LITE); PTHR13211 (PANTHER); IPR017986 (PROSITE_PROFILES); IPR036322 (SUPERFAMILY)	F:GO:0005515	F:protein binding
[INTERPRO, BLASTED, MAPPED, GO-SLIM]	DERPT_G9887	: Full=Beta-arrestin-1 ame: Full=Arrestin beta-1	680	20	5.05237e-168	68.92	26	P:GO:0002376; F:GO:0003924; C:GO:0005634; C:GO:0005794; C:GO:0005829; C:GO:0005886; P:GO:0006464; P:GO:0006605; P:GO:0006950; P:GO:0007165; P:GO:0007267; P:GO:0008219; P:GO:0009058; P:GO:0016192; F:GO:0019899; P:GO:0030154; F:GO:0030234; F:GO:0030674; C:GO:0031410; P:GO:0034641; P:GO:0040007; P:GO:0042592; F:GO:0043167; P:GO:0048856; P:GO:0050877; P:GO:0051276	P:immune system process; F:GTPase activity; C:nucleus; C:Golgi apparatus; C:cytosol; C:plasma membrane; P:cellular protein modification process; P:protein targeting; P:response to stress; P:signal transduction; P:cell-cell signaling; P:cell death; P:biosynthetic process; P:vesicle-mediated transport; F:enzyme binding; P:cell differentiation; F:enzyme regulator activity; F:protein binding, bridgin…	EC:3.6.1.15	Nucleoside-triphosphate phosphatase	PR00449 (PRINTS); SM00173 (SMART); SM00175 (SMART); SM00176 (SMART); SM00174 (SMART); IPR011022 (SMART); IPR011021 (PFAM); IPR011022 (PFAM); IPR001806 (PFAM); IPR014752 (G3DSA:2.60.40.GENE3D); IPR005225 (TIGRFAM); G3DSA:3.40.50.300 (GENE3D); mobidb-lite (MOBIDB_LITE); mobidb-lite (MOBIDB_LITE); PTHR11792:SF17 (PANTHER); IPR000698 (PANTHER); IPR017864 (PROSITE_PATTERNS); PS51419 (PROSITE_PROFILES)…	F:GO:0003924; F:GO:0005525; P:GO:0007165	F:GTPase activity; F:GTP binding; P:signal transduction
[INTERPRO, BLASTED, MAPPED, GO-SLIM]	DERPT_G9886	: Full=Regulator of nonsense transcripts 3A ame: Full=Nonsense mRNA reducing factor 3A ame: Full=Up-frameshift suppressor 3 homolog A Short=hUpf3	529	5	1.92086e-31	56.89	4	F:GO:0003723; C:GO:0005634; P:GO:0006950; P:GO:0007165	F:RNA binding; C:nucleus; P:response to stress; P:signal transduction			Coil (COILS); IPR012677 (G3DSA:3.30.70.GENE3D); IPR005120 (PFAM); mobidb-lite (MOBIDB_LITE); mobidb-lite (MOBIDB_LITE); cd12455 (CDD); IPR035979 (SUPERFAMILY)	F:GO:0003676	F:nucleic acid binding
[INTERPRO, BLASTED, MAPPED, GO-SLIM]	DERPT_G9885	: Full=Mannose-6-phosphate isomerase ame: Full=Phosphohexomutase ame: Full=Phosphomannose isomerase Short=PMI	706	20	7.25964e-103	56.73	13	P:GO:0000003; C:GO:0005737; P:GO:0005975; P:GO:0005975; P:GO:0009058; P:GO:0009058; P:GO:0009790; F:GO:0016853; P:GO:0034641; F:GO:0043167; C:GO:0043226; P:GO:0044281; P:GO:0071554	P:reproduction; C:cytoplasm; P:carbohydrate metabolic process; P:carbohydrate metabolic process; P:biosynthetic process; P:biosynthetic process; P:embryo development; F:isomerase activity; P:cellular nitrogen compound metabolic process; F:ion binding; C:organelle; P:small molecule metabolic process; P:cell wall organization or biogenesis	EC:5.3.1.8	Mannose-6-phosphate isomerase	IPR016305 (PRINTS); IPR014710 (G3DSA:2.60.120.GENE3D); IPR001250 (TIGRFAM); IPR001250 (PFAM); G3DSA:1.10.441.10 (GENE3D); IPR014710 (G3DSA:2.60.120.GENE3D); G3DSA:1.10.10.1300 (GENE3D); mobidb-lite (MOBIDB_LITE); mobidb-lite (MOBIDB_LITE); IPR016305 (PANTHER); PTHR10309:SF0 (PANTHER); IPR018050 (PROSITE_PATTERNS); IPR011051 (SUPERFAMILY)	F:GO:0004476; P:GO:0005975; F:GO:0008270; P:GO:0009298	F:mannose-6-phosphate isomerase activity; P:carbohydrate metabolic process; F:zinc ion binding; P:GDP-mannose biosynthetic process
[INTERPRO, BLASTED, MAPPED, GO-SLIM]	DERPT_G9884	: Full=Carbon catabolite-derepressing kinase	1588	20	8.77302e-104	67.64	29	C:GO:0005635; C:GO:0005730; C:GO:0005739; C:GO:0005773; C:GO:0005815; C:GO:0005886; P:GO:0005975; P:GO:0005975; P:GO:0006412; P:GO:0006464; P:GO:0006520; P:GO:0006914; P:GO:0006950; P:GO:0007010; P:GO:0007155; P:GO:0007165; P:GO:0007568; F:GO:0008092; P:GO:0008219; F:GO:0008289; F:GO:0016301; P:GO:0022607; P:GO:0030154; C:GO:0032991; P:GO:0040007; F:GO:0043167; P:GO:0048856; P:GO:0048870; P:GO:00…	C:nuclear envelope; C:nucleolus; C:mitochondrion; C:vacuole; C:microtubule organizing center; C:plasma membrane; P:carbohydrate metabolic process; P:carbohydrate metabolic process; P:translation; P:cellular protein modification process; P:cellular amino acid metabolic process; P:autophagy; P:response to stress; P:cytoskeleton organization; P:cell adhesion; P:signal transduction; P:aging; F:cytosk…	EC:2.7.11; EC:2.7.11.26	Transferring phosphorus-containing groups; [Tau protein] kinase	IPR000719 (SMART); IPR000719 (PFAM); G3DSA:1.10.510.10 (GENE3D); mobidb-lite (MOBIDB_LITE); mobidb-lite (MOBIDB_LITE); mobidb-lite (MOBIDB_LITE); mobidb-lite (MOBIDB_LITE); mobidb-lite (MOBIDB_LITE); mobidb-lite (MOBIDB_LITE); mobidb-lite (MOBIDB_LITE); PTHR24343 (PANTHER); PTHR24343:SF304 (PANTHER); PTHR24343 (PANTHER); PTHR24343:SF304 (PANTHER); IPR008271 (PROSITE_PATTERNS); IPR017441 (PROSITE_…	F:GO:0004672; F:GO:0005524; P:GO:0006468	F:protein kinase activity; F:ATP binding; P:protein phosphorylation
[INTERPRO, BLASTED, MAPPED, GO-SLIM]	DERPT_G9883	: Full=GRIP and coiled-coil domain-containing 2 ame: Full=185 kDa Golgi coiled-coil Short=GCC185 ame: Full=CLL-associated antigen KW-11 ame: Full=CTCL tumor antigen se1-1 ame: Full=Ran-binding 2-like 4 Short= 2L4 ame: Full=Renal carcinoma antigen NY-REN-53	678	3	8.33713e-13	52.81	1	P:GO:0006810	P:transport			Coil (COILS); Coil (COILS); Coil (COILS); Coil (COILS); Coil (COILS); Coil (COILS); Coil (COILS); Coil (COILS); IPR000237 (SMART); IPR000237 (PFAM); mobidb-lite (MOBIDB_LITE); mobidb-lite (MOBIDB_LITE); mobidb-lite (MOBIDB_LITE); IPR000237 (PROSITE_PROFILES)	no GO terms	no GO terms
[INTERPRO, BLASTED, MAPPED, GO-SLIM]	DERPT_G9882	: Full=N-acyl-phosphatidylethanolamine-hydrolyzing phospholipase D Short=N-acyl phosphatidylethanolamine phospholipase D Short=NAPE-PLD Short=NAPE-hydrolyzing phospholipase D	503	20	1.01464e-138	51.49	9	C:GO:0005576; C:GO:0005739; C:GO:0005886; C:GO:0005929; P:GO:0006629; P:GO:0009056; P:GO:0009056; P:GO:0034641; F:GO:0043167	C:extracellular region; C:mitochondrion; C:plasma membrane; C:cilium; P:lipid metabolic process; P:catabolic process; P:catabolic process; P:cellular nitrogen compound metabolic process; F:ion binding	EC:3.1.4.4	Phospholipase D	IPR036866 (G3DSA:3.60.15.GENE3D); IPR001279 (PFAM); mobidb-lite (MOBIDB_LITE); PTHR15032 (PANTHER); PTHR15032:SF4 (PANTHER); IPR036866 (SUPERFAMILY)	no GO terms	no GO terms
[INTERPRO, BLASTED, MAPPED, GO-SLIM]	DERPT_G9881	: Full=Poly(U)-binding-splicing factor PUF60 ame: Full=60 kDa poly(U)-binding-splicing factor	351	20	5.87352e-66	56.26	14	P:GO:0000003; F:GO:0003723; C:GO:0005634; C:GO:0005737; P:GO:0006259; P:GO:0006397; P:GO:0006950; P:GO:0008283; P:GO:0022618; P:GO:0030154; C:GO:0032991; P:GO:0040007; P:GO:0048856; P:GO:0051301	P:reproduction; F:RNA binding; C:nucleus; C:cytoplasm; P:DNA metabolic process; P:mRNA processing; P:response to stress; P:cell proliferation; P:ribonucleoprotein complex assembly; P:cell differentiation; C:protein-containing complex; P:growth; P:anatomical structure development; P:cell division			IPR003954 (SMART); IPR000467 (SMART); IPR000504 (SMART); IPR000504 (PFAM); IPR016967 (PIRSF); IPR000467 (PFAM); IPR012677 (G3DSA:3.30.70.GENE3D); mobidb-lite (MOBIDB_LITE); PTHR13288 (PANTHER); IPR000467 (PROSITE_PROFILES); IPR000504 (PROSITE_PROFILES); IPR034653 (CDD); IPR035979 (SUPERFAMILY)	F:GO:0003676; P:GO:0006281; P:GO:0043484	F:nucleic acid binding; P:DNA repair; P:regulation of RNA splicing
[INTERPRO, BLASTED, MAPPED, GO-SLIM]	DERPT_G9880	: Full=Agrin Contains: ame: Full=Agrin N-terminal 110 kDa subunit Contains: ame: Full=Agrin C-terminal 110 kDa subunit Contains: ame: Full=Agrin C-terminal 90 kDa fragment Short=C90 Contains: ame: Full=Agrin C-terminal 22 kDa fragment Short=C22 Flags: Precursor	969	20	2.25972e-20	46.51	15	P:GO:0000902; C:GO:0005622; C:GO:0005886; C:GO:0005929; P:GO:0006464; P:GO:0007155; P:GO:0009790; P:GO:0022607; P:GO:0030154; P:GO:0030198; C:GO:0031012; C:GO:0032991; P:GO:0040011; F:GO:0043167; P:GO:0050877	P:cell morphogenesis; C:intracellular; C:plasma membrane; C:cilium; P:cellular protein modification process; P:cell adhesion; P:embryo development; P:cellular component assembly; P:cell differentiation; P:extracellular matrix organization; C:extracellular matrix; C:protein-containing complex; P:locomotion; F:ion binding; P:nervous system process			PR00011 (PRINTS); IPR002049 (SMART); G3DSA:3.30.60.30 (GENE3D); IPR002049 (PFAM); G3DSA:2.10.25.10 (GENE3D); PTHR31912:SF25 (PANTHER); PTHR31912 (PANTHER); IPR002049 (PROSITE_PROFILES); IPR002049 (PROSITE_PROFILES); cd00055 (CDD); cd00055 (CDD); SSF57196 (SUPERFAMILY)	no GO terms	no GO terms
[INTERPRO, BLASTED, MAPPED, GO-SLIM]	DERPT_G988	: Full=Polypeptide N-acetylgalactosaminyltransferase 1 ame: Full=Polypeptide c transferase 1 Short= c-T1 Short=pp- ase 1 ame: Full= -UDP acetylgalactosaminyltransferase 1 ame: Full=UDP- c:polypeptide N-acetylgalactosaminyltransferase 1 Contains: ame: Full=Polypeptide N-acetylgalactosaminyltransferase 1 soluble form	555	20	5.97506e-156	61.56	14	P:GO:0000003; C:GO:0005794; C:GO:0005829; P:GO:0005975; P:GO:0005975; P:GO:0006464; P:GO:0006810; P:GO:0006810; P:GO:0007155; P:GO:0009058; P:GO:0009058; F:GO:0016757; P:GO:0030198; F:GO:0043167	P:reproduction; C:Golgi apparatus; C:cytosol; P:carbohydrate metabolic process; P:carbohydrate metabolic process; P:cellular protein modification process; P:transport; P:transport; P:cell adhesion; P:biosynthetic process; P:biosynthetic process; F:transferase activity, transferring glycosyl groups; P:extracellular matrix organization; F:ion binding	EC:2.4.1.41	Polypeptide N-acetylgalactosaminyltransferase	IPR000772 (SMART); G3DSA:2.80.10.50 (GENE3D); IPR029044 (G3DSA:3.90.550.GENE3D); IPR000772 (PFAM); IPR001173 (PFAM); PTHR11675 (PANTHER); PTHR11675:SF61 (PANTHER); IPR000772 (PROSITE_PROFILES); IPR000772 (CDD); cd02510 (CDD); IPR029044 (SUPERFAMILY); IPR035992 (SUPERFAMILY)	no GO terms	no GO terms
[INTERPRO, BLASTED, MAPPED, GO-SLIM]	DERPT_G9877	: Full=Ras-related Rab-7a	307	20	1.37527e-93	66.9	30	P:GO:0002376; F:GO:0003924; C:GO:0005576; C:GO:0005739; C:GO:0005764; C:GO:0005768; C:GO:0005783; C:GO:0005794; C:GO:0005811; C:GO:0005829; C:GO:0005856; C:GO:0005886; P:GO:0006629; P:GO:0006914; P:GO:0007005; P:GO:0007165; F:GO:0008092; P:GO:0008219; P:GO:0016192; F:GO:0019899; P:GO:0021700; P:GO:0022607; P:GO:0030154; C:GO:0032991; P:GO:0034641; P:GO:0042592; F:GO:0043167; P:GO:0043473; P:GO:00…	P:immune system process; F:GTPase activity; C:extracellular region; C:mitochondrion; C:lysosome; C:endosome; C:endoplasmic reticulum; C:Golgi apparatus; C:lipid droplet; C:cytosol; C:cytoskeleton; C:plasma membrane; P:lipid metabolic process; P:autophagy; P:mitochondrion organization; P:signal transduction; F:cytoskeletal protein binding; P:cell death; P:vesicle-mediated transport; F:enzyme bindi…	EC:3.6.1.15	Nucleoside-triphosphate phosphatase	Coil (COILS); PR00449 (PRINTS); SM00174 (SMART); SM00175 (SMART); SM00173 (SMART); SM00176 (SMART); IPR005225 (TIGRFAM); G3DSA:3.40.50.300 (GENE3D); IPR001806 (PFAM); mobidb-lite (MOBIDB_LITE); PTHR24073:SF862 (PANTHER); PTHR24073 (PANTHER); PS51419 (PROSITE_PROFILES); IPR030697 (CDD); IPR027417 (SUPERFAMILY)	F:GO:0003924; F:GO:0005525; C:GO:0005794; C:GO:0005802; P:GO:0016192; C:GO:0031982	F:GTPase activity; F:GTP binding; C:Golgi apparatus; C:trans-Golgi network; P:vesicle-mediated transport; C:vesicle
[INTERPRO, BLASTED, MAPPED, GO-SLIM]	DERPT_G9875	: Full=Sentrin-specific protease 1 ame: Full=Sentrin SUMO-specific protease SENP1	556	20	9.51352e-49	54.13	16	P:GO:0000003; P:GO:0000278; P:GO:0002376; C:GO:0005635; C:GO:0005654; P:GO:0006259; P:GO:0006464; P:GO:0006950; P:GO:0007165; F:GO:0008233; P:GO:0009056; P:GO:0009058; P:GO:0009790; P:GO:0030154; C:GO:0031410; P:GO:0042592	P:reproduction; P:mitotic cell cycle; P:immune system process; C:nuclear envelope; C:nucleoplasm; P:DNA metabolic process; P:cellular protein modification process; P:response to stress; P:signal transduction; F:peptidase activity; P:catabolic process; P:biosynthetic process; P:embryo development; P:cell differentiation; C:cytoplasmic vesicle; P:homeostatic process			IPR003653 (PFAM); G3DSA:3.40.395.10 (GENE3D); mobidb-lite (MOBIDB_LITE); PTHR12606 (PANTHER); PTHR12606:SF30 (PANTHER); IPR003653 (PROSITE_PROFILES); IPR038765 (SUPERFAMILY)	P:GO:0006508; F:GO:0008234	P:proteolysis; F:cysteine-type peptidase activity
[INTERPRO, BLASTED, MAPPED, GO-SLIM]	DERPT_G9873	: Full=Probable ATP-dependent RNA helicase DDX5 ame: Full=DEAD box 5	553	20	7.55515e-105	60.1	15	F:GO:0000988; F:GO:0003729; F:GO:0004386; C:GO:0005634; C:GO:0005829; P:GO:0006605; P:GO:0006913; P:GO:0007165; P:GO:0009058; P:GO:0009790; F:GO:0016887; P:GO:0030154; C:GO:0032991; P:GO:0034641; F:GO:0043167	F:obsolete transcription factor activity, protein binding; F:mRNA binding; F:helicase activity; C:nucleus; C:cytosol; P:protein targeting; P:nucleocytoplasmic transport; P:signal transduction; P:biosynthetic process; P:embryo development; F:ATPase activity; P:cell differentiation; C:protein-containing complex; P:cellular nitrogen compound metabolic process; F:ion binding	EC:3.6.1.3; EC:3.6.1.15	Adenosinetriphosphatase; Nucleoside-triphosphate phosphatase	IPR001650 (SMART); IPR014001 (SMART); IPR011545 (PFAM); G3DSA:3.40.50.300 (GENE3D); IPR001650 (PFAM); G3DSA:3.40.50.300 (GENE3D); mobidb-lite (MOBIDB_LITE); PTHR24031 (PANTHER); PTHR24031:SF219 (PANTHER); IPR000629 (PROSITE_PATTERNS); IPR001650 (PROSITE_PROFILES); IPR014001 (PROSITE_PROFILES); IPR014014 (PROSITE_PROFILES); cd00268 (CDD); IPR001650 (CDD); IPR027417 (SUPERFAMILY)	F:GO:0003676; F:GO:0005524	F:nucleic acid binding; F:ATP binding
[INTERPRO, BLASTED, MAPPED, GO-SLIM]	DERPT_G9871	: Full=E3 ubiquitin- ligase TRIM71 ame: Full= lin-41 homolog ame: Full=RING-type E3 ubiquitin transferase TRIM71 ame: Full=Tripartite motif-containing 71	2124	20	1.38652e-87	56.44	17	P:GO:0000003; P:GO:0000278; F:GO:0003723; C:GO:0005737; P:GO:0006412; P:GO:0006464; P:GO:0007155; P:GO:0007155; P:GO:0007165; P:GO:0008283; P:GO:0009790; F:GO:0016874; P:GO:0030154; F:GO:0030674; F:GO:0043167; C:GO:0043226; P:GO:0048646	P:reproduction; P:mitotic cell cycle; F:RNA binding; C:cytoplasm; P:translation; P:cellular protein modification process; P:cell adhesion; P:cell adhesion; P:signal transduction; P:cell proliferation; P:embryo development; F:ligase activity; P:cell differentiation; F:protein binding, bridging; F:ion binding; C:organelle; P:anatomical structure formation involved in morphogenesis			Coil (COILS); Coil (COILS); Coil (COILS); Coil (COILS); IPR001841 (SMART); IPR001258 (PFAM); IPR027370 (PFAM); IPR011042 (G3DSA:2.120.10.GENE3D); IPR013083 (G3DSA:3.30.40.GENE3D); mobidb-lite (MOBIDB_LITE); mobidb-lite (MOBIDB_LITE); mobidb-lite (MOBIDB_LITE); mobidb-lite (MOBIDB_LITE); mobidb-lite (MOBIDB_LITE); mobidb-lite (MOBIDB_LITE); mobidb-lite (MOBIDB_LITE); mobidb-lite (MOBIDB_LITE); mob…	F:GO:0005515; C:GO:0005622; F:GO:0008270	F:protein binding; C:intracellular; F:zinc ion binding
[INTERPRO, BLASTED, MAPPED, GO-SLIM]	DERPT_G9870	: Full=Ribosomal RNA small subunit methyltransferase F ame: Full=16S rRNA m5C1407 methyltransferase ame: Full=rRNA (cytosine-C(5)-)-methyltransferase	510	20	5.33919e-47	46.76	4	C:GO:0005634; F:GO:0008168; P:GO:0034641; P:GO:0042254	C:nucleus; F:methyltransferase activity; P:cellular nitrogen compound metabolic process; P:ribosome biogenesis			IPR023267 (PRINTS); IPR001678 (PFAM); G3DSA:3.30.70.1170 (GENE3D); G3DSA:3.40.50.150 (GENE3D); mobidb-lite (MOBIDB_LITE); mobidb-lite (MOBIDB_LITE); PTHR22807:SF4 (PANTHER); PTHR22807 (PANTHER); IPR001678 (PROSITE_PROFILES); IPR029063 (SUPERFAMILY)	F:GO:0008168	F:methyltransferase activity
[INTERPRO, BLASTED, MAPPED, GO-SLIM]	DERPT_G987	: Full=Activating signal cointegrator 1 complex subunit 2 ame: Full=ASC-1 complex subunit p100 ame: Full=Trip4 complex subunit p100	787	3	1.39004e-28	53.59	1	F:GO:0003674	F:molecular_function			Coil (COILS); G3DSA:1.10.8.10 (GENE3D); mobidb-lite (MOBIDB_LITE); mobidb-lite (MOBIDB_LITE); PTHR21494:SF0 (PANTHER); PTHR21494 (PANTHER); IPR003892 (PROSITE_PROFILES); cd14364 (CDD); IPR009060 (SUPERFAMILY)	F:GO:0005515	F:protein binding
[INTERPRO, BLASTED, MAPPED, GO-SLIM]	DERPT_G9867	: Full=Golgin subfamily A member 5 ame: Full=Golgin-84	683	7	1.31828e-39	53.17	4	F:GO:0003674; C:GO:0005737; C:GO:0005794; P:GO:0008150	F:molecular_function; C:cytoplasm; C:Golgi apparatus; P:biological_process			Coil (COILS); Coil (COILS); Coil (COILS); Coil (COILS); Coil (COILS); Coil (COILS); Coil (COILS); Coil (COILS); IPR019177 (PFAM); mobidb-lite (MOBIDB_LITE); PTHR13815:SF5 (PANTHER); PTHR13815 (PANTHER); CYTOPLASMIC_DOMAIN (PHOBIUS); TRANSMEMBRANE (PHOBIUS); NON_CYTOPLASMIC_DOMAIN (PHOBIUS); TMhelix (TMHMM)	P:GO:0007030	P:Golgi organization
[INTERPRO, BLASTED, MAPPED, GO-SLIM]	DERPT_G9866	: Full=Importin subunit beta-5 ame: Full=114 kDa karyopherin ame: Full=Karyopherin subunit beta-5 ame: Full=Karyopherin-114	1120	13	0	46.79	5	C:GO:0005634; C:GO:0005737; P:GO:0006605; P:GO:0006913; F:GO:0019899	C:nucleus; C:cytoplasm; P:protein targeting; P:nucleocytoplasmic transport; F:enzyme binding			Coil (COILS); Coil (COILS); IPR001494 (SMART); IPR001494 (PFAM); mobidb-lite (MOBIDB_LITE); PTHR10997:SF9 (PANTHER); PTHR10997 (PANTHER); TRANSMEMBRANE (PHOBIUS); CYTOPLASMIC_DOMAIN (PHOBIUS); NON_CYTOPLASMIC_DOMAIN (PHOBIUS); IPR001494 (PROSITE_PROFILES); IPR016024 (SUPERFAMILY)	F:GO:0005488; P:GO:0006886; F:GO:0008536	F:binding; P:intracellular protein transport; F:Ran GTPase binding
[INTERPRO, BLASTED, MAPPED, GO-SLIM]	DERPT_G9865	: Full=DNA-binding RFX2 ame: Full=Regulatory factor X 2	536	20	3.58592e-27	44.68	8	F:GO:0003677; F:GO:0003700; C:GO:0005622; P:GO:0009058; P:GO:0030154; C:GO:0032991; P:GO:0034641; P:GO:0048856	F:DNA binding; F:DNA-binding transcription factor activity; C:intracellular; P:biosynthetic process; P:cell differentiation; C:protein-containing complex; P:cellular nitrogen compound metabolic process; P:anatomical structure development			IPR003150 (PFAM); IPR036388 (G3DSA:1.10.10.GENE3D); mobidb-lite (MOBIDB_LITE); PTHR12619 (PANTHER); IPR003150 (PROSITE_PROFILES); IPR036390 (SUPERFAMILY)	F:GO:0003677; P:GO:0006355	F:DNA binding; P:regulation of transcription, DNA-templated
[INTERPRO, BLASTED, MAPPED, GO-SLIM]	DERPT_G9864	: Full=RNA-binding 47 ame: Full=RNA-binding motif 47	822	20	1.13508e-96	63.45	13	P:GO:0000003; P:GO:0002376; F:GO:0003729; C:GO:0005654; C:GO:0005730; C:GO:0005737; P:GO:0006397; P:GO:0006412; P:GO:0006950; P:GO:0009790; P:GO:0030154; C:GO:0032991; P:GO:0048646	P:reproduction; P:immune system process; F:mRNA binding; C:nucleoplasm; C:nucleolus; C:cytoplasm; P:mRNA processing; P:translation; P:response to stress; P:embryo development; P:cell differentiation; C:protein-containing complex; P:anatomical structure formation involved in morphogenesis			Coil (COILS); IPR000504 (SMART); IPR000504 (PFAM); IPR006535 (TIGRFAM); IPR012677 (G3DSA:3.30.70.GENE3D); IPR012677 (G3DSA:3.30.70.GENE3D); mobidb-lite (MOBIDB_LITE); mobidb-lite (MOBIDB_LITE); mobidb-lite (MOBIDB_LITE); PTHR44088 (PANTHER); PTHR44088:SF1 (PANTHER); IPR000504 (PROSITE_PROFILES); IPR000504 (PROSITE_PROFILES); IPR000504 (PROSITE_PROFILES); cd12250 (CDD); cd12251 (CDD); cd12249 (CDD…	F:GO:0003676	F:nucleic acid binding
[INTERPRO, BLASTED, MAPPED, GO-SLIM]	DERPT_G9863	: Full=Exosome complex component Rrp4	328	20	9.69876e-100	50.5	5	F:GO:0003723; C:GO:0005634; C:GO:0005737; P:GO:0034655; P:GO:0042254	F:RNA binding; C:nucleus; C:cytoplasm; P:nucleobase-containing compound catabolic process; P:ribosome biogenesis			G3DSA:2.40.50.100 (GENE3D); IPR025721 (PFAM); G3DSA:2.40.50.140 (GENE3D); IPR004088 (PFAM); PTHR21321:SF4 (PANTHER); IPR026699 (PANTHER); cd05789 (CDD); IPR036612 (SUPERFAMILY); IPR012340 (SUPERFAMILY)	C:GO:0000178; F:GO:0003723	C:exosome (RNase complex); F:RNA binding
[INTERPRO, BLASTED, MAPPED, GO-SLIM]	DERPT_G9862	: Full=NADH dehydrogenase	416	14	4.94901e-72	51.2	6	C:GO:0005739; P:GO:0006091; F:GO:0016491; C:GO:0032991; P:GO:0034641; P:GO:0044281	C:mitochondrion; P:generation of precursor metabolites and energy; F:oxidoreductase activity; C:protein-containing complex; P:cellular nitrogen compound metabolic process; P:small molecule metabolic process	EC:1.6.99.3	NADH dehydrogenase	IPR015828 (PIRSF); G3DSA:3.40.50.300 (GENE3D); IPR031314 (PFAM); PTHR10513 (PANTHER); PTHR10513:SF15 (PANTHER); IPR027417 (SUPERFAMILY)	C:GO:0005747; P:GO:0006120	C:mitochondrial respiratory chain complex I; P:mitochondrial electron transport, NADH to ubiquinone
[INTERPRO, BLASTED, MAPPED, GO-SLIM]	DERPT_G9861	: Full=Multidrug resistance-associated 1 ame: Full=ATP-binding cassette sub-family C member 1 ame: Full=Leukotriene C(4) transporter Short=LTC4 transporter	1469	20	0	51.3	7	C:GO:0005737; C:GO:0005886; F:GO:0016887; F:GO:0022857; F:GO:0022857; F:GO:0043167; C:GO:0043226	C:cytoplasm; C:plasma membrane; F:ATPase activity; F:transmembrane transporter activity; F:transmembrane transporter activity; F:ion binding; C:organelle	EC:3.6.1.3; EC:3.6.1.15	Adenosinetriphosphatase; Nucleoside-triphosphate phosphatase	IPR003593 (SMART); G3DSA:3.40.50.300 (GENE3D); G3DSA:3.40.50.300 (GENE3D); IPR036640 (G3DSA:1.20.1560.GENE3D); IPR003439 (PFAM); IPR036640 (G3DSA:1.20.1560.GENE3D); IPR011527 (PFAM); mobidb-lite (MOBIDB_LITE); PTHR24223 (PANTHER); IPR017871 (PROSITE_PATTERNS); NON_CYTOPLASMIC_DOMAIN (PHOBIUS); CYTOPLASMIC_DOMAIN (PHOBIUS); TRANSMEMBRANE (PHOBIUS); NON_CYTOPLASMIC_DOMAIN (PHOBIUS); NON_CYTOPLASMIC…	F:GO:0005524; C:GO:0016021; F:GO:0016887; F:GO:0042626; P:GO:0055085	F:ATP binding; C:integral component of membrane; F:ATPase activity; F:ATPase activity, coupled to transmembrane movement of substances; P:transmembrane transport
[INTERPRO, BLASTED, MAPPED, GO-SLIM]	DERPT_G9860	: Full= NDRG3 ame: Full=N-myc downstream-regulated gene 3	369	20	9.49788e-68	57	9	F:GO:0003674; C:GO:0005576; C:GO:0005634; C:GO:0005737; C:GO:0005856; P:GO:0007165; P:GO:0008283; P:GO:0030154; P:GO:0048856	F:molecular_function; C:extracellular region; C:nucleus; C:cytoplasm; C:cytoskeleton; P:signal transduction; P:cell proliferation; P:cell differentiation; P:anatomical structure development			IPR004142 (PFAM); IPR029058 (G3DSA:3.40.50.GENE3D); mobidb-lite (MOBIDB_LITE); IPR004142 (PANTHER); IPR029058 (SUPERFAMILY)	no GO terms	no GO terms
[INTERPRO, BLASTED, MAPPED, GO-SLIM]	DERPT_G986	: Full=Methylmalonyl- mitochondrial Short=MCM ame: Full=Methylmalonyl- isomerase Flags: Precursor	743	20	0	69.23	10	C:GO:0005739; C:GO:0005886; P:GO:0006520; P:GO:0006629; P:GO:0006790; P:GO:0009056; P:GO:0009056; F:GO:0016853; F:GO:0043167; P:GO:0048856	C:mitochondrion; C:plasma membrane; P:cellular amino acid metabolic process; P:lipid metabolic process; P:sulfur compound metabolic process; P:catabolic process; P:catabolic process; F:isomerase activity; F:ion binding; P:anatomical structure development	EC:5.4.99.2	Methylmalonyl-CoA mutase	G3DSA:3.20.20.240 (GENE3D); IPR006158 (PFAM); IPR006098 (TIGRFAM); IPR006159 (TIGRFAM); IPR006099 (PFAM); G3DSA:3.40.50.280 (GENE3D); PTHR42710 (PANTHER); IPR006099 (PROSITE_PATTERNS); IPR006158 (PROSITE_PROFILES); cd03679 (CDD); cd02071 (CDD); IPR016176 (SUPERFAMILY); IPR036724 (SUPERFAMILY)	F:GO:0003824; F:GO:0004494; P:GO:0008152; F:GO:0016853; F:GO:0016866; F:GO:0031419; F:GO:0046872	F:catalytic activity; F:methylmalonyl-CoA mutase activity; P:metabolic process; F:isomerase activity; F:intramolecular transferase activity; F:cobalamin binding; F:metal ion binding
[INTERPRO, BLASTED, MAPPED, GO-SLIM]	DERPT_G9859	: Full=Endonuclease III ame: Full=DNA-(apurinic or apyrimidinic site) lyase	300	20	2.23429e-90	60.8	13	F:GO:0003677; F:GO:0004518; C:GO:0005634; C:GO:0005739; P:GO:0006259; P:GO:0006950; P:GO:0007005; P:GO:0009058; C:GO:0009536; F:GO:0016798; F:GO:0016829; P:GO:0034655; P:GO:0044281	F:DNA binding; F:nuclease activity; C:nucleus; C:mitochondrion; P:DNA metabolic process; P:response to stress; P:mitochondrion organization; P:biosynthetic process; C:plastid; F:hydrolase activity, acting on glycosyl bonds; F:lyase activity; P:nucleobase-containing compound catabolic process; P:small molecule metabolic process	EC:4.2.99.18; EC:3.2.2.23	DNA-(apurinic or apyrimidinic site) lyase; DNA-formamidopyrimidine glycosylase	IPR003265 (SMART); IPR003651 (SMART); IPR003265 (PFAM); IPR023170 (G3DSA:1.10.1670.GENE3D); G3DSA:1.10.340.30 (GENE3D); IPR000445 (PFAM); PTHR43286 (PANTHER); IPR004036 (PROSITE_PATTERNS); IPR004035 (PROSITE_PATTERNS); IPR030841 (HAMAP); IPR003265 (CDD); IPR011257 (SUPERFAMILY)	F:GO:0003677; F:GO:0003824; F:GO:0003906; C:GO:0005634; P:GO:0006281; P:GO:0006284; P:GO:0006285; F:GO:0019104; F:GO:0051539	F:DNA binding; F:catalytic activity; F:DNA-(apurinic or apyrimidinic site) endonuclease activity; C:nucleus; P:DNA repair; P:base-excision repair; P:base-excision repair, AP site formation; F:DNA N-glycosylase activity; F:4 iron, 4 sulfur cluster binding
[INTERPRO, BLASTED, MAPPED, GO-SLIM]	DERPT_G9858	: Full=NT-3 growth factor receptor ame: Full=Neurotrophic tyrosine kinase receptor type 3 Flags: Precursor	942	20	1.39828e-150	56.38	28	P:GO:0000003; P:GO:0000902; F:GO:0004871; C:GO:0005576; C:GO:0005634; C:GO:0005768; C:GO:0005886; P:GO:0006259; P:GO:0006464; P:GO:0006810; P:GO:0006810; P:GO:0006950; P:GO:0007010; P:GO:0007049; P:GO:0007568; P:GO:0008219; P:GO:0008283; P:GO:0009058; P:GO:0009790; F:GO:0016301; P:GO:0030154; P:GO:0040007; F:GO:0043167; P:GO:0048646; P:GO:0048870; P:GO:0050877; P:GO:0051276; P:GO:0065003	P:reproduction; P:cell morphogenesis; F:obsolete signal transducer activity; C:extracellular region; C:nucleus; C:endosome; C:plasma membrane; P:DNA metabolic process; P:cellular protein modification process; P:transport; P:transport; P:response to stress; P:cytoskeleton organization; P:cell cycle; P:aging; P:cell death; P:cell proliferation; P:biosynthetic process; P:embryo development; F:kinase…	EC:2.7.10	Transferring phosphorus-containing groups	IPR001245 (PRINTS); IPR020635 (SMART); IPR001452 (SMART); IPR001245 (PFAM); G3DSA:3.30.200.20 (GENE3D); G3DSA:1.10.510.10 (GENE3D); IPR037085 (G3DSA:4.10.680.GENE3D); IPR015116 (PFAM); G3DSA:2.30.30.40 (GENE3D); mobidb-lite (MOBIDB_LITE); mobidb-lite (MOBIDB_LITE); mobidb-lite (MOBIDB_LITE); PTHR24418 (PANTHER); PTHR24418:SF379 (PANTHER); IPR008266 (PROSITE_PATTERNS); IPR017441 (PROSITE_PATTERNS)…	F:GO:0004672; F:GO:0004713; F:GO:0005515; F:GO:0005524; P:GO:0006468	F:protein kinase activity; F:protein tyrosine kinase activity; F:protein binding; F:ATP binding; P:protein phosphorylation
[INTERPRO, BLASTED, MAPPED, GO-SLIM]	DERPT_G9857	: Full= sodium-coupled neutral amino acid transporter 10 ame: Full=Solute carrier family 38 member 10	659	20	3.69707e-68	46.77	5	C:GO:0005773; F:GO:0022857; F:GO:0022857; F:GO:0022857; P:GO:0048856	C:vacuole; F:transmembrane transporter activity; F:transmembrane transporter activity; F:transmembrane transporter activity; P:anatomical structure development			Coil (COILS); IPR013057 (PFAM); mobidb-lite (MOBIDB_LITE); mobidb-lite (MOBIDB_LITE); PTHR22950:SF264 (PANTHER); PTHR22950 (PANTHER); CYTOPLASMIC_DOMAIN (PHOBIUS); TRANSMEMBRANE (PHOBIUS); TRANSMEMBRANE (PHOBIUS); TRANSMEMBRANE (PHOBIUS); NON_CYTOPLASMIC_DOMAIN (PHOBIUS); NON_CYTOPLASMIC_DOMAIN (PHOBIUS); CYTOPLASMIC_DOMAIN (PHOBIUS); TRANSMEMBRANE (PHOBIUS); NON_CYTOPLASMIC_DOMAIN (PHOBIUS); CYT…	no GO terms	no GO terms
[INTERPRO, BLASTED, MAPPED, GO-SLIM]	DERPT_G9856	: Full=Alpha-tubulin N-acetyltransferase Short=Alpha-TAT Short=TAT ame: Full=Acetyltransferase mec-17 homolog	195	20	1.69792e-25	54.91	8	C:GO:0005856; P:GO:0006464; P:GO:0007010; P:GO:0009058; F:GO:0016746; C:GO:0032991; P:GO:0048856; P:GO:0050877	C:cytoskeleton; P:cellular protein modification process; P:cytoskeleton organization; P:biosynthetic process; F:transferase activity, transferring acyl groups; C:protein-containing complex; P:anatomical structure development; P:nervous system process	EC:2.3.1.108	Alpha-tubulin N-acetyltransferase	IPR007965 (PFAM); G3DSA:3.40.630.30 (GENE3D); IPR038746 (PANTHER); IPR007965 (PROSITE_PROFILES)	C:GO:0005874; F:GO:0019799; P:GO:0071929	C:microtubule; F:tubulin N-acetyltransferase activity; P:alpha-tubulin acetylation
[INTERPRO, BLASTED, MAPPED, GO-SLIM]	DERPT_G9855	: Full=DDRGK domain-containing 1 Flags: Precursor	305	20	9.48579e-52	64.6	9	C:GO:0005634; C:GO:0005783; P:GO:0006464; P:GO:0006950; P:GO:0007165; P:GO:0009056; P:GO:0009058; F:GO:0019899; P:GO:0034641	C:nucleus; C:endoplasmic reticulum; P:cellular protein modification process; P:response to stress; P:signal transduction; P:catabolic process; P:biosynthetic process; F:enzyme binding; P:cellular nitrogen compound metabolic process			Coil (COILS); IPR019153 (SMART); IPR019153 (PFAM); IPR036388 (G3DSA:1.10.10.GENE3D); mobidb-lite (MOBIDB_LITE); mobidb-lite (MOBIDB_LITE); PTHR13270 (PANTHER); NON_CYTOPLASMIC_DOMAIN (PHOBIUS); CYTOPLASMIC_DOMAIN (PHOBIUS); TRANSMEMBRANE (PHOBIUS); IPR036390 (SUPERFAMILY); TMhelix (TMHMM)	no GO terms	no GO terms
[INTERPRO, BLASTED, MAPPED, GO-SLIM]	DERPT_G9854	: Full=Methyltransferase 6	643	20	6.60304e-85	56.43	14	C:GO:0005737; C:GO:0005794; C:GO:0005856; P:GO:0006399; P:GO:0006464; P:GO:0006629; P:GO:0007010; F:GO:0008092; F:GO:0008168; P:GO:0009058; P:GO:0009058; P:GO:0022607; F:GO:0030674; P:GO:0042254	C:cytoplasm; C:Golgi apparatus; C:cytoskeleton; P:tRNA metabolic process; P:cellular protein modification process; P:lipid metabolic process; P:cytoskeleton organization; F:cytoskeletal protein binding; F:methyltransferase activity; P:biosynthetic process; P:biosynthetic process; P:cellular component assembly; F:protein binding, bridging; P:ribosome biogenesis	EC:2.8.2.11	Galactosylceramide sulfotransferase	G3DSA:3.40.50.300 (GENE3D); G3DSA:3.40.50.150 (GENE3D); IPR009729 (PFAM); PF13489 (PFAM); PTHR14647:SF64 (PANTHER); IPR009729 (PANTHER); cd02440 (CDD); IPR029063 (SUPERFAMILY); IPR027417 (SUPERFAMILY)	F:GO:0001733; C:GO:0005794; P:GO:0009247; C:GO:0016021	F:galactosylceramide sulfotransferase activity; C:Golgi apparatus; P:glycolipid biosynthetic process; C:integral component of membrane
[INTERPRO, BLASTED, MAPPED, GO-SLIM]	DERPT_G9853	: Full=Calfacilitin ame: Full=TLC domain-containing 1 Flags: Precursor	299	7	7.16055e-34	56.28	1	C:GO:0005575	C:cellular_component			Coil (COILS); IPR006634 (SMART); IPR006634 (PFAM); mobidb-lite (MOBIDB_LITE); PTHR13439 (PANTHER); PTHR13439:SF4 (PANTHER); NON_CYTOPLASMIC_DOMAIN (PHOBIUS); TRANSMEMBRANE (PHOBIUS); TRANSMEMBRANE (PHOBIUS); TRANSMEMBRANE (PHOBIUS); CYTOPLASMIC_DOMAIN (PHOBIUS); NON_CYTOPLASMIC_DOMAIN (PHOBIUS); CYTOPLASMIC_DOMAIN (PHOBIUS); TRANSMEMBRANE (PHOBIUS); TRANSMEMBRANE (PHOBIUS); TRANSMEMBRANE (PHOBIUS…	C:GO:0016021	C:integral component of membrane
[INTERPRO, BLASTED, MAPPED, GO-SLIM]	DERPT_G9851	: Full=Ribosome biogenesis regulatory homolog	587	10	1.05099e-56	59.78	15	C:GO:0000228; P:GO:0000278; P:GO:0000278; P:GO:0002376; C:GO:0005730; C:GO:0005783; P:GO:0006399; P:GO:0006412; P:GO:0006520; P:GO:0007059; F:GO:0016874; P:GO:0030154; P:GO:0042254; P:GO:0048856; P:GO:0051276	C:nuclear chromosome; P:mitotic cell cycle; P:mitotic cell cycle; P:immune system process; C:nucleolus; C:endoplasmic reticulum; P:tRNA metabolic process; P:translation; P:cellular amino acid metabolic process; P:chromosome segregation; F:ligase activity; P:cell differentiation; P:ribosome biogenesis; P:anatomical structure development; P:chromosome organization			Coil (COILS); IPR007023 (PFAM); mobidb-lite (MOBIDB_LITE); IPR007023 (PANTHER)	C:GO:0005634; P:GO:0042254	C:nucleus; P:ribosome biogenesis
[INTERPRO, BLASTED, MAPPED, GO-SLIM]	DERPT_G9850	: Full=Dol-P-Glc:Glc(2)Man(9) c(2)-PP-Dol alpha-1,2-glucosyltransferase ame: Full=Alpha-1,2-glucosyltransferase ALG10-A ame: Full=Alpha-2-glucosyltransferase ALG10 ame: Full=Asparagine-linked glycosylation 10 ame: Full=Dolichyl-phosphoglucose-dependent glucosyltransferase ALG10	752	20	9.1587e-70	46.49	6	C:GO:0005783; P:GO:0006629; P:GO:0009058; P:GO:0009058; F:GO:0016757; P:GO:0048856	C:endoplasmic reticulum; P:lipid metabolic process; P:biosynthetic process; P:biosynthetic process; F:transferase activity, transferring glycosyl groups; P:anatomical structure development			Coil (COILS); IPR016900 (PFAM); mobidb-lite (MOBIDB_LITE); mobidb-lite (MOBIDB_LITE); mobidb-lite (MOBIDB_LITE); IPR016900 (PANTHER); TRANSMEMBRANE (PHOBIUS); TRANSMEMBRANE (PHOBIUS); TRANSMEMBRANE (PHOBIUS); TRANSMEMBRANE (PHOBIUS); TRANSMEMBRANE (PHOBIUS); NON_CYTOPLASMIC_DOMAIN (PHOBIUS); CYTOPLASMIC_DOMAIN (PHOBIUS); TRANSMEMBRANE (PHOBIUS); NON_CYTOPLASMIC_DOMAIN (PHOBIUS); TRANSMEMBRANE (PH…	F:GO:0004583; C:GO:0005789; P:GO:0006488	F:dolichyl-phosphate-glucose-glycolipid alpha-glucosyltransferase activity; C:endoplasmic reticulum membrane; P:dolichol-linked oligosaccharide biosynthetic process
[INTERPRO, BLASTED, MAPPED, GO-SLIM]	DERPT_G985	: Full=Kinesin heavy chain	968	20	0	72.58	29	P:GO:0000003; P:GO:0000902; C:GO:0005635; C:GO:0005739; C:GO:0005815; C:GO:0005929; P:GO:0007005; P:GO:0007009; P:GO:0007010; P:GO:0007049; P:GO:0007267; F:GO:0008092; P:GO:0008219; P:GO:0009790; P:GO:0016192; F:GO:0016887; F:GO:0019899; P:GO:0021700; P:GO:0030154; P:GO:0030705; C:GO:0031410; C:GO:0032991; P:GO:0040011; P:GO:0042592; F:GO:0043167; P:GO:0048646; P:GO:0051301; P:GO:0055085; P:GO:00…	P:reproduction; P:cell morphogenesis; C:nuclear envelope; C:mitochondrion; C:microtubule organizing center; C:cilium; P:mitochondrion organization; P:plasma membrane organization; P:cytoskeleton organization; P:cell cycle; P:cell-cell signaling; F:cytoskeletal protein binding; P:cell death; P:embryo development; P:vesicle-mediated transport; F:ATPase activity; F:enzyme binding; P:developmental ma…	EC:3.6.1.3; EC:3.6.1.15; EC:3.6.4.4	Adenosinetriphosphatase; Nucleoside-triphosphate phosphatase; Plus-end-directed kinesin ATPase	Coil (COILS); Coil (COILS); Coil (COILS); Coil (COILS); Coil (COILS); Coil (COILS); Coil (COILS); IPR001752 (PRINTS); IPR001752 (SMART); IPR036961 (G3DSA:3.40.850.GENE3D); IPR001752 (PFAM); mobidb-lite (MOBIDB_LITE); IPR027640 (PANTHER); PTHR24115:SF380 (PANTHER); IPR019821 (PROSITE_PATTERNS); IPR001752 (PROSITE_PROFILES); cd01369 (CDD); IPR027417 (SUPERFAMILY)	F:GO:0003777; F:GO:0005524; P:GO:0007018; F:GO:0008017	F:microtubule motor activity; F:ATP binding; P:microtubule-based movement; F:microtubule binding
[INTERPRO, BLASTED, MAPPED, GO-SLIM]	DERPT_G9847	: Full=Transmembrane 9 superfamily member 1 Flags: Precursor	792	20	0	57.1	5	C:GO:0005576; C:GO:0005618; C:GO:0005768; C:GO:0005773; C:GO:0005794	C:extracellular region; C:cell wall; C:endosome; C:vacuole; C:Golgi apparatus			Coil (COILS); IPR004240 (PFAM); mobidb-lite (MOBIDB_LITE); mobidb-lite (MOBIDB_LITE); PTHR10766:SF41 (PANTHER); PTHR10766:SF41 (PANTHER); IPR004240 (PANTHER); IPR004240 (PANTHER); NON_CYTOPLASMIC_DOMAIN (PHOBIUS); CYTOPLASMIC_DOMAIN (PHOBIUS); TRANSMEMBRANE (PHOBIUS); CYTOPLASMIC_DOMAIN (PHOBIUS); NON_CYTOPLASMIC_DOMAIN (PHOBIUS); TRANSMEMBRANE (PHOBIUS); TRANSMEMBRANE (PHOBIUS); NON_CYTOPLASMIC_…	C:GO:0016021	C:integral component of membrane
[INTERPRO, BLASTED, MAPPED, GO-SLIM]	DERPT_G9846	: Full=Enolase-phosphatase E1 ame: Full=2,3-diketo-5-methylthio-1-phosphopentane phosphatase	297	20	2.36318e-38	53.09	6	P:GO:0006520; P:GO:0006790; P:GO:0009058; P:GO:0009058; F:GO:0016791; F:GO:0043167	P:cellular amino acid metabolic process; P:sulfur compound metabolic process; P:biosynthetic process; P:biosynthetic process; F:phosphatase activity; F:ion binding	EC:3.1.3.77; EC:3.1.3.41	Acireductone synthase; 4-nitrophenylphosphatase	IPR023214 (G3DSA:3.40.50.GENE3D); IPR023943 (TIGRFAM); G3DSA:1.10.720.60 (GENE3D); mobidb-lite (MOBIDB_LITE); PTHR20371 (PANTHER); IPR036412 (SUPERFAMILY)	F:GO:0000287; P:GO:0019509; F:GO:0043874	F:magnesium ion binding; P:L-methionine salvage from methylthioadenosine; F:acireductone synthase activity
[INTERPRO, BLASTED, MAPPED, GO-SLIM]	DERPT_G9845	: Full=Proline--tRNA ligase ame: Full=Prolyl-tRNA synthetase Short=	1343	20	0	66.6	14	P:GO:0002376; F:GO:0003729; C:GO:0005739; C:GO:0005829; C:GO:0005840; P:GO:0006399; P:GO:0006412; P:GO:0006520; P:GO:0006950; F:GO:0016874; F:GO:0019899; C:GO:0032991; F:GO:0043167; P:GO:0051186	P:immune system process; F:mRNA binding; C:mitochondrion; C:cytosol; C:ribosome; P:tRNA metabolic process; P:translation; P:cellular amino acid metabolic process; P:response to stress; F:ligase activity; F:enzyme binding; C:protein-containing complex; F:ion binding; P:cofactor metabolic process	EC:6.1.1.15; EC:6.1.1.17	Proline--tRNA ligase; Glutamate--tRNA ligase	Coil (COILS); Coil (COILS); IPR000924 (PRINTS); IPR000738 (SMART); IPR016061 (SMART); IPR014729 (G3DSA:3.40.50.GENE3D); IPR020059 (PFAM); IPR000738 (PFAM); IPR002314 (PFAM); G3DSA:3.30.930.10 (GENE3D); IPR017449 (G3DSA:3.30.110.GENE3D); G3DSA:1.10.287.10 (GENE3D); G3DSA:1.10.287.10 (GENE3D); IPR004154 (PFAM); IPR020056 (G3DSA:2.40.240.GENE3D); IPR016061 (PFAM); IPR004526 (TIGRFAM); IPR020058 (PFA…	F:GO:0000166; F:GO:0004812; F:GO:0004818; F:GO:0004827; F:GO:0005524; C:GO:0005737; P:GO:0006412; P:GO:0006418; P:GO:0006424; P:GO:0006433; P:GO:0043039	F:nucleotide binding; F:aminoacyl-tRNA ligase activity; F:glutamate-tRNA ligase activity; F:proline-tRNA ligase activity; F:ATP binding; C:cytoplasm; P:translation; P:tRNA aminoacylation for protein translation; P:glutamyl-tRNA aminoacylation; P:prolyl-tRNA aminoacylation; P:tRNA aminoacylation
[INTERPRO, BLASTED, MAPPED, GO-SLIM]	DERPT_G9843	: Full=UDP- c:beta-1,3-N-acetylgalactosaminyltransferase 1 Short=Beta-1,3- c-T1 ame: Full=Beta-1,3-galactosyltransferase 3 Short=Beta-1,3- ase 3 Short=Beta3Gal-T3 Short=Beta3 3 Short=b3Gal-T3 ame: Full=Beta-3-Gx-T3 ame: Full=Galactosylgalactosylglucosylceramide beta-D-acetyl-galactosaminyltransferase ame: Full=Globoside synthase ame: Full=UDP-N-acetylgalactosamine:globotriaosylceramide beta-1,3-N…	1286	20	4.9184e-16	47.72	6	C:GO:0005737; P:GO:0006464; P:GO:0009058; P:GO:0009058; F:GO:0016757; C:GO:0043226	C:cytoplasm; P:cellular protein modification process; P:biosynthetic process; P:biosynthetic process; F:transferase activity, transferring glycosyl groups; C:organelle			IPR002659 (PFAM); mobidb-lite (MOBIDB_LITE); mobidb-lite (MOBIDB_LITE); mobidb-lite (MOBIDB_LITE); PTHR11214:SF209 (PANTHER); IPR002659 (PANTHER); CYTOPLASMIC_DOMAIN (PHOBIUS); NON_CYTOPLASMIC_DOMAIN (PHOBIUS); CYTOPLASMIC_DOMAIN (PHOBIUS); TRANSMEMBRANE (PHOBIUS); NON_CYTOPLASMIC_DOMAIN (PHOBIUS); TRANSMEMBRANE (PHOBIUS); TRANSMEMBRANE (PHOBIUS); TMhelix (TMHMM); TMhelix (TMHMM); TMhelix (TMHMM)	P:GO:0006486; F:GO:0008378; C:GO:0016020	P:protein glycosylation; F:galactosyltransferase activity; C:membrane
[INTERPRO, BLASTED, MAPPED, GO-SLIM]	DERPT_G9842	: Full=RISC-loading complex subunit tarbp2	418	20	4.94084e-16	56.22	12	P:GO:0000003; F:GO:0003723; C:GO:0005622; P:GO:0006412; P:GO:0006464; P:GO:0006950; P:GO:0007165; P:GO:0008219; P:GO:0009790; P:GO:0030154; F:GO:0030234; P:GO:0040007	P:reproduction; F:RNA binding; C:intracellular; P:translation; P:cellular protein modification process; P:response to stress; P:signal transduction; P:cell death; P:embryo development; P:cell differentiation; F:enzyme regulator activity; P:growth			IPR014720 (SMART); G3DSA:3.30.160.20 (GENE3D); G3DSA:3.30.160.20 (GENE3D); IPR014720 (PFAM); mobidb-lite (MOBIDB_LITE); IPR033363 (PTHR10910:PANTHER); PTHR10910 (PANTHER); IPR014720 (PROSITE_PROFILES); IPR014720 (PROSITE_PROFILES); cd00048 (CDD); SSF54768 (SUPERFAMILY); SSF54768 (SUPERFAMILY)	F:GO:0003725; F:GO:0008047; P:GO:0030422	F:double-stranded RNA binding; F:enzyme activator activity; P:production of siRNA involved in RNA interference
[INTERPRO, BLASTED, MAPPED, GO-SLIM]	DERPT_G984	: Full=Glyco -N-acetylgalactosamine 3-beta-galactosyltransferase 1 ame: Full=Core 1 O-glycan T-synthase ame: Full=Core 1 UDP-galactose:N-acetylgalactosamine-alpha-R beta 1,3-galactosyltransferase 1 ame: Full=Core 1 beta1,3-galactosyltransferase 1 Short=C1 1 Short=Core 1 beta3-Gal-T1	437	20	8.46522e-136	56.28	12	P:GO:0002376; C:GO:0005576; C:GO:0005794; P:GO:0006464; P:GO:0006629; P:GO:0009058; P:GO:0009058; F:GO:0016757; P:GO:0022607; P:GO:0030154; P:GO:0048646; P:GO:0048856	P:immune system process; C:extracellular region; C:Golgi apparatus; P:cellular protein modification process; P:lipid metabolic process; P:biosynthetic process; P:biosynthetic process; F:transferase activity, transferring glycosyl groups; P:cellular component assembly; P:cell differentiation; P:anatomical structure formation involved in morphogenesis; P:anatomical structure development	EC:2.4.1.122	N-acetylgalactosaminide beta-1,3-galactosyltransferase	IPR003378 (PFAM); G3DSA:3.90.550.50 (GENE3D); IPR026842 (PTHR23033:PANTHER); PTHR23033 (PANTHER); TRANSMEMBRANE (PHOBIUS); NON_CYTOPLASMIC_DOMAIN (PHOBIUS); CYTOPLASMIC_DOMAIN (PHOBIUS); TMhelix (TMHMM)	C:GO:0016020; F:GO:0016263; P:GO:0016266; F:GO:0016757	C:membrane; F:glycoprotein-N-acetylgalactosamine 3-beta-galactosyltransferase activity; P:O-glycan processing; F:transferase activity, transferring glycosyl groups
[INTERPRO, BLASTED, MAPPED, GO-SLIM]	DERPT_G9837	: Full=Ras and Rab interactor 1 ame: Full=Ras interaction interference 1	2164	8	2.318e-79	45.83	5	P:GO:0007165; F:GO:0019899; P:GO:0030154; C:GO:0031410; P:GO:0048856	P:signal transduction; F:enzyme binding; P:cell differentiation; C:cytoplasmic vesicle; P:anatomical structure development			IPR000980 (SMART); IPR000159 (SMART); IPR003123 (SMART); IPR000159 (PFAM); IPR037191 (G3DSA:1.20.1050.GENE3D); IPR003123 (PFAM); IPR036860 (G3DSA:3.30.505.GENE3D); IPR000980 (PFAM); mobidb-lite (MOBIDB_LITE); mobidb-lite (MOBIDB_LITE); mobidb-lite (MOBIDB_LITE); mobidb-lite (MOBIDB_LITE); mobidb-lite (MOBIDB_LITE); mobidb-lite (MOBIDB_LITE); mobidb-lite (MOBIDB_LITE); mobidb-lite (MOBIDB_LITE); m…	P:GO:0007165	P:signal transduction
[INTERPRO, BLASTED, MAPPED, GO-SLIM]	DERPT_G9836	: Full=Transcription elongation factor A N-terminal and central domain-containing ame: Full=TFIIS central domain-containing 1	340	20	2.81781e-92	57.79	12	F:GO:0000988; P:GO:0002376; F:GO:0003677; C:GO:0005654; C:GO:0005730; P:GO:0009058; P:GO:0030154; C:GO:0032991; P:GO:0034641; P:GO:0042592; F:GO:0043167; P:GO:0048856	F:obsolete transcription factor activity, protein binding; P:immune system process; F:DNA binding; C:nucleoplasm; C:nucleolus; P:biosynthetic process; P:cell differentiation; C:protein-containing complex; P:cellular nitrogen compound metabolic process; P:homeostatic process; F:ion binding; P:anatomical structure development			IPR003618 (SMART); IPR003617 (SMART); IPR001222 (SMART); IPR035441 (G3DSA:1.20.930.GENE3D); IPR006289 (TIGRFAM); IPR003618 (PFAM); IPR017923 (PFAM); IPR035100 (PIRSF); IPR001222 (PFAM); IPR036575 (G3DSA:1.10.472.GENE3D); G3DSA:2.20.25.10 (GENE3D); mobidb-lite (MOBIDB_LITE); PTHR11477 (PANTHER); PTHR11477:SF3 (PANTHER); IPR001222 (PROSITE_PATTERNS); IPR001222 (PROSITE_PROFILES); IPR003618 (PROSITE…	F:GO:0003676; C:GO:0005634; P:GO:0006351; P:GO:0006355; F:GO:0008270	F:nucleic acid binding; C:nucleus; P:transcription, DNA-templated; P:regulation of transcription, DNA-templated; F:zinc ion binding
[INTERPRO, BLASTED, MAPPED, GO-SLIM]	DERPT_G9835	: Full=Nod factor export ATP-binding I ame: Full=Nodulation ATP-binding I	818	20	6.19412e-77	57.92	5	C:GO:0005886; F:GO:0016887; C:GO:0032991; F:GO:0043167; P:GO:0055085	C:plasma membrane; F:ATPase activity; C:protein-containing complex; F:ion binding; P:transmembrane transport	EC:3.6.1.3; EC:3.6.1.15	Adenosinetriphosphatase; Nucleoside-triphosphate phosphatase	IPR003593 (SMART); PF12698 (PFAM); IPR003439 (PFAM); G3DSA:3.40.50.300 (GENE3D); PTHR43038 (PANTHER); PTHR43038 (PANTHER); PTHR43038:SF5 (PANTHER); PTHR43038:SF5 (PANTHER); IPR017871 (PROSITE_PATTERNS); TRANSMEMBRANE (PHOBIUS); TRANSMEMBRANE (PHOBIUS); CYTOPLASMIC_DOMAIN (PHOBIUS); CYTOPLASMIC_DOMAIN (PHOBIUS); TRANSMEMBRANE (PHOBIUS); TRANSMEMBRANE (PHOBIUS); NON_CYTOPLASMIC_DOMAIN (PHOBIUS); TR…	F:GO:0005524; C:GO:0016020; C:GO:0016021; F:GO:0016887; C:GO:0043190; P:GO:0055085	F:ATP binding; C:membrane; C:integral component of membrane; F:ATPase activity; C:ATP-binding cassette (ABC) transporter complex; P:transmembrane transport
[INTERPRO, BLASTED, MAPPED, GO-SLIM]	DERPT_G9834	: Full=Hemicentin-1 ame: Full=Fibulin-6 Short=FIBL-6 Flags: Precursor	1754	5	7.14977e-10	41.11	9	C:GO:0005576; C:GO:0005737; P:GO:0007010; F:GO:0008092; P:GO:0022607; P:GO:0030154; C:GO:0043226; P:GO:0048646; P:GO:0048856	C:extracellular region; C:cytoplasm; P:cytoskeleton organization; F:cytoskeletal protein binding; P:cellular component assembly; P:cell differentiation; C:organelle; P:anatomical structure formation involved in morphogenesis; P:anatomical structure development			IPR003599 (SMART); IPR003598 (SMART); IPR013783 (G3DSA:2.60.40.GENE3D); PF13927 (PFAM); IPR013783 (G3DSA:2.60.40.GENE3D); IPR013783 (G3DSA:2.60.40.GENE3D); mobidb-lite (MOBIDB_LITE); mobidb-lite (MOBIDB_LITE); mobidb-lite (MOBIDB_LITE); mobidb-lite (MOBIDB_LITE); mobidb-lite (MOBIDB_LITE); mobidb-lite (MOBIDB_LITE); mobidb-lite (MOBIDB_LITE); mobidb-lite (MOBIDB_LITE); TRANSMEMBRANE (PHOBIUS); CY…	no GO terms	no GO terms
[INTERPRO, BLASTED, MAPPED, GO-SLIM]	DERPT_G9830	: Full=Rho guanine nucleotide exchange factor 9 ame: Full=Collybistin ame: Full=Rac Cdc42 guanine nucleotide exchange factor 9	853	20	2.69497e-58	45.55	7	C:GO:0005737; P:GO:0006810; P:GO:0007165; F:GO:0019899; P:GO:0022607; F:GO:0030234; P:GO:0048856	C:cytoplasm; P:transport; P:signal transduction; F:enzyme binding; P:cellular component assembly; F:enzyme regulator activity; P:anatomical structure development			Coil (COILS); IPR001452 (SMART); IPR000219 (SMART); IPR035899 (G3DSA:1.20.900.GENE3D); G3DSA:2.30.30.40 (GENE3D); IPR000219 (PFAM); IPR001452 (PFAM); IPR011993 (G3DSA:2.30.29.GENE3D); mobidb-lite (MOBIDB_LITE); PTHR22826 (PANTHER); PTHR22826 (PANTHER); PTHR22826:SF145 (PANTHER); PTHR22826:SF145 (PANTHER); IPR000219 (PROSITE_PROFILES); IPR001452 (PROSITE_PROFILES); IPR000219 (CDD); IPR035899 (SUPE…	F:GO:0005089; F:GO:0005515; P:GO:0035023	F:Rho guanyl-nucleotide exchange factor activity; F:protein binding; P:regulation of Rho protein signal transduction
[INTERPRO, BLASTED, MAPPED, GO-SLIM]	DERPT_G983	: Full=Cold-inducible RNA-binding ame: Full=A18 hnRNP ame: Full=Glycine-rich RNA-binding CIRP	311	20	1.26677e-56	65.54	11	P:GO:0000003; F:GO:0003729; C:GO:0005635; C:GO:0005730; C:GO:0005829; C:GO:0005840; P:GO:0006397; P:GO:0006412; P:GO:0006950; P:GO:0009790; P:GO:0022618	P:reproduction; F:mRNA binding; C:nuclear envelope; C:nucleolus; C:cytosol; C:ribosome; P:mRNA processing; P:translation; P:response to stress; P:embryo development; P:ribonucleoprotein complex assembly			IPR000504 (SMART); IPR000504 (PFAM); IPR012677 (G3DSA:3.30.70.GENE3D); mobidb-lite (MOBIDB_LITE); mobidb-lite (MOBIDB_LITE); PTHR15241 (PANTHER); PTHR15241:SF1 (PANTHER); IPR000504 (PROSITE_PROFILES); cd12363 (CDD); IPR035979 (SUPERFAMILY)	F:GO:0003676	F:nucleic acid binding
[INTERPRO, BLASTED, MAPPED, GO-SLIM]	DERPT_G9829	: Full=60S ribosomal L32 ame: Full=Ribosomal 49	134	20	3.31976e-78	82.3	8	C:GO:0000228; F:GO:0003735; C:GO:0005730; C:GO:0005794; C:GO:0005829; C:GO:0005840; P:GO:0006412; P:GO:0042254	C:nuclear chromosome; F:structural constituent of ribosome; C:nucleolus; C:Golgi apparatus; C:cytosol; C:ribosome; P:translation; P:ribosome biogenesis			IPR001515 (SMART); IPR001515 (PFAM); PTHR23413:SF13 (PANTHER); IPR001515 (PANTHER); IPR018263 (PROSITE_PATTERNS); IPR001515 (PRODOM); IPR001515 (CDD); IPR036351 (SUPERFAMILY)	F:GO:0003735; C:GO:0005622; C:GO:0005840; P:GO:0006412	F:structural constituent of ribosome; C:intracellular; C:ribosome; P:translation
[INTERPRO, BLASTED, MAPPED, GO-SLIM]	DERPT_G9828	: Full=Ubiquitin 7	460	3	1.21696e-06	41.53	1	F:GO:0003674	F:molecular_function			IPR015940 (SMART); G3DSA:1.10.8.10 (GENE3D); IPR015940 (PFAM); G3DSA:3.10.20.90 (GENE3D); mobidb-lite (MOBIDB_LITE); mobidb-lite (MOBIDB_LITE); mobidb-lite (MOBIDB_LITE); mobidb-lite (MOBIDB_LITE); mobidb-lite (MOBIDB_LITE); IPR015496 (PANTHER); PTHR10677:SF25 (PANTHER); IPR015940 (PROSITE_PROFILES); cd01769 (CDD); cd14326 (CDD); IPR009060 (SUPERFAMILY); IPR029071 (SUPERFAMILY)	F:GO:0005515	F:protein binding
[INTERPRO, BLASTED, MAPPED, GO-SLIM]	DERPT_G9827	: Full=TBC1 domain family member 7	389	5	1.17237e-19	50	1	P:GO:0008150	P:biological_process			G3DSA:1.10.472.80 (GENE3D); G3DSA:1.10.10.750 (GENE3D); mobidb-lite (MOBIDB_LITE)	no GO terms	no GO terms
[INTERPRO, BLASTED, MAPPED, GO-SLIM]	DERPT_G9826	: Full=Leukocyte elastase inhibitor ame: Full=Serpin B1	563	20	5.17516e-38	46.64	2	C:GO:0005615; P:GO:0008150	C:extracellular space; P:biological_process			IPR023796 (SMART); G3DSA:3.30.497.10 (GENE3D); IPR023796 (PFAM); G3DSA:2.30.39.10 (GENE3D); mobidb-lite (MOBIDB_LITE); mobidb-lite (MOBIDB_LITE); IPR000215 (PANTHER); IPR023795 (PROSITE_PATTERNS); SIGNAL_PEPTIDE_C_REGION (PHOBIUS); SIGNAL_PEPTIDE_N_REGION (PHOBIUS); NON_CYTOPLASMIC_DOMAIN (PHOBIUS); SIGNAL_PEPTIDE (PHOBIUS); SIGNAL_PEPTIDE_H_REGION (PHOBIUS); cd00172 (CDD); SignalP-noTM (SIGNALP_…	C:GO:0005615	C:extracellular space
[INTERPRO, BLASTED, MAPPED, GO-SLIM]	DERPT_G9825	: Full=Cell cycle control 50A ame: Full=P4-ATPase flippase complex beta subunit TMEM30A ame: Full=Transmembrane 30A	2879	20	9.63938e-150	62.25	17	P:GO:0000003; C:GO:0005654; C:GO:0005829; C:GO:0005886; P:GO:0005975; P:GO:0005975; P:GO:0006810; P:GO:0006810; P:GO:0009058; P:GO:0009790; F:GO:0016779; P:GO:0030154; C:GO:0031410; P:GO:0034641; P:GO:0044281; P:GO:0061024; P:GO:0061024	P:reproduction; C:nucleoplasm; C:cytosol; C:plasma membrane; P:carbohydrate metabolic process; P:carbohydrate metabolic process; P:transport; P:transport; P:biosynthetic process; P:embryo development; F:nucleotidyltransferase activity; P:cell differentiation; C:cytoplasmic vesicle; P:cellular nitrogen compound metabolic process; P:small molecule metabolic process; P:membrane organization; P:membr…	EC:2.7.7.23; EC:2.7.7.64; EC:2.7.7.9	UDP-N-acetylglucosamine diphosphorylase; UTP-monosaccharide-1-phosphate uridylyltransferase; UTP--glucose-1-phosphate uridylyltransferase	IPR005045 (PFAM); IPR029044 (G3DSA:3.90.550.GENE3D); IPR002618 (PFAM); mobidb-lite (MOBIDB_LITE); mobidb-lite (MOBIDB_LITE); mobidb-lite (MOBIDB_LITE); PTHR11952:SF6 (PANTHER); PTHR11952 (PANTHER); CYTOPLASMIC_DOMAIN (PHOBIUS); TRANSMEMBRANE (PHOBIUS); NON_CYTOPLASMIC_DOMAIN (PHOBIUS); TRANSMEMBRANE (PHOBIUS); TRANSMEMBRANE (PHOBIUS); TRANSMEMBRANE (PHOBIUS); TRANSMEMBRANE (PHOBIUS); NON_CYTOPLAS…	P:GO:0008152; C:GO:0016020; F:GO:0070569	P:metabolic process; C:membrane; F:uridylyltransferase activity
[INTERPRO, BLASTED, MAPPED, GO-SLIM]	DERPT_G9823	: Full=Vacuolar -sorting-associated 36 ame: Full=ESCRT-II complex subunit VPS36	242	10	1.17033e-63	62.66	14	F:GO:0003729; C:GO:0005576; C:GO:0005764; C:GO:0005768; C:GO:0005829; P:GO:0006810; P:GO:0006914; P:GO:0007165; P:GO:0008219; P:GO:0008283; P:GO:0022607; F:GO:0032182; C:GO:0032991; P:GO:0050877	F:mRNA binding; C:extracellular region; C:lysosome; C:endosome; C:cytosol; P:transport; P:autophagy; P:signal transduction; P:cell death; P:cell proliferation; P:cellular component assembly; F:ubiquitin-like protein binding; C:protein-containing complex; P:nervous system process			IPR036388 (G3DSA:1.10.10.GENE3D); PF04157 (PFAM); IPR036388 (G3DSA:1.10.10.GENE3D); IPR037855 (PANTHER); IPR036390 (SUPERFAMILY); IPR036390 (SUPERFAMILY)	C:GO:0000814; P:GO:0032509; F:GO:0043130	C:ESCRT II complex; P:endosome transport via multivesicular body sorting pathway; F:ubiquitin binding
[INTERPRO, BLASTED, MAPPED, GO-SLIM]	DERPT_G9822	: Full=Vesicular inhibitory amino acid transporter ame: Full=GABA and glycine transporter ame: Full=Solute carrier family 32 member 1 ame: Full=Vesicular GABA transporter	1932	13	3.04131e-156	57.97	7	C:GO:0005886; P:GO:0007267; F:GO:0022857; F:GO:0022857; F:GO:0022857; C:GO:0031410; P:GO:0042592	C:plasma membrane; P:cell-cell signaling; F:transmembrane transporter activity; F:transmembrane transporter activity; F:transmembrane transporter activity; C:cytoplasmic vesicle; P:homeostatic process			Coil (COILS); Coil (COILS); Coil (COILS); Coil (COILS); Coil (COILS); Coil (COILS); Coil (COILS); Coil (COILS); Coil (COILS); Coil (COILS); Coil (COILS); Coil (COILS); Coil (COILS); Coil (COILS); Coil (COILS); IPR000237 (SMART); G3DSA:1.10.220.60 (GENE3D); IPR000237 (PFAM); IPR013057 (PFAM); mobidb-lite (MOBIDB_LITE); mobidb-lite (MOBIDB_LITE); mobidb-lite (MOBIDB_LITE); PTHR22950 (PANTHER); PTHR…	no GO terms	no GO terms
[INTERPRO, BLASTED, MAPPED, GO-SLIM]	DERPT_G9821	: Full=Roquin-1 ame: Full=RING finger and C3H zinc finger 1 ame: Full=RING finger and CCCH-type zinc finger domain-containing 1	306	6	1.56468e-77	70.12	22	P:GO:0002376; F:GO:0003677; F:GO:0003729; C:GO:0005654; C:GO:0005737; P:GO:0006412; P:GO:0006464; P:GO:0006950; P:GO:0007155; P:GO:0007155; P:GO:0007165; P:GO:0007568; P:GO:0008283; P:GO:0022618; P:GO:0030154; P:GO:0034655; P:GO:0040007; P:GO:0042592; F:GO:0043167; C:GO:0043226; P:GO:0048646; P:GO:0048856	P:immune system process; F:DNA binding; F:mRNA binding; C:nucleoplasm; C:cytoplasm; P:translation; P:cellular protein modification process; P:response to stress; P:cell adhesion; P:cell adhesion; P:signal transduction; P:aging; P:cell proliferation; P:ribonucleoprotein complex assembly; P:cell differentiation; P:nucleobase-containing compound catabolic process; P:growth; P:homeostatic process; F:…			Coil (COILS); G3DSA:1.20.120.1790 (GENE3D); PTHR13139 (PANTHER); PTHR13139:SF54 (PANTHER)	no GO terms	no GO terms
[INTERPRO, BLASTED, MAPPED, GO-SLIM]	DERPT_G982	: Full=F-box only 33 ame: Full=AIG30-12-1	927	2	1.04934e-08	42.99	2	F:GO:0003674; P:GO:0009058	F:molecular_function; P:biosynthetic process			Coil (COILS); IPR001810 (SMART); IPR032675 (G3DSA:3.80.10.GENE3D); IPR001810 (PFAM); IPR036717 (G3DSA:3.30.1410.GENE3D); G3DSA:1.20.1280.50 (GENE3D); mobidb-lite (MOBIDB_LITE); IPR001810 (PROSITE_PROFILES); IPR036047 (SUPERFAMILY)	F:GO:0005515; P:GO:0009890	F:protein binding; P:negative regulation of biosynthetic process
[INTERPRO, BLASTED, MAPPED, GO-SLIM]	DERPT_G9817	: Full=m7 diphosphatase ame: Full=DCS-1 ame: Full=Decapping scavenger enzyme ame: Full=Hint-related 7meGMP-directed hydrolase ame: Full=Histidine triad nucleotide-binding 5 ame: Full=Histidine triad member 5 Short=HINT-5 ame: Full=Scavenger mRNA-decapping enzyme	325	10	5.50936e-56	55.25	7	F:GO:0003723; C:GO:0005654; C:GO:0005739; P:GO:0006397; P:GO:0006950; P:GO:0008219; P:GO:0034655	F:RNA binding; C:nucleoplasm; C:mitochondrion; P:mRNA processing; P:response to stress; P:cell death; P:nucleobase-containing compound catabolic process	EC:3.6.1.30	Acting on acid anhydrides	PF11969 (PFAM); IPR036265 (G3DSA:3.30.428.GENE3D); IPR008594 (PIRSF); IPR011145 (G3DSA:3.30.200.GENE3D); IPR008594 (PFAM); IPR008594 (PANTHER); IPR036265 (SUPERFAMILY); IPR011145 (SUPERFAMILY)	P:GO:0000290; F:GO:0016787	P:deadenylation-dependent decapping of nuclear-transcribed mRNA; F:hydrolase activity
[INTERPRO, BLASTED, MAPPED, GO-SLIM]	DERPT_G9813	: Full=U2 small nuclear ribonucleo A Short=U2 snRNP A	245	20	4.37968e-82	58.36	14	P:GO:0000003; P:GO:0000278; P:GO:0000278; F:GO:0003723; C:GO:0005654; C:GO:0005730; C:GO:0005829; P:GO:0006397; P:GO:0006950; C:GO:0009536; P:GO:0022618; P:GO:0048856; P:GO:0050877; P:GO:0051276	P:reproduction; P:mitotic cell cycle; P:mitotic cell cycle; F:RNA binding; C:nucleoplasm; C:nucleolus; C:cytosol; P:mRNA processing; P:response to stress; C:plastid; P:ribonucleoprotein complex assembly; P:anatomical structure development; P:nervous system process; P:chromosome organization			IPR032675 (G3DSA:3.80.10.GENE3D); PF14580 (PFAM); PTHR10552 (PANTHER); PTHR10552:SF6 (PANTHER); PTHR10552 (PANTHER); IPR001611 (PROSITE_PROFILES); IPR001611 (PROSITE_PROFILES); IPR001611 (PROSITE_PROFILES); IPR001611 (PROSITE_PROFILES); SSF52058 (SUPERFAMILY)	F:GO:0005515	F:protein binding
[INTERPRO, BLASTED, MAPPED, GO-SLIM]	DERPT_G9812	: Full=Endophilin-B1 ame: Full=SH3 domain-containing GRB2 B1	427	20	1.69892e-96	48.92	18	C:GO:0005739; P:GO:0006457; P:GO:0006629; P:GO:0006810; P:GO:0006914; P:GO:0007005; P:GO:0007165; P:GO:0008219; F:GO:0008289; P:GO:0009058; P:GO:0009058; F:GO:0016746; P:GO:0022607; C:GO:0031410; C:GO:0032991; F:GO:0043167; P:GO:0061024; P:GO:0061024	C:mitochondrion; P:protein folding; P:lipid metabolic process; P:transport; P:autophagy; P:mitochondrion organization; P:signal transduction; P:cell death; F:lipid binding; P:biosynthetic process; P:biosynthetic process; F:transferase activity, transferring acyl groups; P:cellular component assembly; C:cytoplasmic vesicle; C:protein-containing complex; F:ion binding; P:membrane organization; P:me…			Coil (COILS); Coil (COILS); IPR001452 (SMART); IPR004148 (SMART); IPR027267 (G3DSA:1.20.1270.GENE3D); G3DSA:2.30.30.40 (GENE3D); IPR004148 (PFAM); IPR001452 (PFAM); PTHR44071 (PANTHER); IPR004148 (PROSITE_PROFILES); IPR001452 (PROSITE_PROFILES); IPR036028 (SUPERFAMILY); IPR027267 (SUPERFAMILY)	F:GO:0005515; C:GO:0005737	F:protein binding; C:cytoplasm
[INTERPRO, BLASTED, MAPPED, GO-SLIM]	DERPT_G9811	: Full=Multidrug resistance-associated 1 ame: Full=ATP-binding cassette sub-family C member 1 ame: Full=Leukotriene C(4) transporter Short=LTC4 transporter	1408	20	0	54.39	11	C:GO:0005773; C:GO:0005886; P:GO:0006790; F:GO:0016887; F:GO:0022857; F:GO:0022857; F:GO:0022857; P:GO:0034641; P:GO:0042592; F:GO:0043167; P:GO:0048856	C:vacuole; C:plasma membrane; P:sulfur compound metabolic process; F:ATPase activity; F:transmembrane transporter activity; F:transmembrane transporter activity; F:transmembrane transporter activity; P:cellular nitrogen compound metabolic process; P:homeostatic process; F:ion binding; P:anatomical structure development	EC:3.6.1.3; EC:3.6.1.15	Adenosinetriphosphatase; Nucleoside-triphosphate phosphatase	IPR003593 (SMART); G3DSA:3.40.50.300 (GENE3D); IPR011527 (PFAM); IPR036640 (G3DSA:1.20.1560.GENE3D); IPR003439 (PFAM); G3DSA:3.40.50.300 (GENE3D); mobidb-lite (MOBIDB_LITE); mobidb-lite (MOBIDB_LITE); mobidb-lite (MOBIDB_LITE); PTHR24223:SF271 (PANTHER); PTHR24223 (PANTHER); IPR017871 (PROSITE_PATTERNS); IPR017871 (PROSITE_PATTERNS); NON_CYTOPLASMIC_DOMAIN (PHOBIUS); TRANSMEMBRANE (PHOBIUS); TRAN…	F:GO:0005524; C:GO:0016021; F:GO:0016887; F:GO:0042626; P:GO:0055085	F:ATP binding; C:integral component of membrane; F:ATPase activity; F:ATPase activity, coupled to transmembrane movement of substances; P:transmembrane transport
[INTERPRO, BLASTED, MAPPED, GO-SLIM]	DERPT_G9810	: Full=E3 ubiquitin- ligase synoviolin ame: Full=RING-type E3 ubiquitin transferase synoviolin ame: Full=Synovial apoptosis inhibitor 1 Flags: Precursor	345	20	4.79908e-25	49.94	6	C:GO:0005783; P:GO:0006464; P:GO:0006950; P:GO:0009056; P:GO:0009056; F:GO:0016874	C:endoplasmic reticulum; P:cellular protein modification process; P:response to stress; P:catabolic process; P:catabolic process; F:ligase activity			IPR001841 (SMART); IPR001841 (PFAM); IPR013083 (G3DSA:3.30.40.GENE3D); IPR032832 (PANTHER); TRANSMEMBRANE (PHOBIUS); TRANSMEMBRANE (PHOBIUS); TRANSMEMBRANE (PHOBIUS); NON_CYTOPLASMIC_DOMAIN (PHOBIUS); TRANSMEMBRANE (PHOBIUS); NON_CYTOPLASMIC_DOMAIN (PHOBIUS); NON_CYTOPLASMIC_DOMAIN (PHOBIUS); CYTOPLASMIC_DOMAIN (PHOBIUS); NON_CYTOPLASMIC_DOMAIN (PHOBIUS); TRANSMEMBRANE (PHOBIUS); CYTOPLASMIC_DOMA…	C:GO:0000836; P:GO:0016567; P:GO:0030433; F:GO:0061630	C:Hrd1p ubiquitin ligase complex; P:protein ubiquitination; P:ubiquitin-dependent ERAD pathway; F:ubiquitin protein ligase activity
[INTERPRO, BLASTED, MAPPED, GO-SLIM]	DERPT_G981	: Full=ATP-binding cassette sub-family F member 3	837	20	0	67.06	13	C:GO:0005634; C:GO:0005739; C:GO:0005783; C:GO:0005829; C:GO:0005840; C:GO:0005886; P:GO:0006412; P:GO:0006913; P:GO:0006950; F:GO:0016887; P:GO:0042254; F:GO:0043167; P:GO:0044281	C:nucleus; C:mitochondrion; C:endoplasmic reticulum; C:cytosol; C:ribosome; C:plasma membrane; P:translation; P:nucleocytoplasmic transport; P:response to stress; F:ATPase activity; P:ribosome biogenesis; F:ion binding; P:small molecule metabolic process	EC:3.6.1.3; EC:3.6.1.15	Adenosinetriphosphatase; Nucleoside-triphosphate phosphatase	Coil (COILS); IPR003593 (SMART); IPR012883 (PFAM); IPR011679 (PFAM); G3DSA:3.40.50.300 (GENE3D); IPR032781 (PFAM); IPR036356 (G3DSA:1.20.1150.GENE3D); G3DSA:3.40.50.300 (GENE3D); G3DSA:3.40.30.10 (GENE3D); IPR003439 (PFAM); mobidb-lite (MOBIDB_LITE); PTHR19211:SF15 (PANTHER); PTHR19211 (PANTHER); IPR017871 (PROSITE_PATTERNS); IPR003439 (PROSITE_PROFILES); IPR003439 (PROSITE_PROFILES); cd03221 (CD…	F:GO:0005524; C:GO:0005783; C:GO:0005788; P:GO:0009306; F:GO:0016887	F:ATP binding; C:endoplasmic reticulum; C:endoplasmic reticulum lumen; P:protein secretion; F:ATPase activity
[INTERPRO, BLASTED, MAPPED, GO-SLIM]	DERPT_G9809	: Full=Solute carrier family facilitated glucose transporter member 3 ame: Full=Glucose transporter type brain Short=GLUT-3	844	20	0	65.46	17	C:GO:0005576; C:GO:0005634; C:GO:0005768; C:GO:0005794; C:GO:0005829; C:GO:0005886; P:GO:0006950; P:GO:0007267; P:GO:0009058; P:GO:0021700; F:GO:0022857; F:GO:0022857; F:GO:0022857; P:GO:0030154; P:GO:0043473; P:GO:0048856; P:GO:0050877	C:extracellular region; C:nucleus; C:endosome; C:Golgi apparatus; C:cytosol; C:plasma membrane; P:response to stress; P:cell-cell signaling; P:biosynthetic process; P:developmental maturation; F:transmembrane transporter activity; F:transmembrane transporter activity; F:transmembrane transporter activity; P:cell differentiation; P:pigmentation; P:anatomical structure development; P:nervous system…			IPR003663 (PRINTS); G3DSA:1.20.1250.20 (GENE3D); IPR005828 (PFAM); IPR003663 (TIGRFAM); mobidb-lite (MOBIDB_LITE); mobidb-lite (MOBIDB_LITE); mobidb-lite (MOBIDB_LITE); mobidb-lite (MOBIDB_LITE); mobidb-lite (MOBIDB_LITE); mobidb-lite (MOBIDB_LITE); PTHR23503 (PANTHER); PTHR23503:SF92 (PANTHER); IPR005829 (PROSITE_PATTERNS); TRANSMEMBRANE (PHOBIUS); TRANSMEMBRANE (PHOBIUS); CYTOPLASMIC_DOMAIN (PH…	F:GO:0005215; C:GO:0016020; C:GO:0016021; F:GO:0022857; P:GO:0055085	F:transporter activity; C:membrane; C:integral component of membrane; F:transmembrane transporter activity; P:transmembrane transport
[INTERPRO, BLASTED, MAPPED, GO-SLIM]	DERPT_G9807	: Full=F-box only 11	1279	6	0	68.77	11	P:GO:0000003; C:GO:0005694; C:GO:0005730; C:GO:0005737; P:GO:0006464; F:GO:0008168; P:GO:0008219; P:GO:0009790; F:GO:0043167; P:GO:0048870; P:GO:0050877	P:reproduction; C:chromosome; C:nucleolus; C:cytoplasm; P:cellular protein modification process; F:methyltransferase activity; P:cell death; P:embryo development; F:ion binding; P:cell motility; P:nervous system process			IPR003126 (SMART); IPR006626 (SMART); IPR001810 (SMART); IPR006633 (SMART); G3DSA:1.20.1280.50 (GENE3D); IPR012334 (G3DSA:2.160.20.GENE3D); IPR022441 (TIGRFAM); IPR012334 (G3DSA:2.160.20.GENE3D); IPR007742 (PFAM); IPR003126 (PFAM); IPR001810 (PFAM); PF13229 (PFAM); mobidb-lite (MOBIDB_LITE); mobidb-lite (MOBIDB_LITE); mobidb-lite (MOBIDB_LITE); mobidb-lite (MOBIDB_LITE); mobidb-lite (MOBIDB_LITE)…	C:GO:0000151; F:GO:0005515; F:GO:0008270; P:GO:0016567	C:ubiquitin ligase complex; F:protein binding; F:zinc ion binding; P:protein ubiquitination
[INTERPRO, BLASTED, MAPPED, GO-SLIM]	DERPT_G9806	: Full=Glutathione S-transferase Mu 1 ame: Full=GST class-mu 1 ame: Full=GSTM1-1	279	20	1.99897e-58	62.7	11	C:GO:0005576; C:GO:0005737; P:GO:0006790; P:GO:0007165; F:GO:0016765; F:GO:0019899; P:GO:0034641; P:GO:0042592; F:GO:0043167; C:GO:0043226; P:GO:0055085	C:extracellular region; C:cytoplasm; P:sulfur compound metabolic process; P:signal transduction; F:transferase activity, transferring alkyl or aryl (other than methyl) groups; F:enzyme binding; P:cellular nitrogen compound metabolic process; P:homeostatic process; F:ion binding; C:organelle; P:transmembrane transport	EC:2.5.1.18	Glutathione transferase	Coil (COILS); IPR004046 (PFAM); G3DSA:1.20.1050.10 (GENE3D); G3DSA:3.40.30.10 (GENE3D); IPR004045 (PFAM); mobidb-lite (MOBIDB_LITE); PTHR11571 (PANTHER); PTHR11571:SF137 (PANTHER); IPR004045 (PROSITE_PROFILES); IPR010987 (PROSITE_PROFILES); cd03075 (CDD); IPR036282 (SUPERFAMILY); IPR036249 (SUPERFAMILY)	F:GO:0005515	F:protein binding
[INTERPRO, BLASTED, MAPPED, GO-SLIM]	DERPT_G9805	: Full=FAD-dependent oxidoreductase domain-containing 1	580	12	2.17585e-115	47.29	2	C:GO:0005739; F:GO:0016491	C:mitochondrion; F:oxidoreductase activity			IPR006076 (PFAM); G3DSA:3.30.9.10 (GENE3D); IPR036188 (G3DSA:3.50.50.GENE3D); mobidb-lite (MOBIDB_LITE); PTHR13847:SF44 (PANTHER); PTHR13847 (PANTHER); IPR036188 (SUPERFAMILY)	F:GO:0016491; P:GO:0055114	F:oxidoreductase activity; P:oxidation-reduction process
[INTERPRO, BLASTED, MAPPED, GO-SLIM]	DERPT_G9804	: Full=Calcium load-activated calcium channel Short=CLAC channel ame: Full=Transmembrane and coiled-coil domain-containing 1	182	4	4.88505e-90	81.92	13	C:GO:0005783; C:GO:0005794; P:GO:0006950; P:GO:0007010; P:GO:0007165; F:GO:0022857; F:GO:0022857; F:GO:0022857; P:GO:0030154; P:GO:0042592; P:GO:0048646; P:GO:0048856; P:GO:0065003	C:endoplasmic reticulum; C:Golgi apparatus; P:response to stress; P:cytoskeleton organization; P:signal transduction; F:transmembrane transporter activity; F:transmembrane transporter activity; F:transmembrane transporter activity; P:cell differentiation; P:homeostatic process; P:anatomical structure formation involved in morphogenesis; P:anatomical structure development; P:protein-containing com…			Coil (COILS); Coil (COILS); IPR002809 (SMART); IPR008559 (PIRSF); IPR002809 (PFAM); mobidb-lite (MOBIDB_LITE); IPR008559 (PANTHER); CYTOPLASMIC_DOMAIN (PHOBIUS); NON_CYTOPLASMIC_DOMAIN (PHOBIUS); TRANSMEMBRANE (PHOBIUS); TRANSMEMBRANE (PHOBIUS); NON_CYTOPLASMIC_DOMAIN (PHOBIUS); TMhelix (TMHMM); TMhelix (TMHMM)	F:GO:0005262; C:GO:0016020; C:GO:0030176; P:GO:0032469	F:calcium channel activity; C:membrane; C:integral component of endoplasmic reticulum membrane; P:endoplasmic reticulum calcium ion homeostasis
[INTERPRO, BLASTED, MAPPED, GO-SLIM]	DERPT_G9801	: Full=Transmembrane 203	122	4	2.74912e-11	56.57	8	P:GO:0000003; P:GO:0002376; F:GO:0003674; C:GO:0005783; P:GO:0006914; P:GO:0006950; P:GO:0007005; P:GO:0042592	P:reproduction; P:immune system process; F:molecular_function; C:endoplasmic reticulum; P:autophagy; P:response to stress; P:mitochondrion organization; P:homeostatic process			IPR019396 (PFAM); PTHR13568:SF9 (PANTHER); PTHR13568 (PANTHER); TRANSMEMBRANE (PHOBIUS); NON_CYTOPLASMIC_DOMAIN (PHOBIUS); TRANSMEMBRANE (PHOBIUS); SIGNAL_PEPTIDE_N_REGION (PHOBIUS); CYTOPLASMIC_DOMAIN (PHOBIUS); NON_CYTOPLASMIC_DOMAIN (PHOBIUS); SIGNAL_PEPTIDE_C_REGION (PHOBIUS); SIGNAL_PEPTIDE (PHOBIUS); SIGNAL_PEPTIDE_H_REGION (PHOBIUS); TRANSMEMBRANE (PHOBIUS); CYTOPLASMIC_DOMAIN (PHOBIUS); T…	no GO terms	no GO terms
[INTERPRO, BLASTED, MAPPED, GO-SLIM]	DERPT_G9800	: Full=Peptide chain release factor 1 Short=RF-1	201	20	1.70201e-28	63.12	5	C:GO:0005739; C:GO:0005840; P:GO:0006457; F:GO:0008135; C:GO:0032991	C:mitochondrion; C:ribosome; P:protein folding; F:translation factor activity, RNA binding; C:protein-containing complex	EC:3.1.1.29; EC:3.1.1.1	Aminoacyl-tRNA hydrolase; Carboxylesterase	Coil (COILS); IPR008011 (PFAM); IPR000352 (PFAM); G3DSA:3.30.160.20 (GENE3D); mobidb-lite (MOBIDB_LITE); PTHR11075:SF57 (PANTHER); PTHR11075 (PANTHER); SSF75620 (SUPERFAMILY)	F:GO:0003747; P:GO:0006415	F:translation release factor activity; P:translational termination
[INTERPRO, BLASTED, MAPPED, GO-SLIM]	DERPT_G980	: Full=DNA ligase 1 ame: Full=DNA ligase I ame: Full=Polydeoxyribonucleotide synthase	725	20	0	63.38	15	P:GO:0000003; C:GO:0000228; P:GO:0000278; F:GO:0003677; C:GO:0005654; C:GO:0005730; C:GO:0005739; C:GO:0005794; P:GO:0006259; P:GO:0006950; P:GO:0009058; F:GO:0016874; F:GO:0043167; P:GO:0048856; P:GO:0051276	P:reproduction; C:nuclear chromosome; P:mitotic cell cycle; F:DNA binding; C:nucleoplasm; C:nucleolus; C:mitochondrion; C:Golgi apparatus; P:DNA metabolic process; P:response to stress; P:biosynthetic process; F:ligase activity; F:ion binding; P:anatomical structure development; P:chromosome organization	EC:6.5.1.1	DNA ligase (ATP)	IPR012310 (PFAM); G3DSA:2.40.50.140 (GENE3D); G3DSA:3.30.1490.70 (GENE3D); G3DSA:3.30.470.30 (GENE3D); IPR012309 (PFAM); IPR012308 (PFAM); IPR000977 (TIGRFAM); IPR036599 (G3DSA:1.10.3260.GENE3D); mobidb-lite (MOBIDB_LITE); PTHR10459 (PANTHER); PTHR10459:SF10 (PANTHER); IPR016059 (PROSITE_PATTERNS); IPR016059 (PROSITE_PATTERNS); IPR012310 (PROSITE_PROFILES); cd07969 (CDD); cd07900 (CDD); IPR012340…	F:GO:0003677; F:GO:0003909; F:GO:0003910; F:GO:0005524; P:GO:0006281; P:GO:0006310; P:GO:0051103; P:GO:0071897	F:DNA binding; F:DNA ligase activity; F:DNA ligase (ATP) activity; F:ATP binding; P:DNA repair; P:DNA recombination; P:DNA ligation involved in DNA repair; P:DNA biosynthetic process
[INTERPRO, BLASTED, MAPPED, GO-SLIM]	DERPT_G98	: Full=ER membrane complex subunit 2 ame: Full=Tetratricopeptide repeat 35 Short=TPR repeat 35	306	11	2.20838e-80	63.93	4	F:GO:0003674; C:GO:0005739; C:GO:0005783; C:GO:0032991	F:molecular_function; C:mitochondrion; C:endoplasmic reticulum; C:protein-containing complex			Coil (COILS); IPR011990 (G3DSA:1.25.40.GENE3D); PTHR12760 (PANTHER); IPR019734 (PROSITE_PROFILES); IPR019734 (PROSITE_PROFILES); IPR013026 (PROSITE_PROFILES); IPR011990 (SUPERFAMILY)	F:GO:0005515	F:protein binding
[INTERPRO, BLASTED, MAPPED, GO-SLIM]	DERPT_G9799	: Full=DNA replication licensing factor MCM3	815	20	0	67.12	18	C:GO:0000228; P:GO:0000278; F:GO:0003677; F:GO:0004386; C:GO:0005654; C:GO:0005737; C:GO:0005815; P:GO:0006259; P:GO:0006950; P:GO:0008283; P:GO:0009058; F:GO:0016887; P:GO:0030154; C:GO:0032991; F:GO:0043167; P:GO:0048856; P:GO:0051276; P:GO:0065003	C:nuclear chromosome; P:mitotic cell cycle; F:DNA binding; F:helicase activity; C:nucleoplasm; C:cytoplasm; C:microtubule organizing center; P:DNA metabolic process; P:response to stress; P:cell proliferation; P:biosynthetic process; F:ATPase activity; P:cell differentiation; C:protein-containing complex; F:ion binding; P:anatomical structure development; P:chromosome organization; P:protein-cont…	EC:3.6.1.3; EC:3.6.1.15	Adenosinetriphosphatase; Nucleoside-triphosphate phosphatase	IPR008046 (PRINTS); IPR001208 (PRINTS); IPR031327 (SMART); IPR003593 (SMART); IPR027925 (PFAM); IPR001208 (PFAM); G3DSA:3.30.1640.10 (GENE3D); G3DSA:2.40.50.140 (GENE3D); G3DSA:2.20.28.10 (GENE3D); IPR033762 (PFAM); mobidb-lite (MOBIDB_LITE); PTHR11630:SF72 (PANTHER); IPR031327 (PANTHER); IPR018525 (PROSITE_PATTERNS); IPR001208 (PROSITE_PROFILES); cd00009 (CDD); IPR012340 (SUPERFAMILY); IPR027417…	F:GO:0003677; F:GO:0005524; P:GO:0006260; P:GO:0006270; C:GO:0042555	F:DNA binding; F:ATP binding; P:DNA replication; P:DNA replication initiation; C:MCM complex
[INTERPRO, BLASTED, MAPPED, GO-SLIM]	DERPT_G9798	: Full=Vacuolar sorting-associated 41 homolog	977	9	1.27782e-163	47.4	6	F:GO:0003674; C:GO:0005768; C:GO:0005773; P:GO:0007034; P:GO:0016192; C:GO:0032991	F:molecular_function; C:endosome; C:vacuole; P:vacuolar transport; P:vesicle-mediated transport; C:protein-containing complex			IPR000547 (SMART); IPR015943 (G3DSA:2.130.10.GENE3D); IPR000547 (PFAM); IPR011990 (G3DSA:1.25.40.GENE3D); mobidb-lite (MOBIDB_LITE); PTHR12616:SF1 (PANTHER); PTHR12616 (PANTHER); IPR001841 (PROSITE_PROFILES); IPR000547 (PROSITE_PROFILES); SSF57850 (SUPERFAMILY); IPR036322 (SUPERFAMILY)	F:GO:0005515; P:GO:0006886; P:GO:0016192	F:protein binding; P:intracellular protein transport; P:vesicle-mediated transport
[INTERPRO, BLASTED, MAPPED, GO-SLIM]	DERPT_G9796	: Full=[Pyruvate dehydrogenase	1065	20	6.5862e-50	43.95	5	C:GO:0005737; P:GO:0006464; F:GO:0016791; F:GO:0043167; C:GO:0043226	C:cytoplasm; P:cellular protein modification process; F:phosphatase activity; F:ion binding; C:organelle	EC:3.1.3.16; EC:3.1.3.41	Protein-serine/threonine phosphatase; 4-nitrophenylphosphatase	Coil (COILS); IPR001932 (SMART); IPR001680 (SMART); IPR015943 (G3DSA:2.130.10.GENE3D); IPR001932 (PFAM); IPR015655 (PANTHER); PTHR13832:SF503 (PANTHER); IPR019775 (PROSITE_PATTERNS); IPR000222 (PROSITE_PATTERNS); IPR001680 (PROSITE_PROFILES); IPR017986 (PROSITE_PROFILES); IPR001932 (PROSITE_PROFILES); IPR001932 (CDD); IPR036457 (SUPERFAMILY); IPR036322 (SUPERFAMILY)	F:GO:0003824; F:GO:0004722; F:GO:0005515; P:GO:0006470; F:GO:0043169	F:catalytic activity; F:protein serine/threonine phosphatase activity; F:protein binding; P:protein dephosphorylation; F:cation binding
[INTERPRO, BLASTED, MAPPED, GO-SLIM]	DERPT_G9795	: Full=Beta-1,3-galactosyltransferase 1 Short=Beta-1,3- ase 1 Short=Beta3Gal-T1 Short=Beta3 1 ame: Full=UDP-galactose:beta-N-acetyl-glucosamine-beta-1,3-galactosyltransferase 1	470	20	2.65835e-54	44.08	11	P:GO:0000003; C:GO:0005737; P:GO:0006464; P:GO:0006629; P:GO:0009058; P:GO:0009058; F:GO:0016757; P:GO:0030154; C:GO:0043226; P:GO:0048646; P:GO:0048856	P:reproduction; C:cytoplasm; P:cellular protein modification process; P:lipid metabolic process; P:biosynthetic process; P:biosynthetic process; F:transferase activity, transferring glycosyl groups; P:cell differentiation; C:organelle; P:anatomical structure formation involved in morphogenesis; P:anatomical structure development			IPR002659 (PFAM); IPR002659 (PANTHER); PTHR11214:SF207 (PANTHER); NON_CYTOPLASMIC_DOMAIN (PHOBIUS); TRANSMEMBRANE (PHOBIUS); CYTOPLASMIC_DOMAIN (PHOBIUS); TMhelix (TMHMM)	P:GO:0006486; F:GO:0008378; C:GO:0016020	P:protein glycosylation; F:galactosyltransferase activity; C:membrane
[INTERPRO, BLASTED, MAPPED, GO-SLIM]	DERPT_G9794	: Full=Testis-specific serine threonine- kinase 1 Short=TSK-1 Short=TSK1 Short=TSSK-1 Short=Testis-specific kinase 1 ame: Full=Serine threonine- kinase 22A	562	20	1.72754e-40	50.53	8	P:GO:0000003; C:GO:0005856; P:GO:0006464; F:GO:0016301; P:GO:0030154; C:GO:0031410; F:GO:0043167; P:GO:0048856	P:reproduction; C:cytoskeleton; P:cellular protein modification process; F:kinase activity; P:cell differentiation; C:cytoplasmic vesicle; F:ion binding; P:anatomical structure development			IPR000719 (SMART); G3DSA:1.10.510.10 (GENE3D); IPR000719 (PFAM); PF12330 (PFAM); mobidb-lite (MOBIDB_LITE); IPR020636 (PANTHER); IPR008271 (PROSITE_PATTERNS); IPR017441 (PROSITE_PATTERNS); NON_CYTOPLASMIC_DOMAIN (PHOBIUS); SIGNAL_PEPTIDE_C_REGION (PHOBIUS); SIGNAL_PEPTIDE (PHOBIUS); SIGNAL_PEPTIDE_N_REGION (PHOBIUS); SIGNAL_PEPTIDE_H_REGION (PHOBIUS); IPR000719 (PROSITE_PROFILES); SignalP-noTM (S…	F:GO:0004672; F:GO:0005524; P:GO:0006468	F:protein kinase activity; F:ATP binding; P:protein phosphorylation
[INTERPRO, BLASTED, MAPPED, GO-SLIM]	DERPT_G9793	: Full=Translation initiation factor eIF-2B subunit alpha ame: Full=eIF-2B GDP-GTP exchange factor subunit alpha	297	20	1.88742e-90	55.77	12	P:GO:0000003; P:GO:0000902; C:GO:0005840; P:GO:0006520; P:GO:0006790; P:GO:0006950; F:GO:0008135; F:GO:0016853; P:GO:0030154; C:GO:0032991; P:GO:0040007; F:GO:0043167	P:reproduction; P:cell morphogenesis; C:ribosome; P:cellular amino acid metabolic process; P:sulfur compound metabolic process; P:response to stress; F:translation factor activity, RNA binding; F:isomerase activity; P:cell differentiation; C:protein-containing complex; P:growth; F:ion binding	EC:5.3.1.23	S-methyl-5-thioribose-1-phosphate isomerase	G3DSA:3.40.50.10470 (GENE3D); IPR000649 (PFAM); PTHR10233:SF9 (PANTHER); PTHR10233 (PANTHER); IPR037171 (SUPERFAMILY)	P:GO:0044237	P:cellular metabolic process
[INTERPRO, BLASTED, MAPPED, GO-SLIM]	DERPT_G9792	: Full= lifeguard 1 ame: Full=Glutamate	259	20	1.09862e-53	55.55	10	F:GO:0003674; C:GO:0005783; C:GO:0005794; P:GO:0006950; P:GO:0007165; P:GO:0008219; P:GO:0030154; P:GO:0042592; P:GO:0048646; P:GO:0048856	F:molecular_function; C:endoplasmic reticulum; C:Golgi apparatus; P:response to stress; P:signal transduction; P:cell death; P:cell differentiation; P:homeostatic process; P:anatomical structure formation involved in morphogenesis; P:anatomical structure development			IPR006214 (PFAM); IPR006214 (PANTHER); PTHR23291:SF47 (PANTHER); CYTOPLASMIC_DOMAIN (PHOBIUS); NON_CYTOPLASMIC_DOMAIN (PHOBIUS); NON_CYTOPLASMIC_DOMAIN (PHOBIUS); TRANSMEMBRANE (PHOBIUS); NON_CYTOPLASMIC_DOMAIN (PHOBIUS); TRANSMEMBRANE (PHOBIUS); CYTOPLASMIC_DOMAIN (PHOBIUS); TRANSMEMBRANE (PHOBIUS); TRANSMEMBRANE (PHOBIUS); TRANSMEMBRANE (PHOBIUS); TRANSMEMBRANE (PHOBIUS); CYTOPLASMIC_DOMAIN (PH…	no GO terms	no GO terms
[INTERPRO, BLASTED, MAPPED, GO-SLIM]	DERPT_G9791	: Full=Ribonuclease Z Short=RNase Z ame: Full=tRNA 3 endonuclease ame: Full=tRNase Z	710	20	5.88715e-94	47.01	5	P:GO:0000003; F:GO:0004518; C:GO:0005739; P:GO:0006399; P:GO:0048856	P:reproduction; F:nuclease activity; C:mitochondrion; P:tRNA metabolic process; P:anatomical structure development			IPR001279 (SMART); IPR036866 (G3DSA:3.60.15.GENE3D); IPR001279 (PFAM); IPR036866 (G3DSA:3.60.15.GENE3D); PTHR12553:SF49 (PANTHER); PTHR12553 (PANTHER); PTHR12553:SF49 (PANTHER); cd07718 (CDD); IPR036866 (SUPERFAMILY); IPR036866 (SUPERFAMILY)	no GO terms	no GO terms
[INTERPRO, BLASTED, MAPPED, GO-SLIM]	DERPT_G9790	: Full=Transcription factor SPT20 homolog	711	7	2.28645e-28	50.46	7	F:GO:0000988; C:GO:0005615; C:GO:0005634; C:GO:0005654; P:GO:0009058; C:GO:0032991; P:GO:0034641	F:obsolete transcription factor activity, protein binding; C:extracellular space; C:nucleus; C:nucleoplasm; P:biosynthetic process; C:protein-containing complex; P:cellular nitrogen compound metabolic process			IPR021950 (PFAM); mobidb-lite (MOBIDB_LITE); PTHR13526:SF8 (PANTHER); IPR021950 (PANTHER)	C:GO:0000124; F:GO:0003712	C:SAGA complex; F:transcription coregulator activity
[INTERPRO, BLASTED, MAPPED, GO-SLIM]	DERPT_G979	: Full=Neuropeptide Y receptor type 2 Short=NPY2-R ame: Full=NPY-Y2 receptor Short=Y2 receptor	841	20	2.60806e-77	51.74	13	P:GO:0003013; F:GO:0004871; C:GO:0005622; C:GO:0005886; P:GO:0006810; P:GO:0006810; P:GO:0007267; P:GO:0009058; P:GO:0009058; P:GO:0034641; C:GO:0043226; P:GO:0044281; P:GO:0048856	P:circulatory system process; F:obsolete signal transducer activity; C:intracellular; C:plasma membrane; P:transport; P:transport; P:cell-cell signaling; P:biosynthetic process; P:biosynthetic process; P:cellular nitrogen compound metabolic process; C:organelle; P:small molecule metabolic process; P:anatomical structure development			Coil (COILS); IPR000611 (PRINTS); IPR000276 (PRINTS); IPR000276 (SMART); IPR000276 (PFAM); G3DSA:1.20.1070.10 (GENE3D); mobidb-lite (MOBIDB_LITE); mobidb-lite (MOBIDB_LITE); mobidb-lite (MOBIDB_LITE); PTHR24235 (PANTHER); PTHR24235 (PANTHER); PTHR24235:SF7 (PANTHER); IPR000276 (PROSITE_PATTERNS); NON_CYTOPLASMIC_DOMAIN (PHOBIUS); CYTOPLASMIC_DOMAIN (PHOBIUS); NON_CYTOPLASMIC_DOMAIN (PHOBIUS); TRA…	F:GO:0004930; F:GO:0004983; P:GO:0007186; C:GO:0016021	F:G-protein coupled receptor activity; F:neuropeptide Y receptor activity; P:G-protein coupled receptor signaling pathway; C:integral component of membrane
[INTERPRO, BLASTED, MAPPED, GO-SLIM]	DERPT_G9789	: Full=Palmitoyltransferase ZDHHC5 ame: Full=Zinc finger DHHC domain-containing 5 Short=DHHC-5	425	20	7.60349e-44	49.01	5	C:GO:0005737; P:GO:0006464; P:GO:0009058; F:GO:0016746; C:GO:0043226	C:cytoplasm; P:cellular protein modification process; P:biosynthetic process; F:transferase activity, transferring acyl groups; C:organelle			IPR001594 (PFAM); mobidb-lite (MOBIDB_LITE); mobidb-lite (MOBIDB_LITE); mobidb-lite (MOBIDB_LITE); PTHR22883:SF22 (PANTHER); PTHR22883 (PANTHER); CYTOPLASMIC_DOMAIN (PHOBIUS); NON_CYTOPLASMIC_DOMAIN (PHOBIUS); TRANSMEMBRANE (PHOBIUS); CYTOPLASMIC_DOMAIN (PHOBIUS); NON_CYTOPLASMIC_DOMAIN (PHOBIUS); CYTOPLASMIC_DOMAIN (PHOBIUS); TRANSMEMBRANE (PHOBIUS); TRANSMEMBRANE (PHOBIUS); TRANSMEMBRANE (PHOBI…	no GO terms	no GO terms
[INTERPRO, BLASTED, MAPPED, GO-SLIM]	DERPT_G9788	: Full=Delta-aminolevulinic acid dehydratase Short=ALAD Short=ALADH ame: Full=Porphobilinogen synthase	339	20	2.21661e-111	65.43	9	C:GO:0005576; C:GO:0005634; C:GO:0005737; P:GO:0009058; P:GO:0009058; F:GO:0016829; P:GO:0034641; F:GO:0043167; P:GO:0051186	C:extracellular region; C:nucleus; C:cytoplasm; P:biosynthetic process; P:biosynthetic process; F:lyase activity; P:cellular nitrogen compound metabolic process; F:ion binding; P:cofactor metabolic process	EC:4.2.1.24	Porphobilinogen synthase	IPR001731 (PRINTS); IPR001731 (SMART); IPR001731 (PFAM); IPR001731 (PIRSF); IPR013785 (G3DSA:3.20.20.GENE3D); IPR001731 (PANTHER); IPR030656 (PROSITE_PATTERNS); SSF51569 (SUPERFAMILY)	F:GO:0003824; F:GO:0004655; P:GO:0033014; F:GO:0046872	F:catalytic activity; F:porphobilinogen synthase activity; P:tetrapyrrole biosynthetic process; F:metal ion binding
[INTERPRO, BLASTED, MAPPED, GO-SLIM]	DERPT_G9787	: Full=Acidic mammalian chitinase Short=AMCase ame: Full=Chitin-binding b04 Short=CBPb04 Flags: Precursor	1645	20	3.12924e-45	49.59	8	C:GO:0005576; P:GO:0005975; P:GO:0006464; P:GO:0006950; P:GO:0007165; F:GO:0016798; C:GO:0031410; F:GO:0043167	C:extracellular region; P:carbohydrate metabolic process; P:cellular protein modification process; P:response to stress; P:signal transduction; F:hydrolase activity, acting on glycosyl bonds; C:cytoplasmic vesicle; F:ion binding			Coil (COILS); Coil (COILS); IPR000571 (SMART); IPR011583 (SMART); IPR001223 (PFAM); G3DSA:3.20.20.80 (GENE3D); G3DSA:4.10.1000.10 (GENE3D); IPR000571 (PFAM); IPR029070 (G3DSA:3.10.50.GENE3D); mobidb-lite (MOBIDB_LITE); mobidb-lite (MOBIDB_LITE); mobidb-lite (MOBIDB_LITE); mobidb-lite (MOBIDB_LITE); mobidb-lite (MOBIDB_LITE); mobidb-lite (MOBIDB_LITE); mobidb-lite (MOBIDB_LITE); mobidb-lite (MOBID…	F:GO:0004553; P:GO:0005975; F:GO:0008061; F:GO:0046872	F:hydrolase activity, hydrolyzing O-glycosyl compounds; P:carbohydrate metabolic process; F:chitin binding; F:metal ion binding
[INTERPRO, BLASTED, MAPPED, GO-SLIM]	DERPT_G9786	: Full=E3 ubiquitin- ligase RBBP6 ame: Full=Proliferation potential-related ame: Full= P2P-R ame: Full=RING-type E3 ubiquitin transferase RBBP6 ame: Full=Retinoblastoma-binding Q 1 Short=RBQ-1 ame: Full=Retinoblastoma-binding 6 ame: Full=p53-associated cellular of testis	1794	6	1.98859e-100	55.82	10	C:GO:0005654; P:GO:0006259; P:GO:0006397; P:GO:0006464; P:GO:0006950; P:GO:0009056; P:GO:0009058; P:GO:0009790; P:GO:0040007; F:GO:0043167	C:nucleoplasm; P:DNA metabolic process; P:mRNA processing; P:cellular protein modification process; P:response to stress; P:catabolic process; P:biosynthetic process; P:embryo development; P:growth; F:ion binding			Coil (COILS); Coil (COILS); IPR001878 (SMART); IPR014891 (SMART); IPR013083 (G3DSA:3.30.40.GENE3D); G3DSA:3.10.20.90 (GENE3D); IPR025829 (PFAM); IPR014891 (PFAM); G3DSA:4.10.60.10 (GENE3D); mobidb-lite (MOBIDB_LITE); mobidb-lite (MOBIDB_LITE); mobidb-lite (MOBIDB_LITE); mobidb-lite (MOBIDB_LITE); mobidb-lite (MOBIDB_LITE); mobidb-lite (MOBIDB_LITE); PTHR15439 (PANTHER); PTHR15439:SF0 (PANTHER); I…	F:GO:0003676; C:GO:0005634; F:GO:0008270	F:nucleic acid binding; C:nucleus; F:zinc ion binding
[INTERPRO, BLASTED, MAPPED, GO-SLIM]	DERPT_G9783	: Full=Nephrin ame: Full=Renal glomerulus-specific cell adhesion receptor Flags: Precursor	928	20	5.31131e-16	42.18	9	C:GO:0005737; P:GO:0007010; F:GO:0008092; P:GO:0022607; P:GO:0030154; P:GO:0040011; C:GO:0043226; P:GO:0048646; P:GO:0048856	C:cytoplasm; P:cytoskeleton organization; F:cytoskeletal protein binding; P:cellular component assembly; P:cell differentiation; P:locomotion; C:organelle; P:anatomical structure formation involved in morphogenesis; P:anatomical structure development			IPR003598 (SMART); IPR003599 (SMART); IPR013783 (G3DSA:2.60.40.GENE3D); IPR013783 (G3DSA:2.60.40.GENE3D); IPR013783 (G3DSA:2.60.40.GENE3D); PF13927 (PFAM); IPR013783 (G3DSA:2.60.40.GENE3D); mobidb-lite (MOBIDB_LITE); mobidb-lite (MOBIDB_LITE); PTHR23278 (PANTHER); CYTOPLASMIC_DOMAIN (PHOBIUS); NON_CYTOPLASMIC_DOMAIN (PHOBIUS); TRANSMEMBRANE (PHOBIUS); IPR007110 (PROSITE_PROFILES); IPR007110 (PROS…	no GO terms	no GO terms
[INTERPRO, BLASTED, MAPPED, GO-SLIM]	DERPT_G9781	: Full=Kinesin KIF28P ame: Full=Kinesin 6	994	20	7.59005e-137	53.28	22	P:GO:0000278; P:GO:0000902; C:GO:0005739; C:GO:0005794; C:GO:0005856; P:GO:0007267; F:GO:0008092; P:GO:0008219; F:GO:0008289; P:GO:0009056; P:GO:0016192; F:GO:0016887; P:GO:0021700; P:GO:0022607; P:GO:0030154; P:GO:0030705; C:GO:0031410; C:GO:0032991; P:GO:0040007; P:GO:0040011; F:GO:0043167; P:GO:0051301	P:mitotic cell cycle; P:cell morphogenesis; C:mitochondrion; C:Golgi apparatus; C:cytoskeleton; P:cell-cell signaling; F:cytoskeletal protein binding; P:cell death; F:lipid binding; P:catabolic process; P:vesicle-mediated transport; F:ATPase activity; P:developmental maturation; P:cellular component assembly; P:cell differentiation; P:cytoskeleton-dependent intracellular transport; C:cytoplasmic …	EC:3.6.1.3; EC:3.6.1.15	Adenosinetriphosphatase; Nucleoside-triphosphate phosphatase	Coil (COILS); Coil (COILS); Coil (COILS); IPR001752 (PRINTS); IPR001752 (SMART); IPR000253 (PFAM); G3DSA:2.60.200.20 (GENE3D); IPR001752 (PFAM); IPR036961 (G3DSA:3.40.850.GENE3D); mobidb-lite (MOBIDB_LITE); PTHR24115:SF586 (PANTHER); IPR027640 (PANTHER); IPR019821 (PROSITE_PATTERNS); IPR001752 (PROSITE_PROFILES); IPR000253 (CDD); IPR008984 (SUPERFAMILY); IPR027417 (SUPERFAMILY)	F:GO:0003777; F:GO:0005515; F:GO:0005524; P:GO:0007018; F:GO:0008017	F:microtubule motor activity; F:protein binding; F:ATP binding; P:microtubule-based movement; F:microtubule binding
[INTERPRO, BLASTED, MAPPED, GO-SLIM]	DERPT_G9780	: Full=Latrophilin Cirl	1188	15	2.01808e-09	55.24	2	F:GO:0004871; C:GO:0005575	F:obsolete signal transducer activity; C:cellular_component			IPR000203 (SMART); IPR036445 (G3DSA:4.10.1240.GENE3D); G3DSA:2.60.120.740 (GENE3D); G3DSA:2.60.220.50 (GENE3D); IPR000922 (PFAM); mobidb-lite (MOBIDB_LITE); mobidb-lite (MOBIDB_LITE); mobidb-lite (MOBIDB_LITE); PTHR23192:SF65 (PANTHER); PTHR23192 (PANTHER); PTHR23192 (PANTHER); TRANSMEMBRANE (PHOBIUS); TRANSMEMBRANE (PHOBIUS); TRANSMEMBRANE (PHOBIUS); CYTOPLASMIC_DOMAIN (PHOBIUS); TRANSMEMBRANE (…	F:GO:0004930; C:GO:0016020; F:GO:0030246	F:G-protein coupled receptor activity; C:membrane; F:carbohydrate binding
[INTERPRO, BLASTED, MAPPED, GO-SLIM]	DERPT_G9778	: Full=Copia ame: Full=Gag-int-pol Contains: ame: Full=Copia VLP Contains: ame: Full=Copia protease	1243	20	9.03791e-69	49.55	3	C:GO:0005622; P:GO:0006259; F:GO:0043167	C:intracellular; P:DNA metabolic process; F:ion binding			IPR001878 (SMART); IPR036397 (G3DSA:3.30.420.GENE3D); IPR001584 (PFAM); IPR013103 (PFAM); IPR001878 (PFAM); G3DSA:4.10.60.10 (GENE3D); IPR036397 (G3DSA:3.30.420.GENE3D); IPR025724 (PFAM); PTHR11439 (PANTHER); PTHR11439:SF204 (PANTHER); PTHR11439 (PANTHER); IPR001878 (PROSITE_PROFILES); IPR001584 (PROSITE_PROFILES); IPR001878 (PROSITE_PROFILES); cd09272 (CDD); IPR036875 (SUPERFAMILY); IPR012337 (S…	F:GO:0003676; F:GO:0008270; P:GO:0015074	F:nucleic acid binding; F:zinc ion binding; P:DNA integration
[INTERPRO, BLASTED, MAPPED, GO-SLIM]	DERPT_G9776	: Full=Serine threonine- kinase PLK4 ame: Full=Polo-like kinase 4 Short=PLK-4 ame: Full=Serine threonine- kinase SAK	432	20	7.95164e-30	48.22	14	P:GO:0000003; C:GO:0000228; P:GO:0000278; C:GO:0005737; C:GO:0005815; P:GO:0006464; P:GO:0007010; F:GO:0016301; P:GO:0022607; P:GO:0030154; C:GO:0032991; F:GO:0043167; P:GO:0048856; P:GO:0051276	P:reproduction; C:nuclear chromosome; P:mitotic cell cycle; C:cytoplasm; C:microtubule organizing center; P:cellular protein modification process; P:cytoskeleton organization; F:kinase activity; P:cellular component assembly; P:cell differentiation; C:protein-containing complex; F:ion binding; P:anatomical structure development; P:chromosome organization			IPR000719 (SMART); IPR000719 (PFAM); G3DSA:1.10.510.10 (GENE3D); PIRSF000654 (PIRSF); mobidb-lite (MOBIDB_LITE); mobidb-lite (MOBIDB_LITE); IPR020636 (PANTHER); IPR008271 (PROSITE_PATTERNS); IPR017441 (PROSITE_PATTERNS); IPR000719 (PROSITE_PROFILES); SignalP-TM (SIGNALP_GRAM_POSITIVE); IPR011009 (SUPERFAMILY)	F:GO:0004672; F:GO:0005524; P:GO:0006468	F:protein kinase activity; F:ATP binding; P:protein phosphorylation
[INTERPRO, BLASTED, MAPPED, GO-SLIM]	DERPT_G9775	: Full=Dual specificity tyrosine-phosphorylation-regulated kinase 2	758	20	0	66.58	28	P:GO:0000003; P:GO:0000278; F:GO:0000988; C:GO:0005654; C:GO:0005694; C:GO:0005730; C:GO:0005815; C:GO:0005829; P:GO:0006397; P:GO:0006464; P:GO:0006520; P:GO:0006950; P:GO:0007165; F:GO:0008092; P:GO:0009056; P:GO:0009058; P:GO:0009790; P:GO:0016192; F:GO:0016301; P:GO:0021700; P:GO:0022607; P:GO:0030154; C:GO:0032991; P:GO:0040007; F:GO:0043167; P:GO:0048646; P:GO:0050877; P:GO:0051301	P:reproduction; P:mitotic cell cycle; F:obsolete transcription factor activity, protein binding; C:nucleoplasm; C:chromosome; C:nucleolus; C:microtubule organizing center; C:cytosol; P:mRNA processing; P:cellular protein modification process; P:cellular amino acid metabolic process; P:response to stress; P:signal transduction; F:cytoskeletal protein binding; P:catabolic process; P:biosynthetic pr…	EC:2.7.10; EC:2.7.11; EC:2.7.12.1; EC:2.7.10.2	Transferring phosphorus-containing groups; Transferring phosphorus-containing groups; Dual-specificity kinase; Non-specific protein-tyrosine kinase	IPR000719 (SMART); G3DSA:3.30.200.20 (GENE3D); G3DSA:1.10.510.10 (GENE3D); IPR000719 (PFAM); mobidb-lite (MOBIDB_LITE); mobidb-lite (MOBIDB_LITE); mobidb-lite (MOBIDB_LITE); mobidb-lite (MOBIDB_LITE); IPR028318 (PTHR24058:PANTHER); PTHR24058 (PANTHER); PTHR24058 (PANTHER); IPR028318 (PTHR24058:PANTHER); IPR008271 (PROSITE_PATTERNS); IPR000719 (PROSITE_PROFILES); cd14226 (CDD); IPR011009 (SUPERFAM…	F:GO:0004672; F:GO:0004712; F:GO:0005524; P:GO:0006468; P:GO:0046777	F:protein kinase activity; F:protein serine/threonine/tyrosine kinase activity; F:ATP binding; P:protein phosphorylation; P:protein autophosphorylation
[INTERPRO, BLASTED, MAPPED, GO-SLIM]	DERPT_G9770	: Full=Guanine nucleotide-binding G(I) G(S) G(T) subunit beta-1 ame: Full=Transducin beta chain 1	346	20	0	81.74	26	P:GO:0000003; P:GO:0000278; P:GO:0000278; F:GO:0003924; F:GO:0004871; C:GO:0005615; C:GO:0005764; C:GO:0005856; C:GO:0005886; C:GO:0005929; P:GO:0006810; P:GO:0006950; P:GO:0007010; P:GO:0007155; F:GO:0008092; P:GO:0008219; P:GO:0008283; P:GO:0009790; F:GO:0019899; P:GO:0030154; C:GO:0032991; P:GO:0042592; P:GO:0048870; P:GO:0050877; P:GO:0051301; P:GO:0065003	P:reproduction; P:mitotic cell cycle; P:mitotic cell cycle; F:GTPase activity; F:obsolete signal transducer activity; C:extracellular space; C:lysosome; C:cytoskeleton; C:plasma membrane; C:cilium; P:transport; P:response to stress; P:cytoskeleton organization; P:cell adhesion; F:cytoskeletal protein binding; P:cell death; P:cell proliferation; P:embryo development; F:enzyme binding; P:cell diffe…	EC:3.1.4.39; EC:3.6.1.15	Alkylglycerophosphoethanolamine phosphodiesterase; Nucleoside-triphosphate phosphatase	Coil (COILS); IPR020472 (PRINTS); IPR001632 (PRINTS); IPR001680 (SMART); IPR015943 (G3DSA:2.130.10.GENE3D); IPR001680 (PFAM); PIRSF002394 (PIRSF); IPR016346 (PANTHER); PTHR19850:SF47 (PANTHER); IPR019775 (PROSITE_PATTERNS); IPR019775 (PROSITE_PATTERNS); IPR019775 (PROSITE_PATTERNS); IPR001680 (PROSITE_PROFILES); IPR001680 (PROSITE_PROFILES); IPR001680 (PROSITE_PROFILES); IPR001680 (PROSITE_PROFIL…	F:GO:0005515; P:GO:0007165	F:protein binding; P:signal transduction
[INTERPRO, BLASTED, MAPPED, GO-SLIM]	DERPT_G9769	: Full=Vesicle-associated membrane -associated A Short=VAMP-A Short=VAMP-associated A Short=VAP-A ame: Full=33 kDa VAMP-associated Short=VAP-33	377	16	3.46361e-12	49.65	10	C:GO:0005634; C:GO:0005783; C:GO:0005856; C:GO:0005886; F:GO:0008092; P:GO:0016192; C:GO:0032991; P:GO:0040011; P:GO:0044403; P:GO:0061024	C:nucleus; C:endoplasmic reticulum; C:cytoskeleton; C:plasma membrane; F:cytoskeletal protein binding; P:vesicle-mediated transport; C:protein-containing complex; P:locomotion; P:symbiont process; P:membrane organization			IPR000535 (PFAM); IPR013783 (G3DSA:2.60.40.GENE3D); mobidb-lite (MOBIDB_LITE); mobidb-lite (MOBIDB_LITE); IPR016763 (PANTHER); PTHR10809:SF6 (PANTHER); NON_CYTOPLASMIC_DOMAIN (PHOBIUS); CYTOPLASMIC_DOMAIN (PHOBIUS); NON_CYTOPLASMIC_DOMAIN (PHOBIUS); TRANSMEMBRANE (PHOBIUS); TRANSMEMBRANE (PHOBIUS); IPR000535 (PROSITE_PROFILES); IPR008962 (SUPERFAMILY); TMhelix (TMHMM); TMhelix (TMHMM)	C:GO:0005789	C:endoplasmic reticulum membrane
[INTERPRO, BLASTED, MAPPED, GO-SLIM]	DERPT_G9768	: Full=Golgi pH regulator ame: Full= gpr89	477	12	5.18492e-175	67.98	12	P:GO:0000003; F:GO:0004871; C:GO:0005794; F:GO:0008289; F:GO:0019899; F:GO:0022857; F:GO:0022857; F:GO:0022857; C:GO:0031410; P:GO:0042592; F:GO:0043167; P:GO:0048856	P:reproduction; F:obsolete signal transducer activity; C:Golgi apparatus; F:lipid binding; F:enzyme binding; F:transmembrane transporter activity; F:transmembrane transporter activity; F:transmembrane transporter activity; C:cytoplasmic vesicle; P:homeostatic process; F:ion binding; P:anatomical structure development			Coil (COILS); IPR022535 (PFAM); IPR025969 (PFAM); IPR015672 (PANTHER); TRANSMEMBRANE (PHOBIUS); NON_CYTOPLASMIC_DOMAIN (PHOBIUS); TRANSMEMBRANE (PHOBIUS); NON_CYTOPLASMIC_DOMAIN (PHOBIUS); TRANSMEMBRANE (PHOBIUS); TRANSMEMBRANE (PHOBIUS); CYTOPLASMIC_DOMAIN (PHOBIUS); TRANSMEMBRANE (PHOBIUS); CYTOPLASMIC_DOMAIN (PHOBIUS); TRANSMEMBRANE (PHOBIUS); TRANSMEMBRANE (PHOBIUS); NON_CYTOPLASMIC_DOMAIN (P…	C:GO:0016020	C:membrane
[INTERPRO, BLASTED, MAPPED, GO-SLIM]	DERPT_G9767	: Full=Tubulin beta chain ame: Full=Tubulin beta-5 chain	444	20	0	98.06	23	P:GO:0000278; P:GO:0000278; P:GO:0002376; F:GO:0003723; F:GO:0003924; F:GO:0005198; C:GO:0005576; C:GO:0005635; C:GO:0005829; C:GO:0005856; C:GO:0005886; C:GO:0005929; P:GO:0006950; P:GO:0007010; P:GO:0007165; P:GO:0009790; F:GO:0019899; P:GO:0022607; P:GO:0030154; C:GO:0032991; F:GO:0043167; P:GO:0048870; F:GO:0051082	P:mitotic cell cycle; P:mitotic cell cycle; P:immune system process; F:RNA binding; F:GTPase activity; F:structural molecule activity; C:extracellular region; C:nuclear envelope; C:cytosol; C:cytoskeleton; C:plasma membrane; C:cilium; P:response to stress; P:cytoskeleton organization; P:signal transduction; P:embryo development; F:enzyme binding; P:cellular component assembly; P:cell differentiat…	EC:3.6.1.15	Nucleoside-triphosphate phosphatase	Coil (COILS); IPR000217 (PRINTS); IPR002453 (PRINTS); IPR018316 (SMART); IPR003008 (SMART); IPR037103 (G3DSA:3.30.1330.GENE3D); IPR003008 (PFAM); IPR036525 (G3DSA:3.40.50.GENE3D); IPR018316 (PFAM); IPR023123 (G3DSA:1.10.287.GENE3D); IPR002453 (PTHR11588:PANTHER); IPR000217 (PANTHER); IPR017975 (PROSITE_PATTERNS); IPR013838 (PROSITE_PATTERNS); cd02187 (CDD); IPR036525 (SUPERFAMILY); IPR008280 (SUP…	F:GO:0003924; F:GO:0005200; F:GO:0005525; C:GO:0005874; P:GO:0007017	F:GTPase activity; F:structural constituent of cytoskeleton; F:GTP binding; C:microtubule; P:microtubule-based process
[INTERPRO, BLASTED, MAPPED, GO-SLIM]	DERPT_G9766	: Full=Rho guanine nucleotide exchange factor 9 ame: Full=Collybistin ame: Full=Rac Cdc42 guanine nucleotide exchange factor 9	1343	20	3.91315e-111	53.42	11	P:GO:0002376; F:GO:0003674; C:GO:0005737; C:GO:0005886; P:GO:0007155; P:GO:0007165; P:GO:0022607; P:GO:0030154; C:GO:0043226; P:GO:0048856; P:GO:0048870	P:immune system process; F:molecular_function; C:cytoplasm; C:plasma membrane; P:cell adhesion; P:signal transduction; P:cellular component assembly; P:cell differentiation; C:organelle; P:anatomical structure development; P:cell motility			IPR000219 (SMART); IPR001452 (SMART); IPR001849 (SMART); IPR000219 (PFAM); IPR011993 (G3DSA:2.30.29.GENE3D); IPR001452 (PFAM); IPR035899 (G3DSA:1.20.900.GENE3D); mobidb-lite (MOBIDB_LITE); mobidb-lite (MOBIDB_LITE); mobidb-lite (MOBIDB_LITE); mobidb-lite (MOBIDB_LITE); mobidb-lite (MOBIDB_LITE); mobidb-lite (MOBIDB_LITE); mobidb-lite (MOBIDB_LITE); mobidb-lite (MOBIDB_LITE); PTHR22826:SF103 (PANT…	F:GO:0005085; F:GO:0005089; F:GO:0005515; P:GO:0035023; P:GO:0035556	F:guanyl-nucleotide exchange factor activity; F:Rho guanyl-nucleotide exchange factor activity; F:protein binding; P:regulation of Rho protein signal transduction; P:intracellular signal transduction
[INTERPRO, BLASTED, MAPPED, GO-SLIM]	DERPT_G9765	: Full=Elongation factor mitochondrial Short=EF-Gmt ame: Full=Elongation factor G mitochondrial Short=mEF-G 1 ame: Full=Elongation factor G1 Flags: Precursor	757	20	0	78.76	6	F:GO:0003924; C:GO:0005634; C:GO:0005739; C:GO:0005840; F:GO:0008135; F:GO:0043167	F:GTPase activity; C:nucleus; C:mitochondrion; C:ribosome; F:translation factor activity, RNA binding; F:ion binding	EC:3.6.1.15	Nucleoside-triphosphate phosphatase	Coil (COILS); IPR000795 (PRINTS); IPR000640 (SMART); IPR005517 (SMART); G3DSA:2.40.30.10 (GENE3D); IPR005517 (PFAM); IPR000795 (PFAM); IPR000640 (PFAM); G3DSA:3.30.70.240 (GENE3D); PF14492 (PFAM); G3DSA:3.30.70.870 (GENE3D); IPR005225 (TIGRFAM); IPR004540 (TIGRFAM); IPR004161 (PFAM); IPR014721 (G3DSA:3.30.230.GENE3D); G3DSA:3.40.50.300 (GENE3D); PTHR43636:SF2 (PANTHER); PTHR43636 (PANTHER); IPR03…	F:GO:0003746; F:GO:0003924; F:GO:0005525; C:GO:0005622; P:GO:0006414	F:translation elongation factor activity; F:GTPase activity; F:GTP binding; C:intracellular; P:translational elongation
[INTERPRO, BLASTED, MAPPED, GO-SLIM]	DERPT_G9764	: Full=28S ribosomal mitochondrial Short=MRP-S18-b Short=Mrps18-b Short=S18mt-b ame: Full=28S ribosomal S18- mitochondrial Short=MRP-S18-2 Flags: Precursor	199	9	6.12403e-20	57.6	5	F:GO:0003735; C:GO:0005739; C:GO:0005840; P:GO:0006412; P:GO:0042254	F:structural constituent of ribosome; C:mitochondrion; C:ribosome; P:translation; P:ribosome biogenesis			IPR001648 (PFAM); mobidb-lite (MOBIDB_LITE); PTHR13329 (PANTHER); IPR001648 (PRODOM); IPR036870 (SUPERFAMILY)	F:GO:0003735; C:GO:0005622; C:GO:0005840; P:GO:0006412	F:structural constituent of ribosome; C:intracellular; C:ribosome; P:translation
[INTERPRO, BLASTED, MAPPED, GO-SLIM]	DERPT_G9762	: Full=E3 ubiquitin- ligase KCMF1 ame: Full=RING-type E3 ubiquitin transferase KCMF1	611	9	3.4901e-69	57.14	2	F:GO:0016874; F:GO:0043167	F:ligase activity; F:ion binding			IPR000433 (SMART); IPR000433 (PFAM); G3DSA:3.30.60.90 (GENE3D); IPR008598 (PFAM); mobidb-lite (MOBIDB_LITE); mobidb-lite (MOBIDB_LITE); mobidb-lite (MOBIDB_LITE); mobidb-lite (MOBIDB_LITE); PTHR12268 (PANTHER); IPR000433 (PROSITE_PATTERNS); IPR013087 (PROSITE_PROFILES); IPR000433 (PROSITE_PROFILES); cd02338 (CDD); SSF57850 (SUPERFAMILY)	F:GO:0003676; F:GO:0008270	F:nucleic acid binding; F:zinc ion binding
[INTERPRO, BLASTED, MAPPED, GO-SLIM]	DERPT_G9761	: Full=Dihydropteridine reductase ame: Full=HDHPR ame: Full=Quinoid dihydropteridine reductase	243	6	3.5637e-92	72.07	12	C:GO:0005576; C:GO:0005739; C:GO:0005829; P:GO:0006520; P:GO:0009056; P:GO:0009056; P:GO:0009058; P:GO:0009058; F:GO:0016491; P:GO:0034641; F:GO:0043167; P:GO:0051186	C:extracellular region; C:mitochondrion; C:cytosol; P:cellular amino acid metabolic process; P:catabolic process; P:catabolic process; P:biosynthetic process; P:biosynthetic process; F:oxidoreductase activity; P:cellular nitrogen compound metabolic process; F:ion binding; P:cofactor metabolic process	EC:1.5.1.34	6,7-dihydropteridine reductase	G3DSA:3.40.50.720 (GENE3D); IPR002347 (PFAM); PTHR15104 (PANTHER); IPR020904 (PROSITE_PATTERNS); cd05334 (CDD); IPR036291 (SUPERFAMILY)	F:GO:0016491	F:oxidoreductase activity
[INTERPRO, BLASTED, MAPPED, GO-SLIM]	DERPT_G9760	: Full= SERAC1 ame: Full=Serine active site-containing 1	621	5	5.59517e-68	53.39	3	F:GO:0003674; P:GO:0030198; C:GO:0031012	F:molecular_function; P:extracellular matrix organization; C:extracellular matrix			IPR011989 (G3DSA:1.25.10.GENE3D); IPR029058 (G3DSA:3.40.50.GENE3D); PTHR42654 (PANTHER); PTHR42654:SF1 (PANTHER); IPR029058 (SUPERFAMILY); IPR016024 (SUPERFAMILY)	F:GO:0005488	F:binding
[INTERPRO, BLASTED, MAPPED, GO-SLIM]	DERPT_G976	: Full=Reversion-inducing cysteine-rich with Kazal motifs Short=mRECK Flags: Precursor	772	2	1.85082e-34	40.04	1	F:GO:0003674	F:molecular_function			IPR002350 (SMART); G3DSA:3.30.60.30 (GENE3D); mobidb-lite (MOBIDB_LITE); PTHR13487 (PANTHER); TRANSMEMBRANE (PHOBIUS); CYTOPLASMIC_DOMAIN (PHOBIUS); NON_CYTOPLASMIC_DOMAIN (PHOBIUS); IPR002350 (PROSITE_PROFILES); IPR002350 (PROSITE_PROFILES); IPR036058 (SUPERFAMILY); TMhelix (TMHMM)	F:GO:0005515	F:protein binding
[INTERPRO, BLASTED, MAPPED, GO-SLIM]	DERPT_G9759	: Full=Poly(ADP-ribose) glycohydrolase ARH3 ame: Full=ADP-ribosylhydrolase 3 ame: Full=	423	9	4.38575e-76	49.88	3	C:GO:0005634; C:GO:0005739; P:GO:0006950	C:nucleus; C:mitochondrion; P:response to stress			IPR005502 (PFAM); PTHR16222:SF12 (PANTHER); PTHR16222 (PANTHER); IPR036705 (SUPERFAMILY)	no GO terms	no GO terms
[INTERPRO, BLASTED, MAPPED, GO-SLIM]	DERPT_G9758	: Full=Vacuolar sorting-associated 51 homolog ame: Full= fat-free homolog	807	15	1.71399e-161	52.62	3	P:GO:0016192; F:GO:0019899; C:GO:0031410	P:vesicle-mediated transport; F:enzyme binding; C:cytoplasmic vesicle			PF08700 (PFAM); IPR014812 (PANTHER); IPR016159 (SUPERFAMILY)	no GO terms	no GO terms
[INTERPRO, BLASTED, MAPPED, GO-SLIM]	DERPT_G9757	: Full=Ribonuclease HII Short=RNase HII	321	20	9.79271e-86	57.2	8	F:GO:0003723; F:GO:0004518; C:GO:0005634; P:GO:0006259; P:GO:0006950; P:GO:0009058; C:GO:0032991; P:GO:0034655	F:RNA binding; F:nuclease activity; C:nucleus; P:DNA metabolic process; P:response to stress; P:biosynthetic process; C:protein-containing complex; P:nucleobase-containing compound catabolic process	EC:3.1.30; EC:3.1.26; EC:3.1.26.4	Acting on ester bonds; Acting on ester bonds; Ribonuclease H	Coil (COILS); IPR004649 (TIGRFAM); IPR024567 (PFAM); IPR036397 (G3DSA:3.30.420.GENE3D); IPR023160 (G3DSA:1.10.10.GENE3D); IPR001352 (PANTHER); PTHR10954:SF7 (PANTHER); cd07181 (CDD); IPR012337 (SUPERFAMILY)	F:GO:0003676; F:GO:0003723; F:GO:0004523; P:GO:0016070	F:nucleic acid binding; F:RNA binding; F:RNA-DNA hybrid ribonuclease activity; P:RNA metabolic process
[INTERPRO, BLASTED, MAPPED, GO-SLIM]	DERPT_G9756	: Full=Zinc finger 227	786	20	6.17879e-44	62.35	3	F:GO:0003677; P:GO:0009058; P:GO:0034641	F:DNA binding; P:biosynthetic process; P:cellular nitrogen compound metabolic process			IPR013087 (SMART); G3DSA:2.170.270.10 (GENE3D); G3DSA:3.30.160.60 (GENE3D); G3DSA:3.30.160.60 (GENE3D); G3DSA:3.30.160.60 (GENE3D); G3DSA:3.30.160.60 (GENE3D); PF00096 (PFAM); mobidb-lite (MOBIDB_LITE); mobidb-lite (MOBIDB_LITE); mobidb-lite (MOBIDB_LITE); mobidb-lite (MOBIDB_LITE); IPR013087 (PROSITE_PATTERNS); IPR013087 (PROSITE_PATTERNS); IPR013087 (PROSITE_PATTERNS); IPR013087 (PROSITE_PATTER…	F:GO:0003676	F:nucleic acid binding
[INTERPRO, BLASTED, MAPPED, GO-SLIM]	DERPT_G9755	: Full=Topoisomerase 1-associated factor 1	1291	19	5.46155e-126	44.96	11	P:GO:0000003; C:GO:0000228; F:GO:0003674; C:GO:0005737; C:GO:0005856; P:GO:0006259; P:GO:0006950; P:GO:0007049; P:GO:0009058; P:GO:0009790; C:GO:0032991	P:reproduction; C:nuclear chromosome; F:molecular_function; C:cytoplasm; C:cytoskeleton; P:DNA metabolic process; P:response to stress; P:cell cycle; P:biosynthetic process; P:embryo development; C:protein-containing complex			Coil (COILS); Coil (COILS); IPR007725 (PFAM); IPR006906 (PFAM); mobidb-lite (MOBIDB_LITE); mobidb-lite (MOBIDB_LITE); mobidb-lite (MOBIDB_LITE); mobidb-lite (MOBIDB_LITE); mobidb-lite (MOBIDB_LITE); PTHR22940 (PANTHER); PTHR22940:SF4 (PANTHER)	no GO terms	no GO terms
[INTERPRO, BLASTED, MAPPED, GO-SLIM]	DERPT_G9754	: Full=E3 ubiquitin- ligase RNF146 ame: Full=Iduna ame: Full=RING finger 146 ame: Full=RING-type E3 ubiquitin transferase RNF146	163	20	7.73899e-49	61.45	9	C:GO:0005829; P:GO:0006464; P:GO:0007165; P:GO:0007267; P:GO:0009056; F:GO:0016874; F:GO:0043167; P:GO:0048646; P:GO:0048856	C:cytosol; P:cellular protein modification process; P:signal transduction; P:cell-cell signaling; P:catabolic process; F:ligase activity; F:ion binding; P:anatomical structure formation involved in morphogenesis; P:anatomical structure development			IPR018123 (SMART); IPR001841 (SMART); IPR037197 (G3DSA:3.30.720.GENE3D); IPR004170 (PFAM); IPR013083 (G3DSA:3.30.40.GENE3D); PF13920 (PFAM); PTHR13417 (PANTHER); IPR033509 (PTHR13417:PANTHER); IPR017907 (PROSITE_PATTERNS); IPR004170 (PROSITE_PROFILES); IPR001841 (PROSITE_PROFILES); cd16546 (CDD); IPR037197 (SUPERFAMILY); SSF57850 (SUPERFAMILY)	F:GO:0008270; P:GO:0016055; F:GO:0061630; F:GO:0072572	F:zinc ion binding; P:Wnt signaling pathway; F:ubiquitin protein ligase activity; F:poly-ADP-D-ribose binding
[INTERPRO, BLASTED, MAPPED, GO-SLIM]	DERPT_G9753	: Full=E3 ubiquitin- ligase MARCH3 ame: Full=Membrane-associated RING finger 3 ame: Full=Membrane-associated RING-CH III Short=MARCH-III ame: Full=RING-type E3 ubiquitin transferase MARCH3	955	20	0	56.73	14	P:GO:0002376; C:GO:0005764; C:GO:0005768; C:GO:0005783; C:GO:0005794; C:GO:0005886; P:GO:0006464; P:GO:0006950; P:GO:0007165; P:GO:0009058; P:GO:0009058; F:GO:0019899; C:GO:0032991; F:GO:0043167	P:immune system process; C:lysosome; C:endosome; C:endoplasmic reticulum; C:Golgi apparatus; C:plasma membrane; P:cellular protein modification process; P:response to stress; P:signal transduction; P:biosynthetic process; P:biosynthetic process; F:enzyme binding; C:protein-containing complex; F:ion binding			IPR011016 (SMART); IPR013083 (G3DSA:3.30.40.GENE3D); IPR011016 (PFAM); mobidb-lite (MOBIDB_LITE); mobidb-lite (MOBIDB_LITE); PTHR13145 (PANTHER); TRANSMEMBRANE (PHOBIUS); CYTOPLASMIC_DOMAIN (PHOBIUS); TRANSMEMBRANE (PHOBIUS); TRANSMEMBRANE (PHOBIUS); TRANSMEMBRANE (PHOBIUS); CYTOPLASMIC_DOMAIN (PHOBIUS); CYTOPLASMIC_DOMAIN (PHOBIUS); CYTOPLASMIC_DOMAIN (PHOBIUS); CYTOPLASMIC_DOMAIN (PHOBIUS); CYT…	F:GO:0005488; F:GO:0008270	F:binding; F:zinc ion binding
[INTERPRO, BLASTED, MAPPED, GO-SLIM]	DERPT_G9752	: Full=N-alpha-acetyltransferase auxiliary subunit ame: Full=NMDA receptor-regulated 1 Short=NARG1	971	9	0	57.73	9	C:GO:0005576; C:GO:0005634; C:GO:0005737; P:GO:0006464; P:GO:0008219; P:GO:0009058; F:GO:0016746; C:GO:0032991; P:GO:0034641	C:extracellular region; C:nucleus; C:cytoplasm; P:cellular protein modification process; P:cell death; P:biosynthetic process; F:transferase activity, transferring acyl groups; C:protein-containing complex; P:cellular nitrogen compound metabolic process	EC:2.3.1.88	Acyltransferases	Coil (COILS); IPR019734 (SMART); IPR019734 (PFAM); G3DSA:1.25.40.1010 (GENE3D); IPR021183 (PFAM); IPR021183 (PIRSF); PTHR22767:SF5 (PANTHER); PTHR22767 (PANTHER); IPR013026 (PROSITE_PROFILES); IPR013026 (PROSITE_PROFILES); IPR011990 (SUPERFAMILY); IPR011990 (SUPERFAMILY)	F:GO:0005515	F:protein binding
[INTERPRO, BLASTED, MAPPED, GO-SLIM]	DERPT_G9751	: Full=Nuclear pore complex Nup93 ame: Full=93 kDa nucleoporin ame: Full=Nucleoporin Nup93	871	15	0	51.03	8	F:GO:0005198; C:GO:0005635; P:GO:0006605; P:GO:0006913; P:GO:0007165; P:GO:0030154; C:GO:0032991; P:GO:0048856	F:structural molecule activity; C:nuclear envelope; P:protein targeting; P:nucleocytoplasmic transport; P:signal transduction; P:cell differentiation; C:protein-containing complex; P:anatomical structure development			IPR007231 (PFAM); IPR007231 (PANTHER)	C:GO:0005643; F:GO:0017056	C:nuclear pore; F:structural constituent of nuclear pore
[INTERPRO, BLASTED, MAPPED, GO-SLIM]	DERPT_G9750	: Full=Testicular spindle-associated SHCBP1L ame: Full=SHC SH2 domain-binding 1	459	7	4.34565e-25	45.83	4	F:GO:0003674; C:GO:0005622; P:GO:0008150; P:GO:0008150	F:molecular_function; C:intracellular; P:biological_process; P:biological_process			PTHR14695 (PANTHER); IPR011050 (SUPERFAMILY)	no GO terms	no GO terms
[INTERPRO, BLASTED, MAPPED, GO-SLIM]	DERPT_G975	: Full=Transcription initiation factor TFIID subunit 3 ame: Full=140 kDa TATA box-binding -associated factor ame: Full=TBP-associated factor 3 ame: Full=Transcription initiation factor TFIID 140 kDa subunit Short=TAF(II)140 Short=TAF140 Short=TAFII-140 Short=TAFII140	1607	4	6.48503e-15	66.42	7	F:GO:0003674; C:GO:0005634; C:GO:0005654; P:GO:0007165; P:GO:0009058; C:GO:0032991; P:GO:0034641	F:molecular_function; C:nucleus; C:nucleoplasm; P:signal transduction; P:biosynthetic process; C:protein-containing complex; P:cellular nitrogen compound metabolic process			Coil (COILS); IPR006565 (SMART); IPR001965 (SMART); IPR036997 (G3DSA:1.20.120.GENE3D); IPR019787 (PFAM); IPR006565 (PFAM); IPR013083 (G3DSA:3.30.40.GENE3D); IPR003186 (PFAM); IPR009072 (G3DSA:1.10.20.GENE3D); mobidb-lite (MOBIDB_LITE); mobidb-lite (MOBIDB_LITE); mobidb-lite (MOBIDB_LITE); mobidb-lite (MOBIDB_LITE); mobidb-lite (MOBIDB_LITE); mobidb-lite (MOBIDB_LITE); mobidb-lite (MOBIDB_LITE); P…	C:GO:0005669; C:GO:0008537; F:GO:0046982	C:transcription factor TFIID complex; C:proteasome activator complex; F:protein heterodimerization activity
[INTERPRO, BLASTED, MAPPED, GO-SLIM]	DERPT_G9748	: Full=DENN domain-containing 5A ame: Full=Rab6-interacting 1 Short=Rab6IP1	2440	20	0	46.03	11	F:GO:0003674; C:GO:0005634; C:GO:0005794; C:GO:0005829; C:GO:0005886; P:GO:0006810; P:GO:0007009; P:GO:0007165; C:GO:0031410; C:GO:0032991; P:GO:0048856	F:molecular_function; C:nucleus; C:Golgi apparatus; C:cytosol; C:plasma membrane; P:transport; P:plasma membrane organization; P:signal transduction; C:cytoplasmic vesicle; C:protein-containing complex; P:anatomical structure development			Coil (COILS); Coil (COILS); Coil (COILS); Coil (COILS); Coil (COILS); IPR001194 (SMART); IPR005112 (SMART); IPR005113 (SMART); G3DSA:3.40.50.11500 (GENE3D); IPR001194 (PFAM); IPR011990 (G3DSA:1.25.40.GENE3D); IPR019143 (PFAM); IPR005113 (PFAM); IPR005112 (PFAM); mobidb-lite (MOBIDB_LITE); mobidb-lite (MOBIDB_LITE); mobidb-lite (MOBIDB_LITE); mobidb-lite (MOBIDB_LITE); PTHR12296 (PANTHER); PTHR122…	F:GO:0005515	F:protein binding
[INTERPRO, BLASTED, MAPPED, GO-SLIM]	DERPT_G9746	: Full=Low-density lipo receptor-related 12 Short=LRP-12 Flags: Precursor	658	20	2.25742e-39	45.89	14	F:GO:0003674; C:GO:0005615; C:GO:0005768; C:GO:0005886; P:GO:0006464; P:GO:0006629; P:GO:0006810; P:GO:0006810; P:GO:0007165; P:GO:0009058; P:GO:0030154; P:GO:0034641; P:GO:0048856; P:GO:0048870	F:molecular_function; C:extracellular space; C:endosome; C:plasma membrane; P:cellular protein modification process; P:lipid metabolic process; P:transport; P:transport; P:signal transduction; P:biosynthetic process; P:cell differentiation; P:cellular nitrogen compound metabolic process; P:anatomical structure development; P:cell motility			IPR002172 (PRINTS); IPR000859 (SMART); IPR002172 (SMART); IPR002172 (PFAM); G3DSA:4.10.400.10 (GENE3D); IPR035914 (G3DSA:2.60.120.GENE3D); G3DSA:4.10.400.10 (GENE3D); G3DSA:4.10.400.10 (GENE3D); IPR000859 (PFAM); G3DSA:4.10.400.10 (GENE3D); G3DSA:4.10.400.10 (GENE3D); PTHR44062 (PANTHER); IPR023415 (PROSITE_PATTERNS); IPR023415 (PROSITE_PATTERNS); IPR023415 (PROSITE_PATTERNS); CYTOPLASMIC_DOMAIN …	F:GO:0005515	F:protein binding
[INTERPRO, BLASTED, MAPPED, GO-SLIM]	DERPT_G9745	: Full=Dual specificity phosphatase DUPD1	320	20	6.11766e-38	61.74	7	P:GO:0002376; C:GO:0005634; C:GO:0005739; P:GO:0006464; P:GO:0007155; P:GO:0007165; F:GO:0016791	P:immune system process; C:nucleus; C:mitochondrion; P:cellular protein modification process; P:cell adhesion; P:signal transduction; F:phosphatase activity	EC:3.1.3.16; EC:3.1.3.41	Protein-serine/threonine phosphatase; 4-nitrophenylphosphatase	IPR020417 (PRINTS); IPR020405 (PRINTS); IPR020422 (SMART); IPR029021 (G3DSA:3.90.190.GENE3D); IPR002539 (PFAM); IPR000340 (PFAM); G3DSA:3.10.129.10 (GENE3D); IPR024950 (PANTHER); IPR016130 (PROSITE_PATTERNS); IPR020422 (PROSITE_PROFILES); IPR000387 (PROSITE_PROFILES); cd03449 (CDD); IPR020422 (CDD); IPR029021 (SUPERFAMILY); IPR029069 (SUPERFAMILY)	F:GO:0004725; P:GO:0006470; F:GO:0008138; P:GO:0016311; F:GO:0016791	F:protein tyrosine phosphatase activity; P:protein dephosphorylation; F:protein tyrosine/serine/threonine phosphatase activity; P:dephosphorylation; F:phosphatase activity
[INTERPRO, BLASTED, MAPPED, GO-SLIM]	DERPT_G9744	: Full=Anamorsin homolog ame: Full=Fe-S cluster assembly DRE2 homolog	241	20	8.44935e-41	59.8	12	P:GO:0000003; P:GO:0002376; F:GO:0003674; C:GO:0005730; C:GO:0005737; P:GO:0006790; P:GO:0008219; P:GO:0009058; P:GO:0022607; P:GO:0030154; P:GO:0048856; P:GO:0051186	P:reproduction; P:immune system process; F:molecular_function; C:nucleolus; C:cytoplasm; P:sulfur compound metabolic process; P:cell death; P:biosynthetic process; P:cellular component assembly; P:cell differentiation; P:anatomical structure development; P:cofactor metabolic process			IPR007785 (PFAM); IPR007785 (PANTHER); IPR007785 (HAMAP)	C:GO:0005737; P:GO:0016226; F:GO:0051536	C:cytoplasm; P:iron-sulfur cluster assembly; F:iron-sulfur cluster binding
[INTERPRO, BLASTED, MAPPED, GO-SLIM]	DERPT_G9743	: Full=Translocon-associated subunit alpha Short=TRAP-alpha ame: Full=Signal sequence receptor subunit alpha Short=SSR-alpha Flags: Precursor	459	13	1.03235e-55	58.77	5	F:GO:0003674; C:GO:0005783; C:GO:0005829; P:GO:0006810; C:GO:0032991	F:molecular_function; C:endoplasmic reticulum; C:cytosol; P:transport; C:protein-containing complex			IPR005595 (PFAM); PTHR12924 (PANTHER); CYTOPLASMIC_DOMAIN (PHOBIUS); NON_CYTOPLASMIC_DOMAIN (PHOBIUS); SIGNAL_PEPTIDE (PHOBIUS); SIGNAL_PEPTIDE_N_REGION (PHOBIUS); SIGNAL_PEPTIDE_C_REGION (PHOBIUS); SIGNAL_PEPTIDE_H_REGION (PHOBIUS); TRANSMEMBRANE (PHOBIUS); SignalP-noTM (SIGNALP_EUK); SignalP-noTM (SIGNALP_GRAM_NEGATIVE); SignalP-TM (SIGNALP_GRAM_POSITIVE); TMhelix (TMHMM); TMhelix (TMHMM)	C:GO:0005789	C:endoplasmic reticulum membrane
[INTERPRO, BLASTED, MAPPED, GO-SLIM]	DERPT_G9742	: Full=Probable ubiquitin carboxyl-terminal hydrolase creB ame: Full=Carbon catabolite repression B ame: Full=Deubiquitinating enzyme creB ame: Full=Ubiquitin thioesterase creB ame: Full=Ubiquitin-hydrolyzing enzyme creB ame: Full=Ubiquitin-specific-processing protease creB	660	20	0	76.53	10	C:GO:0005634; C:GO:0005768; P:GO:0006464; P:GO:0006950; P:GO:0007165; P:GO:0007267; F:GO:0008233; P:GO:0009056; P:GO:0040011; P:GO:0055085	C:nucleus; C:endosome; P:cellular protein modification process; P:response to stress; P:signal transduction; P:cell-cell signaling; F:peptidase activity; P:catabolic process; P:locomotion; P:transmembrane transport	EC:3.4.22; EC:3.4.19.12	Acting on peptide bonds (peptidases); Ubiquitinyl hydrolase 1	Coil (COILS); IPR001079 (SMART); IPR001079 (SMART); G3DSA:2.60.120.200 (GENE3D); G3DSA:3.90.70.10 (GENE3D); IPR001079 (PFAM); G3DSA:2.60.120.200 (GENE3D); IPR001394 (PFAM); PTHR43942 (PANTHER); PTHR43942:SF1 (PANTHER); IPR018200 (PROSITE_PATTERNS); IPR018200 (PROSITE_PATTERNS); IPR001079 (PROSITE_PROFILES); IPR028889 (PROSITE_PROFILES); IPR001079 (PROSITE_PROFILES); IPR001079 (CDD); IPR001079 (CD…	P:GO:0006511; P:GO:0016579; F:GO:0030246; F:GO:0036459	P:ubiquitin-dependent protein catabolic process; P:protein deubiquitination; F:carbohydrate binding; F:thiol-dependent ubiquitinyl hydrolase activity
[INTERPRO, BLASTED, MAPPED, GO-SLIM]	DERPT_G9741	: Full=5 -3 exoribonuclease 2	1355	20	0	56.28	18	P:GO:0000003; P:GO:0000278; F:GO:0003677; F:GO:0003729; F:GO:0004518; C:GO:0005634; C:GO:0005694; C:GO:0005739; C:GO:0005856; P:GO:0006259; P:GO:0006464; P:GO:0006950; P:GO:0009058; P:GO:0034655; P:GO:0040007; P:GO:0042254; P:GO:0048856; P:GO:0065003	P:reproduction; P:mitotic cell cycle; F:DNA binding; F:mRNA binding; F:nuclease activity; C:nucleus; C:chromosome; C:mitochondrion; C:cytoskeleton; P:DNA metabolic process; P:cellular protein modification process; P:response to stress; P:biosynthetic process; P:nucleobase-containing compound catabolic process; P:growth; P:ribosome biogenesis; P:anatomical structure development; P:protein-containi…	EC:3.1.13; EC:3.1.15	Acting on ester bonds; Acting on ester bonds	G3DSA:3.30.110.100 (GENE3D); G3DSA:3.40.50.12390 (GENE3D); G3DSA:2.170.260.40 (GENE3D); IPR016494 (PIRSF); IPR004859 (PFAM); G3DSA:2.30.30.750 (GENE3D); mobidb-lite (MOBIDB_LITE); mobidb-lite (MOBIDB_LITE); IPR027073 (PANTHER); PTHR12341:SF7 (PANTHER)	P:GO:0000956; F:GO:0003676; F:GO:0004527; F:GO:0008409	P:nuclear-transcribed mRNA catabolic process; F:nucleic acid binding; F:exonuclease activity; F:5'-3' exonuclease activity
[INTERPRO, BLASTED, MAPPED, GO-SLIM]	DERPT_G9740	: Full=Branchpoint-bridging	518	20	4.44377e-130	60.76	14	P:GO:0000003; F:GO:0003729; C:GO:0005634; C:GO:0005654; C:GO:0005829; P:GO:0006397; P:GO:0006412; P:GO:0006629; P:GO:0008283; P:GO:0030154; P:GO:0034655; F:GO:0043167; P:GO:0048856; P:GO:0048870	P:reproduction; F:mRNA binding; C:nucleus; C:nucleoplasm; C:cytosol; P:mRNA processing; P:translation; P:lipid metabolic process; P:cell proliferation; P:cell differentiation; P:nucleobase-containing compound catabolic process; F:ion binding; P:anatomical structure development; P:cell motility			Coil (COILS); IPR001878 (SMART); IPR004087 (SMART); IPR032570 (PFAM); IPR036612 (G3DSA:3.30.1370.GENE3D); G3DSA:4.10.60.10 (GENE3D); IPR004088 (PFAM); IPR001878 (PFAM); mobidb-lite (MOBIDB_LITE); mobidb-lite (MOBIDB_LITE); mobidb-lite (MOBIDB_LITE); mobidb-lite (MOBIDB_LITE); IPR031150 (PTHR11208:PANTHER); PTHR11208 (PANTHER); IPR001878 (PROSITE_PROFILES); PS50084 (PROSITE_PROFILES); cd02395 (CDD…	P:GO:0000398; F:GO:0003676; F:GO:0003723; F:GO:0008270; F:GO:0045131	P:mRNA splicing, via spliceosome; F:nucleic acid binding; F:RNA binding; F:zinc ion binding; F:pre-mRNA branch point binding
[INTERPRO, BLASTED, MAPPED, GO-SLIM]	DERPT_G974	: Full=Alpha-1,3-mannosyl-glyco 4-beta-N-acetylglucosaminyltransferase A ame: Full=N-glycosyl-oligosaccharide-glyco N-acetylglucosaminyltransferase IVa Short= c-T IVa Short= -IVa Short=N-acetylglucosaminyltransferase IVa ame: Full=UDP-N-acetylglucosamine: alpha-1,3-D-mannoside beta-1,4-N-acetylglucosaminyltransferase IVa Contains: ame: Full=Alpha-1,3-mannosyl-glyco 4-beta-N-acetylglucosaminyltran…	609	20	1.19454e-127	56.97	5	P:GO:0005975; P:GO:0006464; P:GO:0009058; F:GO:0016757; C:GO:0043226	P:carbohydrate metabolic process; P:cellular protein modification process; P:biosynthetic process; F:transferase activity, transferring glycosyl groups; C:organelle			PF04666 (PFAM); IPR006759 (PANTHER); PTHR12062:SF9 (PANTHER); NON_CYTOPLASMIC_DOMAIN (PHOBIUS); CYTOPLASMIC_DOMAIN (PHOBIUS); TRANSMEMBRANE (PHOBIUS); TMhelix (TMHMM)	no GO terms	no GO terms
[INTERPRO, BLASTED, MAPPED, GO-SLIM]	DERPT_G9739	: Full=Vesicle transport SFT2B ame: Full=SFT2 domain-containing 2	242	10	3.78978e-30	54.35	3	C:GO:0005737; C:GO:0005794; P:GO:0016192	C:cytoplasm; C:Golgi apparatus; P:vesicle-mediated transport			IPR007305 (PFAM); PTHR23137:SF3 (PANTHER); IPR011691 (PANTHER); CYTOPLASMIC_DOMAIN (PHOBIUS); CYTOPLASMIC_DOMAIN (PHOBIUS); CYTOPLASMIC_DOMAIN (PHOBIUS); NON_CYTOPLASMIC_DOMAIN (PHOBIUS); TRANSMEMBRANE (PHOBIUS); TRANSMEMBRANE (PHOBIUS); TRANSMEMBRANE (PHOBIUS); NON_CYTOPLASMIC_DOMAIN (PHOBIUS); TRANSMEMBRANE (PHOBIUS); TMhelix (TMHMM); TMhelix (TMHMM); TMhelix (TMHMM); TMhelix (TMHMM)	C:GO:0016021; P:GO:0016192	C:integral component of membrane; P:vesicle-mediated transport
[INTERPRO, BLASTED, MAPPED, GO-SLIM]	DERPT_G9738	: Full=Gamma-aminobutyric acid receptor-associated ame: Full=GABA(A) receptor-associated Flags: Precursor	1517	20	1.0242e-71	51.82	27	C:GO:0005764; C:GO:0005783; C:GO:0005794; C:GO:0005829; C:GO:0005856; C:GO:0005886; C:GO:0005929; P:GO:0006914; P:GO:0006950; P:GO:0007005; P:GO:0007010; P:GO:0007155; P:GO:0007165; P:GO:0007267; F:GO:0008092; P:GO:0008219; P:GO:0016192; F:GO:0019899; P:GO:0022607; P:GO:0030154; C:GO:0031410; C:GO:0032991; P:GO:0048856; P:GO:0050877; P:GO:0055085; P:GO:0061024; P:GO:0061024	C:lysosome; C:endoplasmic reticulum; C:Golgi apparatus; C:cytosol; C:cytoskeleton; C:plasma membrane; C:cilium; P:autophagy; P:response to stress; P:mitochondrion organization; P:cytoskeleton organization; P:cell adhesion; P:signal transduction; P:cell-cell signaling; F:cytoskeletal protein binding; P:cell death; P:vesicle-mediated transport; F:enzyme binding; P:cellular component assembly; P:cel…			IPR003593 (SMART); G3DSA:3.10.20.90 (GENE3D); PF03215 (PFAM); IPR029058 (G3DSA:3.40.50.GENE3D); G3DSA:3.40.50.300 (GENE3D); IPR002018 (PFAM); IPR004241 (PFAM); PTHR43903 (PANTHER); PTHR43903:SF6 (PANTHER); PTHR43903 (PANTHER); CYTOPLASMIC_DOMAIN (PHOBIUS); NON_CYTOPLASMIC_DOMAIN (PHOBIUS); NON_CYTOPLASMIC_DOMAIN (PHOBIUS); TRANSMEMBRANE (PHOBIUS); TRANSMEMBRANE (PHOBIUS); IPR004241 (CDD); cd00009…	no GO terms	no GO terms
[INTERPRO, BLASTED, MAPPED, GO-SLIM]	DERPT_G9737	: Full=Dual specificity phosphatase 22	224	20	9.24077e-13	55.25	11	P:GO:0002376; C:GO:0005634; P:GO:0006464; P:GO:0006520; P:GO:0006950; P:GO:0007155; P:GO:0007155; P:GO:0007165; P:GO:0008219; P:GO:0008283; F:GO:0016791	P:immune system process; C:nucleus; P:cellular protein modification process; P:cellular amino acid metabolic process; P:response to stress; P:cell adhesion; P:cell adhesion; P:signal transduction; P:cell death; P:cell proliferation; F:phosphatase activity	EC:3.1.3.16; EC:3.1.3.48; EC:3.1.3.41	Protein-serine/threonine phosphatase; Protein-tyrosine-phosphatase; 4-nitrophenylphosphatase	IPR020422 (SMART); IPR000340 (PFAM); IPR029021 (G3DSA:3.90.190.GENE3D); mobidb-lite (MOBIDB_LITE); IPR024950 (PANTHER); PTHR10159:SF29 (PANTHER); NON_CYTOPLASMIC_DOMAIN (PHOBIUS); SIGNAL_PEPTIDE (PHOBIUS); SIGNAL_PEPTIDE_H_REGION (PHOBIUS); SIGNAL_PEPTIDE_C_REGION (PHOBIUS); SIGNAL_PEPTIDE_N_REGION (PHOBIUS); IPR000387 (PROSITE_PROFILES); IPR020422 (PROSITE_PROFILES); SignalP-TM (SIGNALP_GRAM_POS…	P:GO:0006470; F:GO:0008138; P:GO:0016311; F:GO:0016791	P:protein dephosphorylation; F:protein tyrosine/serine/threonine phosphatase activity; P:dephosphorylation; F:phosphatase activity
[INTERPRO, BLASTED, MAPPED, GO-SLIM]	DERPT_G9736	: Full=Tissue alpha-L-fucosidase ame: Full=Alpha-L-fucosidase I ame: Full=Alpha-L-fucoside fucohydrolase 1 Short=Alpha-L-fucosidase 1 Flags: Precursor	453	16	5.7889e-154	64.29	9	C:GO:0005576; C:GO:0005764; P:GO:0005975; P:GO:0005975; P:GO:0006950; P:GO:0009056; P:GO:0009056; F:GO:0016798; P:GO:0044281	C:extracellular region; C:lysosome; P:carbohydrate metabolic process; P:carbohydrate metabolic process; P:response to stress; P:catabolic process; P:catabolic process; F:hydrolase activity, acting on glycosyl bonds; P:small molecule metabolic process	EC:3.2.1.51	Alpha-L-fucosidase	IPR016286 (PRINTS); IPR000933 (SMART); IPR016286 (PIRSF); IPR000933 (PFAM); G3DSA:3.20.20.80 (GENE3D); IPR013780 (G3DSA:2.60.40.GENE3D); IPR031919 (PFAM); IPR000933 (PANTHER); PTHR10030:SF40 (PANTHER); SIGNAL_PEPTIDE (PHOBIUS); SIGNAL_PEPTIDE_C_REGION (PHOBIUS); SIGNAL_PEPTIDE_H_REGION (PHOBIUS); NON_CYTOPLASMIC_DOMAIN (PHOBIUS); SIGNAL_PEPTIDE_N_REGION (PHOBIUS); SignalP-noTM (SIGNALP_EUK); IPR0…	F:GO:0004560; P:GO:0005975; P:GO:0006004	F:alpha-L-fucosidase activity; P:carbohydrate metabolic process; P:fucose metabolic process
[INTERPRO, BLASTED, MAPPED, GO-SLIM]	DERPT_G9735	: Full= arginine N-methyltransferase 1 ame: Full=Histone-arginine N-methyltransferase PRMT1	366	20	1.09387e-162	74.13	21	P:GO:0000902; P:GO:0002376; F:GO:0003677; C:GO:0005730; C:GO:0005829; C:GO:0005840; C:GO:0005886; P:GO:0006399; P:GO:0006464; P:GO:0006913; P:GO:0006950; P:GO:0007165; F:GO:0008168; P:GO:0009058; P:GO:0009790; F:GO:0019899; P:GO:0030154; C:GO:0032991; P:GO:0042254; P:GO:0042592; P:GO:0051276	P:cell morphogenesis; P:immune system process; F:DNA binding; C:nucleolus; C:cytosol; C:ribosome; C:plasma membrane; P:tRNA metabolic process; P:cellular protein modification process; P:nucleocytoplasmic transport; P:response to stress; P:signal transduction; F:methyltransferase activity; P:biosynthetic process; P:embryo development; F:enzyme binding; P:cell differentiation; C:protein-containing …	EC:2.1.1.124	Transferring one-carbon groups	G3DSA:2.70.160.11 (GENE3D); G3DSA:3.40.50.150 (GENE3D); PF06325 (PFAM); PTHR11006:SF54 (PANTHER); PTHR11006 (PANTHER); NON_CYTOPLASMIC_DOMAIN (PHOBIUS); CYTOPLASMIC_DOMAIN (PHOBIUS); TRANSMEMBRANE (PHOBIUS); IPR025799 (PROSITE_PROFILES); cd02440 (CDD); IPR029063 (SUPERFAMILY)	P:GO:0006479; F:GO:0008168	P:protein methylation; F:methyltransferase activity
[INTERPRO, BLASTED, MAPPED, GO-SLIM]	DERPT_G9734	: Full=Succinyl-diaminopimelate desuccinylase Short=SDAP desuccinylase ame: Full=N-succinyl-LL-2,6-diaminoheptanedioate amidohydrolase	739	20	0	57.79	10	C:GO:0005576; C:GO:0005654; C:GO:0005739; C:GO:0005829; C:GO:0005840; P:GO:0006790; F:GO:0008233; P:GO:0009056; P:GO:0034641; F:GO:0043167	C:extracellular region; C:nucleoplasm; C:mitochondrion; C:cytosol; C:ribosome; P:sulfur compound metabolic process; F:peptidase activity; P:catabolic process; P:cellular nitrogen compound metabolic process; F:ion binding	EC:3.4.13; EC:3.4.19	Acting on peptide bonds (peptidases); Acting on peptide bonds (peptidases)	G3DSA:3.40.630.10 (GENE3D); IPR011650 (PFAM); G3DSA:3.30.70.360 (GENE3D); IPR002933 (PFAM); PTHR43270 (PANTHER); PTHR43270:SF2 (PANTHER); IPR001261 (PROSITE_PATTERNS); SIGNAL_PEPTIDE_C_REGION (PHOBIUS); SIGNAL_PEPTIDE (PHOBIUS); SIGNAL_PEPTIDE_N_REGION (PHOBIUS); NON_CYTOPLASMIC_DOMAIN (PHOBIUS); SIGNAL_PEPTIDE_H_REGION (PHOBIUS); IPR017153 (CDD); SignalP-noTM (SIGNALP_EUK); SSF53187 (SUPERFAMILY)	P:GO:0006508; P:GO:0008152; F:GO:0008237; F:GO:0016787; F:GO:0016805	P:proteolysis; P:metabolic process; F:metallopeptidase activity; F:hydrolase activity; F:dipeptidase activity
[INTERPRO, BLASTED, MAPPED, GO-SLIM]	DERPT_G9733	: Full=Prostaglandin reductase 1 Short=PRG-1 ame: Full=15-oxoprostaglandin 13-reductase ame: Full=NADP-dependent leukotriene B4 12-hydroxydehydrogenase	344	20	3.7696e-76	52.4	5	C:GO:0005739; C:GO:0005777; P:GO:0006950; F:GO:0016491; P:GO:0030154	C:mitochondrion; C:peroxisome; P:response to stress; F:oxidoreductase activity; P:cell differentiation	EC:1.3.1.48	15-oxoprostaglandin 13-reductase	IPR020843 (SMART); IPR013154 (PFAM); G3DSA:3.90.180.10 (GENE3D); IPR013149 (PFAM); G3DSA:3.40.50.720 (GENE3D); PTHR43677:SF3 (PANTHER); PTHR43677 (PANTHER); IPR011032 (SUPERFAMILY); IPR036291 (SUPERFAMILY)	F:GO:0016491; P:GO:0055114	F:oxidoreductase activity; P:oxidation-reduction process
[INTERPRO, BLASTED, MAPPED, GO-SLIM]	DERPT_G9732	: Full=Gamma-interferon-inducible lysosomal thiol reductase ame: Full=Gamma-interferon-inducible IP-30 Flags: Precursor	145	11	5.43383e-22	54.94	4	P:GO:0002376; C:GO:0005764; P:GO:0008283; F:GO:0016491	P:immune system process; C:lysosome; P:cell proliferation; F:oxidoreductase activity			IPR004911 (PFAM); IPR004911 (PANTHER); SIGNAL_PEPTIDE_N_REGION (PHOBIUS); SIGNAL_PEPTIDE_H_REGION (PHOBIUS); SIGNAL_PEPTIDE_C_REGION (PHOBIUS); SIGNAL_PEPTIDE (PHOBIUS); NON_CYTOPLASMIC_DOMAIN (PHOBIUS); SignalP-noTM (SIGNALP_EUK)	no GO terms	no GO terms
[INTERPRO, BLASTED, MAPPED, GO-SLIM]	DERPT_G9730	: Full=Msx2-interacting ame: Full=SMART HDAC1-associated repressor ame: Full=SPEN homolog	4699	3	3.97787e-51	64.75	13	P:GO:0000902; F:GO:0000988; F:GO:0003677; F:GO:0003700; C:GO:0005634; P:GO:0006950; P:GO:0007165; P:GO:0007267; P:GO:0009058; P:GO:0030154; C:GO:0032991; P:GO:0034641; P:GO:0048870	P:cell morphogenesis; F:obsolete transcription factor activity, protein binding; F:DNA binding; F:DNA-binding transcription factor activity; C:nucleus; P:response to stress; P:signal transduction; P:cell-cell signaling; P:biosynthetic process; P:cell differentiation; C:protein-containing complex; P:cellular nitrogen compound metabolic process; P:cell motility			Coil (COILS); Coil (COILS); Coil (COILS); Coil (COILS); IPR000504 (SMART); IPR000504 (PFAM); IPR012677 (G3DSA:3.30.70.GENE3D); IPR016194 (G3DSA:2.40.290.GENE3D); IPR012677 (G3DSA:3.30.70.GENE3D); IPR012677 (G3DSA:3.30.70.GENE3D); IPR012921 (PFAM); mobidb-lite (MOBIDB_LITE); mobidb-lite (MOBIDB_LITE); mobidb-lite (MOBIDB_LITE); mobidb-lite (MOBIDB_LITE); mobidb-lite (MOBIDB_LITE); mobidb-lite (MOB…	F:GO:0003676	F:nucleic acid binding
[INTERPRO, BLASTED, MAPPED, GO-SLIM]	DERPT_G9728	: Full=[Pyruvate dehydrogenase	434	20	2.29535e-25	46.71	9	P:GO:0002376; C:GO:0005737; P:GO:0006464; P:GO:0006950; P:GO:0007165; F:GO:0016791; F:GO:0030234; C:GO:0043226; P:GO:0048856	P:immune system process; C:cytoplasm; P:cellular protein modification process; P:response to stress; P:signal transduction; F:phosphatase activity; F:enzyme regulator activity; C:organelle; P:anatomical structure development	EC:3.1.3.16; EC:3.1.3.41	Protein-serine/threonine phosphatase; 4-nitrophenylphosphatase	IPR001932 (SMART); IPR036457 (G3DSA:3.60.40.GENE3D); IPR001932 (PFAM); mobidb-lite (MOBIDB_LITE); IPR015655 (PANTHER); PTHR13832:SF533 (PANTHER); IPR001932 (PROSITE_PROFILES); IPR001932 (CDD); IPR036457 (SUPERFAMILY)	F:GO:0003824; F:GO:0004722; P:GO:0006470	F:catalytic activity; F:protein serine/threonine phosphatase activity; P:protein dephosphorylation
[INTERPRO, BLASTED, MAPPED, GO-SLIM]	DERPT_G9727	: Full=Trafficking particle complex subunit 3	180	14	3.55104e-80	65.74	7	F:GO:0003674; C:GO:0005768; C:GO:0005783; C:GO:0005794; C:GO:0005829; P:GO:0016192; C:GO:0032991	F:molecular_function; C:endosome; C:endoplasmic reticulum; C:Golgi apparatus; C:cytosol; P:vesicle-mediated transport; C:protein-containing complex			Coil (COILS); G3DSA:3.30.1380.20 (GENE3D); IPR007194 (PFAM); IPR016721 (PIRSF); PTHR13048:SF2 (PANTHER); IPR016721 (PANTHER); IPR016721 (CDD); IPR024096 (SUPERFAMILY)	C:GO:0030008; P:GO:0048193	C:TRAPP complex; P:Golgi vesicle transport
[INTERPRO, BLASTED, MAPPED, GO-SLIM]	DERPT_G9723	: Full=Replication factor C subunit 5 ame: Full=Activator 1 36 kDa subunit Short=A1 36 kDa subunit ame: Full=Activator 1 subunit 5 ame: Full=Replication factor C 36 kDa subunit Short=RF-C 36 kDa subunit Short=RFC36	826	20	1.32016e-136	60.19	20	F:GO:0003677; C:GO:0005576; C:GO:0005634; C:GO:0005694; C:GO:0005794; C:GO:0005829; C:GO:0005886; P:GO:0006259; P:GO:0006950; P:GO:0007049; P:GO:0007059; P:GO:0007155; F:GO:0008233; P:GO:0009058; F:GO:0016887; F:GO:0019899; C:GO:0032991; F:GO:0043167; P:GO:0048856; P:GO:0051276	F:DNA binding; C:extracellular region; C:nucleus; C:chromosome; C:Golgi apparatus; C:cytosol; C:plasma membrane; P:DNA metabolic process; P:response to stress; P:cell cycle; P:chromosome segregation; P:cell adhesion; F:peptidase activity; P:biosynthetic process; F:ATPase activity; F:enzyme binding; C:protein-containing complex; F:ion binding; P:anatomical structure development; P:chromosome organ…	EC:3.4.24; EC:3.6.1.3; EC:3.6.1.15	Acting on peptide bonds (peptidases); Adenosinetriphosphatase; Nucleoside-triphosphate phosphatase	Coil (COILS); IPR021190 (PRINTS); IPR006026 (SMART); IPR003593 (SMART); IPR018487 (SMART); G3DSA:1.10.8.60 (GENE3D); IPR024079 (G3DSA:3.40.390.GENE3D); G3DSA:3.40.50.300 (GENE3D); IPR002477 (PFAM); IPR013748 (PFAM); IPR036375 (G3DSA:2.110.10.GENE3D); IPR001818 (PFAM); IPR018487 (PFAM); IPR003959 (PFAM); G3DSA:1.20.272.10 (GENE3D); PTHR11669:SF9 (PANTHER); PTHR11669 (PANTHER); IPR021158 (PROSITE_P…	F:GO:0003677; F:GO:0004222; F:GO:0005524; P:GO:0006260; P:GO:0006508; F:GO:0008237; F:GO:0008270; C:GO:0031012	F:DNA binding; F:metalloendopeptidase activity; F:ATP binding; P:DNA replication; P:proteolysis; F:metallopeptidase activity; F:zinc ion binding; C:extracellular matrix
[INTERPRO, BLASTED, MAPPED, GO-SLIM]	DERPT_G9722	: Full=Sensory neuron membrane 1	590	20	2.80719e-51	45.39	12	F:GO:0004871; C:GO:0005737; C:GO:0005886; P:GO:0006464; P:GO:0006629; P:GO:0006950; F:GO:0008289; P:GO:0009058; P:GO:0016192; P:GO:0042592; C:GO:0043226; P:GO:0044281	F:obsolete signal transducer activity; C:cytoplasm; C:plasma membrane; P:cellular protein modification process; P:lipid metabolic process; P:response to stress; F:lipid binding; P:biosynthetic process; P:vesicle-mediated transport; P:homeostatic process; C:organelle; P:small molecule metabolic process			IPR002159 (PRINTS); IPR002159 (PFAM); PTHR11923:SF91 (PANTHER); IPR002159 (PANTHER); NON_CYTOPLASMIC_DOMAIN (PHOBIUS); CYTOPLASMIC_DOMAIN (PHOBIUS); CYTOPLASMIC_DOMAIN (PHOBIUS); TRANSMEMBRANE (PHOBIUS); TRANSMEMBRANE (PHOBIUS); TMhelix (TMHMM); TMhelix (TMHMM)	C:GO:0016020	C:membrane
[INTERPRO, BLASTED, MAPPED, GO-SLIM]	DERPT_G9721	: Full=DDB1- and CUL4-associated factor 8 ame: Full=WD repeat-containing 42A	985	20	1.95192e-100	44.81	8	C:GO:0005634; C:GO:0005654; C:GO:0005739; P:GO:0006464; P:GO:0009058; F:GO:0016746; C:GO:0032991; P:GO:0051276	C:nucleus; C:nucleoplasm; C:mitochondrion; P:cellular protein modification process; P:biosynthetic process; F:transferase activity, transferring acyl groups; C:protein-containing complex; P:chromosome organization	EC:2.3.1.48	Histone acetyltransferase	Coil (COILS); IPR001680 (SMART); IPR001680 (PFAM); IPR015943 (G3DSA:2.130.10.GENE3D); IPR015943 (G3DSA:2.130.10.GENE3D); IPR015943 (G3DSA:2.130.10.GENE3D); mobidb-lite (MOBIDB_LITE); mobidb-lite (MOBIDB_LITE); mobidb-lite (MOBIDB_LITE); PTHR15574 (PANTHER); PTHR15574:SF43 (PANTHER); IPR017986 (PROSITE_PROFILES); IPR017986 (PROSITE_PROFILES); IPR001680 (PROSITE_PROFILES); IPR001680 (PROSITE_PROFIL…	F:GO:0005515	F:protein binding
[INTERPRO, BLASTED, MAPPED, GO-SLIM]	DERPT_G9719	: Full=PAN2-PAN3 deadenylation complex catalytic subunit PAN2 ame: Full=PAB1P-dependent poly(A)-specific ribonuclease ame: Full=Poly(A)-nuclease deadenylation complex subunit 2 Short=PAN deadenylation complex subunit 2	1336	20	1.64149e-112	61.51	5	F:GO:0004518; C:GO:0005829; C:GO:0032991; P:GO:0034655; C:GO:0043226	F:nuclease activity; C:cytosol; C:protein-containing complex; P:nucleobase-containing compound catabolic process; C:organelle	EC:3.1.13; EC:3.1.15; EC:3.1.13.4	Acting on ester bonds; Acting on ester bonds; Poly(A)-specific ribonuclease	IPR013520 (SMART); IPR028881 (PFAM); IPR036397 (G3DSA:3.30.420.GENE3D); IPR015943 (G3DSA:2.130.10.GENE3D); IPR013520 (PFAM); mobidb-lite (MOBIDB_LITE); mobidb-lite (MOBIDB_LITE); PTHR15728 (PANTHER); IPR028889 (PROSITE_PROFILES); cd06143 (CDD); IPR036322 (SUPERFAMILY); IPR038765 (SUPERFAMILY); IPR012337 (SUPERFAMILY)	F:GO:0003676; F:GO:0005515	F:nucleic acid binding; F:protein binding
[INTERPRO, BLASTED, MAPPED, GO-SLIM]	DERPT_G9718	: Full=RNA pyrophosphohydrolase ame: Full=(Di)nucleoside polyphosphate hydrolase	302	20	4.0166e-36	51.87	3	F:GO:0003674; C:GO:0005737; P:GO:0006950	F:molecular_function; C:cytoplasm; P:response to stress			IPR020476 (PRINTS); IPR003293 (PRINTS); G3DSA:3.90.79.10 (GENE3D); G3DSA:3.40.630.30 (GENE3D); IPR000086 (PFAM); PTHR13994 (PANTHER); PTHR13994:SF13 (PANTHER); IPR020084 (PROSITE_PATTERNS); IPR000086 (PROSITE_PROFILES); IPR015797 (SUPERFAMILY)	F:GO:0016787	F:hydrolase activity
[INTERPRO, BLASTED, MAPPED, GO-SLIM]	DERPT_G9717	: Full=Mevalonate kinase Short=MK Short=MVK	1063	20	1.99572e-70	49.79	13	P:GO:0002376; F:GO:0003677; C:GO:0005737; P:GO:0006629; P:GO:0007165; P:GO:0009058; P:GO:0009058; P:GO:0016192; F:GO:0016301; F:GO:0043167; C:GO:0043226; P:GO:0044281; P:GO:0048856	P:immune system process; F:DNA binding; C:cytoplasm; P:lipid metabolic process; P:signal transduction; P:biosynthetic process; P:biosynthetic process; P:vesicle-mediated transport; F:kinase activity; F:ion binding; C:organelle; P:small molecule metabolic process; P:anatomical structure development	EC:2.7.1.36	Mevalonate kinase	Coil (COILS); PR00959 (PRINTS); IPR003123 (SMART); IPR002653 (SMART); IPR036554 (G3DSA:3.30.70.GENE3D); IPR003123 (PFAM); IPR002653 (PFAM); IPR006204 (PFAM); IPR006205 (TIGRFAM); G3DSA:1.10.246.120 (GENE3D); IPR013750 (PFAM); IPR014721 (G3DSA:3.30.230.GENE3D); IPR037191 (G3DSA:1.20.1050.GENE3D); mobidb-lite (MOBIDB_LITE); mobidb-lite (MOBIDB_LITE); mobidb-lite (MOBIDB_LITE); PTHR23101:SF80 (PANTH…	F:GO:0003677; F:GO:0004496; F:GO:0005524; C:GO:0005737; F:GO:0008270; P:GO:0008299	F:DNA binding; F:mevalonate kinase activity; F:ATP binding; C:cytoplasm; F:zinc ion binding; P:isoprenoid biosynthetic process
[INTERPRO, BLASTED, MAPPED, GO-SLIM]	DERPT_G9716	: Full=Mitogen-activated kinase kinase kinase 12 ame: Full=Dual leucine zipper bearing kinase Short=DLK ame: Full=Leucine-zipper kinase Short=ZPK ame: Full=MAPK-upstream kinase Short=MUK ame: Full=Mixed lineage kinase	1273	20	1.4468e-161	65.12	17	P:GO:0000902; F:GO:0004871; C:GO:0005829; C:GO:0005886; P:GO:0006464; P:GO:0006520; P:GO:0006950; P:GO:0008219; P:GO:0009058; F:GO:0016301; F:GO:0019899; P:GO:0030154; P:GO:0034641; P:GO:0040007; F:GO:0043167; C:GO:0043226; P:GO:0051276	P:cell morphogenesis; F:obsolete signal transducer activity; C:cytosol; C:plasma membrane; P:cellular protein modification process; P:cellular amino acid metabolic process; P:response to stress; P:cell death; P:biosynthetic process; F:kinase activity; F:enzyme binding; P:cell differentiation; P:cellular nitrogen compound metabolic process; P:growth; F:ion binding; C:organelle; P:chromosome organi…	EC:2.7.11.25; EC:2.7.11	Mitogen-activated protein kinase kinase kinase; Transferring phosphorus-containing groups	Coil (COILS); Coil (COILS); IPR001245 (PRINTS); IPR000719 (SMART); IPR001245 (PFAM); G3DSA:3.30.200.20 (GENE3D); G3DSA:1.10.510.10 (GENE3D); mobidb-lite (MOBIDB_LITE); mobidb-lite (MOBIDB_LITE); mobidb-lite (MOBIDB_LITE); mobidb-lite (MOBIDB_LITE); PTHR44359 (PANTHER); IPR008271 (PROSITE_PATTERNS); IPR000719 (PROSITE_PROFILES); IPR011009 (SUPERFAMILY)	F:GO:0004672; F:GO:0005524; P:GO:0006468	F:protein kinase activity; F:ATP binding; P:protein phosphorylation
[INTERPRO, BLASTED, MAPPED, GO-SLIM]	DERPT_G9714	: Full=Zinc finger Noc ame: Full=Zinc finger	678	2	3.16653e-09	53.58	2	F:GO:0003674; P:GO:0048856	F:molecular_function; P:anatomical structure development			G3DSA:3.30.160.60 (GENE3D); mobidb-lite (MOBIDB_LITE); mobidb-lite (MOBIDB_LITE); mobidb-lite (MOBIDB_LITE); mobidb-lite (MOBIDB_LITE); PTHR12522 (PANTHER); PTHR12522 (PANTHER); PTHR12522:SF4 (PANTHER); IPR013087 (PROSITE_PROFILES)	F:GO:0003676	F:nucleic acid binding
[INTERPRO, BLASTED, MAPPED, GO-SLIM]	DERPT_G9713	: Full=Ankyrin repeat and LEM domain-containing 2 ame: Full=LEM domain-containing 4	563	4	1.31179e-52	52.38	7	P:GO:0000278; C:GO:0005634; C:GO:0005783; P:GO:0006464; F:GO:0019899; P:GO:0061024; P:GO:0061024	P:mitotic cell cycle; C:nucleus; C:endoplasmic reticulum; P:cellular protein modification process; F:enzyme binding; P:membrane organization; P:membrane organization			IPR002110 (SMART); IPR036770 (G3DSA:1.25.40.GENE3D); mobidb-lite (MOBIDB_LITE); mobidb-lite (MOBIDB_LITE); mobidb-lite (MOBIDB_LITE); PTHR12349 (PANTHER); PTHR12349 (PANTHER); IPR035007 (PTHR12349:PANTHER); IPR035007 (PTHR12349:PANTHER); IPR020683 (CDD); IPR036770 (SUPERFAMILY)	F:GO:0005515; P:GO:0007084; P:GO:0035307; F:GO:0051721	F:protein binding; P:mitotic nuclear envelope reassembly; P:positive regulation of protein dephosphorylation; F:protein phosphatase 2A binding
[INTERPRO, BLASTED, MAPPED, GO-SLIM]	DERPT_G9712	: Full=S-adenosyl-L-methionine-dependent tRNA 4-demethylwyosine synthase ame: Full=Radical S-adenosyl methionine and flavodoxin domain-containing 1 ame: Full=tRNA wybutosine-synthesizing 1 homolog ame: Full=tRNA-yW-synthesizing	720	20	0	54.75	6	C:GO:0005739; C:GO:0005783; P:GO:0006399; P:GO:0009058; P:GO:0009058; F:GO:0043167	C:mitochondrion; C:endoplasmic reticulum; P:tRNA metabolic process; P:biosynthetic process; P:biosynthetic process; F:ion binding			IPR008254 (PFAM); IPR007197 (PFAM); IPR013917 (PFAM); IPR013785 (G3DSA:3.20.20.GENE3D); IPR029039 (G3DSA:3.40.50.GENE3D); IPR034556 (PANTHER); PTHR13930:SF0 (PANTHER); SIGNAL_PEPTIDE (PHOBIUS); SIGNAL_PEPTIDE_H_REGION (PHOBIUS); SIGNAL_PEPTIDE_C_REGION (PHOBIUS); NON_CYTOPLASMIC_DOMAIN (PHOBIUS); SIGNAL_PEPTIDE_N_REGION (PHOBIUS); IPR008254 (PROSITE_PROFILES); cd01335 (CDD); IPR029039 (SUPERFAMIL…	F:GO:0003824; P:GO:0008033; F:GO:0010181; F:GO:0051536; F:GO:0051539	F:catalytic activity; P:tRNA processing; F:FMN binding; F:iron-sulfur cluster binding; F:4 iron, 4 sulfur cluster binding
[INTERPRO, BLASTED, MAPPED, GO-SLIM]	DERPT_G9711	: Full=Serine arginine repetitive matrix 2 ame: Full=300 kDa nuclear matrix antigen ame: Full=Serine arginine-rich splicing factor-related nuclear matrix of 300 kDa Short=SR-related nuclear matrix of 300 kDa Short=Ser Arg-related nuclear matrix of 300 kDa ame: Full=Splicing coactivator subunit SRm300 ame: Full=Tax-responsive enhancer element-binding 803 Short= 803	849	4	3.13537e-26	65.87	1	C:GO:0005622	C:intracellular			Coil (COILS); Coil (COILS); Coil (COILS); IPR013170 (SMART); IPR013170 (PFAM); IPR029360 (PFAM); mobidb-lite (MOBIDB_LITE); mobidb-lite (MOBIDB_LITE); PTHR45208 (PANTHER); TRANSMEMBRANE (PHOBIUS); NON_CYTOPLASMIC_DOMAIN (PHOBIUS); CYTOPLASMIC_DOMAIN (PHOBIUS)	no GO terms	no GO terms
[INTERPRO, BLASTED, MAPPED, GO-SLIM]	DERPT_G9710	: Full=Developmentally-regulated GTP-binding 2 Short=DRG-2	354	20	0	76.21	13	F:GO:0003924; C:GO:0005654; C:GO:0005739; C:GO:0005829; C:GO:0005840; P:GO:0006412; P:GO:0006950; F:GO:0008134; F:GO:0008289; C:GO:0031410; C:GO:0032991; F:GO:0043167; P:GO:0048856	F:GTPase activity; C:nucleoplasm; C:mitochondrion; C:cytosol; C:ribosome; P:translation; P:response to stress; F:transcription factor binding; F:lipid binding; C:cytoplasmic vesicle; C:protein-containing complex; F:ion binding; P:anatomical structure development	EC:3.6.1.15	Nucleoside-triphosphate phosphatase	IPR006073 (PRINTS); IPR004095 (PFAM); IPR005225 (TIGRFAM); IPR006073 (PFAM); IPR012675 (G3DSA:3.10.20.GENE3D); IPR031662 (PFAM); PTHR43127 (PANTHER); PTHR43127:SF2 (PANTHER); IPR006074 (PROSITE_PATTERNS); IPR031167 (PROSITE_PROFILES); cd01896 (CDD); cd01666 (CDD); IPR027417 (SUPERFAMILY)	F:GO:0005525	F:GTP binding
[INTERPRO, BLASTED, MAPPED, GO-SLIM]	DERPT_G971	: Full=Solute carrier family 35 member G2 ame: Full=Transmembrane 22	1258	8	1.21867e-35	48.61	2	C:GO:0005737; C:GO:0043226	C:cytoplasm; C:organelle			Coil (COILS); Coil (COILS); Coil (COILS); Coil (COILS); IPR000620 (PFAM); IPR032006 (PFAM); mobidb-lite (MOBIDB_LITE); mobidb-lite (MOBIDB_LITE); mobidb-lite (MOBIDB_LITE); mobidb-lite (MOBIDB_LITE); PTHR22911:SF6 (PANTHER); PTHR22911 (PANTHER); CYTOPLASMIC_DOMAIN (PHOBIUS); NON_CYTOPLASMIC_DOMAIN (PHOBIUS); NON_CYTOPLASMIC_DOMAIN (PHOBIUS); TRANSMEMBRANE (PHOBIUS); NON_CYTOPLASMIC_DOMAIN (PHOBIU…	C:GO:0016020; C:GO:0016021	C:membrane; C:integral component of membrane
[INTERPRO, BLASTED, MAPPED, GO-SLIM]	DERPT_G9708	: Full=DNA repair and recombination RAD54-like ame: Full= okra	1063	20	1.30061e-179	53.73	21	P:GO:0000003; C:GO:0000228; P:GO:0000902; C:GO:0005654; P:GO:0006259; P:GO:0006464; P:GO:0006950; P:GO:0007010; P:GO:0007049; P:GO:0007165; P:GO:0008219; P:GO:0009058; F:GO:0016887; P:GO:0030154; P:GO:0040007; F:GO:0042393; P:GO:0042592; F:GO:0043167; P:GO:0048870; P:GO:0051276; P:GO:0065003	P:reproduction; C:nuclear chromosome; P:cell morphogenesis; C:nucleoplasm; P:DNA metabolic process; P:cellular protein modification process; P:response to stress; P:cytoskeleton organization; P:cell cycle; P:signal transduction; P:cell death; P:biosynthetic process; F:ATPase activity; P:cell differentiation; P:growth; F:histone binding; P:homeostatic process; F:ion binding; P:cell motility; P:chr…	EC:3.6.1.3; EC:3.6.1.15	Adenosinetriphosphatase; Nucleoside-triphosphate phosphatase	IPR014001 (SMART); IPR001650 (SMART); IPR001650 (PFAM); IPR038718 (G3DSA:3.40.50.GENE3D); IPR000330 (PFAM); mobidb-lite (MOBIDB_LITE); mobidb-lite (MOBIDB_LITE); mobidb-lite (MOBIDB_LITE); mobidb-lite (MOBIDB_LITE); mobidb-lite (MOBIDB_LITE); PTHR10799 (PANTHER); PTHR10799:SF843 (PANTHER); IPR001650 (PROSITE_PROFILES); IPR014001 (PROSITE_PROFILES); cd00046 (CDD); IPR001650 (CDD); IPR027417 (SUPER…	F:GO:0005524	F:ATP binding
[INTERPRO, BLASTED, MAPPED, GO-SLIM]	DERPT_G9707	: Full=Calcium calmodulin-dependent 3 ,5 -cyclic nucleotide phosphodiesterase 1B Short=Cam-PDE 1B ame: Full=63 kDa Cam-PDE	280	20	3.89679e-46	69.06	27	P:GO:0000003; P:GO:0000902; P:GO:0002376; P:GO:0003013; C:GO:0005634; C:GO:0005815; C:GO:0005829; C:GO:0005886; C:GO:0005929; P:GO:0006464; P:GO:0007165; P:GO:0007267; P:GO:0007568; P:GO:0008219; P:GO:0008283; P:GO:0009058; P:GO:0009058; F:GO:0019899; P:GO:0030154; P:GO:0034655; P:GO:0040007; P:GO:0042592; F:GO:0043167; P:GO:0044281; P:GO:0048870; P:GO:0050877; P:GO:0055085	P:reproduction; P:cell morphogenesis; P:immune system process; P:circulatory system process; C:nucleus; C:microtubule organizing center; C:cytosol; C:plasma membrane; C:cilium; P:cellular protein modification process; P:signal transduction; P:cell-cell signaling; P:aging; P:cell death; P:cell proliferation; P:biosynthetic process; P:biosynthetic process; F:enzyme binding; P:cell differentiation; …	EC:3.1.4.17; EC:3.1.4.35	3',5'-cyclic-nucleotide phosphodiesterase; 3',5'-cyclic-GMP phosphodiesterase	IPR023088 (PRINTS); IPR002073 (PFAM); IPR036971 (G3DSA:1.10.1300.GENE3D); mobidb-lite (MOBIDB_LITE); mobidb-lite (MOBIDB_LITE); PTHR11347 (PANTHER); PTHR11347:SF128 (PANTHER); PTHR11347 (PANTHER); PTHR11347:SF128 (PANTHER); IPR002073 (PROSITE_PROFILES); SSF109604 (SUPERFAMILY)	F:GO:0004114; P:GO:0007165; F:GO:0008081	F:3',5'-cyclic-nucleotide phosphodiesterase activity; P:signal transduction; F:phosphoric diester hydrolase activity
[INTERPRO, BLASTED, MAPPED, GO-SLIM]	DERPT_G9706	: Full=Calcium calmodulin-dependent 3 ,5 -cyclic nucleotide phosphodiesterase 1B Short=Cam-PDE 1B ame: Full=63 kDa Cam-PDE	595	20	1.9947e-108	67.48	28	P:GO:0000003; P:GO:0000902; P:GO:0002376; P:GO:0003013; C:GO:0005634; C:GO:0005815; C:GO:0005829; C:GO:0005886; C:GO:0005929; P:GO:0006464; P:GO:0006950; P:GO:0007165; P:GO:0007267; P:GO:0007568; P:GO:0008219; P:GO:0008283; P:GO:0009058; P:GO:0009058; F:GO:0019899; P:GO:0030154; P:GO:0034655; P:GO:0040007; P:GO:0042592; F:GO:0043167; P:GO:0044281; P:GO:0048870; P:GO:0050877; P:GO:0055085	P:reproduction; P:cell morphogenesis; P:immune system process; P:circulatory system process; C:nucleus; C:microtubule organizing center; C:cytosol; C:plasma membrane; C:cilium; P:cellular protein modification process; P:response to stress; P:signal transduction; P:cell-cell signaling; P:aging; P:cell death; P:cell proliferation; P:biosynthetic process; P:biosynthetic process; F:enzyme binding; P:…	EC:3.1.4.17; EC:3.1.4.35	3',5'-cyclic-nucleotide phosphodiesterase; 3',5'-cyclic-GMP phosphodiesterase	IPR023088 (PRINTS); IPR002073 (PFAM); IPR013706 (PFAM); IPR036971 (G3DSA:1.10.1300.GENE3D); mobidb-lite (MOBIDB_LITE); mobidb-lite (MOBIDB_LITE); mobidb-lite (MOBIDB_LITE); PTHR11347 (PANTHER); PTHR11347:SF34 (PANTHER); PTHR11347:SF34 (PANTHER); IPR023174 (PROSITE_PATTERNS); IPR002073 (PROSITE_PROFILES); IPR003607 (CDD); SSF109604 (SUPERFAMILY)	F:GO:0004114; P:GO:0007165; F:GO:0008081	F:3',5'-cyclic-nucleotide phosphodiesterase activity; P:signal transduction; F:phosphoric diester hydrolase activity
[INTERPRO, BLASTED, MAPPED, GO-SLIM]	DERPT_G9705	: Full=Cell adhesion molecule 2 ame: Full=Immunoglobulin superfamily member 4D Short= 4D ame: Full=Nectin 3 Short=NECL-3 ame: Full=Synaptic cell adhesion molecule 2 Short= 2 Flags: Precursor	356	19	4.44643e-07	43.58	2	P:GO:0030154; P:GO:0048856	P:cell differentiation; P:anatomical structure development			IPR003599 (SMART); IPR013783 (G3DSA:2.60.40.GENE3D); IPR013151 (PFAM); IPR013783 (G3DSA:2.60.40.GENE3D); IPR013162 (PFAM); IPR013783 (G3DSA:2.60.40.GENE3D); mobidb-lite (MOBIDB_LITE); PTHR23278 (PANTHER); SIGNAL_PEPTIDE_N_REGION (PHOBIUS); NON_CYTOPLASMIC_DOMAIN (PHOBIUS); SIGNAL_PEPTIDE (PHOBIUS); SIGNAL_PEPTIDE_H_REGION (PHOBIUS); SIGNAL_PEPTIDE_C_REGION (PHOBIUS); IPR007110 (PROSITE_PROFILES);…	no GO terms	no GO terms
[INTERPRO, BLASTED, MAPPED, GO-SLIM]	DERPT_G970	: Full=Teneurin-3 Short=Ten-3 ame: Full= Odd Oz ten-m homolog 3 ame: Full=Tenascin-M3 Short=Ten-m3 ame: Full=Teneurin transmembrane 3	2844	20	0	49.6	14	P:GO:0000003; P:GO:0000902; F:GO:0003674; C:GO:0005634; C:GO:0005737; C:GO:0005886; P:GO:0007155; P:GO:0008283; P:GO:0009790; P:GO:0022607; P:GO:0030154; C:GO:0031012; P:GO:0040007; P:GO:0040011	P:reproduction; P:cell morphogenesis; F:molecular_function; C:nucleus; C:cytoplasm; C:plasma membrane; P:cell adhesion; P:cell proliferation; P:embryo development; P:cellular component assembly; P:cell differentiation; C:extracellular matrix; P:growth; P:locomotion			IPR000742 (SMART); G3DSA:2.180.10.10 (GENE3D); G3DSA:2.10.25.10 (GENE3D); IPR011042 (G3DSA:2.120.10.GENE3D); G3DSA:2.10.25.10 (GENE3D); mobidb-lite (MOBIDB_LITE); mobidb-lite (MOBIDB_LITE); mobidb-lite (MOBIDB_LITE); mobidb-lite (MOBIDB_LITE); PTHR11219 (PANTHER); PTHR11219:SF68 (PANTHER); PTHR11219:SF68 (PANTHER); PTHR11219 (PANTHER); PTHR11219 (PANTHER); PTHR11219:SF68 (PANTHER); IPR013032 (PRO…	no GO terms	no GO terms
[INTERPRO, BLASTED, MAPPED, GO-SLIM]	DERPT_G9699	: Full=Fumarate hydratase class II Short=Fumarase C ame: Full=Aerobic fumarase ame: Full=Iron-independent fumarase	548	20	0	72.87	13	P:GO:0000003; C:GO:0005576; C:GO:0005739; C:GO:0005829; P:GO:0006091; P:GO:0006950; F:GO:0016829; C:GO:0032991; P:GO:0042592; P:GO:0044281; P:GO:0048856; P:GO:0065003; P:GO:0071941	P:reproduction; C:extracellular region; C:mitochondrion; C:cytosol; P:generation of precursor metabolites and energy; P:response to stress; F:lyase activity; C:protein-containing complex; P:homeostatic process; P:small molecule metabolic process; P:anatomical structure development; P:protein-containing complex assembly; P:nitrogen cycle metabolic process	EC:4.2.1.2	Fumarate hydratase	IPR000362 (PRINTS); IPR005677 (TIGRFAM); G3DSA:1.10.40.30 (GENE3D); IPR018951 (PFAM); IPR022761 (PFAM); G3DSA:1.20.200.10 (GENE3D); IPR024083 (G3DSA:1.10.275.GENE3D); mobidb-lite (MOBIDB_LITE); IPR005677 (PANTHER); IPR020557 (PROSITE_PATTERNS); IPR005677 (HAMAP); IPR005677 (CDD); IPR008948 (SUPERFAMILY)	F:GO:0003824; F:GO:0004333; P:GO:0006099; P:GO:0006106; F:GO:0016829; C:GO:0045239	F:catalytic activity; F:fumarate hydratase activity; P:tricarboxylic acid cycle; P:fumarate metabolic process; F:lyase activity; C:tricarboxylic acid cycle enzyme complex
[INTERPRO, BLASTED, MAPPED, GO-SLIM]	DERPT_G9698	: Full=Lysosomal alpha-glucosidase ame: Full=Acid maltase Flags: Precursor	933	20	0	56	17	P:GO:0003013; C:GO:0005576; C:GO:0005618; C:GO:0005764; C:GO:0005783; P:GO:0005975; P:GO:0005975; P:GO:0006091; P:GO:0009056; P:GO:0009056; F:GO:0016798; C:GO:0032991; P:GO:0042592; P:GO:0044281; P:GO:0048856; P:GO:0050877; P:GO:0071554	P:circulatory system process; C:extracellular region; C:cell wall; C:lysosome; C:endoplasmic reticulum; P:carbohydrate metabolic process; P:carbohydrate metabolic process; P:generation of precursor metabolites and energy; P:catabolic process; P:catabolic process; F:hydrolase activity, acting on glycosyl bonds; C:protein-containing complex; P:homeostatic process; P:small molecule metabolic process…	EC:3.2.1.20	Alpha-glucosidase	IPR000519 (SMART); IPR013780 (G3DSA:2.60.40.GENE3D); IPR000519 (PFAM); G3DSA:4.10.110.10 (GENE3D); IPR000322 (PFAM); G3DSA:2.60.40.1760 (GENE3D); IPR025887 (PFAM); IPR013780 (G3DSA:2.60.40.GENE3D); IPR031727 (PFAM); G3DSA:3.20.20.80 (GENE3D); PTHR22762:SF124 (PANTHER); PTHR22762 (PANTHER); IPR017957 (PROSITE_PATTERNS); TRANSMEMBRANE (PHOBIUS); NON_CYTOPLASMIC_DOMAIN (PHOBIUS); CYTOPLASMIC_DOMAIN …	F:GO:0003824; F:GO:0004553; P:GO:0005975; F:GO:0030246	F:catalytic activity; F:hydrolase activity, hydrolyzing O-glycosyl compounds; P:carbohydrate metabolic process; F:carbohydrate binding
[INTERPRO, BLASTED, MAPPED, GO-SLIM]	DERPT_G9697	: Full=Sucrase- intestinal Contains: ame: Full=Sucrase Contains: ame: Full=Isomaltase	1750	20	0	53.44	17	P:GO:0003013; C:GO:0005576; C:GO:0005618; C:GO:0005764; C:GO:0005783; P:GO:0005975; P:GO:0005975; P:GO:0006091; P:GO:0009056; P:GO:0009056; F:GO:0016798; C:GO:0032991; P:GO:0042592; P:GO:0044281; P:GO:0048856; P:GO:0050877; P:GO:0071554	P:circulatory system process; C:extracellular region; C:cell wall; C:lysosome; C:endoplasmic reticulum; P:carbohydrate metabolic process; P:carbohydrate metabolic process; P:generation of precursor metabolites and energy; P:catabolic process; P:catabolic process; F:hydrolase activity, acting on glycosyl bonds; C:protein-containing complex; P:homeostatic process; P:small molecule metabolic process…	EC:3.2.1.20	Alpha-glucosidase	IPR000519 (SMART); IPR013780 (G3DSA:2.60.40.GENE3D); IPR031727 (PFAM); G3DSA:4.10.110.10 (GENE3D); IPR000519 (PFAM); G3DSA:3.20.20.80 (GENE3D); IPR025887 (PFAM); IPR000322 (PFAM); IPR013780 (G3DSA:2.60.40.GENE3D); G3DSA:2.60.40.1760 (GENE3D); G3DSA:3.20.20.80 (GENE3D); G3DSA:2.60.40.1760 (GENE3D); PTHR22762:SF124 (PANTHER); PTHR22762 (PANTHER); PTHR22762 (PANTHER); PTHR22762:SF124 (PANTHER); IPR0…	F:GO:0003824; F:GO:0004553; P:GO:0005975; F:GO:0030246	F:catalytic activity; F:hydrolase activity, hydrolyzing O-glycosyl compounds; P:carbohydrate metabolic process; F:carbohydrate binding
[INTERPRO, BLASTED, MAPPED, GO-SLIM]	DERPT_G9695	: Full= iron-sulfur cluster insertion	195	20	6.10702e-28	60.98	5	F:GO:0005198; C:GO:0005739; P:GO:0006790; F:GO:0043167; P:GO:0051604	F:structural molecule activity; C:mitochondrion; P:sulfur compound metabolic process; F:ion binding; P:protein maturation			IPR000361 (PFAM); IPR035903 (G3DSA:2.60.300.GENE3D); IPR016092 (TIGRFAM); mobidb-lite (MOBIDB_LITE); PTHR43011 (PANTHER); IPR035903 (SUPERFAMILY)	F:GO:0005198; F:GO:0051536; P:GO:0097428	F:structural molecule activity; F:iron-sulfur cluster binding; P:protein maturation by iron-sulfur cluster transfer
[INTERPRO, BLASTED, MAPPED, GO-SLIM]	DERPT_G9694	: Full=Acyl- :lysophosphatidylglycerol acyltransferase 1	506	3	4.55668e-33	46.36	3	C:GO:0005737; P:GO:0008150; F:GO:0016746	C:cytoplasm; P:biological_process; F:transferase activity, transferring acyl groups			IPR002123 (SMART); IPR002123 (PFAM); mobidb-lite (MOBIDB_LITE); PTHR10983 (PANTHER); PTHR10983:SF2 (PANTHER); CYTOPLASMIC_DOMAIN (PHOBIUS); TRANSMEMBRANE (PHOBIUS); TRANSMEMBRANE (PHOBIUS); TRANSMEMBRANE (PHOBIUS); NON_CYTOPLASMIC_DOMAIN (PHOBIUS); NON_CYTOPLASMIC_DOMAIN (PHOBIUS); CYTOPLASMIC_DOMAIN (PHOBIUS); cd07990 (CDD); SSF69593 (SUPERFAMILY); TMhelix (TMHMM); TMhelix (TMHMM); TMhelix (TMHM…	P:GO:0008152; F:GO:0016746	P:metabolic process; F:transferase activity, transferring acyl groups
[INTERPRO, BLASTED, MAPPED, GO-SLIM]	DERPT_G9693	: Full=Presenilin-2 Short=PS-2 Contains: ame: Full=Presenilin-2 NTF subunit Contains: ame: Full=Presenilin-2 CTF subunit	428	20	1.5736e-31	46.96	16	P:GO:0002376; C:GO:0005634; C:GO:0005783; C:GO:0005794; C:GO:0005856; C:GO:0005886; P:GO:0006464; P:GO:0006810; P:GO:0007165; P:GO:0008219; F:GO:0008233; P:GO:0009790; P:GO:0030154; P:GO:0040011; P:GO:0042592; P:GO:0051604	P:immune system process; C:nucleus; C:endoplasmic reticulum; C:Golgi apparatus; C:cytoskeleton; C:plasma membrane; P:cellular protein modification process; P:transport; P:signal transduction; P:cell death; F:peptidase activity; P:embryo development; P:cell differentiation; P:locomotion; P:homeostatic process; P:protein maturation	EC:3.4.23	Acting on peptide bonds (peptidases)	IPR006639 (SMART); G3DSA:1.10.472.100 (GENE3D); IPR001108 (PFAM); mobidb-lite (MOBIDB_LITE); PTHR10202:SF13 (PANTHER); IPR001108 (PANTHER); IPR001108 (PANTHER); PTHR10202:SF13 (PANTHER); TRANSMEMBRANE (PHOBIUS); CYTOPLASMIC_DOMAIN (PHOBIUS); TRANSMEMBRANE (PHOBIUS); TRANSMEMBRANE (PHOBIUS); NON_CYTOPLASMIC_DOMAIN (PHOBIUS); CYTOPLASMIC_DOMAIN (PHOBIUS); TRANSMEMBRANE (PHOBIUS); NON_CYTOPLASMIC_DO…	F:GO:0004190; C:GO:0016021; P:GO:0016485	F:aspartic-type endopeptidase activity; C:integral component of membrane; P:protein processing
[INTERPRO, BLASTED, MAPPED, GO-SLIM]	DERPT_G9692	: Full=Mannosyl-oligosaccharide 1,2-alpha-mannosidase IA ame: Full=Man(9)-alpha-mannosidase Short=Man9-mannosidase ame: Full=Mannosidase alpha class 1A member 1 ame: Full=Processing alpha-1,2-mannosidase IA Short=Alpha-1,2-mannosidase IA	679	20	3.98638e-158	55.82	14	P:GO:0002376; C:GO:0005576; C:GO:0005768; C:GO:0005783; C:GO:0005794; P:GO:0005975; P:GO:0006464; P:GO:0006950; P:GO:0007568; P:GO:0009056; P:GO:0009056; F:GO:0016798; F:GO:0043167; P:GO:0048856	P:immune system process; C:extracellular region; C:endosome; C:endoplasmic reticulum; C:Golgi apparatus; P:carbohydrate metabolic process; P:cellular protein modification process; P:response to stress; P:aging; P:catabolic process; P:catabolic process; F:hydrolase activity, acting on glycosyl bonds; F:ion binding; P:anatomical structure development	EC:3.2.1.113; EC:3.2.1.24	Mannosyl-oligosaccharide 1,2-alpha-mannosidase; Alpha-mannosidase	IPR001382 (PRINTS); IPR001382 (PFAM); mobidb-lite (MOBIDB_LITE); PTHR11742 (PANTHER); PTHR11742:SF31 (PANTHER); CYTOPLASMIC_DOMAIN (PHOBIUS); TRANSMEMBRANE (PHOBIUS); NON_CYTOPLASMIC_DOMAIN (PHOBIUS); IPR036026 (SUPERFAMILY); TMhelix (TMHMM)	F:GO:0004571; F:GO:0005509; C:GO:0016020	F:mannosyl-oligosaccharide 1,2-alpha-mannosidase activity; F:calcium ion binding; C:membrane
[INTERPRO, BLASTED, MAPPED, GO-SLIM]	DERPT_G9691	: Full=Alpha-soluble NSF attachment Short=SNAP-alpha ame: Full=N-ethylmaleimide-sensitive factor attachment alpha	608	20	5.56004e-119	66.77	19	P:GO:0000278; P:GO:0000902; C:GO:0005576; C:GO:0005773; C:GO:0005829; C:GO:0005886; P:GO:0006914; P:GO:0007267; C:GO:0009536; P:GO:0016192; P:GO:0030154; F:GO:0030234; C:GO:0031410; C:GO:0032991; P:GO:0040007; P:GO:0051301; P:GO:0061024; P:GO:0061024; P:GO:0065003	P:mitotic cell cycle; P:cell morphogenesis; C:extracellular region; C:vacuole; C:cytosol; C:plasma membrane; P:autophagy; P:cell-cell signaling; C:plastid; P:vesicle-mediated transport; P:cell differentiation; F:enzyme regulator activity; C:cytoplasmic vesicle; C:protein-containing complex; P:growth; P:cell division; P:membrane organization; P:membrane organization; P:protein-containing complex a…			IPR000744 (PRINTS); IPR014720 (SMART); G3DSA:3.30.160.20 (GENE3D); IPR011990 (G3DSA:1.25.40.GENE3D); PF14938 (PFAM); IPR014720 (PFAM); mobidb-lite (MOBIDB_LITE); IPR000744 (PANTHER); PTHR13768:SF12 (PANTHER); IPR014720 (PROSITE_PROFILES); cd00048 (CDD); IPR000744 (CDD); SSF54768 (SUPERFAMILY); IPR011990 (SUPERFAMILY)	F:GO:0005515; P:GO:0006886	F:protein binding; P:intracellular protein transport
[INTERPRO, BLASTED, MAPPED, GO-SLIM]	DERPT_G9690	: Full=Glucocorticoid receptor Short=GR ame: Full=Nuclear receptor subfamily 3 group C member 1	1428	20	4.30069e-17	59.06	11	F:GO:0003677; F:GO:0003700; F:GO:0004871; C:GO:0005634; C:GO:0005737; F:GO:0008289; P:GO:0009058; C:GO:0032991; P:GO:0034641; F:GO:0043167; P:GO:0051276	F:DNA binding; F:DNA-binding transcription factor activity; F:obsolete signal transducer activity; C:nucleus; C:cytoplasm; F:lipid binding; P:biosynthetic process; C:protein-containing complex; P:cellular nitrogen compound metabolic process; F:ion binding; P:chromosome organization			Coil (COILS); IPR001628 (PRINTS); IPR001628 (SMART); G3DSA:1.10.565.10 (GENE3D); IPR001628 (PFAM); IPR013088 (G3DSA:3.30.50.GENE3D); mobidb-lite (MOBIDB_LITE); mobidb-lite (MOBIDB_LITE); mobidb-lite (MOBIDB_LITE); mobidb-lite (MOBIDB_LITE); mobidb-lite (MOBIDB_LITE); mobidb-lite (MOBIDB_LITE); mobidb-lite (MOBIDB_LITE); mobidb-lite (MOBIDB_LITE); mobidb-lite (MOBIDB_LITE); PTHR24082:SF283 (PANTHE…	F:GO:0003700; C:GO:0005634; P:GO:0006355; F:GO:0008270; F:GO:0043565	F:DNA-binding transcription factor activity; C:nucleus; P:regulation of transcription, DNA-templated; F:zinc ion binding; F:sequence-specific DNA binding
[INTERPRO, BLASTED, MAPPED, GO-SLIM]	DERPT_G969	: Full=Kelch domain-containing 10	1213	20	4.64171e-69	50.61	5	F:GO:0003674; C:GO:0005622; P:GO:0008150; P:GO:0008150; C:GO:0043226	F:molecular_function; C:intracellular; P:biological_process; P:biological_process; C:organelle			Coil (COILS); IPR015915 (G3DSA:2.120.10.GENE3D); IPR006652 (PFAM); IPR015915 (G3DSA:2.120.10.GENE3D); mobidb-lite (MOBIDB_LITE); mobidb-lite (MOBIDB_LITE); mobidb-lite (MOBIDB_LITE); mobidb-lite (MOBIDB_LITE); mobidb-lite (MOBIDB_LITE); mobidb-lite (MOBIDB_LITE); PTHR23244 (PANTHER); PTHR23244:SF401 (PANTHER); IPR015915 (SUPERFAMILY); IPR015915 (SUPERFAMILY)	F:GO:0005515	F:protein binding
[truncated: 12,038 more rows]
