# Supplementary material for: Proteome and allergenome of the European house dust mite Dermatophagoides pteronyssinus
Source: PLoS One. 2019 May 1;14(5):e0216171. doi: 10.1371/journal.pone.0216171 (PMC6493757; doi:10.1371/journal.pone.0216171)
Supplement: S4 Data — (XLSX) [file pone.0216171.s008.xlsx]

## Sheet: Sheet1
D. pteronyssinus specific sequence IDs	D. pteronyssinus airmid specific sequence IDs
DERPT_G1711	DERPT_G4
DERPT_G1723	DERPT_G642
DERPT_G1728	DERPT_G1137
DERPT_G1735	DERPT_G1711
DERPT_G1739	DERPT_G1712
DERPT_G1784	DERPT_G1713
DERPT_G1812	DERPT_G1714
DERPT_G1817	DERPT_G1715
DERPT_G1832	DERPT_G1716
DERPT_G1886	DERPT_G1718
DERPT_G1894	DERPT_G1720
DERPT_G1901	DERPT_G1721
DERPT_G1911	DERPT_G1723
DERPT_G1913	DERPT_G1724
DERPT_G1928	DERPT_G1725
DERPT_G1937	DERPT_G1728
DERPT_G1947	DERPT_G1729
DERPT_G1951	DERPT_G1730
DERPT_G1975	DERPT_G1731
DERPT_G1996	DERPT_G1732
DERPT_G2003	DERPT_G1733
DERPT_G2037	DERPT_G1734
DERPT_G2046	DERPT_G1735
DERPT_G2048	DERPT_G1737
DERPT_G2070	DERPT_G1738
DERPT_G2072	DERPT_G1739
DERPT_G2104	DERPT_G1740
DERPT_G2117	DERPT_G1741
DERPT_G2132	DERPT_G1742
DERPT_G2137	DERPT_G1743
DERPT_G2159	DERPT_G1744
DERPT_G2166	DERPT_G1745
DERPT_G2183	DERPT_G1746
DERPT_G2207	DERPT_G1748
DERPT_G2214	DERPT_G1749
DERPT_G2234	DERPT_G1750
DERPT_G2260	DERPT_G1751
DERPT_G2266	DERPT_G1752
DERPT_G2276	DERPT_G1753
DERPT_G2283	DERPT_G1754
DERPT_G2297	DERPT_G1755
DERPT_G2301	DERPT_G1756
DERPT_G2310	DERPT_G1757
DERPT_G2334	DERPT_G1758
DERPT_G2355	DERPT_G1759
DERPT_G2359	DERPT_G1760
DERPT_G2365	DERPT_G1761
DERPT_G2368	DERPT_G1762
DERPT_G2374	DERPT_G1764
DERPT_G2382	DERPT_G1765
DERPT_G2424	DERPT_G1766
DERPT_G2431	DERPT_G1767
DERPT_G2437	DERPT_G1768
DERPT_G2444	DERPT_G1769
DERPT_G2445	DERPT_G1770
DERPT_G2458	DERPT_G1771
DERPT_G2474	DERPT_G1772
DERPT_G2497	DERPT_G1773
DERPT_G2519	DERPT_G1775
DERPT_G2551	DERPT_G1776
DERPT_G2554	DERPT_G1777
DERPT_G2558	DERPT_G1778
DERPT_G2561	DERPT_G1779
DERPT_G2577	DERPT_G1780
DERPT_G2578	DERPT_G1781
DERPT_G2594	DERPT_G1782
DERPT_G2617	DERPT_G1783
DERPT_G2680	DERPT_G1784
DERPT_G2690	DERPT_G1785
DERPT_G2696	DERPT_G1786
DERPT_G2710	DERPT_G1787
DERPT_G2724	DERPT_G1788
DERPT_G2755	DERPT_G1789
DERPT_G2782	DERPT_G1790
DERPT_G2785	DERPT_G1791
DERPT_G2787	DERPT_G1792
DERPT_G2790	DERPT_G1793
DERPT_G2811	DERPT_G1794
DERPT_G2875	DERPT_G1795
DERPT_G2889	DERPT_G1796
DERPT_G2938	DERPT_G1797
DERPT_G2960	DERPT_G1798
DERPT_G3815	DERPT_G1799
DERPT_G3819	DERPT_G1800
DERPT_G3833	DERPT_G1801
DERPT_G3838	DERPT_G1802
DERPT_G3853	DERPT_G1804
DERPT_G3856	DERPT_G1805
DERPT_G3873	DERPT_G1806
DERPT_G3884	DERPT_G1807
DERPT_G3901	DERPT_G1808
DERPT_G3904	DERPT_G1809
DERPT_G3943	DERPT_G1810
DERPT_G3947	DERPT_G1811
DERPT_G3951	DERPT_G1812
DERPT_G3960	DERPT_G1813
DERPT_G3974	DERPT_G1814
DERPT_G3981	DERPT_G1815
DERPT_G3986	DERPT_G1816
DERPT_G4009	DERPT_G1817
DERPT_G4010	DERPT_G1819
DERPT_G4015	DERPT_G1820
DERPT_G4049	DERPT_G1821
DERPT_G4056	DERPT_G1822
DERPT_G4060	DERPT_G1823
DERPT_G4403	DERPT_G1824
DERPT_G4412	DERPT_G1825
DERPT_G4421	DERPT_G1826
DERPT_G4428	DERPT_G1827
DERPT_G4440	DERPT_G1828
DERPT_G4454	DERPT_G1829
DERPT_G4455	DERPT_G1832
DERPT_G4459	DERPT_G1833
DERPT_G4466	DERPT_G1834
DERPT_G4470	DERPT_G1835
DERPT_G4478	DERPT_G1836
DERPT_G4528	DERPT_G1837
DERPT_G4561	DERPT_G1838
DERPT_G4586	DERPT_G1839
DERPT_G4662	DERPT_G1841
DERPT_G4667	DERPT_G1842
DERPT_G4680	DERPT_G1843
DERPT_G4700	DERPT_G1844
DERPT_G4721	DERPT_G1845
DERPT_G4723	DERPT_G1846
DERPT_G4725	DERPT_G1847
DERPT_G4736	DERPT_G1848
DERPT_G4746	DERPT_G1849
DERPT_G4766	DERPT_G1850
DERPT_G4779	DERPT_G1852
DERPT_G4822	DERPT_G1853
DERPT_G4832	DERPT_G1854
DERPT_G4856	DERPT_G1855
DERPT_G4900	DERPT_G1856
DERPT_G4901	DERPT_G1857
DERPT_G5356	DERPT_G1858
DERPT_G5511	DERPT_G1859
DERPT_G6452	DERPT_G1860
DERPT_G6460	DERPT_G1861
DERPT_G6469	DERPT_G1862
DERPT_G6486	DERPT_G1863
DERPT_G6497	DERPT_G1866
DERPT_G6531	DERPT_G1867
DERPT_G6537	DERPT_G1868
DERPT_G6554	DERPT_G1869
DERPT_G6588	DERPT_G1871
DERPT_G6641	DERPT_G1872
DERPT_G8013	DERPT_G1873
DERPT_G8274	DERPT_G1874
DERPT_G8558	DERPT_G1876
DERPT_G8562	DERPT_G1877
DERPT_G8563	DERPT_G1878
DERPT_G8855	DERPT_G1879
DERPT_G9197	DERPT_G1880
DERPT_G9251	DERPT_G1881
DERPT_G10350	DERPT_G1882
DERPT_G10594	DERPT_G1883
DERPT_G10595	DERPT_G1885
DERPT_G10603	DERPT_G1886
DERPT_G10609	DERPT_G1887
DERPT_G11045	DERPT_G1888
DERPT_G11332	DERPT_G1889
DERPT_G11497	DERPT_G1890
DERPT_G11688	DERPT_G1891
DERPT_G11838	DERPT_G1893
DERPT_G11913	DERPT_G1894
DERPT_G12113	DERPT_G1895
DERPT_G12305	DERPT_G1896
DERPT_G12306	DERPT_G1897
DERPT_G12328	DERPT_G1898
DERPT_G12393	DERPT_G1899
DERPT_G12446	DERPT_G1900
DERPT_G4	DERPT_G1901
DERPT_G27	DERPT_G1902
DERPT_G49	DERPT_G1904
DERPT_G97	DERPT_G1905
DERPT_G150	DERPT_G1906
DERPT_G152	DERPT_G1910
DERPT_G370	DERPT_G1911
DERPT_G427	DERPT_G1912
DERPT_G544	DERPT_G1913
DERPT_G609	DERPT_G1914
DERPT_G637	DERPT_G1915
DERPT_G642	DERPT_G1916
DERPT_G660	DERPT_G1917
DERPT_G661	DERPT_G1918
DERPT_G730	DERPT_G1919
DERPT_G735	DERPT_G1920
DERPT_G833	DERPT_G1922
DERPT_G867	DERPT_G1925
DERPT_G898	DERPT_G1927
DERPT_G955	DERPT_G1928
DERPT_G1008	DERPT_G1929
DERPT_G1121	DERPT_G1930
DERPT_G1137	DERPT_G1931
DERPT_G1318	DERPT_G1932
DERPT_G1319	DERPT_G1933
DERPT_G1395	DERPT_G1935
DERPT_G1690	DERPT_G1936
DERPT_G1712	DERPT_G1937
DERPT_G1713	DERPT_G1938
DERPT_G1714	DERPT_G1939
DERPT_G1715	DERPT_G1940
DERPT_G1716	DERPT_G1941
DERPT_G1718	DERPT_G1942
DERPT_G1720	DERPT_G1943
DERPT_G1721	DERPT_G1944
DERPT_G1724	DERPT_G1945
DERPT_G1725	DERPT_G1946
DERPT_G1729	DERPT_G1947
DERPT_G1730	DERPT_G1948
DERPT_G1731	DERPT_G1949
DERPT_G1732	DERPT_G1950
DERPT_G1733	DERPT_G1951
DERPT_G1734	DERPT_G1952
DERPT_G1737	DERPT_G1953
DERPT_G1738	DERPT_G1954
DERPT_G1740	DERPT_G1955
DERPT_G1741	DERPT_G1956
DERPT_G1742	DERPT_G1957
DERPT_G1743	DERPT_G1958
DERPT_G1744	DERPT_G1959
DERPT_G1745	DERPT_G1960
DERPT_G1746	DERPT_G1961
DERPT_G1748	DERPT_G1962
DERPT_G1749	DERPT_G1963
DERPT_G1750	DERPT_G1964
DERPT_G1751	DERPT_G1965
DERPT_G1752	DERPT_G1966
DERPT_G1753	DERPT_G1967
DERPT_G1754	DERPT_G1968
DERPT_G1755	DERPT_G1971
DERPT_G1756	DERPT_G1972
DERPT_G1757	DERPT_G1973
DERPT_G1758	DERPT_G1974
DERPT_G1759	DERPT_G1975
DERPT_G1760	DERPT_G1976
DERPT_G1761	DERPT_G1977
DERPT_G1762	DERPT_G1978
DERPT_G1764	DERPT_G1979
DERPT_G1765	DERPT_G1980
DERPT_G1766	DERPT_G1982
DERPT_G1767	DERPT_G1983
DERPT_G1768	DERPT_G1984
DERPT_G1769	DERPT_G1985
DERPT_G1770	DERPT_G1986
DERPT_G1771	DERPT_G1987
DERPT_G1772	DERPT_G1988
DERPT_G1773	DERPT_G1989
DERPT_G1775	DERPT_G1990
DERPT_G1776	DERPT_G1991
DERPT_G1777	DERPT_G1992
DERPT_G1778	DERPT_G1993
DERPT_G1779	DERPT_G1994
DERPT_G1780	DERPT_G1996
DERPT_G1781	DERPT_G1997
DERPT_G1782	DERPT_G1998
DERPT_G1783	DERPT_G1999
DERPT_G1785	DERPT_G2000
DERPT_G1786	DERPT_G2001
DERPT_G1787	DERPT_G2003
DERPT_G1788	DERPT_G2004
DERPT_G1789	DERPT_G2005
DERPT_G1790	DERPT_G2006
DERPT_G1791	DERPT_G2007
DERPT_G1792	DERPT_G2008
DERPT_G1793	DERPT_G2009
DERPT_G1794	DERPT_G2010
DERPT_G1795	DERPT_G2012
DERPT_G1796	DERPT_G2013
DERPT_G1797	DERPT_G2014
DERPT_G1798	DERPT_G2015
DERPT_G1799	DERPT_G2016
DERPT_G1800	DERPT_G2017
DERPT_G1801	DERPT_G2018
DERPT_G1802	DERPT_G2019
DERPT_G1804	DERPT_G2021
DERPT_G1805	DERPT_G2022
DERPT_G1806	DERPT_G2023
DERPT_G1807	DERPT_G2024
DERPT_G1808	DERPT_G2026
DERPT_G1809	DERPT_G2027
DERPT_G1810	DERPT_G2029
DERPT_G1811	DERPT_G2030
DERPT_G1813	DERPT_G2031
DERPT_G1814	DERPT_G2032
DERPT_G1815	DERPT_G2033
DERPT_G1816	DERPT_G2034
DERPT_G1819	DERPT_G2035
DERPT_G1820	DERPT_G2036
DERPT_G1821	DERPT_G2037
DERPT_G1822	DERPT_G2038
DERPT_G1823	DERPT_G2039
DERPT_G1824	DERPT_G2040
DERPT_G1825	DERPT_G2041
DERPT_G1826	DERPT_G2042
DERPT_G1827	DERPT_G2043
DERPT_G1828	DERPT_G2044
DERPT_G1829	DERPT_G2045
DERPT_G1833	DERPT_G2046
DERPT_G1834	DERPT_G2047
DERPT_G1835	DERPT_G2048
DERPT_G1836	DERPT_G2049
DERPT_G1837	DERPT_G2051
DERPT_G1838	DERPT_G2052
DERPT_G1839	DERPT_G2053
DERPT_G1841	DERPT_G2054
DERPT_G1842	DERPT_G2055
DERPT_G1843	DERPT_G2056
DERPT_G1844	DERPT_G2057
DERPT_G1845	DERPT_G2058
DERPT_G1846	DERPT_G2059
DERPT_G1847	DERPT_G2060
DERPT_G1848	DERPT_G2062
DERPT_G1849	DERPT_G2064
DERPT_G1850	DERPT_G2065
DERPT_G1852	DERPT_G2067
DERPT_G1853	DERPT_G2069
DERPT_G1854	DERPT_G2070
DERPT_G1855	DERPT_G2072
DERPT_G1856	DERPT_G2073
DERPT_G1857	DERPT_G2074
DERPT_G1858	DERPT_G2076
DERPT_G1859	DERPT_G2077
DERPT_G1860	DERPT_G2078
DERPT_G1861	DERPT_G2079
DERPT_G1862	DERPT_G2080
DERPT_G1863	DERPT_G2081
DERPT_G1866	DERPT_G2082
DERPT_G1867	DERPT_G2083
DERPT_G1868	DERPT_G2084
DERPT_G1869	DERPT_G2085
DERPT_G1871	DERPT_G2086
DERPT_G1872	DERPT_G2087
DERPT_G1873	DERPT_G2089
DERPT_G1874	DERPT_G2090
DERPT_G1876	DERPT_G2091
DERPT_G1877	DERPT_G2092
DERPT_G1878	DERPT_G2093
DERPT_G1879	DERPT_G2094
DERPT_G1880	DERPT_G2095
DERPT_G1881	DERPT_G2096
DERPT_G1882	DERPT_G2097
DERPT_G1883	DERPT_G2098
DERPT_G1885	DERPT_G2100
DERPT_G1887	DERPT_G2102
DERPT_G1888	DERPT_G2103
DERPT_G1889	DERPT_G2104
DERPT_G1890	DERPT_G2105
DERPT_G1891	DERPT_G2106
DERPT_G1893	DERPT_G2107
DERPT_G1895	DERPT_G2108
DERPT_G1896	DERPT_G2109
DERPT_G1897	DERPT_G2111
DERPT_G1898	DERPT_G2112
DERPT_G1899	DERPT_G2113
DERPT_G1900	DERPT_G2114
DERPT_G1902	DERPT_G2115
DERPT_G1904	DERPT_G2116
DERPT_G1905	DERPT_G2117
DERPT_G1906	DERPT_G2118
DERPT_G1910	DERPT_G2119
DERPT_G1912	DERPT_G2120
DERPT_G1914	DERPT_G2121
DERPT_G1915	DERPT_G2122
DERPT_G1916	DERPT_G2123
DERPT_G1917	DERPT_G2124
DERPT_G1918	DERPT_G2125
DERPT_G1919	DERPT_G2126
DERPT_G1920	DERPT_G2127
DERPT_G1922	DERPT_G2128
DERPT_G1925	DERPT_G2129
DERPT_G1927	DERPT_G2130
DERPT_G1929	DERPT_G2131
DERPT_G1930	DERPT_G2132
DERPT_G1931	DERPT_G2133
DERPT_G1932	DERPT_G2134
DERPT_G1933	DERPT_G2135
DERPT_G1935	DERPT_G2136
DERPT_G1936	DERPT_G2137
DERPT_G1938	DERPT_G2138
DERPT_G1939	DERPT_G2139
DERPT_G1940	DERPT_G2142
DERPT_G1941	DERPT_G2143
DERPT_G1942	DERPT_G2144
DERPT_G1943	DERPT_G2145
DERPT_G1944	DERPT_G2146
DERPT_G1945	DERPT_G2148
DERPT_G1946	DERPT_G2149
DERPT_G1948	DERPT_G2150
DERPT_G1949	DERPT_G2151
DERPT_G1950	DERPT_G2152
DERPT_G1952	DERPT_G2153
DERPT_G1953	DERPT_G2155
DERPT_G1954	DERPT_G2156
DERPT_G1955	DERPT_G2157
DERPT_G1956	DERPT_G2159
DERPT_G1957	DERPT_G2160
DERPT_G1958	DERPT_G2161
DERPT_G1959	DERPT_G2162
DERPT_G1960	DERPT_G2163
DERPT_G1961	DERPT_G2164
DERPT_G1962	DERPT_G2166
DERPT_G1963	DERPT_G2167
DERPT_G1964	DERPT_G2168
DERPT_G1965	DERPT_G2169
DERPT_G1966	DERPT_G2170
DERPT_G1967	DERPT_G2171
DERPT_G1968	DERPT_G2172
DERPT_G1971	DERPT_G2174
DERPT_G1972	DERPT_G2175
DERPT_G1973	DERPT_G2176
DERPT_G1974	DERPT_G2177
DERPT_G1976	DERPT_G2178
DERPT_G1977	DERPT_G2179
DERPT_G1978	DERPT_G2180
DERPT_G1979	DERPT_G2181
DERPT_G1980	DERPT_G2182
DERPT_G1982	DERPT_G2183
DERPT_G1983	DERPT_G2185
DERPT_G1984	DERPT_G2186
DERPT_G1985	DERPT_G2189
DERPT_G1986	DERPT_G2190
DERPT_G1987	DERPT_G2191
DERPT_G1988	DERPT_G2192
DERPT_G1989	DERPT_G2194
DERPT_G1990	DERPT_G2195
DERPT_G1991	DERPT_G2196
DERPT_G1992	DERPT_G2197
DERPT_G1993	DERPT_G2198
DERPT_G1994	DERPT_G2199
DERPT_G1997	DERPT_G2200
DERPT_G1998	DERPT_G2201
DERPT_G1999	DERPT_G2202
DERPT_G2000	DERPT_G2203
DERPT_G2001	DERPT_G2204
DERPT_G2004	DERPT_G2205
DERPT_G2005	DERPT_G2206
DERPT_G2006	DERPT_G2207
DERPT_G2007	DERPT_G2208
DERPT_G2008	DERPT_G2209
DERPT_G2009	DERPT_G2210
DERPT_G2010	DERPT_G2211
DERPT_G2012	DERPT_G2212
DERPT_G2013	DERPT_G2213
DERPT_G2014	DERPT_G2214
DERPT_G2015	DERPT_G2215
DERPT_G2016	DERPT_G2216
DERPT_G2017	DERPT_G2217
DERPT_G2018	DERPT_G2218
DERPT_G2019	DERPT_G2219
DERPT_G2021	DERPT_G2220
DERPT_G2022	DERPT_G2221
DERPT_G2023	DERPT_G2222
DERPT_G2024	DERPT_G2223
DERPT_G2026	DERPT_G2224
DERPT_G2027	DERPT_G2225
DERPT_G2029	DERPT_G2226
DERPT_G2030	DERPT_G2227
DERPT_G2031	DERPT_G2228
DERPT_G2032	DERPT_G2229
DERPT_G2033	DERPT_G2230
DERPT_G2034	DERPT_G2231
DERPT_G2035	DERPT_G2232
DERPT_G2036	DERPT_G2233
DERPT_G2038	DERPT_G2234
DERPT_G2039	DERPT_G2235
DERPT_G2040	DERPT_G2236
DERPT_G2041	DERPT_G2237
DERPT_G2042	DERPT_G2238
DERPT_G2043	DERPT_G2239
DERPT_G2044	DERPT_G2240
DERPT_G2045	DERPT_G2241
DERPT_G2047	DERPT_G2242
DERPT_G2049	DERPT_G2243
DERPT_G2051	DERPT_G2244
DERPT_G2052	DERPT_G2245
DERPT_G2053	DERPT_G2246
DERPT_G2054	DERPT_G2247
DERPT_G2055	DERPT_G2248
DERPT_G2056	DERPT_G2249
DERPT_G2057	DERPT_G2251
DERPT_G2058	DERPT_G2252
DERPT_G2059	DERPT_G2253
DERPT_G2060	DERPT_G2254
DERPT_G2062	DERPT_G2255
DERPT_G2064	DERPT_G2256
DERPT_G2065	DERPT_G2257
DERPT_G2067	DERPT_G2258
DERPT_G2069	DERPT_G2259
DERPT_G2073	DERPT_G2260
DERPT_G2074	DERPT_G2261
DERPT_G2076	DERPT_G2262
DERPT_G2077	DERPT_G2263
DERPT_G2078	DERPT_G2264
DERPT_G2079	DERPT_G2265
DERPT_G2080	DERPT_G2266
DERPT_G2081	DERPT_G2267
DERPT_G2082	DERPT_G2268
DERPT_G2083	DERPT_G2269
DERPT_G2084	DERPT_G2270
DERPT_G2085	DERPT_G2271
DERPT_G2086	DERPT_G2273
DERPT_G2087	DERPT_G2274
DERPT_G2089	DERPT_G2275
DERPT_G2090	DERPT_G2276
DERPT_G2091	DERPT_G2277
DERPT_G2092	DERPT_G2278
DERPT_G2093	DERPT_G2279
DERPT_G2094	DERPT_G2280
DERPT_G2095	DERPT_G2281
DERPT_G2096	DERPT_G2282
DERPT_G2097	DERPT_G2283
DERPT_G2098	DERPT_G2284
DERPT_G2100	DERPT_G2285
DERPT_G2102	DERPT_G2286
DERPT_G2103	DERPT_G2287
DERPT_G2105	DERPT_G2288
DERPT_G2106	DERPT_G2289
DERPT_G2107	DERPT_G2290
DERPT_G2108	DERPT_G2291
DERPT_G2109	DERPT_G2292
DERPT_G2111	DERPT_G2293
DERPT_G2112	DERPT_G2294
DERPT_G2113	DERPT_G2295
DERPT_G2114	DERPT_G2296
DERPT_G2115	DERPT_G2297
DERPT_G2116	DERPT_G2299
DERPT_G2118	DERPT_G2300
DERPT_G2119	DERPT_G2301
DERPT_G2120	DERPT_G2302
DERPT_G2121	DERPT_G2303
DERPT_G2122	DERPT_G2304
DERPT_G2123	DERPT_G2305
DERPT_G2124	DERPT_G2306
DERPT_G2125	DERPT_G2307
DERPT_G2126	DERPT_G2308
DERPT_G2127	DERPT_G2309
DERPT_G2128	DERPT_G2310
DERPT_G2129	DERPT_G2312
DERPT_G2130	DERPT_G2313
DERPT_G2131	DERPT_G2314
DERPT_G2133	DERPT_G2315
DERPT_G2134	DERPT_G2316
DERPT_G2135	DERPT_G2318
DERPT_G2136	DERPT_G2319
DERPT_G2138	DERPT_G2320
DERPT_G2139	DERPT_G2321
DERPT_G2142	DERPT_G2322
DERPT_G2143	DERPT_G2323
DERPT_G2144	DERPT_G2324
DERPT_G2145	DERPT_G2325
DERPT_G2146	DERPT_G2326
DERPT_G2148	DERPT_G2327
DERPT_G2149	DERPT_G2328
DERPT_G2150	DERPT_G2329
DERPT_G2151	DERPT_G2330
DERPT_G2152	DERPT_G2331
DERPT_G2153	DERPT_G2332
DERPT_G2155	DERPT_G2333
DERPT_G2156	DERPT_G2334
DERPT_G2157	DERPT_G2335
DERPT_G2160	DERPT_G2336
DERPT_G2161	DERPT_G2337
DERPT_G2162	DERPT_G2338
DERPT_G2163	DERPT_G2340
DERPT_G2164	DERPT_G2341
DERPT_G2167	DERPT_G2342
DERPT_G2168	DERPT_G2343
DERPT_G2169	DERPT_G2344
DERPT_G2170	DERPT_G2345
DERPT_G2171	DERPT_G2346
DERPT_G2172	DERPT_G2348
DERPT_G2174	DERPT_G2349
DERPT_G2175	DERPT_G2350
DERPT_G2176	DERPT_G2351
DERPT_G2177	DERPT_G2352
DERPT_G2178	DERPT_G2353
DERPT_G2179	DERPT_G2354
DERPT_G2180	DERPT_G2355
DERPT_G2181	DERPT_G2356
DERPT_G2182	DERPT_G2357
DERPT_G2184	DERPT_G2358
DERPT_G2185	DERPT_G2359
DERPT_G2186	DERPT_G2360
DERPT_G2189	DERPT_G2361
DERPT_G2190	DERPT_G2362
DERPT_G2191	DERPT_G2363
DERPT_G2192	DERPT_G2364
DERPT_G2194	DERPT_G2365
DERPT_G2195	DERPT_G2366
DERPT_G2196	DERPT_G2368
DERPT_G2197	DERPT_G2369
DERPT_G2198	DERPT_G2370
DERPT_G2199	DERPT_G2371
DERPT_G2200	DERPT_G2373
DERPT_G2201	DERPT_G2374
DERPT_G2202	DERPT_G2375
DERPT_G2203	DERPT_G2376
DERPT_G2204	DERPT_G2377
DERPT_G2205	DERPT_G2378
DERPT_G2206	DERPT_G2379
DERPT_G2208	DERPT_G2380
DERPT_G2209	DERPT_G2381
DERPT_G2210	DERPT_G2382
DERPT_G2211	DERPT_G2383
DERPT_G2212	DERPT_G2384
DERPT_G2213	DERPT_G2385
DERPT_G2215	DERPT_G2386
DERPT_G2216	DERPT_G2387
DERPT_G2217	DERPT_G2388
DERPT_G2218	DERPT_G2389
DERPT_G2219	DERPT_G2390
DERPT_G2220	DERPT_G2391
DERPT_G2221	DERPT_G2392
DERPT_G2222	DERPT_G2393
DERPT_G2223	DERPT_G2394
DERPT_G2224	DERPT_G2395
DERPT_G2225	DERPT_G2396
DERPT_G2226	DERPT_G2397
DERPT_G2227	DERPT_G2398
DERPT_G2228	DERPT_G2399
DERPT_G2229	DERPT_G2400
DERPT_G2230	DERPT_G2402
DERPT_G2231	DERPT_G2405
DERPT_G2232	DERPT_G2406
DERPT_G2233	DERPT_G2407
DERPT_G2235	DERPT_G2408
DERPT_G2236	DERPT_G2409
DERPT_G2237	DERPT_G2410
DERPT_G2238	DERPT_G2411
DERPT_G2239	DERPT_G2413
DERPT_G2240	DERPT_G2414
DERPT_G2241	DERPT_G2415
DERPT_G2242	DERPT_G2416
DERPT_G2243	DERPT_G2417
DERPT_G2244	DERPT_G2418
DERPT_G2245	DERPT_G2419
DERPT_G2246	DERPT_G2420
DERPT_G2247	DERPT_G2421
DERPT_G2248	DERPT_G2422
DERPT_G2249	DERPT_G2423
DERPT_G2251	DERPT_G2424
DERPT_G2252	DERPT_G2426
DERPT_G2253	DERPT_G2428
DERPT_G2254	DERPT_G2431
DERPT_G2255	DERPT_G2433
DERPT_G2256	DERPT_G2437
DERPT_G2257	DERPT_G2440
DERPT_G2258	DERPT_G2443
DERPT_G2259	DERPT_G2444
DERPT_G2261	DERPT_G2445
DERPT_G2262	DERPT_G2450
DERPT_G2263	DERPT_G2452
DERPT_G2264	DERPT_G2454
DERPT_G2265	DERPT_G2455
DERPT_G2267	DERPT_G2456
DERPT_G2268	DERPT_G2458
DERPT_G2269	DERPT_G2460
DERPT_G2270	DERPT_G2461
DERPT_G2271	DERPT_G2472
DERPT_G2273	DERPT_G2474
DERPT_G2274	DERPT_G2475
DERPT_G2275	DERPT_G2478
DERPT_G2277	DERPT_G2479
DERPT_G2278	DERPT_G2480
DERPT_G2279	DERPT_G2485
DERPT_G2280	DERPT_G2486
DERPT_G2281	DERPT_G2494
DERPT_G2282	DERPT_G2497
DERPT_G2284	DERPT_G2499
DERPT_G2285	DERPT_G2500
DERPT_G2286	DERPT_G2501
DERPT_G2287	DERPT_G2505
DERPT_G2288	DERPT_G2510
DERPT_G2289	DERPT_G2513
DERPT_G2290	DERPT_G2514
DERPT_G2291	DERPT_G2518
DERPT_G2292	DERPT_G2519
DERPT_G2293	DERPT_G2520
DERPT_G2294	DERPT_G2524
DERPT_G2295	DERPT_G2529
DERPT_G2296	DERPT_G2535
DERPT_G2299	DERPT_G2541
DERPT_G2300	DERPT_G2543
DERPT_G2302	DERPT_G2544
DERPT_G2303	DERPT_G2546
DERPT_G2304	DERPT_G2551
DERPT_G2305	DERPT_G2554
DERPT_G2306	DERPT_G2556
DERPT_G2307	DERPT_G2558
DERPT_G2308	DERPT_G2561
DERPT_G2309	DERPT_G2564
DERPT_G2312	DERPT_G2566
DERPT_G2313	DERPT_G2573
DERPT_G2314	DERPT_G2577
DERPT_G2315	DERPT_G2578
DERPT_G2316	DERPT_G2580
DERPT_G2318	DERPT_G2582
DERPT_G2319	DERPT_G2585
DERPT_G2320	DERPT_G2587
DERPT_G2321	DERPT_G2594
DERPT_G2322	DERPT_G2597
DERPT_G2323	DERPT_G2600
DERPT_G2324	DERPT_G2608
DERPT_G2325	DERPT_G2609
DERPT_G2326	DERPT_G2611
DERPT_G2327	DERPT_G2617
DERPT_G2328	DERPT_G2625
DERPT_G2329	DERPT_G2628
DERPT_G2330	DERPT_G2631
DERPT_G2331	DERPT_G2637
DERPT_G2332	DERPT_G2644
DERPT_G2333	DERPT_G2647
DERPT_G2335	DERPT_G2653
DERPT_G2336	DERPT_G2656
DERPT_G2337	DERPT_G2657
DERPT_G2338	DERPT_G2661
DERPT_G2340	DERPT_G2662
DERPT_G2341	DERPT_G2677
DERPT_G2342	DERPT_G2680
DERPT_G2343	DERPT_G2681
DERPT_G2344	DERPT_G2684
DERPT_G2345	DERPT_G2688
DERPT_G2346	DERPT_G2689
DERPT_G2348	DERPT_G2690
DERPT_G2349	DERPT_G2691
DERPT_G2350	DERPT_G2693
DERPT_G2351	DERPT_G2696
DERPT_G2352	DERPT_G2699
DERPT_G2353	DERPT_G2700
DERPT_G2354	DERPT_G2703
DERPT_G2356	DERPT_G2709
DERPT_G2357	DERPT_G2710
DERPT_G2358	DERPT_G2715
DERPT_G2360	DERPT_G2716
DERPT_G2361	DERPT_G2722
DERPT_G2362	DERPT_G2724
DERPT_G2363	DERPT_G2726
DERPT_G2364	DERPT_G2727
DERPT_G2366	DERPT_G2729
DERPT_G2369	DERPT_G2736
DERPT_G2370	DERPT_G2738
DERPT_G2371	DERPT_G2741
DERPT_G2373	DERPT_G2743
DERPT_G2375	DERPT_G2747
DERPT_G2376	DERPT_G2750
DERPT_G2377	DERPT_G2753
DERPT_G2378	DERPT_G2755
DERPT_G2379	DERPT_G2760
DERPT_G2380	DERPT_G2761
DERPT_G2381	DERPT_G2763
DERPT_G2383	DERPT_G2764
DERPT_G2384	DERPT_G2769
DERPT_G2385	DERPT_G2770
DERPT_G2386	DERPT_G2774
DERPT_G2387	DERPT_G2776
DERPT_G2388	DERPT_G2777
DERPT_G2389	DERPT_G2782
DERPT_G2390	DERPT_G2783
DERPT_G2391	DERPT_G2785
DERPT_G2392	DERPT_G2787
DERPT_G2393	DERPT_G2790
DERPT_G2394	DERPT_G2792
DERPT_G2395	DERPT_G2801
DERPT_G2396	DERPT_G2804
DERPT_G2397	DERPT_G2811
DERPT_G2398	DERPT_G2818
DERPT_G2399	DERPT_G2819
DERPT_G2400	DERPT_G2820
DERPT_G2402	DERPT_G2823
DERPT_G2405	DERPT_G2824
DERPT_G2406	DERPT_G2825
DERPT_G2407	DERPT_G2827
DERPT_G2408	DERPT_G2830
DERPT_G2409	DERPT_G2838
DERPT_G2410	DERPT_G2840
DERPT_G2411	DERPT_G2841
DERPT_G2413	DERPT_G2842
DERPT_G2414	DERPT_G2846
DERPT_G2415	DERPT_G2849
DERPT_G2416	DERPT_G2853
DERPT_G2417	DERPT_G2855
DERPT_G2418	DERPT_G2857
DERPT_G2419	DERPT_G2863
DERPT_G2420	DERPT_G2867
DERPT_G2421	DERPT_G2875
DERPT_G2422	DERPT_G2878
DERPT_G2423	DERPT_G2880
DERPT_G2426	DERPT_G2882
DERPT_G2428	DERPT_G2886
DERPT_G2433	DERPT_G2888
DERPT_G2440	DERPT_G2889
DERPT_G2443	DERPT_G2890
DERPT_G2450	DERPT_G2897
DERPT_G2452	DERPT_G2901
DERPT_G2454	DERPT_G2908
DERPT_G2455	DERPT_G2913
DERPT_G2456	DERPT_G2918
DERPT_G2460	DERPT_G2919
DERPT_G2461	DERPT_G2924
DERPT_G2472	DERPT_G2930
DERPT_G2475	DERPT_G2938
DERPT_G2478	DERPT_G2946
DERPT_G2479	DERPT_G2953
DERPT_G2480	DERPT_G2954
DERPT_G2485	DERPT_G2955
DERPT_G2486	DERPT_G2957
DERPT_G2494	DERPT_G2960
DERPT_G2499	DERPT_G2961
DERPT_G2500	DERPT_G2976
DERPT_G2501	DERPT_G2987
DERPT_G2505	DERPT_G2989
DERPT_G2510	DERPT_G2990
DERPT_G2513	DERPT_G2993
DERPT_G2514	DERPT_G2997
DERPT_G2518	DERPT_G2998
DERPT_G2520	DERPT_G3153
DERPT_G2524	DERPT_G3312
DERPT_G2529	DERPT_G3809
DERPT_G2535	DERPT_G3810
DERPT_G2541	DERPT_G3811
DERPT_G2543	DERPT_G3812
DERPT_G2544	DERPT_G3813
DERPT_G2546	DERPT_G3814
DERPT_G2556	DERPT_G3815
DERPT_G2564	DERPT_G3816
DERPT_G2566	DERPT_G3817
DERPT_G2573	DERPT_G3818
DERPT_G2580	DERPT_G3819
DERPT_G2582	DERPT_G3821
DERPT_G2585	DERPT_G3822
DERPT_G2587	DERPT_G3823
DERPT_G2597	DERPT_G3824
DERPT_G2600	DERPT_G3825
DERPT_G2608	DERPT_G3826
DERPT_G2609	DERPT_G3827
DERPT_G2611	DERPT_G3828
DERPT_G2625	DERPT_G3829
DERPT_G2628	DERPT_G3830
DERPT_G2631	DERPT_G3831
DERPT_G2637	DERPT_G3832
DERPT_G2644	DERPT_G3833
DERPT_G2647	DERPT_G3834
DERPT_G2653	DERPT_G3835
DERPT_G2656	DERPT_G3836
DERPT_G2657	DERPT_G3837
DERPT_G2661	DERPT_G3838
DERPT_G2662	DERPT_G3839
DERPT_G2677	DERPT_G3840
DERPT_G2681	DERPT_G3841
DERPT_G2684	DERPT_G3842
DERPT_G2688	DERPT_G3843
DERPT_G2689	DERPT_G3844
DERPT_G2691	DERPT_G3845
DERPT_G2693	DERPT_G3846
DERPT_G2699	DERPT_G3847
DERPT_G2700	DERPT_G3848
DERPT_G2703	DERPT_G3849
DERPT_G2709	DERPT_G3850
DERPT_G2715	DERPT_G3851
DERPT_G2716	DERPT_G3852
DERPT_G2722	DERPT_G3853
DERPT_G2726	DERPT_G3854
DERPT_G2727	DERPT_G3855
DERPT_G2729	DERPT_G3856
DERPT_G2736	DERPT_G3857
DERPT_G2738	DERPT_G3858
DERPT_G2741	DERPT_G3859
DERPT_G2743	DERPT_G3860
DERPT_G2747	DERPT_G3861
DERPT_G2750	DERPT_G3862
DERPT_G2753	DERPT_G3863
DERPT_G2760	DERPT_G3864
DERPT_G2761	DERPT_G3865
DERPT_G2763	DERPT_G3866
DERPT_G2764	DERPT_G3867
DERPT_G2769	DERPT_G3868
DERPT_G2770	DERPT_G3869
DERPT_G2774	DERPT_G3870
DERPT_G2776	DERPT_G3871
DERPT_G2777	DERPT_G3872
DERPT_G2783	DERPT_G3873
DERPT_G2792	DERPT_G3874
DERPT_G2801	DERPT_G3875
DERPT_G2804	DERPT_G3876
DERPT_G2818	DERPT_G3877
DERPT_G2819	DERPT_G3878
DERPT_G2820	DERPT_G3879
DERPT_G2823	DERPT_G3880
DERPT_G2824	DERPT_G3881
DERPT_G2825	DERPT_G3882
DERPT_G2827	DERPT_G3883
DERPT_G2830	DERPT_G3884
DERPT_G2838	DERPT_G3885
DERPT_G2840	DERPT_G3886
DERPT_G2841	DERPT_G3887
DERPT_G2842	DERPT_G3889
DERPT_G2846	DERPT_G3890
DERPT_G2849	DERPT_G3891
DERPT_G2853	DERPT_G3892
DERPT_G2855	DERPT_G3893
DERPT_G2857	DERPT_G3894
DERPT_G2863	DERPT_G3895
DERPT_G2867	DERPT_G3896
DERPT_G2878	DERPT_G3897
DERPT_G2880	DERPT_G3898
DERPT_G2882	DERPT_G3899
DERPT_G2886	DERPT_G3900
DERPT_G2888	DERPT_G3901
DERPT_G2890	DERPT_G3902
DERPT_G2897	DERPT_G3903
DERPT_G2901	DERPT_G3904
DERPT_G2908	DERPT_G3905
DERPT_G2913	DERPT_G3906
DERPT_G2918	DERPT_G3907
DERPT_G2919	DERPT_G3908
DERPT_G2924	DERPT_G3909
DERPT_G2930	DERPT_G3911
DERPT_G2946	DERPT_G3912
DERPT_G2953	DERPT_G3914
DERPT_G2954	DERPT_G3915
DERPT_G2955	DERPT_G3916
DERPT_G2957	DERPT_G3917
DERPT_G2961	DERPT_G3918
DERPT_G2976	DERPT_G3919
DERPT_G2987	DERPT_G3920
DERPT_G2989	DERPT_G3921
DERPT_G2990	DERPT_G3922
DERPT_G2993	DERPT_G3923
DERPT_G2997	DERPT_G3924
DERPT_G2998	DERPT_G3925
DERPT_G3004	DERPT_G3926
DERPT_G3010	DERPT_G3927
DERPT_G3013	DERPT_G3928
DERPT_G3028	DERPT_G3929
DERPT_G3151	DERPT_G3930
DERPT_G3153	DERPT_G3931
DERPT_G3220	DERPT_G3932
DERPT_G3227	DERPT_G3933
DERPT_G3312	DERPT_G3934
DERPT_G3402	DERPT_G3935
DERPT_G3487	DERPT_G3936
DERPT_G3514	DERPT_G3937
DERPT_G3523	DERPT_G3938
DERPT_G3629	DERPT_G3939
DERPT_G3651	DERPT_G3942
DERPT_G3652	DERPT_G3943
DERPT_G3653	DERPT_G3944
DERPT_G3673	DERPT_G3945
DERPT_G3796	DERPT_G3946
DERPT_G3804	DERPT_G3947
DERPT_G3809	DERPT_G3948
DERPT_G3810	DERPT_G3949
DERPT_G3811	DERPT_G3950
DERPT_G3812	DERPT_G3951
DERPT_G3813	DERPT_G3952
DERPT_G3814	DERPT_G3953
DERPT_G3816	DERPT_G3954
DERPT_G3817	DERPT_G3955
DERPT_G3818	DERPT_G3956
DERPT_G3821	DERPT_G3957
DERPT_G3822	DERPT_G3959
DERPT_G3823	DERPT_G3960
DERPT_G3824	DERPT_G3961
DERPT_G3825	DERPT_G3962
DERPT_G3826	DERPT_G3963
DERPT_G3827	DERPT_G3964
DERPT_G3828	DERPT_G3965
DERPT_G3829	DERPT_G3966
DERPT_G3830	DERPT_G3967
DERPT_G3831	DERPT_G3968
DERPT_G3832	DERPT_G3969
DERPT_G3834	DERPT_G3970
DERPT_G3835	DERPT_G3971
DERPT_G3836	DERPT_G3972
DERPT_G3837	DERPT_G3973
DERPT_G3839	DERPT_G3974
DERPT_G3840	DERPT_G3975
DERPT_G3841	DERPT_G3976
DERPT_G3842	DERPT_G3977
DERPT_G3843	DERPT_G3979
DERPT_G3844	DERPT_G3981
DERPT_G3845	DERPT_G3982
DERPT_G3846	DERPT_G3984
DERPT_G3847	DERPT_G3985
DERPT_G3848	DERPT_G3986
DERPT_G3849	DERPT_G3987
DERPT_G3850	DERPT_G3988
DERPT_G3851	DERPT_G3989
DERPT_G3852	DERPT_G3990
DERPT_G3854	DERPT_G3991
DERPT_G3855	DERPT_G3992
DERPT_G3857	DERPT_G3993
DERPT_G3858	DERPT_G3994
DERPT_G3859	DERPT_G3995
DERPT_G3860	DERPT_G3996
DERPT_G3861	DERPT_G3997
DERPT_G3862	DERPT_G3998
DERPT_G3863	DERPT_G3999
DERPT_G3864	DERPT_G4000
DERPT_G3865	DERPT_G4001
DERPT_G3866	DERPT_G4002
DERPT_G3867	DERPT_G4003
DERPT_G3868	DERPT_G4004
DERPT_G3869	DERPT_G4005
DERPT_G3870	DERPT_G4006
DERPT_G3871	DERPT_G4007
DERPT_G3872	DERPT_G4008
DERPT_G3874	DERPT_G4009
DERPT_G3875	DERPT_G4010
DERPT_G3876	DERPT_G4011
DERPT_G3877	DERPT_G4014
DERPT_G3878	DERPT_G4015
DERPT_G3879	DERPT_G4016
DERPT_G3880	DERPT_G4017
DERPT_G3881	DERPT_G4018
DERPT_G3882	DERPT_G4019
DERPT_G3883	DERPT_G4020
DERPT_G3885	DERPT_G4021
DERPT_G3886	DERPT_G4022
DERPT_G3887	DERPT_G4023
DERPT_G3889	DERPT_G4024
DERPT_G3890	DERPT_G4025
DERPT_G3891	DERPT_G4026
DERPT_G3892	DERPT_G4027
DERPT_G3893	DERPT_G4028
DERPT_G3894	DERPT_G4029
DERPT_G3895	DERPT_G4030
DERPT_G3896	DERPT_G4031
DERPT_G3897	DERPT_G4032
DERPT_G3898	DERPT_G4034
DERPT_G3899	DERPT_G4035
DERPT_G3900	DERPT_G4036
DERPT_G3902	DERPT_G4037
DERPT_G3903	DERPT_G4038
DERPT_G3905	DERPT_G4039
DERPT_G3906	DERPT_G4040
DERPT_G3907	DERPT_G4041
DERPT_G3908	DERPT_G4043
DERPT_G3909	DERPT_G4044
DERPT_G3911	DERPT_G4046
DERPT_G3912	DERPT_G4047
DERPT_G3914	DERPT_G4048
DERPT_G3915	DERPT_G4049
DERPT_G3916	DERPT_G4050
DERPT_G3917	DERPT_G4051
DERPT_G3918	DERPT_G4052
DERPT_G3919	DERPT_G4053
DERPT_G3920	DERPT_G4054
DERPT_G3921	DERPT_G4055
DERPT_G3922	DERPT_G4056
DERPT_G3923	DERPT_G4057
DERPT_G3924	DERPT_G4058
DERPT_G3925	DERPT_G4059
DERPT_G3926	DERPT_G4060
DERPT_G3927	DERPT_G4061
DERPT_G3928	DERPT_G4062
DERPT_G3929	DERPT_G4063
DERPT_G3930	DERPT_G4064
DERPT_G3931	DERPT_G4065
DERPT_G3932	DERPT_G4066
DERPT_G3933	DERPT_G4067
DERPT_G3934	DERPT_G4068
DERPT_G3935	DERPT_G4069
DERPT_G3936	DERPT_G4070
DERPT_G3937	DERPT_G4071
DERPT_G3938	DERPT_G4072
DERPT_G3939	DERPT_G4073
DERPT_G3942	DERPT_G4076
DERPT_G3944	DERPT_G4077
DERPT_G3945	DERPT_G4084
DERPT_G3946	DERPT_G4085
DERPT_G3948	DERPT_G4385
DERPT_G3949	DERPT_G4386
DERPT_G3950	DERPT_G4388
DERPT_G3952	DERPT_G4389
DERPT_G3953	DERPT_G4394
DERPT_G3954	DERPT_G4395
DERPT_G3955	DERPT_G4403
DERPT_G3956	DERPT_G4406
DERPT_G3957	DERPT_G4408
DERPT_G3959	DERPT_G4410
DERPT_G3961	DERPT_G4412
DERPT_G3962	DERPT_G4416
DERPT_G3963	DERPT_G4420
DERPT_G3964	DERPT_G4421
DERPT_G3965	DERPT_G4422
DERPT_G3966	DERPT_G4424
DERPT_G3967	DERPT_G4428
DERPT_G3968	DERPT_G4429
DERPT_G3969	DERPT_G4433
DERPT_G3970	DERPT_G4435
DERPT_G3971	DERPT_G4439
DERPT_G3972	DERPT_G4440
DERPT_G3973	DERPT_G4448
DERPT_G3975	DERPT_G4449
DERPT_G3976	DERPT_G4454
DERPT_G3977	DERPT_G4455
DERPT_G3979	DERPT_G4456
DERPT_G3982	DERPT_G4457
DERPT_G3984	DERPT_G4459
DERPT_G3985	DERPT_G4464
DERPT_G3987	DERPT_G4466
DERPT_G3988	DERPT_G4470
DERPT_G3989	DERPT_G4473
DERPT_G3990	DERPT_G4475
DERPT_G3991	DERPT_G4476
DERPT_G3992	DERPT_G4478
DERPT_G3993	DERPT_G4479
DERPT_G3994	DERPT_G4481
DERPT_G3995	DERPT_G4486
DERPT_G3996	DERPT_G4489
DERPT_G3997	DERPT_G4496
DERPT_G3998	DERPT_G4501
DERPT_G3999	DERPT_G4504
DERPT_G4000	DERPT_G4507
DERPT_G4001	DERPT_G4509
DERPT_G4002	DERPT_G4510
DERPT_G4003	DERPT_G4512
DERPT_G4004	DERPT_G4517
DERPT_G4005	DERPT_G4518
DERPT_G4006	DERPT_G4522
DERPT_G4007	DERPT_G4526
DERPT_G4008	DERPT_G4528
DERPT_G4011	DERPT_G4529
DERPT_G4014	DERPT_G4533
DERPT_G4016	DERPT_G4536
DERPT_G4017	DERPT_G4539
DERPT_G4018	DERPT_G4542
DERPT_G4019	DERPT_G4553
DERPT_G4020	DERPT_G4554
DERPT_G4021	DERPT_G4557
DERPT_G4022	DERPT_G4561
DERPT_G4023	DERPT_G4570
DERPT_G4024	DERPT_G4575
DERPT_G4025	DERPT_G4576
DERPT_G4026	DERPT_G4581
DERPT_G4027	DERPT_G4585
DERPT_G4028	DERPT_G4586
DERPT_G4029	DERPT_G4593
DERPT_G4030	DERPT_G4594
DERPT_G4031	DERPT_G4598
DERPT_G4032	DERPT_G4601
DERPT_G4034	DERPT_G4607
DERPT_G4035	DERPT_G4610
DERPT_G4036	DERPT_G4615
DERPT_G4037	DERPT_G4616
DERPT_G4038	DERPT_G4625
DERPT_G4039	DERPT_G4630
DERPT_G4040	DERPT_G4634
DERPT_G4041	DERPT_G4643
DERPT_G4043	DERPT_G4644
DERPT_G4044	DERPT_G4647
DERPT_G4046	DERPT_G4648
DERPT_G4047	DERPT_G4649
DERPT_G4048	DERPT_G4653
DERPT_G4050	DERPT_G4656
DERPT_G4051	DERPT_G4662
DERPT_G4052	DERPT_G4665
DERPT_G4053	DERPT_G4667
DERPT_G4054	DERPT_G4670
DERPT_G4055	DERPT_G4674
DERPT_G4057	DERPT_G4676
DERPT_G4058	DERPT_G4680
DERPT_G4059	DERPT_G4681
DERPT_G4061	DERPT_G4682
DERPT_G4062	DERPT_G4684
DERPT_G4063	DERPT_G4687
DERPT_G4064	DERPT_G4690
DERPT_G4065	DERPT_G4697
DERPT_G4066	DERPT_G4699
DERPT_G4067	DERPT_G4700
DERPT_G4068	DERPT_G4704
DERPT_G4069	DERPT_G4707
DERPT_G4070	DERPT_G4709
DERPT_G4071	DERPT_G4720
DERPT_G4072	DERPT_G4721
DERPT_G4073	DERPT_G4723
DERPT_G4076	DERPT_G4725
DERPT_G4077	DERPT_G4730
DERPT_G4084	DERPT_G4735
DERPT_G4085	DERPT_G4736
DERPT_G4175	DERPT_G4738
DERPT_G4229	DERPT_G4746
DERPT_G4352	DERPT_G4748
DERPT_G4385	DERPT_G4751
DERPT_G4386	DERPT_G4752
DERPT_G4388	DERPT_G4754
DERPT_G4389	DERPT_G4758
DERPT_G4394	DERPT_G4761
DERPT_G4395	DERPT_G4763
DERPT_G4406	DERPT_G4766
DERPT_G4408	DERPT_G4771
DERPT_G4410	DERPT_G4773
DERPT_G4416	DERPT_G4774
DERPT_G4420	DERPT_G4779
DERPT_G4422	DERPT_G4788
DERPT_G4424	DERPT_G4792
DERPT_G4429	DERPT_G4794
DERPT_G4433	DERPT_G4795
DERPT_G4435	DERPT_G4803
DERPT_G4439	DERPT_G4809
DERPT_G4448	DERPT_G4815
DERPT_G4449	DERPT_G4822
DERPT_G4456	DERPT_G4825
DERPT_G4457	DERPT_G4827
DERPT_G4464	DERPT_G4832
DERPT_G4473	DERPT_G4833
DERPT_G4475	DERPT_G4838
DERPT_G4476	DERPT_G4842
DERPT_G4479	DERPT_G4850
DERPT_G4481	DERPT_G4852
DERPT_G4486	DERPT_G4856
DERPT_G4489	DERPT_G4857
DERPT_G4496	DERPT_G4863
DERPT_G4501	DERPT_G5595
DERPT_G4504	DERPT_G5798
DERPT_G4507	DERPT_G6430
DERPT_G4509	DERPT_G6431
DERPT_G4510	DERPT_G6432
DERPT_G4512	DERPT_G6433
DERPT_G4517	DERPT_G6434
DERPT_G4518	DERPT_G6435
DERPT_G4522	DERPT_G6439
DERPT_G4526	DERPT_G6440
DERPT_G4529	DERPT_G6441
DERPT_G4533	DERPT_G6443
DERPT_G4536	DERPT_G6444
DERPT_G4539	DERPT_G6445
DERPT_G4542	DERPT_G6447
DERPT_G4553	DERPT_G6448
DERPT_G4554	DERPT_G6449
DERPT_G4557	DERPT_G6450
DERPT_G4570	DERPT_G6451
DERPT_G4575	DERPT_G6452
DERPT_G4576	DERPT_G6453
DERPT_G4581	DERPT_G6454
DERPT_G4585	DERPT_G6455
DERPT_G4593	DERPT_G6456
DERPT_G4594	DERPT_G6457
DERPT_G4598	DERPT_G6458
DERPT_G4601	DERPT_G6459
DERPT_G4607	DERPT_G6460
DERPT_G4610	DERPT_G6461
DERPT_G4615	DERPT_G6462
DERPT_G4616	DERPT_G6463
DERPT_G4625	DERPT_G6464
DERPT_G4630	DERPT_G6465
DERPT_G4634	DERPT_G6466
DERPT_G4643	DERPT_G6467
DERPT_G4644	DERPT_G6468
DERPT_G4647	DERPT_G6469
DERPT_G4648	DERPT_G6471
DERPT_G4649	DERPT_G6473
DERPT_G4653	DERPT_G6474
DERPT_G4656	DERPT_G6475
DERPT_G4665	DERPT_G6476
DERPT_G4670	DERPT_G6477
DERPT_G4674	DERPT_G6478
DERPT_G4676	DERPT_G6479
DERPT_G4681	DERPT_G6480
DERPT_G4682	DERPT_G6481
DERPT_G4684	DERPT_G6482
DERPT_G4687	DERPT_G6483
DERPT_G4690	DERPT_G6484
DERPT_G4697	DERPT_G6485
DERPT_G4699	DERPT_G6486
DERPT_G4704	DERPT_G6487
DERPT_G4707	DERPT_G6488
DERPT_G4709	DERPT_G6489
DERPT_G4720	DERPT_G6490
DERPT_G4730	DERPT_G6491
DERPT_G4735	DERPT_G6492
DERPT_G4738	DERPT_G6493
DERPT_G4748	DERPT_G6494
DERPT_G4751	DERPT_G6495
DERPT_G4752	DERPT_G6496
DERPT_G4754	DERPT_G6497
DERPT_G4758	DERPT_G6498
DERPT_G4761	DERPT_G6499
DERPT_G4763	DERPT_G6500
DERPT_G4771	DERPT_G6501
DERPT_G4773	DERPT_G6502
DERPT_G4774	DERPT_G6503
DERPT_G4788	DERPT_G6504
DERPT_G4792	DERPT_G6505
DERPT_G4794	DERPT_G6506
DERPT_G4795	DERPT_G6507
DERPT_G4803	DERPT_G6508
DERPT_G4809	DERPT_G6509
DERPT_G4815	DERPT_G6510
DERPT_G4825	DERPT_G6511
DERPT_G4827	DERPT_G6512
DERPT_G4833	DERPT_G6513
DERPT_G4838	DERPT_G6514
DERPT_G4842	DERPT_G6515
DERPT_G4850	DERPT_G6516
DERPT_G4852	DERPT_G6517
DERPT_G4857	DERPT_G6518
DERPT_G4863	DERPT_G6519
DERPT_G4879	DERPT_G6520
DERPT_G4958	DERPT_G6521
DERPT_G4961	DERPT_G6522
DERPT_G4972	DERPT_G6523
DERPT_G5071	DERPT_G6524
DERPT_G5114	DERPT_G6525
DERPT_G5158	DERPT_G6526
DERPT_G5181	DERPT_G6527
DERPT_G5182	DERPT_G6528
DERPT_G5183	DERPT_G6529
DERPT_G5189	DERPT_G6530
DERPT_G5268	DERPT_G6531
DERPT_G5351	DERPT_G6532
DERPT_G5355	DERPT_G6533
DERPT_G5357	DERPT_G6534
DERPT_G5358	DERPT_G6535
DERPT_G5360	DERPT_G6536
DERPT_G5371	DERPT_G6537
DERPT_G5372	DERPT_G6538
DERPT_G5487	DERPT_G6539
DERPT_G5505	DERPT_G6540
DERPT_G5510	DERPT_G6541
DERPT_G5534	DERPT_G6543
DERPT_G5595	DERPT_G6544
DERPT_G5614	DERPT_G6545
DERPT_G5663	DERPT_G6547
DERPT_G5788	DERPT_G6548
DERPT_G5791	DERPT_G6549
DERPT_G5798	DERPT_G6550
DERPT_G5847	DERPT_G6551
DERPT_G5995	DERPT_G6552
DERPT_G5996	DERPT_G6553
DERPT_G5997	DERPT_G6554
DERPT_G6003	DERPT_G6555
DERPT_G6084	DERPT_G6556
DERPT_G6146	DERPT_G6557
DERPT_G6201	DERPT_G6558
DERPT_G6213	DERPT_G6559
DERPT_G6217	DERPT_G6560
DERPT_G6245	DERPT_G6561
DERPT_G6310	DERPT_G6563
DERPT_G6312	DERPT_G6565
DERPT_G6382	DERPT_G6566
DERPT_G6430	DERPT_G6567
DERPT_G6431	DERPT_G6568
DERPT_G6432	DERPT_G6569
DERPT_G6433	DERPT_G6570
DERPT_G6434	DERPT_G6571
DERPT_G6435	DERPT_G6572
DERPT_G6439	DERPT_G6573
DERPT_G6440	DERPT_G6574
DERPT_G6441	DERPT_G6575
DERPT_G6443	DERPT_G6576
DERPT_G6444	DERPT_G6577
DERPT_G6445	DERPT_G6578
DERPT_G6447	DERPT_G6579
DERPT_G6448	DERPT_G6580
DERPT_G6449	DERPT_G6581
DERPT_G6450	DERPT_G6582
DERPT_G6451	DERPT_G6583
DERPT_G6453	DERPT_G6584
DERPT_G6454	DERPT_G6587
DERPT_G6455	DERPT_G6588
DERPT_G6456	DERPT_G6589
DERPT_G6457	DERPT_G6591
DERPT_G6458	DERPT_G6592
DERPT_G6459	DERPT_G6594
DERPT_G6461	DERPT_G7688
DERPT_G6462	DERPT_G7942
DERPT_G6463	DERPT_G8457
DERPT_G6464	DERPT_G8564
DERPT_G6465	DERPT_G8601
DERPT_G6466	DERPT_G8996
DERPT_G6467	DERPT_G8997
DERPT_G6468	DERPT_G8998
DERPT_G6471	DERPT_G9268
DERPT_G6473	DERPT_G9520
DERPT_G6474	DERPT_G10350
DERPT_G6475	DERPT_G10358
DERPT_G6476	DERPT_G10445
DERPT_G6477	DERPT_G10591
DERPT_G6478	DERPT_G10592
DERPT_G6479	DERPT_G10593
DERPT_G6480	DERPT_G10594
DERPT_G6481	DERPT_G10595
DERPT_G6482	DERPT_G10596
DERPT_G6483	DERPT_G10597
DERPT_G6484	DERPT_G10598
DERPT_G6485	DERPT_G10599
DERPT_G6487	DERPT_G10600
DERPT_G6488	DERPT_G10601
DERPT_G6489	DERPT_G10602
DERPT_G6490	DERPT_G10603
DERPT_G6491	DERPT_G10604
DERPT_G6492	DERPT_G10605
DERPT_G6493	DERPT_G10607
DERPT_G6494	DERPT_G10608
DERPT_G6495	DERPT_G10609
DERPT_G6496	DERPT_G10610
DERPT_G6498	DERPT_G10611
DERPT_G6499	DERPT_G10612
DERPT_G6500	DERPT_G10613
DERPT_G6501	DERPT_G10614
DERPT_G6502	DERPT_G10615
DERPT_G6503	DERPT_G10616
DERPT_G6504	DERPT_G10617
DERPT_G6505	DERPT_G10759
DERPT_G6506	DERPT_G11045
DERPT_G6507	DERPT_G11046
DERPT_G6508	DERPT_G11047
DERPT_G6509	DERPT_G11048
DERPT_G6510	DERPT_G11049
DERPT_G6511	DERPT_G11050
DERPT_G6512	DERPT_G11051
DERPT_G6513	DERPT_G11052
DERPT_G6514	DERPT_G11053
DERPT_G6515	DERPT_G11054
DERPT_G6516	DERPT_G11055
DERPT_G6517	DERPT_G11056
DERPT_G6518	DERPT_G11057
DERPT_G6519	DERPT_G11058
DERPT_G6520	DERPT_G11059
DERPT_G6521	DERPT_G11060
DERPT_G6522	DERPT_G11061
DERPT_G6523	DERPT_G11062
DERPT_G6524	DERPT_G11063
DERPT_G6525	DERPT_G11064
DERPT_G6526	DERPT_G11065
DERPT_G6527	DERPT_G11066
DERPT_G6528	DERPT_G11067
DERPT_G6529	DERPT_G11425
DERPT_G6530	DERPT_G11493
DERPT_G6532	DERPT_G11615
DERPT_G6533	DERPT_G11640
DERPT_G6534	DERPT_G11664
DERPT_G6535	DERPT_G11812
DERPT_G6536	DERPT_G11838
DERPT_G6538	DERPT_G11839
DERPT_G6539	DERPT_G12041
DERPT_G6540	DERPT_G12112
DERPT_G6541	DERPT_G12120
DERPT_G6543	DERPT_G12121
DERPT_G6544	DERPT_G12123
DERPT_G6545	DERPT_G12145
DERPT_G6547	DERPT_G12161
DERPT_G6548	DERPT_G12208
DERPT_G6549	DERPT_G12226
DERPT_G6550	DERPT_G12228
DERPT_G6551	DERPT_G12235
DERPT_G6552	DERPT_G12236
DERPT_G6553	DERPT_G12265
DERPT_G6555	DERPT_G12282
DERPT_G6556	DERPT_G12283
DERPT_G6557	DERPT_G12291
DERPT_G6558	DERPT_G12292
DERPT_G6559	DERPT_G12313
DERPT_G6560	DERPT_G12367
DERPT_G6561	DERPT_G12402
DERPT_G6563	DERPT_G12411
DERPT_G6565	DERPT_G12415
DERPT_G6566	DERPT_G12437
DERPT_G6567	DERPT_G12444
DERPT_G6568	DERPT_G12452
DERPT_G6569	DERPT_G12465
DERPT_G6570	DERPT_G12467
DERPT_G6571	DERPT_G12476
DERPT_G6572	DERPT_G12483
DERPT_G6573	DERPT_G12496
DERPT_G6574	DERPT_G12499
DERPT_G6575	DERPT_G12514
DERPT_G6576	DERPT_G12522
DERPT_G6577	DERPT_G12523
DERPT_G6578	DERPT_G12525
DERPT_G6579	DERPT_G12528
DERPT_G6580
DERPT_G6581
DERPT_G6582
DERPT_G6583
DERPT_G6584
DERPT_G6587
DERPT_G6589
DERPT_G6591
DERPT_G6592
DERPT_G6594
DERPT_G6607
DERPT_G6609
DERPT_G6616
DERPT_G6687
DERPT_G6744
DERPT_G6746
DERPT_G6747
DERPT_G6748
DERPT_G6750
DERPT_G6785
DERPT_G6966
DERPT_G7044
DERPT_G7056
DERPT_G7057
DERPT_G7067
DERPT_G7077
DERPT_G7078
DERPT_G7093
DERPT_G7162
DERPT_G7201
DERPT_G7203
DERPT_G7302
DERPT_G7382
DERPT_G7512
DERPT_G7517
DERPT_G7518
DERPT_G7688
DERPT_G7689
DERPT_G7888
DERPT_G7890
DERPT_G7902
DERPT_G7908
DERPT_G7917
DERPT_G7918
DERPT_G7942
DERPT_G7947
DERPT_G7972
DERPT_G8019
DERPT_G8091
DERPT_G8092
DERPT_G8119
DERPT_G8363
DERPT_G8457
DERPT_G8509
DERPT_G8555
DERPT_G8560
DERPT_G8561
DERPT_G8564
DERPT_G8565
DERPT_G8566
DERPT_G8568
DERPT_G8570
DERPT_G8572
DERPT_G8573
DERPT_G8575
DERPT_G8589
DERPT_G8601
DERPT_G8778
DERPT_G8884
DERPT_G8996
DERPT_G8997
DERPT_G8998
DERPT_G9045
DERPT_G9142
DERPT_G9145
DERPT_G9206
DERPT_G9218
DERPT_G9220
DERPT_G9268
DERPT_G9272
DERPT_G9293
DERPT_G9322
DERPT_G9338
DERPT_G9444
DERPT_G9453
DERPT_G9454
DERPT_G9477
DERPT_G9520
DERPT_G9542
DERPT_G9619
DERPT_G9621
DERPT_G9689
DERPT_G9702
DERPT_G9725
DERPT_G9782
DERPT_G9785
DERPT_G9844
DERPT_G9959
DERPT_G9990
DERPT_G10051
DERPT_G10054
DERPT_G10062
DERPT_G10125
DERPT_G10176
DERPT_G10224
DERPT_G10306
DERPT_G10346
DERPT_G10347
DERPT_G10348
DERPT_G10349
DERPT_G10358
DERPT_G10375
DERPT_G10402
DERPT_G10412
DERPT_G10445
DERPT_G10449
DERPT_G10450
DERPT_G10468
DERPT_G10516
DERPT_G10559
DERPT_G10560
DERPT_G10561
DERPT_G10562
DERPT_G10563
DERPT_G10564
DERPT_G10571
DERPT_G10591
DERPT_G10592
DERPT_G10593
DERPT_G10596
DERPT_G10597
DERPT_G10598
DERPT_G10599
DERPT_G10600
DERPT_G10601
DERPT_G10602
DERPT_G10604
DERPT_G10605
DERPT_G10606
DERPT_G10607
DERPT_G10608
DERPT_G10610
DERPT_G10611
DERPT_G10612
DERPT_G10613
DERPT_G10614
DERPT_G10615
DERPT_G10616
DERPT_G10617
DERPT_G10654
DERPT_G10705
DERPT_G10739
DERPT_G10759
DERPT_G10808
DERPT_G10815
DERPT_G10865
DERPT_G10866
DERPT_G10867
DERPT_G10868
DERPT_G10869
DERPT_G10876
DERPT_G10944
DERPT_G10957
DERPT_G10980
DERPT_G10981
DERPT_G10984
DERPT_G11002
DERPT_G11046
DERPT_G11047
DERPT_G11048
DERPT_G11049
DERPT_G11050
DERPT_G11051
DERPT_G11052
DERPT_G11053
DERPT_G11054
DERPT_G11055
DERPT_G11056
DERPT_G11057
DERPT_G11058
DERPT_G11059
DERPT_G11060
DERPT_G11061
DERPT_G11062
DERPT_G11063
DERPT_G11064
DERPT_G11065
DERPT_G11066
DERPT_G11067
DERPT_G11083
DERPT_G11089
DERPT_G11102
DERPT_G11105
DERPT_G11153
DERPT_G11177
DERPT_G11189
DERPT_G11273
DERPT_G11315
DERPT_G11330
DERPT_G11331
DERPT_G11367
DERPT_G11391
DERPT_G11411
DERPT_G11424
DERPT_G11425
DERPT_G11470
DERPT_G11485
DERPT_G11490
DERPT_G11491
DERPT_G11492
DERPT_G11493
DERPT_G11494
DERPT_G11495
DERPT_G11496
DERPT_G11535
DERPT_G11547
DERPT_G11562
DERPT_G11564
DERPT_G11577
DERPT_G11578
DERPT_G11584
DERPT_G11615
DERPT_G11640
DERPT_G11657
DERPT_G11658
DERPT_G11659
DERPT_G11660
DERPT_G11661
DERPT_G11662
DERPT_G11663
DERPT_G11664
DERPT_G11665
DERPT_G11666
DERPT_G11667
DERPT_G11753
DERPT_G11808
DERPT_G11810
DERPT_G11812
DERPT_G11839
DERPT_G11843
DERPT_G11845
DERPT_G11853
DERPT_G11918
DERPT_G11948
DERPT_G11976
DERPT_G11999
DERPT_G12001
DERPT_G12004
DERPT_G12005
DERPT_G12009
DERPT_G12011
DERPT_G12012
DERPT_G12032
DERPT_G12040
DERPT_G12041
DERPT_G12042
DERPT_G12065
DERPT_G12088
DERPT_G12093
DERPT_G12095
DERPT_G12107
DERPT_G12109
DERPT_G12110
DERPT_G12112
DERPT_G12119
DERPT_G12120
DERPT_G12121
DERPT_G12123
DERPT_G12145
DERPT_G12152
DERPT_G12161
DERPT_G12163
DERPT_G12164
DERPT_G12166
DERPT_G12175
DERPT_G12179
DERPT_G12185
DERPT_G12188
DERPT_G12193
DERPT_G12195
DERPT_G12199
DERPT_G12200
DERPT_G12201
DERPT_G12202
DERPT_G12208
DERPT_G12210
DERPT_G12214
DERPT_G12226
DERPT_G12227
DERPT_G12228
DERPT_G12231
DERPT_G12235
DERPT_G12236
DERPT_G12237
DERPT_G12239
DERPT_G12240
DERPT_G12242
DERPT_G12245
DERPT_G12246
DERPT_G12250
DERPT_G12252
DERPT_G12255
DERPT_G12256
DERPT_G12265
DERPT_G12266
DERPT_G12275
DERPT_G12277
DERPT_G12281
DERPT_G12282
DERPT_G12283
DERPT_G12286
DERPT_G12291
DERPT_G12292
DERPT_G12298
DERPT_G12313
DERPT_G12317
DERPT_G12318
DERPT_G12319
DERPT_G12344
DERPT_G12345
DERPT_G12346
DERPT_G12347
DERPT_G12350
DERPT_G12355
DERPT_G12357
DERPT_G12360
DERPT_G12363
DERPT_G12364
DERPT_G12367
DERPT_G12378
DERPT_G12379
DERPT_G12387
DERPT_G12389
DERPT_G12391
DERPT_G12394
DERPT_G12401
DERPT_G12402
DERPT_G12404
DERPT_G12409
DERPT_G12411
DERPT_G12413
DERPT_G12415
DERPT_G12424
DERPT_G12425
DERPT_G12437
DERPT_G12444
DERPT_G12452
DERPT_G12456
DERPT_G12465
DERPT_G12467
DERPT_G12468
DERPT_G12471
DERPT_G12472
DERPT_G12476
DERPT_G12483
DERPT_G12484
DERPT_G12486
DERPT_G12487
DERPT_G12489
DERPT_G12491
DERPT_G12492
DERPT_G12495
DERPT_G12496
DERPT_G12499
DERPT_G12501
DERPT_G12507
DERPT_G12510
DERPT_G12514
DERPT_G12515
DERPT_G12517
DERPT_G12522
DERPT_G12523
DERPT_G12525
DERPT_G12528
