# Supplementary material for: Proteome and allergenome of the European house dust mite Dermatophagoides pteronyssinus
Source: PLoS One. 2019 May 1;14(5):e0216171. doi: 10.1371/journal.pone.0216171 (PMC6493757; doi:10.1371/journal.pone.0216171)
Supplement: S5 Data — (XLSX) [file pone.0216171.s009.xlsx]

## Sheet: Sheet1
Query Sequence Uniprot ID	Group Allergen	Assigned Grouping	Sequence ID	% Identities	Query Sequence Length	Sequence Length		Query Alignment start position	Query Stop position	Sequence Alignment start position		E-value	Score (Bits)		MGAH (meeting FAO/WHO identity criteria)
P08176	1	1	DERPT_G10741	62.687	67	21	1	255	317	1	67	1.16e-22	89		DERPT_G990
P08176	1	1	DERPT_G10742	61.635	318	112	5	13	320	15	332	1.51e-138	394		DERPT_G9891
P08176	1	1	DERPT_G10995	37.557	221	117	6	107	315	187	398	9.9e-35	133		DERPT_G9824
P08176	1	1	DERPT_G12027	42.966	263	93	8	3	252	4	222	2.72e-51	168		DERPT_G9806
P08176	1	1	DERPT_G12099	56.054	223	86	3	107	317	2	224	1.48e-81	246		DERPT_G9802
P08176	1	1	DERPT_G12287	59.42	69	24	1	252	316	16	84	5.98e-22	89.4		DERPT_G9767
P08176	1	1	DERPT_G12448	63.768	69	21	1	253	317	1	69	3.45e-24	93.2		DERPT_G9765
P08176	1	1	DERPT_G12500	56.579	76	27	3	1	70	1	76	6.78e-17	74.3		DERPT_G9651
P08176	1	1	DERPT_G1283	99.655	290	1	0	31	320	547	836	0	615		DERPT_G9638
P08176	1	1	DERPT_G206	26.923	156	107	3	150	305	570	718	1.08e-10	62		DERPT_G9386
P08176	1	1	DERPT_G207	27.059	255	155	12	63	302	164	402	1.5e-14	73.2		DERPT_G9385
P08176	1	1	DERPT_G208	29.185	233	121	10	81	303	165	363	3.23e-19	87.4		DERPT_G9299
P08176	1	1	DERPT_G3119	41.801	311	171	7	20	320	54	364	2.86e-79	244		DERPT_G8894
P08176	1	1	DERPT_G4277	28.859	298	181	9	29	305	281	568	1.76e-31	123		DERPT_G8830
P08176	1	1	DERPT_G4931	32.367	207	119	8	109	299	233	434	2.19e-23	100		DERPT_G8795
P08176	1	1	DERPT_G5272	33.624	229	127	9	109	320	301	521	1.69e-31	122		DERPT_G8776
P08176	1	1	DERPT_G6251	29.45	309	165	14	26	299	52	342	1.11e-23	101		DERPT_G8709
P08176	1	1	DERPT_G6859	28.754	313	192	10	26	313	24	330	5.57e-25	102		DERPT_G852
P08176	1	1	DERPT_G716	31.142	289	175	11	29	299	36	318	1.95e-30	117		DERPT_G8384
P08176	1	1	DERPT_G7617	27.027	296	178	12	27	299	625	905	1.25e-23	100		DERPT_G8364
P08176	1	1	DERPT_G8394	27.778	306	191	8	24	300	76	380	2.84e-30	119		DERPT_G8246
P08176	1	1	DERPT_G899	27.706	231	126	10	109	299	844	1073	4.11e-16	78.6		DERPT_G8202
P08176	1	1	DERPT_G9115	22.011	368	208	14	1	319	1	338	5.59e-13	68.9		DERPT_G8126
P08176	1	1	DERPT_G9116	20.917	349	221	9	3	312	5	337	1.08e-13	70.9		DERPT_G8125
P08176	1	1	DERPT_G9189	28.829	222	144	7	105	319	146	360	9.32e-19	86.3		DERPT_G8046
P08176	1	1	DERPT_G9190	27.451	255	163	10	63	303	138	384	1.21e-18	85.1		DERPT_G7750
P08176	1	1	DERPT_G9303	28.378	296	182	9	31	305	782	1068	1.62e-29	118		DERPT_G7711
P08176	1	1	DERPT_G9304	52.632	38	18	0	268	305	101	138	3.1e-06	45.8		DERPT_G7298
P08176	1	1	DERPT_G9385	40	340	179	10	3	320	8	344	1.87e-77	239		DERPT_G7101
P08176	1	1	DERPT_G9386	56.835	278	111	4	46	318	3	276	1.5e-111	329		DERPT_G7040
P08176	1	1	DERPT_G9653	29.167	240	132	10	109	312	247	484	3.78e-13	68.9		DERPT_G6912
P39675	3	3	DERPT_G5309	22.162	185	111	8	40	215	1100	1260	0.000268	41.6		DERPT_G6611
Q9Y197	4	4	DERPT_G359	69.02	510	138	3	1	494	7	512	0	721		DERPT_G6323
Q9Y197	4	4	DERPT_G360	100	496	0	0	1	496	28	523	0	1041		DERPT_G63
P49273	7	7	DERPT_G12470	30.864	81	52	1	23	103	86	162	2.81e-05	43.1		DERPT_G6257
P49273	7	7	DERPT_G1503	24.691	162	116	4	7	165	4	162	1.5e-11	60.8		DERPT_G6099
P49273	7	7	DERPT_G8042	99.535	215	1	0	1	215	41	255	8.31e-156	431		DERPT_G6016
Q2YFE5	8	8	DERPT_G10534	99.543	219	1	0	1	219	1	219	3.69e-166	456		DERPT_G5986
Q2YFE5	8	8	DERPT_G10535	72.477	218	58	1	1	218	1	216	1.02e-122	345		DERPT_G5877
Q2YFE5	8	8	DERPT_G5805	62.673	217	81	0	2	218	3	219	1.69e-106	305		DERPT_G5860
Q2YFE5	8	8	DERPT_G8246	66.972	218	72	0	2	219	3	220	3.02e-116	329		DERPT_G5853
Q2YFE5	8	8	DERPT_G9806	45.545	202	107	2	4	203	25	225	3.41e-58	184		DERPT_G5851
O18416	10	10	DERPT_G404	22.5	200	141	4	17	216	1268	1453	0.000454	41.2		DERPT_G5805
O18416	10	10	DERPT_G5860	59.204	201	82	0	81	281	46	246	6e-71	218		DERPT_G5746
O18416	10	10	DERPT_G7183	24.46	278	176	9	26	277	1570	1839	3.03e-06	47.8		DERPT_G5630
O18416	10	10	DERPT_G8047	99.296	284	2	0	1	284	1	284	0	533		DERPT_G5185
O18416	10	10	DERPT_G9256	21.198	217	148	5	2	208	1754	1957	6.8e-06	46.6		DERPT_G4999
Q6Y2F9	11	11	DERPT_G11726	21.98	505	341	14	63	540	1896	2374	2.2e-08	57.8		DERPT_G4930
Q6Y2F9	11	11	DERPT_G3387	32.436	817	545	3	49	863	133	944	1.05e-102	340		DERPT_G4895
Q6Y2F9	11	11	DERPT_G5265	25.912	822	587	8	32	846	1130	1936	3.38e-29	125		DERPT_G4848
Q6Y2F9	11	11	DERPT_G8046	38.286	875	469	7	50	860	1285	2152	7.79e-142	464		DERPT_G4831
Q6Y2F9	11	11	DERPT_G8381	99.194	868	7	0	1	868	1	868	0	1669		DERPT_G4633
Q6Y2F9	11	11	DERPT_G8384	36.538	104	66	0	517	620	244	347	5.32e-10	61.6		DERPT_G4295
E0A8N8	13	13	DERPT_G12169	37.5	40	25	0	6	45	85	124	0.000442	37		DERPT_G359
E0A8N8	13	13	DERPT_G4295	56.923	130	56	0	1	130	1	130	1.54e-47	149		DERPT_G3373
E0A8N8	13	13	DERPT_G6611	38.168	131	77	2	3	130	2	131	1.13e-21	88.2		DERPT_G3367
E0A8N8	13	13	DERPT_G7101	49.219	128	63	2	6	131	11	138	2.14e-36	120		DERPT_G3119
E0A8N8	13	13	DERPT_G8709	40.945	127	73	2	6	131	85	210	3.97e-29	104		DERPT_G2884
E0A8N8	13	13	DERPT_G8794	34.375	128	82	2	6	131	53	180	2.98e-24	91.3		DERPT_G2821
E0A8N8	13	13	DERPT_G8795	44.094	127	69	2	6	130	13	139	4.76e-29	102		DERPT_G2797
E0A8N8	13	13	DERPT_G8964	100	131	0	0	1	131	1	131	3.32e-91	259		DERPT_G2765
Q8N0N0	14	14	DERPT_G10458	19.512	1107	708	46	13	978	42	1106	4.95e-18	90.5		DERPT_G2511
Q8N0N0	14	14	DERPT_G4091	21.27	992	608	39	25	872	1556	2518	1.61e-37	154		DERPT_G2496
Q8N0N0	14	14	DERPT_G9820	99.639	1662	6	0	1	1662	7	1668	0	3447		DERPT_G2468
Q4JK69	15	15	DERPT_G10280	32.258	93	50	4	418	497	1585	1677	0.000155	44.3		DERPT_G238
Q4JK69	15	15	DERPT_G4589	22.066	213	117	6	115	286	548	752	1.16e-07	54.3		DERPT_G2066
A0A291KZA1	16	16	DERPT_G10567	27.978	361	221	10	1	354	507	835	6.94e-29	119		DERPT_G1595
A0A291KZA1	16	16	DERPT_G5615	99.783	461	1	0	1	461	20	480	0	951		DERPT_G1506
B2ZSY4	20	20	DERPT_G10997	84.551	356	55	0	1	356	1	356	0	656		DERPT_G145
B2ZSY4	20	20	DERPT_G11297	56.686	344	147	2	14	356	21	363	1.09e-155	441		DERPT_G1407
B2ZSY4	20	20	DERPT_G59	100	356	0	0	1	356	33	388	0	744		DERPT_G1365
A0A291KZA0	22	22	DERPT_G11589	25.954	131	92	4	35	162	31	159	3.85e-10	54.7		DERPT_G1307
L7N6F8	23	23	DERPT_G10831	40	45	27	0	45	89	109	153	1.2e-08	49.7		DERPT_G12099
L7N6F8	23	23	DERPT_G10986	32.394	71	45	2	20	89	1178	1246	2.76e-05	40		DERPT_G12027
L7N6F8	23	23	DERPT_G11004	34.884	43	28	0	47	89	691	733	2.91e-06	42.7		DERPT_G11928
L7N6F8	23	23	DERPT_G11206	29.213	89	57	2	1	89	13	95	1.63e-07	44.7		DERPT_G11712
L7N6F8	23	23	DERPT_G11207	100	90	0	0	1	90	1	90	4.94e-65	189		DERPT_G11641
L7N6F8	23	23	DERPT_G11208	39.583	48	28	1	42	89	158	204	8.68e-07	44.3		DERPT_G11608
L7N6F8	23	23	DERPT_G11984	39.13	46	28	0	45	90	87	132	1.09e-05	41.2		DERPT_G11422
L7N6F8	23	23	DERPT_G134	36.538	52	32	1	40	90	515	566	0.001	35.4		DERPT_G11297
L7N6F8	23	23	DERPT_G1442	34.615	52	34	0	39	90	143	194	2.37e-05	40		DERPT_G10997
L7N6F8	23	23	DERPT_G3678	33.333	51	33	1	39	89	2518	2567	3.6e-06	42.7		DERPT_G10995
L7N6F8	23	23	DERPT_G5281	29.787	47	33	0	43	89	528	574	0.001	35.4		DERPT_G10901
L7N6F8	23	23	DERPT_G7460	33.333	45	30	0	45	89	137	181	0.000874	35.8		DERPT_G10822
L7N6F8	23	23	DERPT_G9086	39.13	46	28	0	45	90	109	154	7.01e-06	41.6		DERPT_G10742
A0A0K2GUJ4	24	24	DERPT_G5941	100	118	0	0	1	118	19	136	3.08e-86	246		DERPT_G10679
A0A291KYZ7	25	25	DERPT_G4633	37.278	169	102	1	81	245	1	169	2.22e-34	120		DERPT_G10535
A0A291KYZ7	25	25	DERPT_G6990	100	247	0	0	1	247	29	275	0	511		DERPT_G10222
A0A088SAG5	26	26	DERPT_G10519	92.453	159	12	0	2	160	983	1141	7.65e-99	306		DERPT_G10178
A0A088SAG5	26	26	DERPT_G145	40.58	138	78	2	16	151	20	155	1.51e-27	103		DERPT_G1015
A0A088SAG5	26	26	DERPT_G1649	34.722	144	88	4	1	142	506	645	3.7e-16	73.9		DERPT_G10116
A0A088SAG5	26	26	DERPT_G3597	26.087	138	99	2	13	149	33	168	9.19e-09	51.2		DERPT_G10061
A0A088SAG5	26	26	DERPT_G4360	25.6	125	84	6	32	155	34	150	4.19e-05	40.8		DERPT_G10040
A0A088SAG5	26	26	DERPT_G5746	38.971	136	79	2	16	151	430	561	5.26e-25	99.4
A0A088SAG5	26	26	DERPT_G8596	22.222	126	95	2	2	127	85	207	5.53e-05	41.2
A0A088SAG5	26	26	DERPT_G9485	34.228	149	89	5	1	145	1	144	1.66e-13	63.5
A0A088SAG5	26	26	DERPT_G9486	27.778	144	87	5	3	135	5	142	5.32e-08	48.9
A0A291KZ97	27	27	DERPT_G1015	36.905	420	238	10	8	416	9	412	1.22e-88	274
A0A291KZ97	27	27	DERPT_G10281	23.077	91	59	1	133	212	186	276	0.000849	40.8
A0A291KZ97	27	27	DERPT_G108	27.731	357	251	7	62	417	24	374	1.21e-32	125
A0A291KZ97	27	27	DERPT_G11531	19.637	331	243	10	61	374	19	343	4.91e-07	50.8
A0A291KZ97	27	27	DERPT_G12526	92.5	240	18	0	179	418	1	240	2.7e-162	455
A0A291KZ97	27	27	DERPT_G6876	26.111	360	244	9	19	369	18	364	1.3e-28	116
A0A291KZ97	27	27	DERPT_G7780	22.03	404	271	10	54	417	17	416	1e-16	80.9
A0A291KZ97	27	27	DERPT_G8124	26.214	412	262	13	22	418	9	393	1.35e-32	126
A0A291KZ97	27	27	DERPT_G8125	72.75	400	96	6	14	408	1	392	0	565
A0A291KZ97	27	27	DERPT_G8126	69.27	397	112	4	14	406	1	391	0	543
A0A291KZ97	27	27	DERPT_G8127	82.094	363	63	1	14	376	1	361	0	591
A0A291KZ97	27	27	DERPT_G8128	27.427	412	252	13	32	415	27	419	3.15e-40	147
A0A291KZ97	27	27	DERPT_G8533	25.063	399	229	14	61	416	98	469	2.5e-17	83.2
A0A291KZ97	27	27	DERPT_G9826	27	400	258	12	42	413	89	482	4.66e-39	147
A0A291KZD8	28	28	DERPT_G1073	31.236	461	272	18	1	436	64	504	1.59e-53	197
A0A291KZD8	28	28	DERPT_G11641	54.651	86	38	1	474	559	7	91	7.03e-21	90.1
A0A291KZD8	28	28	DERPT_G11928	55.178	589	244	10	3	585	51	625	0	606
A0A291KZD8	28	28	DERPT_G2619	29.396	381	247	8	11	384	755	1120	4.48e-34	139
A0A291KZD8	28	28	DERPT_G2797	46.044	632	310	9	5	616	2561	3181	2.52e-172	545
A0A291KZD8	28	28	DERPT_G2821	46.609	575	286	9	3	570	20	580	7.49e-170	498
A0A291KZD8	28	28	DERPT_G2884	66.461	647	210	2	10	656	7	646	0	887
A0A291KZD8	28	28	DERPT_G4999	85.761	611	86	1	6	616	2	611	0	1103
A0A291KZD8	28	28	DERPT_G5851	69.608	102	30	1	10	110	36	137	5.91e-43	150
A0A291KZD8	28	28	DERPT_G5853	49.231	130	65	1	487	615	13	142	7.52e-36	132
A0A291KZD8	28	28	DERPT_G5877	65.7	621	206	5	10	626	40	657	0	830
A0A291KZD8	28	28	DERPT_G6942	99.543	656	3	0	1	656	1	656	0	1348
A0A291KZD8	28	28	DERPT_G7298	69.44	661	127	6	6	656	2	597	0	910
A0A291KZD8	28	28	DERPT_G7750	83.333	612	102	0	6	617	2	613	0	1075
A0A291KZD8	28	28	DERPT_G8249	31.376	545	308	17	10	498	537	1071	3.49e-60	218
A0A291KZD8	28	28	DERPT_G9299	76.147	654	134	4	6	656	2	636	0	1017
A1KXG2	29	29	DERPT_G10040	41.525	118	63	5	17	132	21	134	3.35e-17	77
A1KXG2	29	29	DERPT_G10822	44.898	147	74	4	17	160	535	677	4.56e-29	111
A1KXG2	29	29	DERPT_G1407	75.776	161	39	0	4	164	156	316	5.48e-90	264
A1KXG2	29	29	DERPT_G1449	31.41	156	91	6	17	160	9	160	9.02e-16	72.8
A1KXG2	29	29	DERPT_G238	55.952	168	67	3	4	164	17	184	9.9e-61	185
A1KXG2	29	29	DERPT_G2468	58.282	163	62	1	6	162	5	167	3.57e-66	199
A1KXG2	29	29	DERPT_G3367	45.517	145	72	5	17	158	293	433	3.76e-33	122
A1KXG2	29	29	DERPT_G6016	55.758	165	64	3	6	161	18	182	4.19e-59	181
A1KXG2	29	29	DERPT_G6912	50.625	160	76	2	5	161	33	192	3.55e-49	156
A1KXG2	29	29	DERPT_G8202	44.595	148	74	5	17	161	9	151	2.15e-32	112
A1KXG2	29	29	DERPT_G9638	51.613	155	72	2	7	158	369	523	7.65e-48	161
A1KXG2	29	29	DERPT_G9824	52.353	170	72	2	4	164	9	178	2.42e-54	178
A1KXG2	29	29	DERPT_G9891	49.306	144	67	5	17	158	17	156	2.75e-38	127
A1KXG2	29	29	DERPT_G9923	83.152	184	11	1	1	164	193	376	9.75e-111	319
Q962I7	30	30	DERPT_G4895	71.598	169	47	1	12	180	4	171	8.53e-88	254
Q962I7	30	30	DERPT_G8780	100	180	0	0	1	180	1	180	5.73e-136	376
Q962I7	30	30	DERPT_G8830	39.375	160	96	1	18	176	238	397	2.64e-28	108
Q962I7	30	30	DERPT_G9802	78.417	139	29	1	42	180	275	412	3.56e-76	233
A0A088SAY1	31	31	DERPT_G5053	100	148	0	0	1	148	1	148	1.75e-108	304
tr	32	32	DERPT_G5605	100	246	0	0	1	246	1212	1457	3e-174	516
tr	33	33	DERPT_G10178	46.721	488	219	9	1	458	1	477	1.3e-142	417
tr	33	33	DERPT_G10901	80.659	455	82	2	1	455	1	449	0	761
tr	33	33	DERPT_G2481	25.499	451	305	11	3	438	4	438	1.93e-30	122
tr	33	33	DERPT_G2511	60.225	445	171	2	1	444	1	440	0	560
tr	33	33	DERPT_G2765	44.828	435	229	3	1	434	279	703	1.35e-128	410
tr	33	33	DERPT_G4848	38.106	454	265	2	1	454	91	528	2.02e-108	330
tr	33	33	DERPT_G4930	37.955	440	257	3	1	440	1	424	6.93e-111	333
tr	33	33	DERPT_G7263	100	460	0	0	1	460	1	460	0	965
tr	33	33	DERPT_G7597	30.416	457	289	9	3	447	4	443	9.57e-72	233
tr	33	33	DERPT_G852	38.307	449	261	2	1	449	1	433	4.18e-110	332
tr	33	33	DERPT_G8894	81.522	460	75	3	1	460	1	450	0	773
tr	33	33	DERPT_G9767	38.359	451	261	4	1	451	1	434	1.17e-110	333
Q4JK69	15	15 & 18	DERPT_G11224	23.81	378	238	12	34	394	88	432	1.25e-27	117
Q4JK71	18	15 & 18	DERPT_G11224	22.645	499	289	23	30	462	88	555	7.93e-18	86.3
Q4JK69	15	15 & 18	DERPT_G234	32.52	369	220	10	61	401	1345	1712	1.49e-48	181
Q4JK71	18	15 & 18	DERPT_G234	25.337	371	215	12	58	372	1345	1709	1.59e-23	103
Q4JK69	15	15 & 18	DERPT_G3350	99.254	536	4	0	1	536	678	1213	0	1122
Q4JK71	18	15 & 18	DERPT_G3350	29.657	408	240	12	3	373	679	1076	1.49e-44	166
Q4JK69	15	15 & 18	DERPT_G3373	34.884	430	256	10	34	451	64	481	2.56e-74	253
Q4JK71	18	15 & 18	DERPT_G3373	28.962	366	226	11	30	368	64	422	3.87e-47	174
Q4JK69	15	15 & 18	DERPT_G3438	27.446	368	228	11	61	410	846	1192	1.08e-40	157
Q4JK71	18	15 & 18	DERPT_G3438	25.253	396	209	19	30	373	821	1181	2.43e-24	106
Q4JK69	15	15 & 18	DERPT_G6400	29.699	266	164	9	136	388	110	365	1.64e-34	134
Q4JK71	18	15 & 18	DERPT_G6400	24.855	346	206	16	53	362	38	365	5.26e-21	94
Q4JK69	15	15 & 18	DERPT_G7040	43.408	493	258	9	25	501	66	553	9.52e-125	383
Q4JK71	18	15 & 18	DERPT_G7040	30.79	367	224	8	30	371	75	436	7.97e-50	180
Q4JK69	15	15 & 18	DERPT_G7711	37.437	398	230	8	15	401	71	460	1.99e-90	302
Q4JK71	18	15 & 18	DERPT_G7711	29.427	384	231	13	30	380	89	465	9.73e-51	184
Q4JK69	15	15 & 18	DERPT_G784	30.053	376	211	11	34	399	134	467	2.1e-43	162
Q4JK71	18	15 & 18	DERPT_G784	96.304	460	7	1	3	462	107	556	0	931
Q4JK69	15	15 & 18	DERPT_G9787	27.838	370	214	15	32	386	32	363	8e-32	130
Q4JK71	18	15 & 18	DERPT_G9787	22.881	354	221	16	29	356	32	359	2.41e-14	75.1
Q4JK69	15	15, 18 & 23	DERPT_G11422	44.418	421	206	13	1	402	1	412	9.58e-102	316
Q4JK71	18	15, 18 & 23	DERPT_G11422	25.235	531	300	19	4	454	10	523	7.14e-43	157
L7N6F8	23	15, 18 & 23	DERPT_G11422	37.736	53	28	2	41	89	471	522	5.81e-05	39.3
Q1H8P8	2	2 & 22	DERPT_G11475	25.641	156	83	6	8	136	3	152	4.1e-06	43.5
A0A291KZA0	22	2 & 22	DERPT_G11475	27.273	143	81	6	35	161	24	159	4.29e-06	43.9
Q1H8P8	2	2 & 22	DERPT_G1306	26.761	142	83	4	5	125	8	149	0.001	37.7
A0A291KZA0	22	2 & 22	DERPT_G1306	23.718	156	103	4	16	157	9	162	1.78e-05	43.1
Q1H8P8	2	2 & 22	DERPT_G1365	41.176	136	77	3	2	136	1	134	6.63e-37	122
A0A291KZA0	22	2 & 22	DERPT_G1365	29.655	145	91	6	14	158	5	138	3.9e-15	67.8
Q1H8P8	2	2 & 22	DERPT_G1561	29.134	127	83	3	20	139	43	169	1.5e-13	63.5
A0A291KZA0	22	2 & 22	DERPT_G1561	28.058	139	92	5	28	161	38	173	2.71e-10	55.5
Q1H8P8	2	2 & 22	DERPT_G5267	39.706	136	73	7	10	137	1	135	2.06e-19	78.2
A0A291KZA0	22	2 & 22	DERPT_G5267	100	143	0	0	21	163	1	143	1.69e-106	299
Q1H8P8	2	2 & 22	DERPT_G8792	97.945	146	3	0	1	146	1	146	2e-104	293
A0A291KZA0	22	2 & 22	DERPT_G8792	39.716	141	76	7	16	155	5	137	1.02e-21	84.7
P39675	3	3 & 6	DERPT_G12362	24.123	228	127	9	53	255	121	327	7.5e-10	57.8
DEFA_160240	6	3 & 6	DERPT_G12362	28.326	233	113	11	78	278	121	331	5.19e-06	46.2
P39675	3	3 & 6	DERPT_G5611	20.833	240	149	10	30	258	51	260	0.000146	42
DEFA_160240	6	3 & 6	DERPT_G5611	24.066	241	139	12	47	274	48	257	0.000233	41.6
P39675	3	3 & 6	DERPT_G6368	24.859	177	104	6	97	256	218	382	1.23e-07	51.2
DEFA_160240	6	3 & 6	DERPT_G6368	24.427	262	133	9	75	279	133	386	4.57e-06	47
P39675	3	3 & 6	DERPT_G6831	26.271	236	118	13	53	258	21	230	7.99e-11	59.7
DEFA_160240	6	3 & 6	DERPT_G6831	28.814	236	108	12	78	278	21	231	1.59e-07	50.4
P39675	3	3 & 6	DERPT_G8609	28.934	197	109	9	39	211	18	207	1.57e-14	69.7
DEFA_160240	6	3 & 6	DERPT_G8609	25.658	152	88	6	60	194	19	162	8.61e-08	50.8
P39675	3	3 & 9	DERPT_G1506	36.905	84	42	3	54	128	226	307	5.37e-05	43.9
Q7Z163	9	3 & 9	DERPT_G1506	24.242	231	143	9	40	241	180	407	0.000824	40
P39675	3	3, 6 & 9	DERPT_G11712	35.47	234	133	8	25	244	1685	1914	7.18e-41	149
DEFA_160240	6	3, 6 & 9	DERPT_G11712	31.818	220	136	7	45	251	1685	1903	6.39e-24	100
Q7Z163	9	3, 6 & 9	DERPT_G11712	31.25	240	139	10	28	245	1668	1903	3.63e-24	101
P39675	3	3, 6 & 9	DERPT_G11830	32.937	252	150	10	27	261	512	761	9.1e-35	131
DEFA_160240	6	3, 6 & 9	DERPT_G11830	27.049	244	156	10	50	274	515	755	1.68e-14	72.8
Q7Z163	9	3, 6 & 9	DERPT_G11830	31.325	249	143	12	49	272	514	759	8.65e-20	88.2
P39675	3	3, 6 & 9	DERPT_G10681	33.704	270	141	12	22	257	55	320	1.45e-36	131
DEFA_160240	6	3, 6 & 9	DERPT_G10681	32.157	255	142	10	50	274	65	318	4.19e-22	93.2
Q7Z163	9	3, 6 & 9	DERPT_G10681	28.959	221	128	9	75	268	100	318	4.3e-10	58.5
P39675	3	3, 6 & 9	DERPT_G11229	34.63	257	137	14	30	261	91	341	1.62e-29	113
DEFA_160240	6	3, 6 & 9	DERPT_G11229	28.235	255	157	10	47	278	88	339	1.27e-17	80.9
Q7Z163	9	3, 6 & 9	DERPT_G11229	31.474	251	142	12	48	270	89	337	6.48e-21	90.1
P39675	3	3, 6 & 9	DERPT_G11278	26.846	298	135	15	30	257	24	308	3.7e-17	79
DEFA_160240	6	3, 6 & 9	DERPT_G11278	23.853	218	132	8	50	237	24	237	0.000236	41.2
Q7Z163	9	3, 6 & 9	DERPT_G11278	28.571	231	125	14	38	232	11	237	1.33e-06	48.1
P39675	3	3, 6 & 9	DERPT_G1466	29.197	274	141	8	30	255	1187	1455	4.35e-30	117
DEFA_160240	6	3, 6 & 9	DERPT_G1466	26.596	282	147	11	47	276	1184	1457	1.99e-16	78.6
Q7Z163	9	3, 6 & 9	DERPT_G1466	28.261	276	136	10	49	268	1186	1455	6.26e-22	94.7
P39675	3	3, 6 & 9	DERPT_G286	33.191	235	143	9	30	252	50	282	2.37e-27	109
DEFA_160240	6	3, 6 & 9	DERPT_G286	34.583	240	138	10	47	271	47	282	1.78e-21	93.2
Q7Z163	9	3, 6 & 9	DERPT_G286	29.286	280	179	9	1	262	1	279	4.06e-25	103
P39675	3	3, 6 & 9	DERPT_G3169	34.831	267	130	11	30	258	178	438	2.37e-37	136
DEFA_160240	6	3, 6 & 9	DERPT_G3169	30.943	265	144	10	50	278	178	439	8.25e-27	108
Q7Z163	9	3, 6 & 9	DERPT_G3169	30.403	273	139	12	42	268	168	435	2.65e-22	95.1
P39675	3	3, 6 & 9	DERPT_G3632	33.725	255	142	13	25	261	1489	1734	1.68e-28	113
DEFA_160240	6	3, 6 & 9	DERPT_G3632	29.839	248	146	10	50	278	1494	1732	1.48e-19	87.8
Q7Z163	9	3, 6 & 9	DERPT_G3632	28.788	264	159	9	33	271	1472	1731	7.64e-27	108
P39675	3	3, 6 & 9	DERPT_G39	33.84	263	132	12	30	257	1242	1497	5.43e-34	129
DEFA_160240	6	3, 6 & 9	DERPT_G39	27.799	259	148	12	50	274	1242	1495	3.28e-14	72
Q7Z163	9	3, 6 & 9	DERPT_G39	29.658	263	142	11	47	270	1239	1497	3.43e-18	83.6
P39675	3	3, 6 & 9	DERPT_G4090	28.205	273	150	12	16	255	796	1055	3.85e-22	94.7
DEFA_160240	6	3, 6 & 9	DERPT_G4090	30.488	246	146	9	50	278	822	1059	9.78e-20	88.2
Q7Z163	9	3, 6 & 9	DERPT_G4090	25.2	250	150	9	45	268	817	1055	1.47e-11	63.9
P39675	3	3, 6 & 9	DERPT_G421	29.225	284	170	8	3	259	7	286	5.31e-29	110
DEFA_160240	6	3, 6 & 9	DERPT_G421	29.96	247	149	10	50	276	42	284	1.28e-18	82.8
Q7Z163	9	3, 6 & 9	DERPT_G421	23.482	247	161	10	49	270	41	284	5.73e-10	58.2
P39675	3	3, 6 & 9	DERPT_G5184	29.482	251	152	8	24	255	619	863	6.21e-31	120
DEFA_160240	6	3, 6 & 9	DERPT_G5184	30.469	256	146	11	46	278	621	867	4.32e-23	98.2
Q7Z163	9	3, 6 & 9	DERPT_G5184	30.83	253	145	12	41	268	616	863	2.57e-22	95.5
P39675	3	3, 6 & 9	DERPT_G5185	36.709	237	133	8	27	249	204	437	4.9e-41	148
DEFA_160240	6	3, 6 & 9	DERPT_G5185	32.618	233	141	7	48	266	205	435	5.4e-29	115
Q7Z163	9	3, 6 & 9	DERPT_G5185	32.189	233	132	12	49	259	206	434	4.29e-20	89
P39675	3	3, 6 & 9	DERPT_G5617	23.009	226	144	8	54	256	86	304	1.35e-10	59.7
DEFA_160240	6	3, 6 & 9	DERPT_G5617	26.697	221	134	9	79	274	86	303	4.62e-08	52.4
Q7Z163	9	3, 6 & 9	DERPT_G5617	25.564	266	147	11	42	268	50	303	1.3e-06	48.1
P39675	3	3, 6 & 9	DERPT_G5986	36.471	255	141	8	21	255	102	355	1.13e-42	148
DEFA_160240	6	3, 6 & 9	DERPT_G5986	27.907	258	160	9	44	278	105	359	1.72e-18	83.6
Q7Z163	9	3, 6 & 9	DERPT_G5986	31.579	247	139	11	50	268	111	355	1.6e-21	91.7
P39675	3	3, 6 & 9	DERPT_G63	30.508	236	150	7	30	259	53	280	1.91e-28	108
DEFA_160240	6	3, 6 & 9	DERPT_G63	41.81	232	130	4	50	279	53	281	9.99e-61	193
Q7Z163	9	3, 6 & 9	DERPT_G63	36.134	238	131	8	49	273	52	281	3.77e-38	134
P39675	3	3, 6 & 9	DERPT_G6361	34.703	219	121	6	52	255	423	634	6.96e-35	131
DEFA_160240	6	3, 6 & 9	DERPT_G6361	33.641	217	126	9	77	277	423	637	2.97e-25	104
Q7Z163	9	3, 6 & 9	DERPT_G6361	28.241	216	135	7	75	272	425	638	1.08e-17	82
P39675	3	3, 6 & 9	DERPT_G7011	33.333	243	146	8	28	257	511	750	3.78e-32	123
DEFA_160240	6	3, 6 & 9	DERPT_G7011	28.287	251	155	10	47	279	510	753	1.05e-16	79.3
Q7Z163	9	3, 6 & 9	DERPT_G7011	31.707	246	139	12	49	271	512	751	4.59e-21	92
P39675	3	3, 6 & 9	DERPT_G7059	34.855	241	138	9	30	255	649	885	3.86e-36	135
DEFA_160240	6	3, 6 & 9	DERPT_G7059	27.344	256	158	11	41	276	640	887	9.94e-15	73.6
Q7Z163	9	3, 6 & 9	DERPT_G7059	28.689	244	146	10	48	268	647	885	1.58e-18	84.3
P39675	3	3, 6 & 9	DERPT_G7092	32.016	253	147	9	21	255	310	555	8.28e-38	138
DEFA_160240	6	3, 6 & 9	DERPT_G7092	33.865	251	136	14	46	275	315	556	6.14e-21	91.7
Q7Z163	9	3, 6 & 9	DERPT_G7092	29.876	241	145	10	49	268	318	555	1.89e-19	87
P39675	3	3, 6 & 9	DERPT_G7100	38.793	232	127	9	30	257	50	270	1.14e-43	148
DEFA_160240	6	3, 6 & 9	DERPT_G7100	42.672	232	123	5	50	279	50	273	2.3e-55	179
Q7Z163	9	3, 6 & 9	DERPT_G7100	98.535	273	4	0	1	273	1	273	0	551
P39675	3	3, 6 & 9	DERPT_G7628	34.177	237	134	10	30	256	19	243	1.25e-32	119
DEFA_160240	6	3, 6 & 9	DERPT_G7628	27.234	235	154	10	50	276	19	244	5.85e-15	72
Q7Z163	9	3, 6 & 9	DERPT_G7628	27.586	232	151	9	48	268	17	242	7.22e-18	80.1
P39675	3	3, 6 & 9	DERPT_G8052	32.296	257	142	8	27	257	292	542	1.04e-34	130
DEFA_160240	6	3, 6 & 9	DERPT_G8052	28.846	260	148	13	48	278	293	544	1.21e-21	93.6
Q7Z163	9	3, 6 & 9	DERPT_G8052	26.667	255	152	10	49	272	294	544	3.84e-14	71.2
P39675	3	3, 6 & 9	DERPT_G8364	35.622	233	136	9	30	256	119	343	1.32e-32	121
DEFA_160240	6	3, 6 & 9	DERPT_G8364	32.489	237	143	7	50	278	119	346	1.54e-35	129
Q7Z163	9	3, 6 & 9	DERPT_G8364	37.984	258	134	9	27	268	95	342	3.2e-46	157
P39675	3	3, 6 & 9	DERPT_G8399	31.381	239	149	8	30	256	74	309	7.14e-34	126
DEFA_160240	6	3, 6 & 9	DERPT_G8399	28.947	266	163	9	31	278	55	312	5.35e-23	96.7
Q7Z163	9	3, 6 & 9	DERPT_G8399	28.279	244	155	7	43	268	67	308	1.85e-18	83.6
P39675	3	3, 6 & 9	DERPT_G8859	98.084	261	5	0	1	261	1	261	0	526
DEFA_160240	6	3, 6 & 9	DERPT_G8859	38.912	239	129	9	45	274	25	255	1.04e-43	148
Q7Z163	9	3, 6 & 9	DERPT_G8859	39.224	232	126	9	50	270	30	257	2.91e-44	150
P39675	3	3, 6 &9	DERPT_G10011	34.137	249	141	9	26	257	20	262	1.34e-40	140
DEFA_160240	6	3, 6 &9	DERPT_G10011	29.719	249	155	8	46	278	20	264	2.54e-23	95.1
Q7Z163	9	3, 6 &9	DERPT_G10011	31.048	248	141	12	47	270	21	262	6.32e-24	96.7
P39675	3	3, 6 &9	DERPT_G10114	31.271	291	131	8	30	255	70	356	8.66e-37	133
DEFA_160240	6	3, 6 &9	DERPT_G10114	26.846	298	142	11	50	278	70	360	2.81e-19	85.9
Q7Z163	9	3, 6 &9	DERPT_G10114	27.148	291	140	9	50	270	70	358	1.2e-23	98.2
P39675	3	3, 6 &9	DERPT_G10145	32.636	239	135	10	39	256	1371	1604	2.69e-28	112
DEFA_160240	6	3, 6 &9	DERPT_G10145	27.642	246	151	9	56	279	1368	1608	8.43e-16	76.6
Q7Z163	9	3, 6 &9	DERPT_G10145	28.879	232	136	11	63	268	1375	1603	2.93e-16	77.8
P39675	3	3, 6 &9	DERPT_G10222	37.5	104	50	3	167	256	929	1031	3.95e-17	80.1
DEFA_160240	6	3, 6 &9	DERPT_G10222	31.746	63	39	1	48	110	454	512	0.000392	41.2
Q7Z163	9	3, 6 &9	DERPT_G10222	37.5	48	30	0	49	96	455	502	0.000192	42
P39675	3	3, 6 &9	DERPT_G10252	30.612	245	143	8	30	256	235	470	3.52e-33	125
DEFA_160240	6	3, 6 &9	DERPT_G10252	29.6	250	146	9	50	279	235	474	1.96e-22	95.5
Q7Z163	9	3, 6 &9	DERPT_G10252	29.675	246	137	10	49	268	234	469	8.54e-17	79
P39675	3	3, 6 &9	DERPT_G10926	30.741	270	140	12	27	255	856	1119	2.39e-30	118
DEFA_160240	6	3, 6 &9	DERPT_G10926	29.677	310	160	15	15	279	828	1124	4.17e-20	89.4
Q7Z163	9	3, 6 &9	DERPT_G10926	29.368	269	144	10	44	268	853	1119	1.03e-26	108
P39675	3	3, 6,7 & 9	DERPT_G9187	36.709	237	135	8	26	255	1746	1974	1.25e-42	154
DEFA_160240	6	3, 6,7 & 9	DERPT_G9187	83.761	234	38	0	46	279	1746	1979	5.38e-140	433
P49273	7	3, 6,7 & 9	DERPT_G9187	31.746	189	125	3	23	210	1216	1401	6.7e-24	98.6
Q7Z163	9	3, 6,7 & 9	DERPT_G9187	43.348	233	120	6	50	273	1750	1979	3.32e-54	188
P14004	5	5 & 21	DERPT_G7259	34.328	134	84	2	1	130	1	134	4.93e-15	66.2
Q2L7C5	21	5 & 21	DERPT_G7259	100	140	0	0	1	140	1	140	6.13e-98	276
P14004	5	5 & 21	DERPT_G7260	99.242	132	1	0	1	132	1	132	1.07e-91	267
Q2L7C5	21	5 & 21	DERPT_G7260	34.328	134	84	2	1	134	1	130	3.62e-14	67
DEFA_097280	Acidic_ribosomal_protein	Acidic_ribosomal_protein	DERPT_G2066	35.088	114	62	3	4	114	6	110	0.001	35.4
DEFA_097280	Acidic_ribosomal_protein	Acidic_ribosomal_protein	DERPT_G4861	33.333	114	65	3	1	114	3	105	4.99e-09	49.3
DEFA_097280	Acidic_ribosomal_protein	Acidic_ribosomal_protein	DERPT_G5569	81.579	114	20	1	1	114	1	113	1.27e-37	122
L7UZ85	Actinin	Actinin	DERPT_G10116	40.708	113	61	2	139	246	1	112	2.06e-19	94
L7UZ85	Actinin	Actinin	DERPT_G10644	28.242	347	236	6	136	481	102	436	2.02e-30	129
L7UZ85	Actinin	Actinin	DERPT_G10679	35.294	153	82	4	96	244	1810	1949	1.56e-20	97.4
L7UZ85	Actinin	Actinin	DERPT_G11097	31.873	502	325	8	388	880	1919	2412	6.38e-73	262
L7UZ85	Actinin	Actinin	DERPT_G1307	38.168	131	79	2	140	270	498	626	4.39e-19	92.4
L7UZ85	Actinin	Actinin	DERPT_G246	30.303	99	65	3	126	222	73	169	1.95e-05	47.8
L7UZ85	Actinin	Actinin	DERPT_G2493	26.042	96	67	2	749	843	205	297	4.45e-06	48.9
L7UZ85	Actinin	Actinin	DERPT_G4765	29.688	128	79	3	735	854	2	126	1.47e-12	65.5
L7UZ85	Actinin	Actinin	DERPT_G5630	40	105	62	1	142	245	15	119	2.75e-22	92.4
L7UZ85	Actinin	Actinin	DERPT_G6094	31.969	513	319	13	384	881	1987	2484	9.01e-75	267
L7UZ85	Actinin	Actinin	DERPT_G6252	35.422	367	226	5	10	370	11	372	2.43e-60	224
L7UZ85	Actinin	Actinin	DERPT_G6257	36.244	607	348	11	26	610	32	621	2.33e-105	358
L7UZ85	Actinin	Actinin	DERPT_G6323	37.313	402	201	10	28	395	284	668	1.11e-63	234
L7UZ85	Actinin	Actinin	DERPT_G6802	34.091	220	133	5	24	240	27	237	4.27e-32	134
L7UZ85	Actinin	Actinin	DERPT_G7876	32.549	255	150	8	5	243	13	261	2.04e-31	132
L7UZ85	Actinin	Actinin	DERPT_G8776	46.3	473	245	4	28	493	47	517	1.43e-128	426
L7UZ85	Actinin	Actinin	DERPT_G9110	80.21	667	130	1	221	885	630	1296	0	1129
L7UZ85	Actinin	Actinin	DERPT_G9651	45.794	107	58	0	143	249	29	135	8.55e-28	109
DEFA_095270	Aldehyde dehydrogenase	Aldehyde dehydrogenase	DERPT_G11608	45.697	488	248	8	9	483	429	912	7.44e-144	434
DEFA_095270	Aldehyde dehydrogenase	Aldehyde dehydrogenase	DERPT_G1595	46.2	500	247	7	5	487	9	503	1.78e-161	466
DEFA_095270	Aldehyde dehydrogenase	Aldehyde dehydrogenase	DERPT_G3451	34.12	466	291	7	25	483	613	1069	3.08e-87	288
DEFA_095270	Aldehyde dehydrogenase	Aldehyde dehydrogenase	DERPT_G3552	26.608	451	292	14	42	468	137	572	8.73e-35	136
DEFA_095270	Aldehyde dehydrogenase	Aldehyde dehydrogenase	DERPT_G3686	27.731	476	329	8	15	483	33	500	1.84e-58	200
DEFA_095270	Aldehyde dehydrogenase	Aldehyde dehydrogenase	DERPT_G443	26.168	428	295	10	66	483	26	442	2.14e-33	132
DEFA_095270	Aldehyde dehydrogenase	Aldehyde dehydrogenase	DERPT_G5156	88.776	490	55	0	1	490	1	490	0	929
DEFA_095270	Aldehyde dehydrogenase	Aldehyde dehydrogenase	DERPT_G5361	34.82	471	294	8	5	468	64	528	5.1e-92	289
DEFA_095270	Aldehyde dehydrogenase	Aldehyde dehydrogenase	DERPT_G5792	28.501	407	267	10	87	483	37	429	6.76e-40	151
DEFA_095270	Aldehyde dehydrogenase	Aldehyde dehydrogenase	DERPT_G7119	25.951	447	305	11	49	485	15	445	6.81e-35	135
DEFA_095270	Aldehyde dehydrogenase	Aldehyde dehydrogenase	DERPT_G9981	31.034	493	320	11	6	488	38	520	4.47e-67	224
X4ZE83	Alpha-enolase	Alpha-enolase	DERPT_G12026	93.764	433	27	0	1	433	1	433	0	836
X4ZE83	Alpha-enolase	Alpha-enolase	DERPT_G4831	64.531	437	142	6	3	429	425	858	0	557
DEFA_072440	Elongation_Factor	E & EE	DERPT_G990	37.341	865	500	12	1	842	120	965	0	605
DEFA_072440	Elongation_Factor	EF	DERPT_G10553	34.118	170	86	3	17	182	39	186	1.99e-18	90.1
DEFA_072440	Elongation_Factor	Elongation_Factor	DERPT_G2496	59.524	840	320	5	13	844	1	828	0	1052
DEFA_072440	Elongation_Factor	Elongation_Factor	DERPT_G2570	25.373	603	365	16	18	570	6	573	2.83e-39	157
DEFA_072440	Elongation_Factor	Elongation_Factor	DERPT_G3764	27.333	150	84	4	21	167	61	188	4.37e-08	55.8
DEFA_072440	Elongation_Factor	Elongation_Factor	DERPT_G4423	29.56	159	109	2	668	825	718	874	9.26e-17	84.3
DEFA_072440	Elongation_Factor	Elongation_Factor	DERPT_G5247	98.46	844	13	0	1	844	1	844	0	1736
DEFA_072440	Elongation_Factor	Elongation_Factor	DERPT_G6099	39.189	148	73	2	19	166	552	682	1.13e-22	103
DEFA_072440	Elongation_Factor	Elongation_Factor	DERPT_G6853	26.452	155	72	6	5	138	240	373	0.000104	45.1
DEFA_072440	Elongation_Factor	Elongation_Factor	DERPT_G7797	26.374	182	102	7	21	184	33	200	0.001	41.2
DEFA_072440	Elongation_Factor	Elongation_Factor	DERPT_G8425	25.306	980	459	20	18	743	20	980	4.3e-94	316
DEFA_072440	Elongation_Factor	Elongation_Factor	DERPT_G8428	34.314	102	51	1	745	830	1	102	6.6e-13	72
DEFA_072440	Elongation_Factor	Elongation_Factor	DERPT_G9151	27.097	155	88	3	15	166	55	187	2.93e-08	56.2
DEFA_072440	Elongation_Factor	Elongation_Factor	DERPT_G9765	35.669	157	76	2	14	165	35	171	1.72e-17	86.7
DEFA_072440	Elongation_Factor	Elongation_Factor	DERPT_G99	25.41	244	130	10	13	229	1	219	4.91e-06	49.3
DEFA_098190	Eukaryotic_aspartyl_proteas	EUK	DERPT_G10356	86.162	383	52	1	19	400	1	383	0	703
DEFA_029120	Profilin	profilin	DERPT_G5894	96.154	130	5	0	1	130	1	130	3.65e-93	264
DEFA_095270	Aldehyde dehydrogenase		DERPT_G10061	64.792	480	167	1	4	483	817	1294	0	681
