# Supplementary material for: Proteome and allergenome of the European house dust mite Dermatophagoides pteronyssinus
Source: PLoS One. 2019 May 1;14(5):e0216171. doi: 10.1371/journal.pone.0216171 (PMC6493757; doi:10.1371/journal.pone.0216171)
Supplement: S6 Data — This list is a consolidation of protein sequences designated as“Mite Group Allergens and Non-chronological allergens” (MGA, n = 37), “Mite group allergen homologs” (MGAH, n = 93), “Allergen Homologs” (AH, n = 326). Allergen Homolog BLASTp alignment data. (XLSX) [file pone.0216171.s010.xlsx]

## Sheet: Sheet1
All Allergenic or Potentiall alllergenic proteins (n=332)		Query Gene	Hit Gene	ID	Protein names	Gene names	Organism	% Identity	HSP Length	E-Value
DERPT_G59		DERPT_G5053	tr|A0A088SAY1|A0A088SAY1_DERFA	A0A088SAY1	Der f 31 allergen	0	Dermatophagoides farinae (American house dust mite)	100	148	2.47e-109
DERPT_G63		DERPT_G7259	tr|Q2L7C5|Q2L7C5_DERPT	Q2L7C5	Allergen	0	Dermatophagoides pteronyssinus (European house dust mite)	100	140	8.64e-99
DERPT_G145		DERPT_G360	tr|Q9Y197|Q9Y197_DERPT	Q9Y197	Alpha-amylase (EC 3.2.1.1) (Fragment)	group 4 allergen	Dermatophagoides pteronyssinus (European house dust mite)	100	496	0
DERPT_G238		DERPT_G1283	tr|Q3HWZ5|Q3HWZ5_DERPT	Q3HWZ5	Der p 1 allergen (Fragment)	0	Dermatophagoides pteronyssinus (European house dust mite)	100	290	0
DERPT_G359		DERPT_G8964	tr|E0A8N8|E0A8N8_DERPT	E0A8N8	Der p 13 allergen	0	Dermatophagoides pteronyssinus (European house dust mite)	100	131	4.68e-92
DERPT_G360		DERPT_G8792	tr|I2CMD4|I2CMD4_DERPT	I2CMD4	Der p 2 variant 1 (Fragment)	0	Dermatophagoides pteronyssinus (European house dust mite)	100	129	7.44e-95
DERPT_G784		DERPT_G59	tr|B2ZSY4|B2ZSY4_DERPT	B2ZSY4	Der p 20 allergen	0	Dermatophagoides pteronyssinus (European house dust mite)	100	356	0
DERPT_G852		DERPT_G10535	tr|Q2YFE4|Q2YFE4_DERPT	Q2YFE4	Glutathione transferase mu class Dp7002H05	0	Dermatophagoides pteronyssinus (European house dust mite)	100	217	1.45e-164
DERPT_G990		DERPT_G1601	tr|Q2YFE3|Q2YFE3_DERPT	Q2YFE3	Glutathione transferase delta-like Dp7018E11	0	Dermatophagoides pteronyssinus (European house dust mite)	100	228	1e-175
DERPT_G1015		DERPT_G5941	tr|A0A0K2GUJ4|A0A0K2GUJ4_DERPT	A0A0K2GUJ4	Cytochrome b-c1 complex subunit 7	Der p 24	Dermatophagoides pteronyssinus (European house dust mite)	100	118	5.01e-87
DERPT_G1283		DERPT_G11207	tr|L7N6F8|L7N6F8_DERPT	L7N6F8	Dust mite allergen	0	Dermatophagoides pteronyssinus (European house dust mite)	100	90	6.96e-66
DERPT_G1307		DERPT_G1283	tr|A7UNT6|A7UNT6_DERPT	A7UNT6	Der p 1 allergen	0	Dermatophagoides pteronyssinus (European house dust mite)	99.655	290	0
DERPT_G1365		DERPT_G1283	tr|C7T6L6|C7T6L6_DERPT	C7T6L6	Der p 1 allergen (Fragment)	derp1	Dermatophagoides pteronyssinus (European house dust mite)	99.655	290	0
DERPT_G1407		DERPT_G1283	sp|P08176|PEPT1_DERPT	P08176	Peptidase 1 (EC 3.4.22.65) (Allergen Der p I) (Major mite fecal allergen Der p 1) (allergen Der p 1)	DERP1	Dermatophagoides pteronyssinus (European house dust mite)	99.655	290	0
DERPT_G1506		DERPT_G9820	tr|Q8N0N0|Q8N0N0_DERPT	Q8N0N0	Group 14 allergen protein (Fragment)	0	Dermatophagoides pteronyssinus (European house dust mite)	99.639	1662	0
DERPT_G1595		DERPT_G10534	tr|Q2YFE5|Q2YFE5_DERPT	Q2YFE5	Glutathione transferase mu class Dp7019C10	0	Dermatophagoides pteronyssinus (European house dust mite)	99.543	219	5.2e-167
DERPT_G2066		DERPT_G8042	sp|P49273|ALL7_DERPT	P49273	Mite allergen Der p 7 (Allergen Der p VII) (allergen Der p 7)	DERP7	Dermatophagoides pteronyssinus (European house dust mite)	99.535	215	1.39e-156
DERPT_G2468		DERPT_G8894	sp|Q8WQ47|TBA_LEPDS	Q8WQ47	Tubulin alpha chain (allergen Lep d ?)	0	Lepidoglyphus destructor (Storage mite) (Glycyphagus destructor)	99.333	450	0
DERPT_G2496		DERPT_G1283	tr|I2CMD2|I2CMD2_DERPT	I2CMD2	Der p 1 variant (Fragment)	0	Dermatophagoides pteronyssinus (European house dust mite)	99.31	290	0
DERPT_G2511		DERPT_G8047	tr|B6E457|B6E457_DERPT	B6E457	Tropomyosin	0	Dermatophagoides pteronyssinus (European house dust mite)	99.296	284	0
DERPT_G2765		DERPT_G8047	sp|O18416|TPM_DERPT	O18416	Tropomyosin (allergen Der p 10)	0	Dermatophagoides pteronyssinus (European house dust mite)	99.296	284	0
DERPT_G2797		DERPT_G3350	tr|Q4JK70|Q4JK70_DERPT	Q4JK70	Group 15 allergen protein	0	Dermatophagoides pteronyssinus (European house dust mite)	99.254	536	0
DERPT_G2821		DERPT_G7260	sp|P14004|ALL5_DERPT	P14004	Mite allergen Der p 5 (Allergen Der P V) (IgE-binding allergen) (allergen Der p 5)	DERP5	Dermatophagoides pteronyssinus (European house dust mite)	99.242	132	3.74e-92
DERPT_G2884		DERPT_G8792	tr|Q3HWZ3|Q3HWZ3_DERPT	Q3HWZ3	Der p 2 allergen (Der p 2 variant 2) (Fragment)	0	Dermatophagoides pteronyssinus (European house dust mite)	99.225	129	2.6e-94
DERPT_G3119		DERPT_G8792	tr|I2CMD6|I2CMD6_DERPT	I2CMD6	Der p 2 variant 3 (Fragment)	0	Dermatophagoides pteronyssinus (European house dust mite)	99.225	129	1.38e-94
DERPT_G3350		DERPT_G8792	tr|A6XEP9|A6XEP9_DERPT	A6XEP9	Group 2 allergen Der p 2 (Fragment)	0	Dermatophagoides pteronyssinus (European house dust mite)	99.225	129	1.42e-94
DERPT_G3367		DERPT_G8381	tr|Q6Y2F9|Q6Y2F9_DERPT	Q6Y2F9	HDM allergen	0	Dermatophagoides pteronyssinus (European house dust mite)	99.194	868	0
DERPT_G3373		DERPT_G1283	tr|B5AYU7|B5AYU7_DERPT	B5AYU7	Der p 1 allergen	0	Dermatophagoides pteronyssinus (European house dust mite)	98.966	290	0
DERPT_G4295		DERPT_G8047	sp|Q23939|TPM_DERFA	Q23939	Tropomyosin (Mag44) (allergen Der f 10)	0	Dermatophagoides farinae (American house dust mite)	98.944	284	0
DERPT_G4633		DERPT_G8047	tr|A7XZI8|A7XZI8_DERFA	A7XZI8	Der f 10 allergen (Group 10 allergen Der f 10) (Fragment)	0	Dermatophagoides farinae (American house dust mite)	98.94	283	0
DERPT_G4831		DERPT_G8047	tr|Q304Y3|Q304Y3_DERPT	Q304Y3	Tropomyosin (Fragment)	der p 10	Dermatophagoides pteronyssinus (European house dust mite)	98.932	281	0
DERPT_G4848		DERPT_G7100	tr|Q8MWR4|Q8MWR4_DERPT	Q8MWR4	Serine protease LM-1 (Fragment)	0	Dermatophagoides pteronyssinus (European house dust mite)	98.785	247	0
DERPT_G4895		DERPT_G1283	tr|A8DBQ9|A8DBQ9_DERPT	A8DBQ9	Der p 1 allergen (Fragment)	0	Dermatophagoides pteronyssinus (European house dust mite)	98.655	223	4.48e-161
DERPT_G4930		DERPT_G8047	tr|Q3BJY7|Q3BJY7_PSOOV	Q3BJY7	Putative tropomyosin	pso o 10	Psoroptes ovis (Sheep scab mite)	98.592	284	0
DERPT_G4999		DERPT_G7100	tr|Q7Z163|Q7Z163_DERPT	Q7Z163	Trypsin-like serine protease	0	Dermatophagoides pteronyssinus (European house dust mite)	98.535	273	0
DERPT_G5053		DERPT_G8792	tr|C7T6L5|C7T6L5_DERPT	C7T6L5	Der p 2 allergen (Fragment)	derp2	Dermatophagoides pteronyssinus (European house dust mite)	98.45	129	4.55e-94
DERPT_G5156		DERPT_G5247	tr|L7UW58|L7UW58_DERFA	L7UW58	Translation elongation factor 2 (Fragment)	0	Dermatophagoides farinae (American house dust mite)	98.368	429	0
DERPT_G5185		DERPT_G8381	sp|Q967Z0|MYSP_DERFA	Q967Z0	Paramyosin (Antigen Df642) (allergen Der f 11) (Fragment)	0	Dermatophagoides farinae (American house dust mite)	98.121	692	0
DERPT_G5247		DERPT_G8859	tr|A7UNT7|A7UNT7_DERPT	A7UNT7	Der p 3 allergen	0	Dermatophagoides pteronyssinus (European house dust mite)	98.084	261	0
DERPT_G5267		DERPT_G8859	sp|P39675|DERP3_DERPT	P39675	Mite allergen Der p 3 (EC 3.4.21.-) (Allergen Der p III) (allergen Der p 3)	DERP3	Dermatophagoides pteronyssinus (European house dust mite)	98.084	261	0
DERPT_G5569		DERPT_G8792	tr|Q1H8P8|Q1H8P8_DERPT	Q1H8P8	Der p 2 allergen	derp2	Dermatophagoides pteronyssinus (European house dust mite)	97.945	146	2.82e-105
DERPT_G5605		DERPT_G8047	tr|K7P6E6|K7P6E6_SARSC	K7P6E6	Tropomyosin	0	Sarcoptes scabiei (Itch mite) (Acarus scabiei)	97.887	284	0
DERPT_G5615		DERPT_G8894	tr|Q52PV9|Q52PV9_TYRPU	Q52PV9	Tubulin alpha chain	0	Tyrophagus putrescentiae (Mold mite) (Acarus putrescentiae)	97.778	450	0
DERPT_G5630		DERPT_G10534	sp|P46419|GSTM1_DERPT	P46419	Glutathione S-transferase (EC 2.5.1.18) (GST class-mu) (Major allergen Der p 8) (P dp 15) (allergen Der p 8)	0	Dermatophagoides pteronyssinus (European house dust mite)	97.717	219	5.58e-165
DERPT_G5746		DERPT_G8792	tr|I2CMD8|I2CMD8_DERPT	I2CMD8	Der p 2 variant 5 (Fragment)	0	Dermatophagoides pteronyssinus (European house dust mite)	96.899	129	6.2e-93
DERPT_G5805		DERPT_G1283	tr|Q58HT9|Q58HT9_DERPT	Q58HT9	Der p 1 allergen (Fragment)	Der-p1	Dermatophagoides pteronyssinus (European house dust mite)	96.714	213	3.3e-151
DERPT_G5851		DERPT_G5941	tr|M9RZ95|M9RZ95_DERFA	M9RZ95	Cytochrome b-c1 complex subunit 7	der f24	Dermatophagoides farinae (American house dust mite)	96.61	118	3.21e-85
DERPT_G5853		DERPT_G8792	sp|P49278|ALL2_DERPT	P49278	Mite group 2 allergen Der p 2 (Allergen Der p II) (DPX) (allergen Der p 2)	DERP2	Dermatophagoides pteronyssinus (European house dust mite)	96.575	146	1.2e-104
DERPT_G5860		DERPT_G8792	tr|B0FRE2|B0FRE2_DERPT	B0FRE2	Der p 2 allergen	0	Dermatophagoides pteronyssinus (European house dust mite)	96.552	145	1.3e-102
DERPT_G5877		DERPT_G59	tr|A7XZJ2|A7XZJ2_DERFA	A7XZJ2	Arginine kinase	0	Dermatophagoides farinae (American house dust mite)	96.348	356	0
DERPT_G5894		DERPT_G784	tr|Q4JK71|Q4JK71_DERPT	Q4JK71	Group 18 allergen protein	0	Dermatophagoides pteronyssinus (European house dust mite)	96.304	460	0
DERPT_G5941		DERPT_G8047	sp|Q9NFZ4|TPM_LEPDS	Q9NFZ4	Tropomyosin (allergen Lep d 10)	0	Lepidoglyphus destructor (Storage mite) (Glycyphagus destructor)	96.127	284	1.42e-180
DERPT_G5986		DERPT_G8792	tr|I2CMD7|I2CMD7_DERPT	I2CMD7	Der p 2 variant 4 (Fragment)	0	Dermatophagoides pteronyssinus (European house dust mite)	96.124	129	6.08e-92
DERPT_G6016		DERPT_G6942	tr|A0A088SAS1|A0A088SAS1_DERFA	A0A088SAS1	Der f 28 allergen	0	Dermatophagoides farinae (American house dust mite)	96.037	656	0
DERPT_G6099		DERPT_G8047	tr|B0KZJ4|B0KZJ4_ACASI	B0KZJ4	Allergen Aca s 10	0	Acarus siro (Flour mite) (Tyroglyphus farinae)	95.775	284	0
DERPT_G6257		DERPT_G8047	tr|H2DFL1|H2DFL1_9ACAR	H2DFL1	Tropomyosin	0	Chortoglyphus arcuatus	95.423	284	1.07e-179
DERPT_G6323		DERPT_G8964	tr|Q1M2P5|Q1M2P5_DERFA	Q1M2P5	Der f 13 allergen	0	Dermatophagoides farinae (American house dust mite)	95.42	131	2.64e-88
DERPT_G6611		DERPT_G8047	tr|A7XZI4|A7XZI4_BLOTA	A7XZI4	Group 10 allergen Blo t 10	0	Blomia tropicalis (Mite)	95.07	284	7.77e-179
DERPT_G6912		DERPT_G10997	tr|A0A088SAW4|A0A088SAW4_DERFA	A0A088SAW4	Der f 20 allergen (Fragment)	0	Dermatophagoides farinae (American house dust mite)	94.944	356	0
DERPT_G6942		DERPT_G9486	tr|D2DGW3|D2DGW3_TYRPU	D2DGW3	Troponin C	0	Tyrophagus putrescentiae (Mold mite) (Acarus putrescentiae)	94.771	153	2.71e-102
DERPT_G11928		DERPT_G10997	tr|A1KXC3|A1KXC3_DERFA	A1KXC3	Arginine kinase	0	Dermatophagoides farinae (American house dust mite)	94.663	356	0
DERPT_G12026		DERPT_G3350	tr|Q4JK69|Q4JK69_DERPT	Q4JK69	Group 15 allergen protein short isoform	0	Dermatophagoides pteronyssinus (European house dust mite)	94.403	536	0
DERPT_G6990		DERPT_G10901	sp|Q8WQ47|TBA_LEPDS	Q8WQ47	Tubulin alpha chain (allergen Lep d ?)	0	Lepidoglyphus destructor (Storage mite) (Glycyphagus destructor)	93.778	450	0
DERPT_G7298		DERPT_G8047	tr|Q6IUP9|Q6IUP9_TYRPU	Q6IUP9	Tropomyosin (Fragment)	0	Tyrophagus putrescentiae (Mold mite) (Acarus putrescentiae)	93.31	284	4.15e-175
DERPT_G7727		DERPT_G10901	tr|Q52PV9|Q52PV9_TYRPU	Q52PV9	Tubulin alpha chain	0	Tyrophagus putrescentiae (Mold mite) (Acarus putrescentiae)	92.667	450	0
DERPT_G7750		DERPT_G8047	tr|B7PSX9|B7PSX9_IXOSC	B7PSX9	Tropomyosin invertebrate, putative (Fragment) (Fragment)	8030880 IscW_ISCW008202	Ixodes scapularis (Black-legged tick) (Deer tick)	92.481	133	6.93e-78
DERPT_G8047		DERPT_G10519	tr|A0A088SAG5|A0A088SAG5_DERFA	A0A088SAG5	Der f 30 allergen	0	Dermatophagoides farinae (American house dust mite)	92.453	159	3.6e-98
DERPT_G9299		DERPT_G6990	tr|A0A088SAX2|A0A088SAX2_DERFA	A0A088SAX2	Triosephosphate isomerase (EC 5.3.1.1)	0	Dermatophagoides farinae (American house dust mite)	91.903	247	2.07e-172
DERPT_G9486		DERPT_G8047	tr|Q1M2L8|Q1M2L8_GLYDO	Q1M2L8	Gly d 10	0	Glycyphagus domesticus (House itch mite)	91.549	284	6.55e-170
DERPT_G10741		DERPT_G7101	tr|A1KXH1|A1KXH1_DERFA	A1KXH1	Der f 13 allergen	0	Dermatophagoides farinae (American house dust mite)	90.714	140	8.75e-93
DERPT_G11297		DERPT_G7750	tr|A1KXG3|A1KXG3_DERFA	A1KXG3	Der f Mag 29 allergen	0	Dermatophagoides farinae (American house dust mite)	90.625	96	1.48e-54
DERPT_G11641		DERPT_G5615	tr|Q8MVU3|Q8MVU3_DERFA	Q8MVU3	Der f 16 allergen (Gelsolin-like allergen Der f 16)	0	Dermatophagoides farinae (American house dust mite)	90.605	479	0
DERPT_G12287		DERPT_G7750	tr|A0A1B2YLJ2|A0A1B2YLJ2_TYRPU	A0A1B2YLJ2	Heat shock-like protein	0	Tyrophagus putrescentiae (Mold mite) (Acarus putrescentiae)	90.507	611	0
DERPT_G12448		DERPT_G7298	sp|P39674|MAG29_DERFA	P39674	Allergen MAG29 (Fragment)	MAG29	Dermatophagoides farinae (American house dust mite)	90.476	147	3.23e-63
DERPT_G206		DERPT_G5605	tr|A0A088SCP3|A0A088SCP3_DERFA	A0A088SCP3	Der f 32 allergen (Protein disulfide isomerase)	0	Dermatophagoides farinae (American house dust mite)	90.476	294	0
DERPT_G9638		DERPT_G8047	tr|A7XZL2|A7XZL2_TYRPU	A7XZL2	Tropomyosin	0	Tyrophagus putrescentiae (Mold mite) (Acarus putrescentiae)	90.323	186	1.54e-111
DERPT_G9824		DERPT_G8047	tr|F1CIW8|F1CIW8_HOTJU	F1CIW8	Putative tropomyosin	0	Hottentotta judaicus (Black scorpion) (Buthotus judaicus)	89.778	225	2.78e-130
DERPT_G9923		DERPT_G8381	sp|Q8MUF6|MYSP_BLOTA	Q8MUF6	Paramyosin (allergen Blo t 11)	0	Blomia tropicalis (Mite)	89.486	875	0
DERPT_G10227		DERPT_G7750	tr|A0A172LRG8|A0A172LRG8_TYRPU	A0A172LRG8	Heat shock protein	hsp70-1	Tyrophagus putrescentiae (Mold mite) (Acarus putrescentiae)	89.474	608	0
DERPT_G10519		DERPT_G9820	tr|Q9U785|Q9U785_EURMA	Q9U785	High molecular weight allergen M-177	0	Euroglyphus maynei (Mayne's house dust mite)	89.149	1668	0
DERPT_G10742		DERPT_G8792	tr|Q5TIW2|Q5TIW2_DERFA	Q5TIW2	Mite allergen Der f 2	derf2	Dermatophagoides farinae (American house dust mite)	89.041	146	1.75e-96
DERPT_G10822		DERPT_G8792	tr|Q5TIW0|Q5TIW0_DERFA	Q5TIW0	Mite allergen Der f 2	derf2	Dermatophagoides farinae (American house dust mite)	89.041	146	5.42e-96
DERPT_G10997		DERPT_G9820	tr|Q94507|Q94507_DERFA	Q94507	Mag3 (Fragment)	mag3	Dermatophagoides farinae (American house dust mite)	88.825	349	0
DERPT_G114		DERPT_G8792	tr|I2CMD9|I2CMD9_DERFA	I2CMD9	Der f 2 (Fragment)	0	Dermatophagoides farinae (American house dust mite)	88.372	129	3.22e-85
DERPT_G12099		DERPT_G8792	tr|Q3HWZ2|Q3HWZ2_DERFA	Q3HWZ2	Der f 2 allergen (Fragment)	0	Dermatophagoides farinae (American house dust mite)	88.372	129	3.44e-84
DERPT_G12209		DERPT_G8792	tr|Q8WQK5|Q8WQK5_DERFA	Q8WQK5	Major Der f 2 isoform (Fragment)	0	Dermatophagoides farinae (American house dust mite)	88.372	129	6.63e-86
DERPT_G2671		DERPT_G8792	tr|A1YW15|A1YW15_DERFA	A1YW15	Der f 2 allergen	0	Dermatophagoides farinae (American house dust mite)	88.356	146	1.29e-96
DERPT_G6183		DERPT_G8792	tr|Q5TIW1|Q5TIW1_DERFA	Q5TIW1	Group 2 allergen Der f 2	derf2	Dermatophagoides farinae (American house dust mite)	88.356	146	2.28e-95
DERPT_G7101		DERPT_G8792	sp|Q00855|ALL2_DERFA	Q00855	Mite group 2 allergen Der f 2 (Allergen Der f II) (allergen Der f 2)	DERF2	Dermatophagoides farinae (American house dust mite)	88.356	146	1.29e-96
DERPT_G8381		DERPT_G8792	tr|Q27V36|Q27V36_9ACAR	Q27V36	Der s 2 a allergen	0	Dermatophagoides siboney	88.356	146	1.33e-95
DERPT_G8709		DERPT_G9820	sp|P39673|MAG_DERFA	P39673	Allergen Mag (allergen Der f 14) (Fragment)	MAG	Dermatophagoides farinae (American house dust mite)	88.235	340	0
DERPT_G8859		DERPT_G9110	sp|L7UZ85|ACTN_DERFA	L7UZ85	Alpha-actinin (F-actin cross-linking protein) (allergen Der f 24)	0	Dermatophagoides farinae (American house dust mite)	88.211	246	6.14e-143
DERPT_G8964		DERPT_G8047	sp|Q8IT89|TPM_HAELO	Q8IT89	Tropomyosin	0	Haemaphysalis longicornis (Bush tick)	88.028	284	1.54e-162
DERPT_G9820		DERPT_G8047	tr|A5Z1D9|A5Z1D9_9ACAR	A5Z1D9	Uncharacterized protein	0	Haemaphysalis qinghaiensis	88.028	284	1.21e-161
DERPT_G9891		DERPT_G8047	sp|O97162|TPM_RHIMP	O97162	Tropomyosin	0	Rhipicephalus microplus (Cattle tick) (Boophilus microplus)	88.028	284	6.78e-162
DERPT_G10061		DERPT_G8792	tr|A1KXH0|A1KXH0_DERFA	A1KXH0	Der f 2 allergen	0	Dermatophagoides farinae (American house dust mite)	87.77	139	3.47e-91
DERPT_G8202		DERPT_G360	tr|Q9Y196|Q9Y196_EURMA	Q9Y196	Alpha-amylase (EC 3.2.1.1)	group 4 allergen	Euroglyphus maynei (Mayne's house dust mite)	87.763	523	0
DERPT_G8792		DERPT_G10510	sp|P67869|CSK2B_CHICK	P67869	Casein kinase II subunit beta (CK II beta) (Phosvitin)	CSNK2B CK2N	Gallus gallus (Chicken)	87.745	204	4.49e-141
DERPT_G7040		DERPT_G8792	tr|A1YW17|A1YW17_DERFA	A1YW17	Der f 2 allergen	0	Dermatophagoides farinae (American house dust mite)	87.671	146	2.05e-95
DERPT_G7100		DERPT_G8792	tr|A3F5F1|A3F5F1_DERFA	A3F5F1	Der f 2 allergen	0	Dermatophagoides farinae (American house dust mite)	87.671	146	1e-94
DERPT_G7259		DERPT_G8792	tr|Q5R1T7|Q5R1T7_DERFA	Q5R1T7	Group 2 allergen	Der f 2	Dermatophagoides farinae (American house dust mite)	87.671	146	1.04e-95
DERPT_G7260		DERPT_G7750	sp|P39674|MAG29_DERFA	P39674	Allergen MAG29 (Fragment)	MAG29	Dermatophagoides farinae (American house dust mite)	87.255	102	1.7e-53
DERPT_G7263		DERPT_G8792	tr|A1YW14|A1YW14_DERFA	A1YW14	Der f 2 allergen	0	Dermatophagoides farinae (American house dust mite)	86.986	146	1.38e-95
DERPT_G7711		DERPT_G8792	tr|A1YW16|A1YW16_DERFA	A1YW16	Der f 2 allergen	0	Dermatophagoides farinae (American house dust mite)	86.986	146	6.47e-95
DERPT_G8042		DERPT_G8792	sp|Q9TZZ2|ALL2_EURMA	Q9TZZ2	Mite group 2 allergen Eur m 2 (allergen Eur m 2)	EURM2	Euroglyphus maynei (Mayne's house dust mite)	86.897	145	1.98e-95
DERPT_G8046		DERPT_G8042	tr|A0A088SAS4|A0A088SAS4_DERFA	A0A088SAS4	Der f 7 allergen	0	Dermatophagoides farinae (American house dust mite)	86.854	213	4.85e-133
DERPT_G8125		DERPT_G5877	tr|Q1HR69|Q1HR69_AEDAE	Q1HR69	AAEL017349-PA (Heat shock cognate 70)	23687769 AaeL_AAEL017349	Aedes aegypti (Yellowfever mosquito) (Culex aegypti)	86.551	632	0
DERPT_G8126		DERPT_G360	tr|A0A0C4Y3A5|A0A0C4Y3A5_DERFA	A0A0C4Y3A5	Alpha-amylase (EC 3.2.1.1)	Der f4	Dermatophagoides farinae (American house dust mite)	86.528	527	0
DERPT_G8127		DERPT_G360	tr|A0A023NMA7|A0A023NMA7_DERFA	A0A023NMA7	Alpha-amylase (EC 3.2.1.1)	0	Dermatophagoides farinae (American house dust mite)	86.528	527	0
DERPT_G8246		DERPT_G360	tr|A0A089FNX3|A0A089FNX3_DERFA	A0A089FNX3	Alpha-amylase (EC 3.2.1.1)	Der_f_4.0101	Dermatophagoides farinae (American house dust mite)	86.528	527	0
DERPT_G8364		DERPT_G784	tr|Q86R84|Q86R84_DERFA	Q86R84	60 kDa allergen Der f 18p	Der f 18	Dermatophagoides farinae (American house dust mite)	86.522	460	0
DERPT_G8384		DERPT_G8047	tr|A5D6H8|A5D6H8_LIMPO	A5D6H8	Tropomyosin (Fragment)	0	Limulus polyphemus (Atlantic horseshoe crab)	86.477	281	3.21e-159
DERPT_G8776		DERPT_G360	tr|A0A089FQJ1|A0A089FQJ1_DERFA	A0A089FQJ1	Alpha-amylase (EC 3.2.1.1)	Der_f_4.0102	Dermatophagoides farinae (American house dust mite)	86.338	527	0
DERPT_G8780		DERPT_G360	tr|A0A089GRL0|A0A089GRL0_DERFA	A0A089GRL0	Alpha-amylase (EC 3.2.1.1)	Der_f_4.0103	Dermatophagoides farinae (American house dust mite)	86.338	527	0
DERPT_G8795		DERPT_G360	tr|A0A089FQ17|A0A089FQ17_DERFA	A0A089FQ17	Alpha-amylase (EC 3.2.1.1)	Der_f_4.0104	Dermatophagoides farinae (American house dust mite)	86.338	527	0
DERPT_G8830		DERPT_G360	tr|A0A089GRL4|A0A089GRL4_DERFA	A0A089GRL4	Alpha-amylase (EC 3.2.1.1)	Der_f_4.0108	Dermatophagoides farinae (American house dust mite)	86.338	527	0
DERPT_G8894		DERPT_G8047	tr|A5D6I4|A5D6I4_9MYRI	A5D6I4	Tropomyosin	0	Thyrophygus sp. YSL-2003	86.268	284	1.13e-160
DERPT_G9110		DERPT_G8246	tr|A1KXH6|A1KXH6_DERFA	A1KXH6	Der f 8 allergen (Fragment)	0	Dermatophagoides farinae (American house dust mite)	86.239	218	8.02e-142
DERPT_G9187		DERPT_G10535	tr|L7V2G7|L7V2G7_DERFA	L7V2G7	Glutathione S-transferase (EC 2.5.1.18) (Fragment)	0	Dermatophagoides farinae (American house dust mite)	86.224	196	4.16e-132
DERPT_G9385		DERPT_G360	tr|A0A089FLV3|A0A089FLV3_DERFA	A0A089FLV3	Alpha-amylase (EC 3.2.1.1)	Der_f_4.0105	Dermatophagoides farinae (American house dust mite)	86.148	527	0
DERPT_G9386		DERPT_G360	tr|A0A089FQJ4|A0A089FQJ4_DERFA	A0A089FQJ4	Alpha-amylase (EC 3.2.1.1)	Der_f_4.0107	Dermatophagoides farinae (American house dust mite)	86.148	527	0
DERPT_G9651		DERPT_G360	tr|A0A089FNX9|A0A089FNX9_DERFA	A0A089FNX9	Alpha-amylase (EC 3.2.1.1)	Der_f_4.0106	Dermatophagoides farinae (American house dust mite)	86.148	527	0
DERPT_G9765		DERPT_G1365	tr|A0A1W7HBY9|A0A1W7HBY9_DERFA	A0A1W7HBY9	Group II allergen	Der f 35	Dermatophagoides farinae (American house dust mite)	86.014	143	9.92e-93
DERPT_G9767		DERPT_G8042	tr|B7U5T2|B7U5T2_DERFA	B7U5T2	Der f 7 allergen	0	Dermatophagoides farinae (American house dust mite)	85.915	213	1.31e-131
DERPT_G9802		DERPT_G8042	sp|Q26456|ALL7_DERFA	Q26456	Mite allergen Der f 7 (Allergen Der f VII) (allergen Der f 7)	DERF7	Dermatophagoides farinae (American house dust mite)	85.915	213	9.88e-132
DERPT_G9806		DERPT_G3350	tr|Q9U6R7|Q9U6R7_DERFA	Q9U6R7	98kDa HDM allergen (Der f 15 allergen) (Group 15 allergen Der f 15)	0	Dermatophagoides farinae (American house dust mite)	85.821	536	0
DERPT_G10040		DERPT_G8047	tr|A5D6I2|A5D6I2_9MYRI	A5D6I2	Tropomyosin (Fragment)	0	Syntelopodeuma sp. YSL-2003	85.512	283	2.71e-157
DERPT_G10116		DERPT_G8042	tr|A1KXH4|A1KXH4_DERFA	A1KXH4	Der f 7 allergen	0	Dermatophagoides farinae (American house dust mite)	85.446	213	9.97e-131
DERPT_G10178		DERPT_G8964	tr|B0KZL2|B0KZL2_TYRPU	B0KZL2	Mite allergen Tyr p 13	0	Tyrophagus putrescentiae (Mold mite) (Acarus putrescentiae)	85.271	129	7.06e-77
DERPT_G10222		DERPT_G8047	tr|Q2WBI0|Q2WBI0_9ACAR	Q2WBI0	Tropomyosin	tpm	Dermanyssus gallinae	85.211	284	2.82e-156
DERPT_G10356		DERPT_G6990	tr|L7UZA7|L7UZA7_DERFA	L7UZA7	Triosephosphate isomerase (EC 5.3.1.1)	0	Dermatophagoides farinae (American house dust mite)	85.02	247	1.97e-156
DERPT_G10534		DERPT_G1283	tr|Q95X05|Q95X05_DERFA	Q95X05	Cysteine proteinase (Fragment)	CPW2	Dermatophagoides farinae (American house dust mite)	84.962	133	2.97e-77
DERPT_G10535		DERPT_G10997	tr|B2ZSY4|B2ZSY4_DERPT	B2ZSY4	Der p 20 allergen	0	Dermatophagoides pteronyssinus (European house dust mite)	84.551	356	0
DERPT_G10679		DERPT_G1283	tr|Q3HWZ4|Q3HWZ4_DERFA	Q3HWZ4	Der f 1 allergen (Fragment)	0	Dermatophagoides farinae (American house dust mite)	84.411	263	1.13e-165
DERPT_G10901		DERPT_G10997	tr|A7XZJ2|A7XZJ2_DERFA	A7XZJ2	Arginine kinase	0	Dermatophagoides farinae (American house dust mite)	84.27	356	0
DERPT_G10995		DERPT_G1283	sp|P25780|PEPT1_EURMA	P25780	Peptidase 1 (EC 3.4.22.65) (Allergen Eur m I) (Mite group 1 allergen Eur m 1) (allergen Eur m 1)	EURM1	Euroglyphus maynei (Mayne's house dust mite)	84.192	291	0
DERPT_G11207		DERPT_G59	tr|A0A088SAW4|A0A088SAW4_DERFA	A0A088SAW4	Der f 20 allergen (Fragment)	0	Dermatophagoides farinae (American house dust mite)	83.989	356	0
DERPT_G11422		DERPT_G6942	tr|A0A172LRG8|A0A172LRG8_TYRPU	A0A172LRG8	Heat shock protein	hsp70-1	Tyrophagus putrescentiae (Mold mite) (Acarus putrescentiae)	83.882	608	0
DERPT_G11608		DERPT_G8964	sp|Q9U5P1|FABP_LEPDS	Q9U5P1	Fatty acid-binding protein (allergen Lep d 13)	0	Lepidoglyphus destructor (Storage mite) (Glycyphagus destructor)	83.846	130	6.13e-76
DERPT_G11712		DERPT_G8964	sp|Q17284|FABP_BLOTA	Q17284	Fatty acid-binding protein (Bt6) (allergen Blo t 13)	0	Blomia tropicalis (Mite)	83.721	129	1.59e-74
DERPT_G12027		DERPT_G59	tr|A1KXC3|A1KXC3_DERFA	A1KXC3	Arginine kinase	0	Dermatophagoides farinae (American house dust mite)	83.708	356	0
DERPT_G1601		DERPT_G8047	tr|B6DUC4|B6DUC4_JASLA	B6DUC4	Tropomyosin (Fragment)	0	Jasus lalandii (South African spiny lobster)	83.636	220	2.57e-114
DERPT_G10510		DERPT_G8047	tr|A5D6I1|A5D6I1_9MYRI	A5D6I1	Tropomyosin	0	Scolopendra sp. YSL-2003	83.451	284	2.86e-165
DERPT_G1503		DERPT_G9187	tr|Q155V8|Q155V8_DERFA	Q155V8	Der f 6 (Fragment)	0	Dermatophagoides farinae (American house dust mite)	83.404	235	2.17e-139
DERPT_G11952		DERPT_G9923	tr|A1KXG2|A1KXG2_DERFA	A1KXG2	Peptidyl-prolyl cis-trans isomerase (PPIase) (EC 5.2.1.8)	0	Dermatophagoides farinae (American house dust mite)	83.152	184	1.08e-111
DERPT_G11138		DERPT_G1283	tr|A1KXH2|A1KXH2_DERFA	A1KXH2	Der f 1 allergen	0	Dermatophagoides farinae (American house dust mite)	83.117	231	8.4e-141
DERPT_G1818		DERPT_G8047	tr|K9UTQ8|K9UTQ8_JASLA	K9UTQ8	Tropomyosin	0	Jasus lalandii (South African spiny lobster)	83.099	284	2.73e-155
DERPT_G1362		DERPT_G8047	tr|A5D6I5|A5D6I5_9ARAC	A5D6I5	Tropomyosin	0	Neoscona nautica (brown sailor spider)	83.099	284	3.93e-163
DERPT_G9013		DERPT_G8964	tr|B0KZJ5|B0KZJ5_ACASI	B0KZJ5	Allergen Aca s 13	0	Acarus siro (Flour mite) (Tyroglyphus farinae)	82.946	129	7.09e-73
DERPT_G6409		DERPT_G8964	tr|A1KXG8|A1KXG8_BLOTA	A1KXG8	Blo t 13 allergen	0	Blomia tropicalis (Mite)	82.946	129	4.14e-74
DERPT_G3392		DERPT_G1283	tr|A7UNZ5|A7UNZ5_DERFA	A7UNZ5	Der f 1 allergen	0	Dermatophagoides farinae (American house dust mite)	82.818	291	0
DERPT_G1473		DERPT_G1283	tr|Q58A71|Q58A71_DERFA	Q58A71	Der f 1 allergen preproenzyme	0	Dermatophagoides farinae (American house dust mite)	82.818	291	0
DERPT_G3794		DERPT_G1283	tr|I2CMD3|I2CMD3_DERFA	I2CMD3	Der f 1 variant (Fragment)	0	Dermatophagoides farinae (American house dust mite)	82.818	291	0
DERPT_G6208		DERPT_G8047	tr|A3EXN0|A3EXN0_MACHI	A3EXN0	Putative tropomyosin (Fragment)	0	Maconellicoccus hirsutus (Pink hibiscus mealybug)	82.772	267	2.22e-131
DERPT_G7		DERPT_G8047	tr|A2V736|A2V736_ERIIS	A2V736	Tropomyosin slow-twitch isoform	Tm-Erii-twitch	Erimacrus isenbeckii (Hair crab)	82.746	284	4.5e-154
DERPT_G6423		DERPT_G8047	sp|O44119|TPM_HOMAM	O44119	Tropomyosin (allergen Hom a 1)	TM1	Homarus americanus (American lobster)	82.746	284	1.54e-154
DERPT_G7116		DERPT_G8047	tr|A1YYV6|A1YYV6_9EUCA	A1YYV6	Allergen tropomyosin	0	Portunus sanguinolentus (three spot swimming crab)	82.746	284	2.7e-155
DERPT_G749		DERPT_G8047	tr|A7L5V3|A7L5V3_PORTR	A7L5V3	Tropomyosin	0	Portunus trituberculatus (Swimming crab) (Neptunus trituberculatus)	82.746	284	3.79e-155
DERPT_G9217		DERPT_G8047	tr|A7L5V2|A7L5V2_SCYSE	A7L5V2	Tropomyosin	0	Scylla serrata (Mud crab)	82.746	284	2.7e-155
DERPT_G2788		DERPT_G3350	tr|Q4JK70|Q4JK70_DERPT	Q4JK70	Group 15 allergen protein	0	Dermatophagoides pteronyssinus (European house dust mite)	82.707	133	1.28e-58
DERPT_G1164		DERPT_G7750	tr|A0A088SAS1|A0A088SAS1_DERFA	A0A088SAS1	Der f 28 allergen	0	Dermatophagoides farinae (American house dust mite)	82.594	609	0
DERPT_G2707		DERPT_G8047	sp|Q9N2R3|TPM_CHAFE	Q9N2R3	Tropomyosin (Allergen Cha f I) (allergen Cha f 1) (Fragment)	0	Charybdis feriata (Crucifix crab) (Cancer feriatus)	82.576	264	3.44e-139
DERPT_G2812		DERPT_G1283	tr|A1YW12|A1YW12_DERFA	A1YW12	Der f 1 allergen	0	Dermatophagoides farinae (American house dust mite)	82.474	291	0
DERPT_G4081		DERPT_G1283	tr|A1YW11|A1YW11_DERFA	A1YW11	Der f 1 allergen	0	Dermatophagoides farinae (American house dust mite)	82.474	291	0
DERPT_G2912		DERPT_G1283	tr|A1YW13|A1YW13_DERFA	A1YW13	Der f 1 allergen	0	Dermatophagoides farinae (American house dust mite)	82.474	291	0
DERPT_G921		DERPT_G1283	sp|P16311|PEPT1_DERFA	P16311	Peptidase 1 (EC 3.4.22.65) (Allergen Der f I) (Major mite fecal allergen Der f 1) (allergen Der f 1)	DERF1	Dermatophagoides farinae (American house dust mite)	82.474	291	0
DERPT_G10233		DERPT_G59	tr|B1A186|B1A186_PROCL	B1A186	Arginine kinase (Fragment)	0	Procambarus clarkii (Red swamp crayfish)	82.443	131	3.23e-75
DERPT_G6847		DERPT_G8047	tr|A4URH3|A4URH3_ERISI	A4URH3	Tropomyosin	0	Eriocheir sinensis (Chinese mitten crab)	82.394	284	4.17e-154
DERPT_G4463		DERPT_G4999	tr|A0A172LRG8|A0A172LRG8_TYRPU	A0A172LRG8	Heat shock protein	hsp70-1	Tyrophagus putrescentiae (Mold mite) (Acarus putrescentiae)	82.372	607	0
DERPT_G9237		DERPT_G8047	tr|A5D6I0|A5D6I0_AMMHI	A5D6I0	Tropomyosin	0	Ammothea hilgendorfi (Sea spider)	82.332	283	3.87e-152
DERPT_G1600		DERPT_G7263	sp|Q8WQ47|TBA_LEPDS	Q8WQ47	Tubulin alpha chain (allergen Lep d ?)	0	Lepidoglyphus destructor (Storage mite) (Glycyphagus destructor)	82.174	460	0
DERPT_G5724		DERPT_G8047	tr|A9CSJ9|A9CSJ9_9CRUS	A9CSJ9	Tropomyosin	Tm	Oratosquilla oratoria	82.042	284	1.67e-151
DERPT_G7710		DERPT_G8047	tr|A5JVN3|A5JVN3_9CRUS	A5JVN3	Tropomyosin	0	Squilla oratoria	82.042	284	1.27e-150
DERPT_G8325		DERPT_G8859	sp|O97370|EURM3_EURMA	O97370	Mite allergen Eur m 3 (EC 3.4.21.-) (allergen Eur m 3)	EURM3	Euroglyphus maynei (Mayne's house dust mite)	81.992	261	3.22e-165
DERPT_G11172		DERPT_G8047	tr|C4WTU7|C4WTU7_ACYPI	C4WTU7	Uncharacterized protein	100161663	Acyrthosiphon pisum (Pea aphid)	81.915	282	5.02e-140
DERPT_G4757		DERPT_G8047	tr|Q5XUB7|Q5XUB7_TOXCI	Q5XUB7	Putative tropomyosin	0	Toxoptera citricida (Brown citrus aphid) (Aphis citricidus)	81.915	282	1.48e-139
DERPT_G8585		DERPT_G1283	tr|Q9GYY0|Q9GYY0_DERFA	Q9GYY0	Allergen Der fI (Fragment)	0	Dermatophagoides farinae (American house dust mite)	81.905	210	7.62e-126
DERPT_G11125		DERPT_G5851	tr|Q1HR69|Q1HR69_AEDAE	Q1HR69	AAEL017349-PA (Heat shock cognate 70)	23687769 AaeL_AAEL017349	Aedes aegypti (Yellowfever mosquito) (Culex aegypti)	81.897	116	2.95e-63
DERPT_G4658		DERPT_G10997	tr|B1A186|B1A186_PROCL	B1A186	Arginine kinase (Fragment)	0	Procambarus clarkii (Red swamp crayfish)	81.679	131	5.53e-70
DERPT_G6343		DERPT_G5894	tr|A0A1B2YLJ4|A0A1B2YLJ4_TYRPU	A0A1B2YLJ4	Profilin	0	Tyrophagus putrescentiae (Mold mite) (Acarus putrescentiae)	81.679	131	4.55e-80
DERPT_G11937		DERPT_G8047	tr|B7ZGK7|B7ZGK7_9HEMI	B7ZGK7	Tropomyosin 1 isoform B	tm1	Lethocerus indicus	81.625	283	2.4e-139
DERPT_G10509		DERPT_G8047	tr|A1KYZ3|A1KYZ3_9EUCA	A1KYZ3	Tropomyosin (Fragment)	0	Scylla olivacea (orange mud crab)	81.579	228	3.92e-126
DERPT_G6836		DERPT_G4999	tr|A0A088SAS1|A0A088SAS1_DERFA	A0A088SAS1	Der f 28 allergen	0	Dermatophagoides farinae (American house dust mite)	81.567	651	0
DERPT_G4124		DERPT_G8780	tr|L7UZ91|L7UZ91_DERFA	L7UZ91	Ferritin (EC 1.16.3.1)	0	Dermatophagoides farinae (American house dust mite)	81.564	179	4.24e-105
DERPT_G8794		DERPT_G8047	tr|Q64F38|Q64F38_MYZPE	Q64F38	Tropomyosin	0	Myzus persicae (Green peach aphid) (Aphis persicae)	81.56	282	1.52e-139
DERPT_G1298		DERPT_G9187	tr|B7U5T1|B7U5T1_DERFA	B7U5T1	Der f 6 allergen	0	Dermatophagoides farinae (American house dust mite)	81.557	244	1.89e-138
DERPT_G1479		DERPT_G9187	tr|B7U5T0|B7U5T0_DERFA	B7U5T0	Der f 6 allergen	0	Dermatophagoides farinae (American house dust mite)	81.557	244	8.31e-138
DERPT_G1649		DERPT_G8047	tr|Q17H76|Q17H76_AEDAE	Q17H76	AAEL002761-PG	AAEL002761	Aedes aegypti (Yellowfever mosquito) (Culex aegypti)	81.538	260	3.06e-130
DERPT_G8187		DERPT_G8047	tr|A2V737|A2V737_ERIIS	A2V737	Tropomyosin slow-tonic isoform	Tm-Erii-tonic	Erimacrus isenbeckii (Hair crab)	81.338	284	1.3e-151
DERPT_G85		DERPT_G8047	tr|Q6E7L4|Q6E7L4_HOMAM	Q6E7L4	Slow-tonic S2 tropomyosin	0	Homarus americanus (American lobster)	81.338	284	9.23e-152
DERPT_G7979		DERPT_G8047	tr|C1BVW6|C1BVW6_LEPSM	C1BVW6	Tropomyosin (Tropomyosin [Bombyx mori])	TPM	Lepeophtheirus salmonis (Salmon louse)	81.338	284	3.79e-161
DERPT_G10880		DERPT_G8047	tr|E5BBS3|E5BBS3_PANBO	E5BBS3	Tropomyosin	TM1	Pandalus borealis (Northern red shrimp)	81.338	284	2.13e-149
DERPT_G3333		DERPT_G8047	tr|A2V732|A2V732_9EUCA	A2V732	Tropomyosin fast isoform	Tm-Pane-fast	Pandalus eous	81.338	284	2.13e-149
DERPT_G9304		DERPT_G8047	sp|P86704|TPM_PANBO	P86704	#N/A	#N/A	#N/A	81.338	284	2.13e-149
DERPT_G6080		DERPT_G7263	tr|Q52PV9|Q52PV9_TYRPU	Q52PV9	Tubulin alpha chain	0	Tyrophagus putrescentiae (Mold mite) (Acarus putrescentiae)	81.304	460	0
DERPT_G716		DERPT_G8047	sp|Q8T6L5|TPM_PERFU	Q8T6L5	Tropomyosin	0	Periplaneta fuliginosa (Smokybrown cockroach) (Dusky-brown cockroach)	81.272	283	2.79e-147
DERPT_G9303		DERPT_G8859	sp|P49275|DERF3_DERFA	P49275	Mite allergen Der f 3 (EC 3.4.21.-) (Allergen Der f III) (allergen Der f 3)	DERF3	Dermatophagoides farinae (American house dust mite)	81.25	256	6.23e-160
DERPT_G712		DERPT_G8047	tr|B5TTU5|B5TTU5_BOMMO	B5TTU5	Actotropomyosin	0	Bombyx mori (Silk moth)	81.139	281	3.02e-143
DERPT_G6852		DERPT_G8047	sp|Q1HPQ0|TPM2_BOMMO	Q1HPQ0	Tropomyosin-2	0	Bombyx mori (Silk moth)	81.139	281	3.02e-143
DERPT_G4277		DERPT_G8047	tr|W5RFX0|W5RFX0_CHEDE	W5RFX0	Tropomyosin	0	Cherax destructor (Common yabby crayfish)	80.986	284	2.91e-150
DERPT_G6344		DERPT_G8047	tr|D7F1J4|D7F1J4_CRACN	D7F1J4	Tropomyosin	0	Crangon crangon (Brown shrimp)	80.986	284	4.3e-149
DERPT_G5491		DERPT_G8047	tr|D3PFK2|D3PFK2_LEPSM	D3PFK2	Tropomyosin	TPM	Lepeophtheirus salmonis (Salmon louse)	80.986	284	6.06e-160
DERPT_G6345		DERPT_G8047	tr|D3XNR9|D3XNR9_MACRS	D3XNR9	Tropomyosin	0	Macrobrachium rosenbergii (Giant fresh water prawn)	80.986	284	1.67e-148
DERPT_G8784		DERPT_G8047	tr|Q3Y8M6|Q3Y8M6_FARAZ	Q3Y8M6	Pen a 1 allergen	0	Penaeus aztecus (Brown shrimp) (Farfantepenaeus aztecus)	80.986	284	9.67e-149
DERPT_G5696		DERPT_G8047	tr|D2KMW0|D2KMW0_FENCH	D2KMW0	Tropomyosin	0	Penaeus chinensis (Fleshy prawn) (Fenneropenaeus chinensis)	80.986	284	9.67e-149
DERPT_G7450		DERPT_G8047	tr|A2V731|A2V731_MARJA	A2V731	Tropomyosin fast isoform	Tm-Penj-fast	Penaeus japonicus (Kuruma prawn) (Marsupenaeus japonicus)	80.986	284	9.67e-149
DERPT_G5031		DERPT_G8047	tr|D3XNS0|D3XNS0_FENME	D3XNS0	Tropomyosin	0	Penaeus merguiensis (Banana prawn) (Fenneropenaeus merguiensis)	80.986	284	9.67e-149
DERPT_G6404		DERPT_G8047	tr|E7CGC1|E7CGC1_PENMO	E7CGC1	Tropomyosin	0	Penaeus monodon (Giant tiger prawn)	80.986	284	9.67e-149
DERPT_G6231		DERPT_G8047	sp|A1KYZ2|TPM_PENMO	A1KYZ2	Tropomyosin (Tropomyosin, fast isoform) (Tm-Penm-fast)	TM1	Penaeus monodon (Giant tiger prawn)	80.986	284	9.67e-149
DERPT_G9492		DERPT_G8047	tr|B4YAH6|B4YAH6_LITVA	B4YAH6	Lit v 1 tropomyosin	0	Penaeus vannamei (Whiteleg shrimp) (Litopenaeus vannamei)	80.986	284	9.67e-149
DERPT_G11446		DERPT_G8047	tr|A5YWA8|A5YWA8_TYRPU	A5YWA8	Tropomyosin (Fragment)	0	Tyrophagus putrescentiae (Mold mite) (Acarus putrescentiae)	80.986	284	1.64e-148
DERPT_G10804		DERPT_G8047	tr|E1A682|E1A682_PENMO	E1A682	Tropomyosin (Fragment)	0	Penaeus monodon (Giant tiger prawn)	80.919	283	6.85e-148
DERPT_G11653		DERPT_G8047	tr|A1E4D0|A1E4D0_SINCO	A1E4D0	Tropomyosin	0	Sinonovacula constricta (Razor clam)	80.919	283	4.92e-147
DERPT_G2503		DERPT_G8047	tr|Q8T379|Q8T379_LEPSA	Q8T379	Troposmyosin (Fragment)	0	Lepisma saccharina (Silverfish)	80.913	241	7.99e-129
DERPT_G7887		DERPT_G3350	tr|Q4JK69|Q4JK69_DERPT	Q4JK69	Group 15 allergen protein short isoform	0	Dermatophagoides pteronyssinus (European house dust mite)	80.833	120	1.05e-51
DERPT_G8482		DERPT_G8047	sp|Q25456|TPM_METEN	Q25456	Tropomyosin (Allergen Met e I) (allergen Met e 1)	0	Metapenaeus ensis (Greasyback shrimp) (Penaeus ensis)	80.657	274	1.58e-142
DERPT_G4931		DERPT_G8047	sp|O61379|TPM_PANST	O61379	Tropomyosin (Allergen Pan s I) (allergen Pan s 1)	0	Panulirus stimpsoni (Chinese spiny lobster)	80.657	274	5.2e-144
DERPT_G7862		DERPT_G8047	tr|C1C168|C1C168_CALCM	C1C168	Tropomyosin	TPM	Caligus clemensi (Sea louse)	80.634	284	6.19e-160
DERPT_G9485		DERPT_G8047	tr|C1BZW3|C1BZW3_CALCM	C1BZW3	Tropomyosin	TPM	Caligus clemensi (Sea louse)	80.634	284	1.04e-159
DERPT_G9698		DERPT_G8047	tr|C1BVK0|C1BVK0_LEPSM	C1BVK0	Tropomyosin	TPM	Lepeophtheirus salmonis (Salmon louse)	80.634	284	1.7e-159
DERPT_G208		DERPT_G8047	tr|A2V734|A2V734_PARCM	A2V734	Tropomyosin slow-tonic isoform	Tm-Pane-tonic	Paralithodes camtschaticus (Red king crab)	80.634	284	2.16e-149
DERPT_G5272		DERPT_G8047	tr|W5RFZ5|W5RFZ5_THEOI	W5RFZ5	Tropomyosin	0	Thenus orientalis (Flathead lobster) (Scyllarus orientalis)	80.634	284	1.59e-149
DERPT_G4765		DERPT_G8047	sp|Q9NG56|TPM_BLAGE	Q9NG56	Tropomyosin	0	Blattella germanica (German cockroach) (Blatta germanica)	80.565	283	1.98e-145
DERPT_G7223		DERPT_G8047	sp|P31816|TPM_LOCMI	P31816	Tropomyosin	0	Locusta migratoria (Migratory locust)	80.496	282	2.64e-133
DERPT_G751		DERPT_G8859	tr|A1KXH3|A1KXH3_DERFA	A1KXH3	Der f 3 allergen	0	Dermatophagoides farinae (American house dust mite)	80.469	256	1.39e-158
DERPT_G6251		DERPT_G6942	tr|A0A1B2YLJ2|A0A1B2YLJ2_TYRPU	A0A1B2YLJ2	Heat shock-like protein	0	Tyrophagus putrescentiae (Mold mite) (Acarus putrescentiae)	80.458	655	0
DERPT_G7180		DERPT_G8047	tr|B2DBG0|B2DBG0_PAPXU	B2DBG0	Tropomyosin 1	0	Papilio xuthus (Asian swallowtail butterfly)	80.427	281	1.01e-140
DERPT_G84		DERPT_G8047	tr|Q380N3|Q380N3_ANOGA	Q380N3	AGAP001797-PA (Tropomyosin 1)	1281318 AgaP_AGAP001797	Anopheles gambiae (African malaria mosquito)	80.392	204	8.56e-84
DERPT_G8704		DERPT_G1283	tr|Q95X04|Q95X04_DERFA	Q95X04	Cysteine proteinase (Fragment)	CPW3	Dermatophagoides farinae (American house dust mite)	80.374	107	1.53e-56
DERPT_G404		DERPT_G8047	tr|B7ZGK6|B7ZGK6_9HEMI	B7ZGK6	Tropomyosin 1 isoform A	tm1	Lethocerus indicus	80.282	284	2.7e-135
DERPT_G899		DERPT_G8047	tr|A2V733|A2V733_PARCM	A2V733	Tropomyosin fast isoform	Tm-Parc-fast	Paralithodes camtschaticus (Red king crab)	80.282	284	6.24e-149
DERPT_G1466		DERPT_G8047	tr|C5J049|C5J049_PERAM	C5J049	Tropomyosin	0	Periplaneta americana (American cockroach) (Blatta americana)	80.282	284	1.14e-145
DERPT_G3632		DERPT_G8047	sp|Q9UB83|TPM_PERAM	Q9UB83	Tropomyosin (Major allergen Per a 7) (allergen Per a 7)	0	Periplaneta americana (American cockroach) (Blatta americana)	80.282	284	7.37e-146
DERPT_G8986		DERPT_G8047	tr|M1H607|M1H607_PORPE	M1H607	Tropomyosin	0	Portunus pelagicus (Blue swimmer crab)	80.282	284	1.57e-148
DERPT_G2756		DERPT_G8047	tr|C0LU07|C0LU07_PROCL	C0LU07	Tropomysin	0	Procambarus clarkii (Red swamp crayfish)	80.282	284	1.57e-148
DERPT_G8138		DERPT_G9110	sp|L7UZ85|ACTN_DERFA	L7UZ85	Alpha-actinin (F-actin cross-linking protein) (allergen Der f 24)	0	Dermatophagoides farinae (American house dust mite)	80.21	667	0
DERPT_G1317		DERPT_G8047	tr|Q17H75|Q17H75_AEDAE	Q17H75	AAEL002761-PC (Putative tropomyosin invertebrate)	5575995 AAEL002761	Aedes aegypti (Yellowfever mosquito) (Culex aegypti)	80.142	282	4.44e-141
DERPT_G627		DERPT_G8047	tr|B0X3L6|B0X3L6_CULQU	B0X3L6	Tropomyosin invertebrate	6047138 CpipJ_CPIJ013364	Culex quinquefasciatus (Southern house mosquito) (Culex pungens)	80.142	282	6.44e-141
DERPT_G9256		DERPT_G8859	tr|B7U5S6|B7U5S6_DERFA	B7U5S6	Der f 3 allergen	0	Dermatophagoides farinae (American house dust mite)	80.078	256	8.74e-158
DERPT_G9697		DERPT_G8859	tr|A9YYL0|A9YYL0_DERFA	A9YYL0	Der f 3 allergen	0	Dermatophagoides farinae (American house dust mite)	80.078	256	2.2e-157
DERPT_G6361		DERPT_G8859	tr|B7U5S5|B7U5S5_DERFA	B7U5S5	Der f 3 allergen	0	Dermatophagoides farinae (American house dust mite)	80.078	256	9.54e-157
DERPT_G1427		DERPT_G8047	tr|F5HME9|F5HME9_ANOGA	F5HME9	AGAP001797-PE (AGAP001797-PG) (AGAP001797-PH) (AGAP001797-PJ) (Tropomyosin 1)	1281318 AgaP_AGAP001797	Anopheles gambiae (African malaria mosquito)	80.071	281	2.75e-131
DERPT_G4724		DERPT_G4999	tr|A0A1B2YLJ2|A0A1B2YLJ2_TYRPU	A0A1B2YLJ2	Heat shock-like protein	0	Tyrophagus putrescentiae (Mold mite) (Acarus putrescentiae)	79.97	659	0
DERPT_G11726		DERPT_G8047	tr|W5RFX7|W5RFX7_9EUCA	W5RFX7	Tropomyosin	0	Jasus edwardsii (red rock lobster)	79.93	284	3.48e-148
DERPT_G9421		DERPT_G8047	tr|M4M2H6|M4M2H6_9EUCA	M4M2H6	Tropomyosin	0	Penaeus latisulcatus	79.93	284	3.48e-148
DERPT_G7773		DERPT_G9802	tr|L7UZ91|L7UZ91_DERFA	L7UZ91	Ferritin (EC 1.16.3.1)	0	Dermatophagoides farinae (American house dust mite)	79.856	139	5.51e-80
DERPT_G6717		DERPT_G8047	tr|A5D6I3|A5D6I3_9CRUS	A5D6I3	Tropomyosin	0	Squilla aculeata	79.577	284	7.64e-147
DERPT_G9189		DERPT_G10997	tr|E2G788|E2G788_LITVA	E2G788	Arginine kinase (Fragment)	0	Penaeus vannamei (Whiteleg shrimp) (Litopenaeus vannamei)	79.257	323	0
DERPT_G5923		DERPT_G8047	tr|Q6XIU9|Q6XIU9_DROYA	Q6XIU9	Similar to Drosophila melanogaster Tm1 (Fragment)	0	Drosophila yakuba (Fruit fly)	79.195	149	1.56e-73
DERPT_G8437		DERPT_G59	tr|E2G788|E2G788_LITVA	E2G788	Arginine kinase (Fragment)	0	Penaeus vannamei (Whiteleg shrimp) (Litopenaeus vannamei)	78.947	323	0
DERPT_G7617		DERPT_G8047	tr|B6DUC3|B6DUC3_JASLA	B6DUC3	Tropomyosin (Fragment)	0	Jasus lalandii (South African spiny lobster)	78.879	232	3.69e-112
DERPT_G4780		DERPT_G8047	sp|A2V735|TPM_CHIOP	A2V735	Tropomyosin (Tropomyosin, slow-tonic isoform) (Tm-Chio-tonic)	TM1	Chionoecetes opilio (Crab-beetle)	78.873	284	1.3e-144
DERPT_G5117		DERPT_G7750	sp|Q92260|HSP70_PENCI	Q92260	Heat shock 70 kDa protein (allergen Pen c 19) (Fragment)	HSP70	Penicillium citrinum	78.782	476	0
DERPT_G8197		DERPT_G8047	tr|Q17H71|Q17H71_AEDAE	Q17H71	AAEL002761-PF	AAEL002761	Aedes aegypti (Yellowfever mosquito) (Culex aegypti)	78.756	193	3.71e-97
DERPT_G5811		DERPT_G9187	tr|E6Y304|E6Y304_DERFA	E6Y304	Der f 6	0	Dermatophagoides farinae (American house dust mite)	78.723	235	3.89e-130
DERPT_G2687		DERPT_G9187	sp|P49276|DERF6_DERFA	P49276	Mite allergen Der f 6 (EC 3.4.21.-) (Allergen Der f VI) (DF5) (allergen Der f 6)	DERF6	Dermatophagoides farinae (American house dust mite)	78.723	235	3.89e-130
DERPT_G9880		DERPT_G9299	tr|A0A172LRG8|A0A172LRG8_TYRPU	A0A172LRG8	Heat shock protein	hsp70-1	Tyrophagus putrescentiae (Mold mite) (Acarus putrescentiae)	78.689	610	0
DERPT_G10493		DERPT_G10997	tr|Q2F5T5|Q2F5T5_BOMMO	Q2F5T5	Arginine kinase isoform 1	AK	Bombyx mori (Silk moth)	78.652	356	0
DERPT_G3101		DERPT_G10997	tr|K4PWX1|K4PWX1_BOMMO	K4PWX1	Arginine kinase isoform 2	AK	Bombyx mori (Silk moth)	78.652	356	0
DERPT_G8052		DERPT_G10997	tr|H9J8H0|H9J8H0_BOMMO	H9J8H0	Uncharacterized protein	0	Bombyx mori (Silk moth)	78.652	356	0
DERPT_G6775		DERPT_G10997	tr|B1PVZ9|B1PVZ9_METEN	B1PVZ9	Arginine kinase (Fragment)	0	Metapenaeus ensis (Greasyback shrimp) (Penaeus ensis)	78.652	356	0
DERPT_G10252		DERPT_G10997	tr|C3VUU0|C3VUU0_FENME	C3VUU0	Arginine kinase	0	Penaeus merguiensis (Banana prawn) (Fenneropenaeus merguiensis)	78.652	356	0
DERPT_G8947		DERPT_G59	sp|C7E3T4|KARG_PENMO	C7E3T4	Arginine kinase (AK) (EC 2.7.3.3) (allergen Pen m 2)	AK	Penaeus monodon (Giant tiger prawn)	78.652	356	0
DERPT_G1449		DERPT_G59	tr|E7CGC2|E7CGC2_PENMO	E7CGC2	Arginine kinase (EC 2.7.3.3)	0	Penaeus monodon (Giant tiger prawn)	78.652	356	0
DERPT_G7763		DERPT_G10997	tr|Q004B5|Q004B5_LITVA	Q004B5	Arginine kinase (EC 2.7.3.3)	0	Penaeus vannamei (Whiteleg shrimp) (Litopenaeus vannamei)	78.652	356	0
DERPT_G7941		DERPT_G10997	tr|H6VGI3|H6VGI3_SCYPA	H6VGI3	Arginine kinase	0	Scylla paramamosain (Mud crab)	78.652	356	0
DERPT_G6899		DERPT_G1503	tr|A1KXG7|A1KXG7_DERFA	A1KXG7	Der f 7 allergen	0	Dermatophagoides farinae (American house dust mite)	78.605	215	7.25e-125
DERPT_G5776		DERPT_G10997	tr|I1TMM2|I1TMM2_SCYPA	I1TMM2	Arginine kinase (Fragment)	0	Scylla paramamosain (Mud crab)	78.448	348	0
DERPT_G4556		DERPT_G59	tr|T2DQW9|T2DQW9_PENMO	T2DQW9	Arginine kinase	0	Penaeus monodon (Giant tiger prawn)	78.371	356	0
DERPT_G3451		DERPT_G59	tr|B0FRF9|B0FRF9_LITVA	B0FRF9	Arginine kinase (EC 2.7.3.3)	0	Penaeus vannamei (Whiteleg shrimp) (Litopenaeus vannamei)	78.371	356	0
DERPT_G9653		DERPT_G10997	tr|B0FRF9|B0FRF9_LITVA	B0FRF9	Arginine kinase (EC 2.7.3.3)	0	Penaeus vannamei (Whiteleg shrimp) (Litopenaeus vannamei)	78.371	356	0
DERPT_G1249		DERPT_G59	tr|H6VGI2|H6VGI2_PROCL	H6VGI2	Arginine kinase	0	Procambarus clarkii (Red swamp crayfish)	78.371	356	0
DERPT_G3387		DERPT_G10997	tr|C9EIP1|C9EIP1_SCYSE	C9EIP1	Arginine kinase	AK	Scylla serrata (Mud crab)	78.371	356	0
DERPT_G9116		DERPT_G8047	sp|O96764|TPM_CHIKI	O96764	Tropomyosin (allergen Chi k 10)	0	Chironomus kiiensis (Midge)	78.292	281	3.22e-128
DERPT_G10133		DERPT_G59	tr|D7F1J5|D7F1J5_CRACN	D7F1J5	Arginine kinase	0	Crangon crangon (Brown shrimp)	78.09	356	0
DERPT_G1219		DERPT_G59	tr|B1PVZ9|B1PVZ9_METEN	B1PVZ9	Arginine kinase (Fragment)	0	Metapenaeus ensis (Greasyback shrimp) (Penaeus ensis)	78.09	356	0
DERPT_G10132		DERPT_G59	tr|C3VUU0|C3VUU0_FENME	C3VUU0	Arginine kinase	0	Penaeus merguiensis (Banana prawn) (Fenneropenaeus merguiensis)	78.09	356	0
DERPT_G369		DERPT_G10997	sp|C7E3T4|KARG_PENMO	C7E3T4	Arginine kinase (AK) (EC 2.7.3.3) (allergen Pen m 2)	AK	Penaeus monodon (Giant tiger prawn)	78.09	356	0
DERPT_G374		DERPT_G10997	tr|E7CGC2|E7CGC2_PENMO	E7CGC2	Arginine kinase (EC 2.7.3.3)	0	Penaeus monodon (Giant tiger prawn)	78.09	356	0
DERPT_G8425		DERPT_G59	tr|Q004B5|Q004B5_LITVA	Q004B5	Arginine kinase (EC 2.7.3.3)	0	Penaeus vannamei (Whiteleg shrimp) (Litopenaeus vannamei)	78.09	356	0
DERPT_G6314		DERPT_G10997	tr|H6UKS0|H6UKS0_SCYPA	H6UKS0	Arginine kinase	0	Scylla paramamosain (Mud crab)	78.09	356	0
DERPT_G5184		DERPT_G59	tr|C9EIP1|C9EIP1_SCYSE	C9EIP1	Arginine kinase	AK	Scylla serrata (Mud crab)	78.09	356	0
DERPT_G10131		DERPT_G7298	tr|A0A172LRG8|A0A172LRG8_TYRPU	A0A172LRG8	Heat shock protein	hsp70-1	Tyrophagus putrescentiae (Mold mite) (Acarus putrescentiae)	77.961	608	0
DERPT_G9732		DERPT_G8047	tr|E0VRN2|E0VRN2_PEDHC	E0VRN2	Tropomyosin-2, putative	8237953 Phum_PHUM400340	Pediculus humanus subsp. corporis (Body louse)	77.817	284	2.75e-139
DERPT_G3597		DERPT_G10997	tr|T2DQW9|T2DQW9_PENMO	T2DQW9	Arginine kinase	0	Penaeus monodon (Giant tiger prawn)	77.809	356	0
DERPT_G10749		DERPT_G10997	tr|H6VGI2|H6VGI2_PROCL	H6VGI2	Arginine kinase	0	Procambarus clarkii (Red swamp crayfish)	77.809	356	0
DERPT_G8394		DERPT_G59	tr|H6UKS0|H6UKS0_SCYPA	H6UKS0	Arginine kinase	0	Scylla paramamosain (Mud crab)	77.809	356	0
DERPT_G6020		DERPT_G59	tr|H6VGI3|H6VGI3_SCYPA	H6VGI3	Arginine kinase	0	Scylla paramamosain (Mud crab)	77.809	356	0
DERPT_G5277		DERPT_G10997	tr|K7PD48|K7PD48_SCYPA	K7PD48	Arginine kinase	0	Scylla paramamosain (Mud crab)	77.809	356	0
DERPT_G11214		DERPT_G59	tr|Q2F5T5|Q2F5T5_BOMMO	Q2F5T5	Arginine kinase isoform 1	AK	Bombyx mori (Silk moth)	77.528	356	0
DERPT_G5361		DERPT_G59	tr|H9J8H0|H9J8H0_BOMMO	H9J8H0	Uncharacterized protein	0	Bombyx mori (Silk moth)	77.528	356	0
DERPT_G39		DERPT_G59	tr|K7PD48|K7PD48_SCYPA	K7PD48	Arginine kinase	0	Scylla paramamosain (Mud crab)	77.528	356	0
DERPT_G8401		DERPT_G8047	tr|A7VKE1|A7VKE1_9EUCA	A7VKE1	Tropomyosin	0	Euphausia pacifica (North Pacific krill)	77.465	284	6.24e-149
DERPT_G1248		DERPT_G59	tr|I1TMM2|I1TMM2_SCYPA	I1TMM2	Arginine kinase (Fragment)	0	Scylla paramamosain (Mud crab)	77.429	350	0
DERPT_G5278		DERPT_G11952	tr|A0A1J1DL12|A0A1J1DL12_DERFA	A0A1J1DL12	Enamine/imine deaminase	MAG133	Dermatophagoides farinae (American house dust mite)	77.344	128	4.37e-72
DERPT_G11830		DERPT_G10997	tr|D7F1J5|D7F1J5_CRACN	D7F1J5	Arginine kinase	0	Crangon crangon (Brown shrimp)	77.247	356	0
DERPT_G7092		DERPT_G8047	tr|D3TP61|D3TP61_GLOMM	D3TP61	Actin filament-coating protein tropomyosin	0	Glossina morsitans morsitans (Savannah tsetse fly)	77.224	281	1.42e-135
DERPT_G7011		DERPT_G7298	tr|A0A1B2YLJ2|A0A1B2YLJ2_TYRPU	A0A1B2YLJ2	Heat shock-like protein	0	Tyrophagus putrescentiae (Mold mite) (Acarus putrescentiae)	76.935	659	0
DERPT_G8932		DERPT_G8047	tr|I5APU5|I5APU5_DROPS	I5APU5	Tm1, isoform E	Tm1 Dpse\Tm1 Dpse_GA30232 GA30232	Drosophila pseudoobscura pseudoobscura (Fruit fly)	76.868	281	1.02e-134
DERPT_G8690		DERPT_G59	sp|P14208|KARG_HOMGA	P14208	Arginine kinase (AK) (EC 2.7.3.3)	0	Homarus gammarus (European lobster) (Homarus vulgaris)	76.685	356	0
DERPT_G9544		DERPT_G12026	tr|Q2HXW9|Q2HXW9_BLAGE	Q2HXW9	Enolase	0	Blattella germanica (German cockroach) (Blatta germanica)	76.674	433	0
DERPT_G5471		DERPT_G11138	tr|A0A1J1DL12|A0A1J1DL12_DERFA	A0A1J1DL12	Enamine/imine deaminase	MAG133	Dermatophagoides farinae (American house dust mite)	76.562	128	7.16e-73
DERPT_G7578		DERPT_G7260	tr|A8B8I1|A8B8I1_DERFA	A8B8I1	Der f 5 allergen (Group 5 allergen)	0	Dermatophagoides farinae (American house dust mite)	76.515	132	1.4e-68
DERPT_G11175		DERPT_G7260	tr|A8B8I8|A8B8I8_DERFA	A8B8I8	Group 5 allergen	0	Dermatophagoides farinae (American house dust mite)	76.515	132	5.2e-68
DERPT_G10911		DERPT_G10997	sp|Q95PM9|KARG_PLOIN	Q95PM9	Arginine kinase (AK) (EC 2.7.3.3) (allergen Plo i 1)	ARGK	Plodia interpunctella (Indianmeal moth)	76.124	356	0
DERPT_G5958		DERPT_G7298	tr|A1KXG3|A1KXG3_DERFA	A1KXG3	Der f Mag 29 allergen	0	Dermatophagoides farinae (American house dust mite)	76.056	142	1.04e-51
DERPT_G10819		DERPT_G5267	tr|A5X5X4|A5X5X4_DERFA	A5X5X4	Allergen (Group 22 allergen Der f 22)	0	Dermatophagoides farinae (American house dust mite)	76.056	142	4.79e-81
DERPT_G8926		DERPT_G8047	tr|A7VKE0|A7VKE0_EUPSU	A7VKE0	Tropomyosin	Tm	Euphausia superba (Antarctic krill)	76.056	284	8.53e-147
DERPT_G10011		DERPT_G6942	sp|Q92260|HSP70_PENCI	Q92260	Heat shock 70 kDa protein (allergen Pen c 19) (Fragment)	HSP70	Penicillium citrinum	76.05	476	0
DERPT_G5816		DERPT_G10997	tr|G8XWV9|G8XWV9_BLAGE	G8XWV9	Arginine kinase	0	Blattella germanica (German cockroach) (Blatta germanica)	75.91	357	0
DERPT_G4415		DERPT_G8047	sp|P49455|TPM4_DROME	P49455	Tropomyosin-1, isoforms 33/34 (Tropomyosin II)	Tm1 TmII CG4898	Drosophila melanogaster (Fruit fly)	75.801	281	2.98e-130
DERPT_G6399		DERPT_G1407	tr|A1KXG2|A1KXG2_DERFA	A1KXG2	Peptidyl-prolyl cis-trans isomerase (PPIase) (EC 5.2.1.8)	0	Dermatophagoides farinae (American house dust mite)	75.776	161	1.24e-90
DERPT_G6916		DERPT_G7260	tr|A8B8J0|A8B8J0_DERFA	A8B8J0	Group 5 allergen	0	Dermatophagoides farinae (American house dust mite)	75.758	132	6.83e-68
DERPT_G8399		DERPT_G7260	tr|A8B8I4|A8B8I4_DERFA	A8B8I4	Group 5 allergen	0	Dermatophagoides farinae (American house dust mite)	75.758	132	6.83e-68
DERPT_G207		DERPT_G7260	tr|Q3LHF8|Q3LHF8_DERFA	Q3LHF8	Group 5 allergen	Der f 5	Dermatophagoides farinae (American house dust mite)	75.758	132	2.02e-67
DERPT_G6859		DERPT_G10997	tr|B9VAT1|B9VAT1_BLAGE	B9VAT1	Arginine kinase	0	Blattella germanica (German cockroach) (Blatta germanica)	75.63	357	0
DERPT_G8945		DERPT_G10997	tr|Q2HZF2|Q2HZF2_BLAGE	Q2HZF2	Arginine kinase (EC 2.7.3.3)	0	Blattella germanica (German cockroach) (Blatta germanica)	75.63	357	0
DERPT_G5741		DERPT_G4999	sp|Q92260|HSP70_PENCI	Q92260	Heat shock 70 kDa protein (allergen Pen c 19) (Fragment)	HSP70	Penicillium citrinum	75.63	476	0
DERPT_G9190		DERPT_G10997	tr|A1KY39|A1KY39_PERAM	A1KY39	Arginine kinase	Argk	Periplaneta americana (American cockroach) (Blatta americana)	75.63	357	0
DERPT_G7628		DERPT_G9299	tr|A0A088SAS1|A0A088SAS1_DERFA	A0A088SAS1	Der f 28 allergen	0	Dermatophagoides farinae (American house dust mite)	75.617	648	0
DERPT_G8785		DERPT_G10997	sp|P14208|KARG_HOMGA	P14208	Arginine kinase (AK) (EC 2.7.3.3)	0	Homarus gammarus (European lobster) (Homarus vulgaris)	75.562	356	0
DERPT_G10704		DERPT_G10997	tr|D3JUE7|D3JUE7_PERAM	D3JUE7	Arginine kinase	0	Periplaneta americana (American cockroach) (Blatta americana)	75.35	357	0
DERPT_G10515		DERPT_G1818	tr|C7C4X1|C7C4X1_WHEAT	C7C4X1	Glyceraldehyde-3-phosphate dehydrogenase (EC 1.2.1.-)	ga3pd	Triticum aestivum (Wheat)	75.294	85	2.88e-32
DERPT_G9219		DERPT_G59	sp|Q95PM9|KARG_PLOIN	Q95PM9	Arginine kinase (AK) (EC 2.7.3.3) (allergen Plo i 1)	ARGK	Plodia interpunctella (Indianmeal moth)	75.281	356	0
DERPT_G9738		DERPT_G8047	tr|Q058U3|Q058U3_DROME	Q058U3	IP16008p	CG4898-RF	Drosophila melanogaster (Fruit fly)	75.265	283	1.38e-131
DERPT_G1074		DERPT_G7260	tr|A1KXG5|A1KXG5_DERFA	A1KXG5	Der f 5 allergen	0	Dermatophagoides farinae (American house dust mite)	75.188	133	6.53e-65
DERPT_G919		DERPT_G9299	tr|A0A1B2YLJ2|A0A1B2YLJ2_TYRPU	A0A1B2YLJ2	Heat shock-like protein	0	Tyrophagus putrescentiae (Mold mite) (Acarus putrescentiae)	75.076	662	0
DERPT_G11967		DERPT_G10997	tr|B1A7S7|B1A7S7_PERAM	B1A7S7	Arginine kinase	0	Periplaneta americana (American cockroach) (Blatta americana)	75.07	357	0
DERPT_G11081		DERPT_G1362	tr|Q09KA1|Q09KA1_BLAGE	Q09KA1	Receptor for activated protein kinase C-like	RACK1	Blattella germanica (German cockroach) (Blatta germanica)	75	312	3.07e-177
DERPT_G5921		DERPT_G9013	sp|P56537|IF6_HUMAN	P56537	Eukaryotic translation initiation factor 6 (eIF-6) (B(2)GCN homolog) (B4 integrin interactor) (CAB) (p27(BBP))	EIF6 EIF3A ITGB4BP OK/SW-cl.27	Homo sapiens (Human)	74.797	246	1.06e-140
DERPT_G286		DERPT_G59	tr|B9VAT1|B9VAT1_BLAGE	B9VAT1	Arginine kinase	0	Blattella germanica (German cockroach) (Blatta germanica)	74.79	357	0
DERPT_G6647		DERPT_G59	tr|A1KY39|A1KY39_PERAM	A1KY39	Arginine kinase	Argk	Periplaneta americana (American cockroach) (Blatta americana)	74.79	357	0
		DERPT_G59	sp|P86699|KARG_CHIOP	P86699	Arginine kinase (AK) (EC 2.7.3.3) (allergen Chi o 3) (Fragments)	0	Chionoecetes opilio (Crab-beetle)	74.586	181	5.28e-93
		DERPT_G10997	sp|P86699|KARG_CHIOP	P86699	Arginine kinase (AK) (EC 2.7.3.3) (allergen Chi o 3) (Fragments)	0	Chionoecetes opilio (Crab-beetle)	74.586	181	2.07e-84
		DERPT_G59	tr|G8XWV9|G8XWV9_BLAGE	G8XWV9	Arginine kinase	0	Blattella germanica (German cockroach) (Blatta germanica)	74.51	357	0
		DERPT_G59	tr|D3JUE7|D3JUE7_PERAM	D3JUE7	Arginine kinase	0	Periplaneta americana (American cockroach) (Blatta americana)	74.51	357	0
		DERPT_G4295	tr|A1KXH5|A1KXH5_BLOTA	A1KXH5	Blo t 13 allergen	0	Blomia tropicalis (Mite)	74.419	129	1.37e-59
		DERPT_G59	tr|F5A6C6|F5A6C6_PROCL	F5A6C6	Arg kinase	0	Procambarus clarkii (Red swamp crayfish)	74.359	234	1.56e-131
		DERPT_G59	tr|K4PWX1|K4PWX1_BOMMO	K4PWX1	Arginine kinase isoform 2	AK	Bombyx mori (Silk moth)	74.346	382	0
		DERPT_G8047	sp|Q9NAS5|TPM_ANISI	Q9NAS5	Tropomyosin (allergen Ani s 3)	0	Anisakis simplex (Herring worm)	74.296	284	6.49e-133
		DERPT_G59	tr|B1A7S7|B1A7S7_PERAM	B1A7S7	Arginine kinase	0	Periplaneta americana (American cockroach) (Blatta americana)	74.23	357	0
		DERPT_G10997	tr|F5A6C6|F5A6C6_PROCL	F5A6C6	Arg kinase	0	Procambarus clarkii (Red swamp crayfish)	74.138	232	4e-124
		DERPT_G8792	tr|Q9BIX2|Q9BIX2_DERFA	Q9BIX2	Allergen Def f II (Fragment)	0	Dermatophagoides farinae (American house dust mite)	74.118	170	7.11e-88
		DERPT_G59	tr|Q2HZF2|Q2HZF2_BLAGE	Q2HZF2	Arginine kinase (EC 2.7.3.3)	0	Blattella germanica (German cockroach) (Blatta germanica)	73.95	357	0
		DERPT_G8047	tr|C0L3K2|C0L3K2_ASCLU	C0L3K2	Tropomyosin	0	Ascaris lumbricoides (Giant roundworm)	73.944	284	1.58e-131
		DERPT_G8792	tr|A7XXV2|A7XXV2_DERFA	A7XXV2	Der f 2 allergen	0	Dermatophagoides farinae (American house dust mite)	73.714	175	4.61e-90
		DERPT_G8047	tr|G4XTD3|G4XTD3_ANISI	G4XTD3	Tropomyosin	0	Anisakis simplex (Herring worm)	73.592	284	2.01e-130
		DERPT_G8047	tr|A8DKY0|A8DKY0_ASCLU	A8DKY0	Tropomyosin (Fragment)	0	Ascaris lumbricoides (Giant roundworm)	73.592	284	9.43e-131
		DERPT_G7750	sp|P40918|HSP70_DAVTA	P40918	Heat shock 70 kDa protein (Allergen Cla h IV) (allergen Cla h 4)	HSP70	Davidiella tassiana (Mycosphaerella tassiana) (Cladosporium herbarum)	73.312	622	0
		DERPT_G1818	tr|B8XPP1|B8XPP1_ASPVE	B8XPP1	Glyceraldehyde-3-phosphate dehydrogenase (Fragment)	GAPDH	Aspergillus versicolor	73.171	82	2.09e-31
		DERPT_G1818	tr|B8XPP0|B8XPP0_ASPVE	B8XPP0	Glyceraldehyde-3-phosphate dehydrogenase (Fragment)	GAPDH	Aspergillus versicolor	73.171	82	2.74e-31
		DERPT_G12026	tr|Q1KN82|Q1KN82_OREMO	Q1KN82	Enolase 1 alpha-like (Fragment)	0	Oreochromis mossambicus (Mozambique tilapia) (Tilapia mossambica)	72.965	344	0
		DERPT_G8047	tr|C4WTU8|C4WTU8_ACYPI	C4WTU8	Uncharacterized protein	0	Acyrthosiphon pisum (Pea aphid)	72.581	186	4.8e-77
		DERPT_G8047	tr|Q8IGY1|Q8IGY1_DROME	Q8IGY1	RE08101p (Tropomyosin 1, isoform E)	Tm1 10 1305 2299 BcDNA:GH09289 BcDNA:LD37158 BcDNA:SD21996 chr3R:11122272..11122408 cTM cTm cTmII Dm Tm1 Dm TmH33 Dm TmH34 Dmel\CG4898 DmTm1 l(3)02299 l(3)S130510 l(3)s2958 mTmII PmI region 3 TM Tm TM1 tm1 TmH TmH-33 TmH-34 TmH33 TmH34 TMII TmII tmII Tmr33 Tmr34 TnH TnH-33 TnH-34 tropomyosin CG4898 Dmel_CG4898	Drosophila melanogaster (Fruit fly)	72.532	233	2.16e-92
		DERPT_G10535	sp|P46419|GSTM1_DERPT	P46419	Glutathione S-transferase (EC 2.5.1.18) (GST class-mu) (Major allergen Der p 8) (P dp 15) (allergen Der p 8)	0	Dermatophagoides pteronyssinus (European house dust mite)	72.477	218	1.92e-122
		DERPT_G10534	tr|Q2YFE4|Q2YFE4_DERPT	Q2YFE4	Glutathione transferase mu class Dp7002H05	0	Dermatophagoides pteronyssinus (European house dust mite)	72.477	218	1.34e-123
		DERPT_G10535	tr|Q2YFE5|Q2YFE5_DERPT	Q2YFE5	Glutathione transferase mu class Dp7019C10	0	Dermatophagoides pteronyssinus (European house dust mite)	72.477	218	1.43e-123
		DERPT_G7259	tr|A8B8G7|A8B8G7_DERFA	A8B8G7	Group 21 allergen	0	Dermatophagoides farinae (American house dust mite)	72.464	138	8.05e-67
		DERPT_G9299	sp|Q92260|HSP70_PENCI	Q92260	Heat shock 70 kDa protein (allergen Pen c 19) (Fragment)	HSP70	Penicillium citrinum	72.443	479	0
		DERPT_G5853	tr|Q1HR69|Q1HR69_AEDAE	Q1HR69	AAEL017349-PA (Heat shock cognate 70)	23687769 AaeL_AAEL017349	Aedes aegypti (Yellowfever mosquito) (Culex aegypti)	72.436	156	2.38e-72
		DERPT_G6942	sp|P40918|HSP70_DAVTA	P40918	Heat shock 70 kDa protein (Allergen Cla h IV) (allergen Cla h 4)	HSP70	Davidiella tassiana (Mycosphaerella tassiana) (Cladosporium herbarum)	72.347	622	0
		DERPT_G7750	tr|L7V065|L7V065_DERFA	L7V065	Heat shock protein 70	0	Dermatophagoides farinae (American house dust mite)	72.289	581	0
		DERPT_G8047	tr|Q6LEH1|Q6LEH1_DROME	Q6LEH1	Uncharacterized protein (Fragment)	Tm1 CG4898	Drosophila melanogaster (Fruit fly)	72.222	270	2.8e-112
		DERPT_G8047	tr|Q716X8|Q716X8_HETGL	Q716X8	Tropomyosin	trp1	Heterodera glycines (Soybean cyst nematode worm)	72.183	284	1.1e-122
		DERPT_G8047	tr|B4LZY4|B4LZY4_DROVI	B4LZY4	Uncharacterized protein, isoform L	Dvir\GJ23210 Dvir_GJ23210 GJ23210	Drosophila virilis (Fruit fly)	72.103	233	2.23e-91
		DERPT_G7259	tr|A8B8F7|A8B8F7_DERFA	A8B8F7	Group 21 allergen	0	Dermatophagoides farinae (American house dust mite)	71.739	138	3.35e-66
		DERPT_G7259	tr|A8B8H5|A8B8H5_DERFA	A8B8H5	Group 21 allergen	0	Dermatophagoides farinae (American house dust mite)	71.739	138	5.24e-66
		DERPT_G7259	tr|A8B8H0|A8B8H0_DERFA	A8B8H0	Group 21 allergen	0	Dermatophagoides farinae (American house dust mite)	71.739	138	5.42e-66
		DERPT_G7259	tr|A8B8G4|A8B8G4_DERFA	A8B8G4	Group 21 allergen	0	Dermatophagoides farinae (American house dust mite)	71.739	138	7.05e-66
		DERPT_G7259	tr|A8B8F3|A8B8F3_DERFA	A8B8F3	Group 21 allergen	0	Dermatophagoides farinae (American house dust mite)	71.739	138	1.22e-65
		DERPT_G9486	tr|Q1A7B1|Q1A7B1_BLAGE	Q1A7B1	Allergen Bla g 6.0301	0	Blattella germanica (German cockroach) (Blatta germanica)	71.622	148	2.27e-75
		DERPT_G12026	tr|B5X1B5|B5X1B5_SALSA	B5X1B5	Alpha-enolase	ENOA enoa	Salmo salar (Atlantic salmon)	71.594	433	0
		DERPT_G12026	tr|F1MB08|F1MB08_BOVIN	F1MB08	Alpha-enolase	ENO1	Bos taurus (Bovine)	71.363	433	0
		DERPT_G12026	sp|B5DGQ7|ENOB_SALSA	B5DGQ7	Beta-enolase (EC 4.2.1.11) (2-phospho-D-glycerate hydro-lyase) (Enolase 3) (Muscle-specific enolase) (MSE) (Skeletal muscle enolase) (allergen Sal s 2.0101)	ENO3	Salmo salar (Atlantic salmon)	71.296	432	0
		DERPT_G8047	tr|B4K5U5|B4K5U5_DROMO	B4K5U5	Uncharacterized protein, isoform P	Dmoj\GI22927 Dmoj_GI22927 GI22927	Drosophila mojavensis (Fruit fly)	71.245	233	2.4e-90
		DERPT_G8047	tr|Q6NN28|Q6NN28_DROME	Q6NN28	RE21974p (Tropomyosin 1, isoform N)	Tm1 10 1305 2299 BcDNA:GH09289 BcDNA:LD37158 BcDNA:SD21996 chr3R:11122272..11122408 cTM cTm cTmII Dm Tm1 Dm TmH33 Dm TmH34 Dmel\CG4898 DmTm1 l(3)02299 l(3)S130510 l(3)s2958 mTmII PmI region 3 TM Tm TM1 tm1 TmH TmH-33 TmH-34 TmH33 TmH34 TMII TmII tmII Tmr33 Tmr34 TnH TnH-33 TnH-34 tropomyosin CG4898 Dmel_CG4898	Drosophila melanogaster (Fruit fly)	71.174	281	5.03e-122
		DERPT_G12026	sp|Q9XSJ4|ENOA_BOVIN	Q9XSJ4	Alpha-enolase (EC 4.2.1.11) (2-phospho-D-glycerate hydro-lyase) (Enolase 1) (HAP47) (Non-neural enolase) (NNE) (Phosphopyruvate hydratase)	ENO1	Bos taurus (Bovine)	71.132	433	0
		DERPT_G7259	tr|B2GM84|B2GM84_DERFA	B2GM84	Allergen Der f 21 (Der f 5.02 allergen)	0	Dermatophagoides farinae (American house dust mite)	71.014	138	2.18e-65
		DERPT_G4999	sp|P40918|HSP70_DAVTA	P40918	Heat shock 70 kDa protein (Allergen Cla h IV) (allergen Cla h 4)	HSP70	Davidiella tassiana (Mycosphaerella tassiana) (Cladosporium herbarum)	70.994	624	0
		DERPT_G12026	sp|Q3ZC09|ENOB_BOVIN	Q3ZC09	Beta-enolase (EC 4.2.1.11) (2-phospho-D-glycerate hydro-lyase) (Enolase 3) (Muscle-specific enolase) (MSE) (Skeletal muscle enolase)	ENO3	Bos taurus (Bovine)	70.833	432	0
		DERPT_G8047	tr|B4NIS7|B4NIS7_DROWI	B4NIS7	Uncharacterized protein, isoform N	Dwil\GK13796 Dwil_GK13796 GK13796	Drosophila willistoni (Fruit fly)	70.763	236	4.27e-91
		DERPT_G12026	tr|I0J1J2|I0J1J2_SALSA	I0J1J2	Enolase	eno	Salmo salar (Atlantic salmon)	70.67	433	0
		DERPT_G9486	tr|Q1M0Y3|Q1M0Y3_PERAM	Q1M0Y3	Per a 6 allergen	0	Periplaneta americana (American cockroach) (Blatta americana)	70.667	150	1.19e-73
		DERPT_G359	tr|A0A023NMA7|A0A023NMA7_DERFA	A0A023NMA7	Alpha-amylase (EC 3.2.1.1)	0	Dermatophagoides farinae (American house dust mite)	70.565	513	0
		DERPT_G12026	tr|C0H878|C0H878_SALSA	C0H878	Alpha-enolase	ENOA	Salmo salar (Atlantic salmon)	70.439	433	0
		DERPT_G6942	tr|L7V065|L7V065_DERFA	L7V065	Heat shock protein 70	0	Dermatophagoides farinae (American house dust mite)	70.383	574	0
		DERPT_G359	tr|A0A0C4Y3A5|A0A0C4Y3A5_DERFA	A0A0C4Y3A5	Alpha-amylase (EC 3.2.1.1)	Der f4	Dermatophagoides farinae (American house dust mite)	70.37	513	0
		DERPT_G359	tr|A0A089FNX3|A0A089FNX3_DERFA	A0A089FNX3	Alpha-amylase (EC 3.2.1.1)	Der_f_4.0101	Dermatophagoides farinae (American house dust mite)	70.37	513	0
		DERPT_G5851	tr|L7V065|L7V065_DERFA	L7V065	Heat shock protein 70	0	Dermatophagoides farinae (American house dust mite)	70.37	108	1.09e-45
		DERPT_G12026	sp|I0J1J1|ENOA_THUAL	I0J1J1	Alpha-enolase (EC 4.2.1.11) (2-phospho-D-glycerate hydro-lyase) (Enolase 1) (allergen Thu a 2.0101)	ENO1	Thunnus albacares (Yellowfin tuna) (Neothunnus macropterus)	70.208	433	0
		DERPT_G359	tr|A0A089FNX9|A0A089FNX9_DERFA	A0A089FNX9	Alpha-amylase (EC 3.2.1.1)	Der_f_4.0106	Dermatophagoides farinae (American house dust mite)	70.175	513	0
		DERPT_G359	tr|A0A089FQJ1|A0A089FQJ1_DERFA	A0A089FQJ1	Alpha-amylase (EC 3.2.1.1)	Der_f_4.0102	Dermatophagoides farinae (American house dust mite)	70.175	513	0
		DERPT_G359	tr|A0A089FLV3|A0A089FLV3_DERFA	A0A089FLV3	Alpha-amylase (EC 3.2.1.1)	Der_f_4.0105	Dermatophagoides farinae (American house dust mite)	70.175	513	0
		DERPT_G359	tr|A0A089FQJ4|A0A089FQJ4_DERFA	A0A089FQJ4	Alpha-amylase (EC 3.2.1.1)	Der_f_4.0107	Dermatophagoides farinae (American house dust mite)	70.175	513	0
		DERPT_G359	tr|A0A089GRL0|A0A089GRL0_DERFA	A0A089GRL0	Alpha-amylase (EC 3.2.1.1)	Der_f_4.0103	Dermatophagoides farinae (American house dust mite)	70.175	513	0
		DERPT_G359	tr|A0A089FQ17|A0A089FQ17_DERFA	A0A089FQ17	Alpha-amylase (EC 3.2.1.1)	Der_f_4.0104	Dermatophagoides farinae (American house dust mite)	70.175	513	0
		DERPT_G359	tr|A0A089GRL4|A0A089GRL4_DERFA	A0A089GRL4	Alpha-amylase (EC 3.2.1.1)	Der_f_4.0108	Dermatophagoides farinae (American house dust mite)	70.175	513	0
		DERPT_G8859	tr|Q8MWR5|Q8MWR5_DERPT	Q8MWR5	Serine protease	0	Dermatophagoides pteronyssinus (European house dust mite)	70.115	261	7.22e-121
		DERPT_G4999	tr|L7V065|L7V065_DERFA	L7V065	Heat shock protein 70	0	Dermatophagoides farinae (American house dust mite)	70.052	581	0
		DERPT_G2884	sp|Q92260|HSP70_PENCI	Q92260	Heat shock 70 kDa protein (allergen Pen c 19) (Fragment)	HSP70	Penicillium citrinum	70.021	477	0
		DERPT_G7298	tr|A0A088SAS1|A0A088SAS1_DERFA	A0A088SAS1	Der f 28 allergen	0	Dermatophagoides farinae (American house dust mite)	69.954	659	0
		DERPT_G12026	tr|B5X3H5|B5X3H5_SALSA	B5X3H5	Gamma-enolase	ENOG enog	Salmo salar (Atlantic salmon)	69.907	432	0
		DERPT_G10534	tr|L7V2G7|L7V2G7_DERFA	L7V2G7	Glutathione S-transferase (EC 2.5.1.18) (Fragment)	0	Dermatophagoides farinae (American house dust mite)	69.849	199	5.42e-110
		DERPT_G9299	sp|P40918|HSP70_DAVTA	P40918	Heat shock 70 kDa protein (Allergen Cla h IV) (allergen Cla h 4)	HSP70	Davidiella tassiana (Mycosphaerella tassiana) (Cladosporium herbarum)	69.579	618	0
		DERPT_G9486	tr|Q1A7B3|Q1A7B3_BLAGE	Q1A7B3	Allergen Bla g 6.0101	0	Blattella germanica (German cockroach) (Blatta germanica)	69.536	151	7.91e-73
		DERPT_G10356	tr|Q1M0Y2|Q1M0Y2_BLOTA	Q1M0Y2	Blo t allergen	0	Blomia tropicalis (Mite)	69.474	380	0
		DERPT_G10356	tr|Q1M0Y1|Q1M0Y1_BLOTA	Q1M0Y1	Blo t allergen isoform 2	0	Blomia tropicalis (Mite)	69.211	380	0
		DERPT_G4831	tr|A0A1B2H9Q5|A0A1B2H9Q5_AMBAR	A0A1B2H9Q5	Enolase 2	0	Ambrosia artemisiifolia (Short ragweed)	69.161	441	0
		DERPT_G2884	tr|A0A172LRG8|A0A172LRG8_TYRPU	A0A172LRG8	Heat shock protein	hsp70-1	Tyrophagus putrescentiae (Mold mite) (Acarus putrescentiae)	69.079	608	0
		DERPT_G8047	tr|B1PT24|B1PT24_ARTSF	B1PT24	Tropomyosin (Fragment)	0	Artemia franciscana (Brine shrimp) (Artemia sanfranciscana)	69.072	97	3.44e-40
		DERPT_G359	tr|Q9Y196|Q9Y196_EURMA	Q9Y196	Alpha-amylase (EC 3.2.1.1)	group 4 allergen	Euroglyphus maynei (Mayne's house dust mite)	69.006	513	0
		DERPT_G6990	sp|Q5E956|TPIS_BOVIN	Q5E956	Triosephosphate isomerase (TIM) (EC 5.3.1.1) (Triose-phosphate isomerase)	TPI1	Bos taurus (Bovine)	68.98	245	7.29e-126
		DERPT_G6409	tr|Q71EE1|Q71EE1_HEVBR	Q71EE1	Heat shock protein	0	Hevea brasiliensis (Para rubber tree) (Siphonia brasiliensis)	68.942	718	0
		DERPT_G10061	tr|A0A1B2YLJ7|A0A1B2YLJ7_TYRPU	A0A1B2YLJ7	Aldehyde dehydrogenase-like protein	0	Tyrophagus putrescentiae (Mold mite) (Acarus putrescentiae)	68.894	479	0
		DERPT_G9486	tr|Q1A7B2|Q1A7B2_BLAGE	Q1A7B2	Allergen Bla g 6.0201	0	Blattella germanica (German cockroach) (Blatta germanica)	68.874	151	1.47e-70
		DERPT_G5877	tr|Q9FSY7|Q9FSY7_CORAV	Q9FSY7	Putative luminal binding protein	BiP	Corylus avellana (European hazel) (Corylus maxima)	68.839	629	0
		DERPT_G359	tr|Q9Y197|Q9Y197_DERPT	Q9Y197	Alpha-amylase (EC 3.2.1.1) (Fragment)	group 4 allergen	Dermatophagoides pteronyssinus (European house dust mite)	68.824	510	0
		DERPT_G8047	tr|Q8IGY1|Q8IGY1_DROME	Q8IGY1	RE08101p (Tropomyosin 1, isoform E)	Tm1 10 1305 2299 BcDNA:GH09289 BcDNA:LD37158 BcDNA:SD21996 chr3R:11122272..11122408 cTM cTm cTmII Dm Tm1 Dm TmH33 Dm TmH34 Dmel\CG4898 DmTm1 l(3)02299 l(3)S130510 l(3)s2958 mTmII PmI region 3 TM Tm TM1 tm1 TmH TmH-33 TmH-34 TmH33 TmH34 TMII TmII tmII Tmr33 Tmr34 TnH TnH-33 TnH-34 tropomyosin CG4898 Dmel_CG4898	Drosophila melanogaster (Fruit fly)	68.75	80	1.14e-26
		DERPT_G8047	tr|B3MX81|B3MX81_DROAN	B3MX81	Uncharacterized protein, isoform M	Dana\GF11453 Dana_GF11453 GF11453	Drosophila ananassae (Fruit fly)	68.67	233	3.3e-84
		DERPT_G3392	tr|B8XPP0|B8XPP0_ASPVE	B8XPP0	Glyceraldehyde-3-phosphate dehydrogenase (Fragment)	GAPDH	Aspergillus versicolor	68.649	185	6.74e-88
		DERPT_G8246	tr|M1RIR6|M1RIR6_TYRPU	M1RIR6	Tyr p 8 allergen	0	Tyrophagus putrescentiae (Mold mite) (Acarus putrescentiae)	68.636	220	3.02e-112
		DERPT_G5851	tr|A0A1B2YLJ2|A0A1B2YLJ2_TYRPU	A0A1B2YLJ2	Heat shock-like protein	0	Tyrophagus putrescentiae (Mold mite) (Acarus putrescentiae)	68.627	102	2.94e-43
		DERPT_G4831	tr|A0A1B2H9Q1|A0A1B2H9Q1_AMBAR	A0A1B2H9Q1	Enolase 1	0	Ambrosia artemisiifolia (Short ragweed)	68.409	421	0
		DERPT_G12026	sp|P07322|ENOB_CHICK	P07322	Beta-enolase (EC 4.2.1.11) (2-phospho-D-glycerate hydro-lyase) (Phosphopyruvate hydratase)	ENO3	Gallus gallus (Chicken)	68.287	432	0
		DERPT_G5156	tr|A0A1B2YLJ7|A0A1B2YLJ7_TYRPU	A0A1B2YLJ7	Aldehyde dehydrogenase-like protein	0	Tyrophagus putrescentiae (Mold mite) (Acarus putrescentiae)	68.116	483	0
		DERPT_G3392	tr|B8XPP1|B8XPP1_ASPVE	B8XPP1	Glyceraldehyde-3-phosphate dehydrogenase (Fragment)	GAPDH	Aspergillus versicolor	68.108	185	2.87e-87
		DERPT_G6990	tr|D7F1Q0|D7F1Q0_CRACN	D7F1Q0	Triosephosphate isomerase (EC 5.3.1.1)	0	Crangon crangon (Brown shrimp)	68.033	244	1.81e-128
		DERPT_G1473	sp|Q8NKF4|RL3_ASPFU	Q8NKF4	60S ribosomal protein L3 (allergen Asp f 23)	rpl3 AFUA_2G11850	Neosartorya fumigata (strain ATCC MYA-4609 / Af293 / CBS 101355 / FGSC A1100) (Aspergillus fumigatus)	68.02	394	0
		DERPT_G1473	tr|B0XSL2|B0XSL2_ASPFC	B0XSL2	60S ribosomal protein L3	AFUB_027590	Neosartorya fumigata (strain CEA10 / CBS 144.89 / FGSC A1163) (Aspergillus fumigatus)	68.02	394	0
		DERPT_G9923	sp|P0C1H7|PPIA1_RHIO9	P0C1H7	Peptidyl-prolyl cis-trans isomerase A1 (PPIase A1) (EC 5.2.1.8) (Cyclophilin A1) (Cyclosporin A-binding protein) (Rotamase A1)	cyp2 RO3G_12864	Rhizopus delemar (strain RA 99-880 / ATCC MYA-4621 / FGSC 9543 / NRRL 43880) (Mucormycosis agent) (Rhizopus arrhizus var. delemar)	67.935	184	1.35e-90
		DERPT_G9923	tr|A0A0S1TLZ7|A0A0S1TLZ7_RHIOR	A0A0S1TLZ7	Peptidyl-prolyl cis-trans isomerase (PPIase) (EC 5.2.1.8)	0	Rhizopus oryzae (Mucormycosis agent) (Rhizopus arrhizus var. delemar)	67.935	184	1.35e-90
		DERPT_G360	tr|A1KXI2|A1KXI2_BLOTA	A1KXI2	Alpha-amylase (EC 3.2.1.1)	0	Blomia tropicalis (Mite)	67.921	505	0
		DERPT_G6990	tr|Q09KA2|Q09KA2_BLAGE	Q09KA2	Triosephosphate isomerase (EC 5.3.1.1)	tpi	Blattella germanica (German cockroach) (Blatta germanica)	67.886	246	2.24e-131
		DERPT_G3794	tr|Q5ZMU3|Q5ZMU3_CHICK	Q5ZMU3	Glucose-6-phosphate isomerase (EC 5.3.1.9)	RCJMB04_1c14	Gallus gallus (Chicken)	67.883	548	0
		DERPT_G6208	tr|Q4WJK8|Q4WJK8_ASPFU	Q4WJK8	40S ribosomal protein S3, putative	AFUA_1G05630	Neosartorya fumigata (strain ATCC MYA-4609 / Af293 / CBS 101355 / FGSC A1100) (Aspergillus fumigatus)	67.873	221	2.21e-108
		DERPT_G6208	tr|B0XP55|B0XP55_ASPFC	B0XP55	40S ribosomal protein S3, putative	AFUB_006000	Neosartorya fumigata (strain CEA10 / CBS 144.89 / FGSC A1163) (Aspergillus fumigatus)	67.873	221	2.21e-108
		DERPT_G2884	tr|A0A1B2YLJ2|A0A1B2YLJ2_TYRPU	A0A1B2YLJ2	Heat shock-like protein	0	Tyrophagus putrescentiae (Mold mite) (Acarus putrescentiae)	67.791	652	0
		DERPT_G8246	sp|P46419|GSTM1_DERPT	P46419	Glutathione S-transferase (EC 2.5.1.18) (GST class-mu) (Major allergen Der p 8) (P dp 15) (allergen Der p 8)	0	Dermatophagoides pteronyssinus (European house dust mite)	67.742	217	6.56e-116
		DERPT_G6942	tr|A1KXG3|A1KXG3_DERFA	A1KXG3	Der f Mag 29 allergen	0	Dermatophagoides farinae (American house dust mite)	67.708	96	1.26e-40
		DERPT_G6942	sp|P39674|MAG29_DERFA	P39674	Allergen MAG29 (Fragment)	MAG29	Dermatophagoides farinae (American house dust mite)	67.647	102	3.22e-44
		DERPT_G5851	tr|A0A088SAS1|A0A088SAS1_DERFA	A0A088SAS1	Der f 28 allergen	0	Dermatophagoides farinae (American house dust mite)	67.647	102	1.77e-43
		DERPT_G8047	tr|B7ZGK8|B7ZGK8_9HEMI	B7ZGK8	Tropomyosin 2	tm2	Lethocerus indicus	67.606	284	3.2e-117
		DERPT_G8047	tr|F6JYD0|F6JYD0_SEPOF	F6JYD0	Tropomyosin (Fragment)	0	Sepia officinalis (Common cuttlefish)	67.532	231	3.16e-87
		DERPT_G7	tr|Q71EE1|Q71EE1_HEVBR	Q71EE1	Heat shock protein	0	Hevea brasiliensis (Para rubber tree) (Siphonia brasiliensis)	67.353	729	0
		DERPT_G4831	sp|Q9LEJ0|ENO1_HEVBR	Q9LEJ0	Enolase 1 (EC 4.2.1.11) (2-phospho-D-glycerate hydro-lyase 1) (2-phosphoglycerate dehydratase 1) (allergen Hev b 9)	ENO1	Hevea brasiliensis (Para rubber tree) (Siphonia brasiliensis)	67.277	437	0
		DERPT_G8047	tr|B4NIS8|B4NIS8_DROWI	B4NIS8	Uncharacterized protein, isoform A	Dwil\GK13797 Dwil_GK13797 GK13797	Drosophila willistoni (Fruit fly)	67.254	284	4.75e-122
		DERPT_G3392	tr|C7C4X1|C7C4X1_WHEAT	C7C4X1	Glyceraldehyde-3-phosphate dehydrogenase (EC 1.2.1.-)	ga3pd	Triticum aestivum (Wheat)	67.169	332	3.27e-160
		DERPT_G1407	tr|O93970|O93970_MALSM	O93970	Peptidyl-prolyl cis-trans isomerase (PPIase) (EC 5.2.1.8)	Mal s 6	Malassezia sympodialis (Atopic eczema-associated yeast)	67.089	158	1.71e-72
		DERPT_G4831	sp|Q9LEI9|ENO2_HEVBR	Q9LEI9	Enolase 2 (EC 4.2.1.11) (2-phospho-D-glycerate hydro-lyase 2) (2-phosphoglycerate dehydratase 2) (allergen Hev b 9)	ENO2	Hevea brasiliensis (Para rubber tree) (Siphonia brasiliensis)	67.048	437	0
		DERPT_G6423	sp|Q96VP3|CYC_COCLU	Q96VP3	Cytochrome c	0	Cochliobolus lunatus (Filamentous fungus) (Curvularia lunata)	66.99	103	8.37e-49
		DERPT_G8246	tr|Q2YFE5|Q2YFE5_DERPT	Q2YFE5	Glutathione transferase mu class Dp7019C10	0	Dermatophagoides pteronyssinus (European house dust mite)	66.972	218	4.29e-117
		DERPT_G10534	tr|M1RIR6|M1RIR6_TYRPU	M1RIR6	Tyr p 8 allergen	0	Tyrophagus putrescentiae (Mold mite) (Acarus putrescentiae)	66.972	218	1.91e-112
		DERPT_G8047	tr|E2C127|E2C127_HARSA	E2C127	Tropomyosin-1	EAI_07537	Harpegnathos saltator (Jerdon's jumping ant)	66.901	284	4.43e-114
		DERPT_G1407	tr|Q1RQJ2|Q1RQJ2_ASPFM	Q1RQJ2	Peptidyl-prolyl cis-trans isomerase (PPIase) (EC 5.2.1.8)	asp f 27 CDV57_00677	Neosartorya fumigata (Aspergillus fumigatus)	66.875	160	1.43e-75
		DERPT_G1407	tr|Q4WWX5|Q4WWX5_ASPFU	Q4WWX5	Peptidyl-prolyl cis-trans isomerase (PPIase) (EC 5.2.1.8)	AFUA_3G07430	Neosartorya fumigata (strain ATCC MYA-4609 / Af293 / CBS 101355 / FGSC A1100) (Aspergillus fumigatus)	66.875	160	1.43e-75
		DERPT_G1407	tr|B0XYP8|B0XYP8_ASPFC	B0XYP8	Peptidyl-prolyl cis-trans isomerase (PPIase) (EC 5.2.1.8)	AFUB_041650	Neosartorya fumigata (strain CEA10 / CBS 144.89 / FGSC A1163) (Aspergillus fumigatus)	66.875	160	1.43e-75
		DERPT_G1407	sp|P0C1H7|PPIA1_RHIO9	P0C1H7	Peptidyl-prolyl cis-trans isomerase A1 (PPIase A1) (EC 5.2.1.8) (Cyclophilin A1) (Cyclosporin A-binding protein) (Rotamase A1)	cyp2 RO3G_12864	Rhizopus delemar (strain RA 99-880 / ATCC MYA-4621 / FGSC 9543 / NRRL 43880) (Mucormycosis agent) (Rhizopus arrhizus var. delemar)	66.871	163	2e-81
		DERPT_G1407	tr|A0A0S1TLZ7|A0A0S1TLZ7_RHIOR	A0A0S1TLZ7	Peptidyl-prolyl cis-trans isomerase (PPIase) (EC 5.2.1.8)	0	Rhizopus oryzae (Mucormycosis agent) (Rhizopus arrhizus var. delemar)	66.871	163	2e-81
		DERPT_G12026	sp|P00924|ENO1_YEAST	P00924	Enolase 1 (EC 4.2.1.11) (2-phospho-D-glycerate hydro-lyase 1) (2-phosphoglycerate dehydratase 1)	ENO1 ENOA HSP48 YGR254W G9160	Saccharomyces cerevisiae (strain ATCC 204508 / S288c) (Baker's yeast)	66.744	433	0
		DERPT_G5851	sp|P40918|HSP70_DAVTA	P40918	Heat shock 70 kDa protein (Allergen Cla h IV) (allergen Cla h 4)	HSP70	Davidiella tassiana (Mycosphaerella tassiana) (Cladosporium herbarum)	66.667	108	4e-44
		DERPT_G4831	tr|Q7XAS6|Q7XAS6_CYNDA	Q7XAS6	Pollen 2-phosphoglycerate dehydrogenase 2	0	Cynodon dactylon (Bermuda grass) (Panicum dactylon)	66.591	440	0
		DERPT_G4831	sp|P42895|ENO2_MAIZE	P42895	Enolase 2 (EC 4.2.1.11) (2-phospho-D-glycerate hydro-lyase 2) (2-phosphoglycerate dehydratase 2)	ENO2	Zea mays (Maize)	66.591	440	0
		DERPT_G12026	sp|P30575|ENO1_CANAL	P30575	Enolase 1 (EC 4.2.1.11) (2-phospho-D-glycerate hydro-lyase) (2-phosphoglycerate dehydratase)	ENO1 CAALFM_C108500CA CaO19.395 CaO19.8025	Candida albicans (strain SC5314 / ATCC MYA-2876) (Yeast)	66.59	434	0
		DERPT_G12026	tr|C4YDI1|C4YDI1_CANAW	C4YDI1	Enolase	CAWG_00576	Candida albicans (strain WO-1) (Yeast)	66.59	434	0
		DERPT_G9299	tr|L7V065|L7V065_DERFA	L7V065	Heat shock protein 70	0	Dermatophagoides farinae (American house dust mite)	66.552	583	0
		DERPT_G8047	tr|B4JGD5|B4JGD5_DROGR	B4JGD5	GH18858	Dgri\GH18858 Dgri_GH18858 GH18858	Drosophila grimshawi (Hawaiian fruit fly) (Idiomyia grimshawi)	66.549	284	6.72e-120
		DERPT_G8047	tr|H1UUJ7|H1UUJ7_DROME	H1UUJ7	FI17819p1	Tm2-RC	Drosophila melanogaster (Fruit fly)	66.549	284	1.1e-119
		DERPT_G8047	sp|P09491|TPM2_DROME	P09491	Tropomyosin-2 (Tropomyosin I)	Tm2 TmI CG4843	Drosophila melanogaster (Fruit fly)	66.549	284	1.1e-119
		DERPT_G8047	tr|B4HDY5|B4HDY5_DROSE	B4HDY5	GM24216	Dsec\GM24216 Dsec_GM24216 GM24216	Drosophila sechellia (Fruit fly)	66.549	284	1.1e-119
		DERPT_G12026	tr|C8Z9E6|C8Z9E6_YEAS8	C8Z9E6	Eno1p	EC1118_1G1_5908g	Saccharomyces cerevisiae (strain Lalvin EC1118 / Prise de mousse) (Baker's yeast)	66.513	433	0
		DERPT_G12026	tr|A6ZUR2|A6ZUR2_YEAS7	A6ZUR2	Enolase	ENO1 SCY_2145	Saccharomyces cerevisiae (strain YJM789) (Baker's yeast)	66.513	433	0
		DERPT_G9923	sp|P22011|PPIA_CANAL	P22011	Peptidyl-prolyl cis-trans isomerase (PPIase) (EC 5.2.1.8) (Cyclophilin) (CPH) (Cyclosporin A-binding protein) (Rotamase)	CYP1 CAALFM_C702380CA CaJ7.0279 CaO19.13826 CaO19.6472	Candida albicans (strain SC5314 / ATCC MYA-2876) (Yeast)	66.48	179	1.32e-81
		DERPT_G4895	tr|L7UZ91|L7UZ91_DERFA	L7UZ91	Ferritin (EC 1.16.3.1)	0	Dermatophagoides farinae (American house dust mite)	66.467	167	1.04e-80
		DERPT_G7116	sp|Q13765|NACA_HUMAN	Q13765	Nascent polypeptide-associated complex subunit alpha (NAC-alpha) (Alpha-NAC) (allergen Hom s 2)	NACA HSD48	Homo sapiens (Human)	66.463	164	6.76e-65
		DERPT_G5877	tr|A0A172LRG8|A0A172LRG8_TYRPU	A0A172LRG8	Heat shock protein	hsp70-1	Tyrophagus putrescentiae (Mold mite) (Acarus putrescentiae)	66.227	607	0
		DERPT_G8047	tr|J9JLA2|J9JLA2_ACYPI	J9JLA2	Uncharacterized protein	0	Acyrthosiphon pisum (Pea aphid)	66.197	284	3.26e-115
		DERPT_G8047	sp|Q1HPU0|TPM1_BOMMO	Q1HPU0	Tropomyosin-1	0	Bombyx mori (Silk moth)	66.197	284	1.36e-111
		DERPT_G1407	tr|M5EM05|M5EM05_MALS4	M5EM05	Peptidyl-prolyl cis-trans isomerase (PPIase) (EC 5.2.1.8)	Mala s 6 MSY001_1373	Malassezia sympodialis (strain ATCC 42132) (Atopic eczema-associated yeast)	66.049	162	4.27e-73
		DERPT_G2884	sp|P40918|HSP70_DAVTA	P40918	Heat shock 70 kDa protein (Allergen Cla h IV) (allergen Cla h 4)	HSP70	Davidiella tassiana (Mycosphaerella tassiana) (Cladosporium herbarum)	66.044	642	0
		DERPT_G749	tr|C0H9I1|C0H9I1_SALSA	C0H9I1	Fructose-bisphosphate aldolase (EC 4.1.2.13)	ALDOA aldoa LOC106583908	Salmo salar (Atlantic salmon)	66.017	359	3.07e-173
		DERPT_G2884	tr|A0A088SAS1|A0A088SAS1_DERFA	A0A088SAS1	Der f 28 allergen	0	Dermatophagoides farinae (American house dust mite)	65.944	646	0
		DERPT_G8047	tr|E5L9W7|E5L9W7_BACOL	E5L9W7	Uncharacterized protein (Fragment)	0	Bactrocera oleae (Olive fruit fly) (Dacus oleae)	65.899	217	2.87e-86
		DERPT_G12026	sp|Q870B9|ENO_RHOMI	Q870B9	Enolase (EC 4.2.1.11) (2-phospho-D-glycerate hydro-lyase) (2-phosphoglycerate dehydratase) (allergen Rho m 1)	ENO	Rhodotorula mucilaginosa (Yeast) (Rhodotorula rubra)	65.899	434	0
		DERPT_G4999	tr|Q9FSY7|Q9FSY7_CORAV	Q9FSY7	Putative luminal binding protein	BiP	Corylus avellana (European hazel) (Corylus maxima)	65.898	607	0
		DERPT_G8047	tr|Q5MGI6|Q5MGI6_LONON	Q5MGI6	Tropomyosin 1	0	Lonomia obliqua (Moth)	65.845	284	1.25e-110
		DERPT_G6990	tr|Q8T5G9|Q8T5G9_9EUCA	Q8T5G9	Triosephosphate isomerase (EC 5.3.1.1) (Fragment)	tpi	Archaeopotamobius sibiriensis	65.778	225	1.31e-109
		DERPT_G9187	tr|A1KXI3|A1KXI3_BLOTA	A1KXI3	Blo t 6 allergen	0	Blomia tropicalis (Mite)	65.652	230	1.21e-102
		DERPT_G12026	tr|Q0PV93|Q0PV93_BEABA	Q0PV93	Putative enolase	0	Beauveria bassiana (White muscardine disease fungus) (Tritirachium shiotae)	65.596	436	0
		DERPT_G12026	sp|Q9HDT3|ENO_ALTAL	Q9HDT3	Enolase (EC 4.2.1.11) (2-phospho-D-glycerate hydro-lyase) (2-phosphoglycerate dehydratase) (Allergen Alt a 11) (Allergen Alt a 5) (Allergen Alt a XI) (allergen Alt a 6)	ENO ALTA11 ALTA6	Alternaria alternata (Alternaria rot fungus) (Torula alternata)	65.589	433	0
		DERPT_G5877	tr|A0A088SAS1|A0A088SAS1_DERFA	A0A088SAS1	Der f 28 allergen	0	Dermatophagoides farinae (American house dust mite)	65.584	616	0
		DERPT_G5877	tr|A0A1B2YLJ2|A0A1B2YLJ2_TYRPU	A0A1B2YLJ2	Heat shock-like protein	0	Tyrophagus putrescentiae (Mold mite) (Acarus putrescentiae)	65.568	607	0
		DERPT_G9923	tr|Q1RQJ2|Q1RQJ2_ASPFM	Q1RQJ2	Peptidyl-prolyl cis-trans isomerase (PPIase) (EC 5.2.1.8)	asp f 27 CDV57_00677	Neosartorya fumigata (Aspergillus fumigatus)	65.556	180	4.77e-83
		DERPT_G9923	tr|Q4WWX5|Q4WWX5_ASPFU	Q4WWX5	Peptidyl-prolyl cis-trans isomerase (PPIase) (EC 5.2.1.8)	AFUA_3G07430	Neosartorya fumigata (strain ATCC MYA-4609 / Af293 / CBS 101355 / FGSC A1100) (Aspergillus fumigatus)	65.556	180	4.77e-83
		DERPT_G9923	tr|B0XYP8|B0XYP8_ASPFC	B0XYP8	Peptidyl-prolyl cis-trans isomerase (PPIase) (EC 5.2.1.8)	AFUB_041650	Neosartorya fumigata (strain CEA10 / CBS 144.89 / FGSC A1163) (Aspergillus fumigatus)	65.556	180	4.77e-83
		DERPT_G12026	tr|Q7XAS6|Q7XAS6_CYNDA	Q7XAS6	Pollen 2-phosphoglycerate dehydrogenase 2	0	Cynodon dactylon (Bermuda grass) (Panicum dactylon)	65.541	444	0
		DERPT_G12026	sp|P42895|ENO2_MAIZE	P42895	Enolase 2 (EC 4.2.1.11) (2-phospho-D-glycerate hydro-lyase 2) (2-phosphoglycerate dehydratase 2)	ENO2	Zea mays (Maize)	65.541	444	0
		DERPT_G8047	tr|B3MX79|B3MX79_DROAN	B3MX79	Uncharacterized protein, isoform C	Dana\GF11475 Dana_GF11475 GF11475	Drosophila ananassae (Fruit fly)	65.493	284	1.16e-117
		DERPT_G8047	tr|B4K5U4|B4K5U4_DROMO	B4K5U4	Uncharacterized protein, isoform B	Dmoj\GI22929 Dmoj_GI22929 GI22929	Drosophila mojavensis (Fruit fly)	65.493	284	1.05e-116
		DERPT_G8047	tr|B4LZY3|B4LZY3_DROVI	B4LZY3	Uncharacterized protein, isoform C	Dvir\GJ23212 Dvir_GJ23212 GJ23212	Drosophila virilis (Fruit fly)	65.493	284	4.11e-117
		DERPT_G8047	tr|B2DBI0|B2DBI0_PAPXU	B2DBI0	Tropomyosin 2	0	Papilio xuthus (Asian swallowtail butterfly)	65.493	284	9.09e-111
		DERPT_G12026	sp|Q96X30|ENO_ASPFU	Q96X30	Enolase (EC 4.2.1.11) (2-phospho-D-glycerate hydro-lyase) (2-phosphoglycerate dehydratase) (allergen Asp f 22)	enoA AFUA_6G06770	Neosartorya fumigata (strain ATCC MYA-4609 / Af293 / CBS 101355 / FGSC A1100) (Aspergillus fumigatus)	65.358	433	0
		DERPT_G12026	tr|B0Y763|B0Y763_ASPFC	B0Y763	Enolase/allergen Asp F 22	AFUB_072700	Neosartorya fumigata (strain CEA10 / CBS 144.89 / FGSC A1163) (Aspergillus fumigatus)	65.358	433	0
		DERPT_G4999	sp|P39674|MAG29_DERFA	P39674	Allergen MAG29 (Fragment)	MAG29	Dermatophagoides farinae (American house dust mite)	65.347	101	1.2e-39
		DERPT_G749	tr|O73866|O73866_SALSA	O73866	Fructose-bisphosphate aldolase (EC 4.1.2.13)	ALDOB aldob	Salmo salar (Atlantic salmon)	65.294	340	5.1e-159
		DERPT_G12026	sp|P42040|ENO_DAVTA	P42040	Enolase (EC 4.2.1.11) (2-phospho-D-glycerate hydro-lyase) (2-phosphoglycerate dehydratase) (Allergen Cla h VI) (allergen Cla h 6)	ENO CLAH6	Davidiella tassiana (Mycosphaerella tassiana) (Cladosporium herbarum)	65.287	435	0
		DERPT_G5860	tr|Q1HPP7|Q1HPP7_BOMMO	Q1HPP7	Tropomyosin isoform 4	0	Bombyx mori (Silk moth)	65.164	244	2.67e-94
		DERPT_G7727	sp|Q00637|SODM_DROME	Q00637	Superoxide dismutase [Mn], mitochondrial (EC 1.15.1.1)	Sod2 CG8905	Drosophila melanogaster (Fruit fly)	65.152	198	4.68e-96
		DERPT_G8047	tr|B3P0U0|B3P0U0_DROER	B3P0U0	GG16909	Dere\GG16909 Dere_GG16909 GG16909	Drosophila erecta (Fruit fly)	65.141	284	3.04e-116
		DERPT_G8047	tr|B4PS57|B4PS57_DROYA	B4PS57	Tm2, isoform B	Tm2 Dyak\Tm2 Dyak_GE24292 GE24292	Drosophila yakuba (Fruit fly)	65.141	284	7.45e-116
		DERPT_G10535	tr|M1RIR6|M1RIR6_TYRPU	M1RIR6	Tyr p 8 allergen	0	Tyrophagus putrescentiae (Mold mite) (Acarus putrescentiae)	65.116	215	9.2e-110
		DERPT_G5877	sp|Q92260|HSP70_PENCI	Q92260	Heat shock 70 kDa protein (allergen Pen c 19) (Fragment)	HSP70	Penicillium citrinum	64.927	479	0
		DERPT_G749	sp|B5DGM7|ALDOA_SALSA	B5DGM7	Fructose-bisphosphate aldolase A (EC 4.1.2.13) (Muscle-type aldolase) (allergen Sal s 3.0101)	0	Salmo salar (Atlantic salmon)	64.903	359	1.01e-168
		DERPT_G5851	tr|A0A172LRG8|A0A172LRG8_TYRPU	A0A172LRG8	Heat shock protein	hsp70-1	Tyrophagus putrescentiae (Mold mite) (Acarus putrescentiae)	64.815	108	7.53e-41
		DERPT_G8047	sp|O97192|TPM_HELAS	O97192	Tropomyosin (allergen Hel as 1)	0	Helix aspersa (Brown garden snail) (Cornu aspersum)	64.789	284	9.92e-111
		DERPT_G8047	sp|Q8T380|TPM_LEPSA	Q8T380	Tropomyosin	0	Lepisma saccharina (Silverfish)	64.789	284	8.29e-113
		DERPT_G8047	tr|Q2V0V4|Q2V0V4_SEPES	Q2V0V4	Tropomyosin	se-tm	Sepia esculenta (Golden cuttlefish) (Diphtherosepion dabryi)	64.789	284	4.61e-104
		DERPT_G1407	sp|P22011|PPIA_CANAL	P22011	Peptidyl-prolyl cis-trans isomerase (PPIase) (EC 5.2.1.8) (Cyclophilin) (CPH) (Cyclosporin A-binding protein) (Rotamase)	CYP1 CAALFM_C702380CA CaJ7.0279 CaO19.13826 CaO19.6472	Candida albicans (strain SC5314 / ATCC MYA-2876) (Yeast)	64.78	159	2.72e-72
		DERPT_G7298	sp|Q92260|HSP70_PENCI	Q92260	Heat shock 70 kDa protein (allergen Pen c 19) (Fragment)	HSP70	Penicillium citrinum	64.706	476	0
		DERPT_G12026	sp|Q96X46|ENO_PENCI	Q96X46	Enolase (EC 4.2.1.11) (2-phospho-D-glycerate hydro-lyase) (2-phosphoglycerate dehydratase) (allergen Pen c 22)	enoA	Penicillium citrinum	64.665	433	0
		DERPT_G12026	sp|Q9LEJ0|ENO1_HEVBR	Q9LEJ0	Enolase 1 (EC 4.2.1.11) (2-phospho-D-glycerate hydro-lyase 1) (2-phosphoglycerate dehydratase 1) (allergen Hev b 9)	ENO1	Hevea brasiliensis (Para rubber tree) (Siphonia brasiliensis)	64.64	444	0
		DERPT_G12026	sp|Q9LEI9|ENO2_HEVBR	Q9LEI9	Enolase 2 (EC 4.2.1.11) (2-phospho-D-glycerate hydro-lyase 2) (2-phosphoglycerate dehydratase 2) (allergen Hev b 9)	ENO2	Hevea brasiliensis (Para rubber tree) (Siphonia brasiliensis)	64.64	444	0
		DERPT_G8047	tr|C3UTC9|C3UTC9_CHRTR	C3UTC9	Tropomyosin 1 (Fragment)	0	Chrysomela tremula (Leaf beetle)	64.634	164	6.74e-60
		DERPT_G6409	sp|P40292|HSP90_ASPFU	P40292	Heat shock protein 90 (65 kDa IgE-binding protein) (Heat shock protein hsp1) (allergen Asp f 12)	hsp90 hsp1 AFUA_5G04170	Neosartorya fumigata (strain ATCC MYA-4609 / Af293 / CBS 101355 / FGSC A1100) (Aspergillus fumigatus)	64.568	683	0
		DERPT_G6409	tr|B0Y324|B0Y324_ASPFC	B0Y324	Molecular chaperone Mod-E/Hsp90	AFUB_052690	Neosartorya fumigata (strain CEA10 / CBS 144.89 / FGSC A1163) (Aspergillus fumigatus)	64.568	683	0
		DERPT_G4999	tr|Q1HR69|Q1HR69_AEDAE	Q1HR69	AAEL017349-PA (Heat shock cognate 70)	23687769 AaeL_AAEL017349	Aedes aegypti (Yellowfever mosquito) (Culex aegypti)	64.553	615	0
		DERPT_G360	tr|B0KZK1|B0KZK1_ACASI	B0KZK1	Alpha-amylase (EC 3.2.1.1)	0	Acarus siro (Flour mite) (Tyroglyphus farinae)	64.479	518	0
		DERPT_G8047	tr|I5APU6|I5APU6_DROPS	I5APU6	Tropomyosin 2, isoform B	Tm2 Dpse\Tm2 Dpse_GA18472 GA18472	Drosophila pseudoobscura pseudoobscura (Fruit fly)	64.437	284	2.13e-114
		DERPT_G8047	tr|D3TRT1|D3TRT1_GLOMM	D3TRT1	Putative Tm2-PB	0	Glossina morsitans morsitans (Savannah tsetse fly)	64.437	284	5.53e-113
		DERPT_G114	tr|Q7XAV2|Q7XAV2_SOLLC	Q7XAV2	Superoxide dismutase [Cu-Zn] (EC 1.15.1.1)	543981	Solanum lycopersicum (Tomato) (Lycopersicon esculentum)	64.43	149	1.21e-64
		DERPT_G114	sp|P14831|SODCP_SOLLC	P14831	Superoxide dismutase [Cu-Zn], chloroplastic (EC 1.15.1.1)	SODCP.2	Solanum lycopersicum (Tomato) (Lycopersicon esculentum)	64.43	149	1.06e-64
		DERPT_G6942	tr|Q1HR69|Q1HR69_AEDAE	Q1HR69	AAEL017349-PA (Heat shock cognate 70)	23687769 AaeL_AAEL017349	Aedes aegypti (Yellowfever mosquito) (Culex aegypti)	64.415	607	0
		DERPT_G12026	tr|A0A1B2H9Q5|A0A1B2H9Q5_AMBAR	A0A1B2H9Q5	Enolase 2	0	Ambrosia artemisiifolia (Short ragweed)	64.414	444	0
		DERPT_G7727	sp|P04179|SODM_HUMAN	P04179	Superoxide dismutase [Mn], mitochondrial (EC 1.15.1.1)	SOD2	Homo sapiens (Human)	64.319	213	8.92e-101
		DERPT_G8047	sp|P06754|TPM1_DROME	P06754	Tropomyosin-1, isoforms 9A/A/B (Cytoskeletal tropomyosin) (Tropomyosin II)	Tm1 TmII CG4898	Drosophila melanogaster (Fruit fly)	64.179	335	5.76e-121
		DERPT_G7750	tr|Q9FSY7|Q9FSY7_CORAV	Q9FSY7	Putative luminal binding protein	BiP	Corylus avellana (European hazel) (Corylus maxima)	64.098	610	0
		DERPT_G8047	tr|A0A1L3HS57|A0A1L3HS57_9VEST	A0A1L3HS57	Tropomyosin	0	Haliotis laevigata x Haliotis rubra	64.085	284	1.74e-107
		DERPT_G8047	tr|Q2V0V0|Q2V0V0_OCTVU	Q2V0V0	Tropomyosin	ov-tm	Octopus vulgaris (Common octopus)	64.085	284	4.92e-103
		DERPT_G8047	tr|Q2V0V1|Q2V0V1_OMMBA	Q2V0V1	Tropomyosin	ob-tm	Ommastrephes bartramii (Red flying squid) (Loligo bartramii)	64.085	284	3.55e-103
		DERPT_G8047	tr|Q2V0V3|Q2V0V3_SEPLE	Q2V0V3	Tropomyosin	sl-tm	Sepioteuthis lessoniana (Bigfin reef squid)	64.085	284	2.53e-102
		DERPT_G749	tr|I0J1J3|I0J1J3_SALSA	I0J1J3	Fructose-bisphosphate aldolase (EC 4.1.2.13)	aldA	Salmo salar (Atlantic salmon)	64.067	359	9.54e-168
		DERPT_G6942	tr|Q9FSY7|Q9FSY7_CORAV	Q9FSY7	Putative luminal binding protein	BiP	Corylus avellana (European hazel) (Corylus maxima)	64.065	615	0
		DERPT_G8047	tr|Q95WY0|Q95WY0_CRAGI	Q95WY0	Tropomyosin (Fragment)	0	Crassostrea gigas (Pacific oyster) (Crassostrea angulata)	64.035	228	6.33e-86
		DERPT_G114	tr|K4AX22|K4AX22_SOLLC	K4AX22	Superoxide dismutase [Cu-Zn] (EC 1.15.1.1)	544054	Solanum lycopersicum (Tomato) (Lycopersicon esculentum)	64	150	2.96e-68
		DERPT_G114	sp|Q43779|SODC2_SOLLC	Q43779	Superoxide dismutase [Cu-Zn] 2 (EC 1.15.1.1)	SODCC.5 SODCC2	Solanum lycopersicum (Tomato) (Lycopersicon esculentum)	64	150	6.17e-68
		DERPT_G4831	tr|F1MB08|F1MB08_BOVIN	F1MB08	Alpha-enolase	ENO1	Bos taurus (Bovine)	63.946	441	0
		DERPT_G4831	tr|Q2HXW9|Q2HXW9_BLAGE	Q2HXW9	Enolase	0	Blattella germanica (German cockroach) (Blatta germanica)	63.927	438	0
		DERPT_G10534	tr|A1KXH6|A1KXH6_DERFA	A1KXH6	Der f 8 allergen (Fragment)	0	Dermatophagoides farinae (American house dust mite)	63.889	216	6.47e-108
		DERPT_G8047	tr|Q17H74|Q17H74_AEDAE	Q17H74	AAEL002761-PH	AAEL002761	Aedes aegypti (Yellowfever mosquito) (Culex aegypti)	63.866	238	1.13e-82
		DERPT_G7750	tr|Q1HR69|Q1HR69_AEDAE	Q1HR69	AAEL017349-PA (Heat shock cognate 70)	23687769 AaeL_AAEL017349	Aedes aegypti (Yellowfever mosquito) (Culex aegypti)	63.785	613	0
		DERPT_G6183	sp|P17783|MDHM_CITLA	P17783	Malate dehydrogenase, mitochondrial (EC 1.1.1.37)	MMDH	Citrullus lanatus (Watermelon) (Citrullus vulgaris)	63.754	309	2.23e-136
		DERPT_G8047	tr|B7XC62|B7XC62_HALDI	B7XC62	Tropomyosin	Tm-Haldd	Haliotis discus discus (disc abalone)	63.732	284	1.69e-106
		DERPT_G8047	tr|Q2V0V2|Q2V0V2_TODPA	Q2V0V2	Tropomyosin	tp-tm	Todarodes pacificus (Japanese flying squid) (Ommastrephes pacificus)	63.732	284	6.61e-102
		DERPT_G8047	tr|D6X4X3|D6X4X3_TRICA	D6X4X3	Tropomyosin-2-like Protein	TcasGA2_TC011461	Tribolium castaneum (Red flour beetle)	63.732	284	1.69e-108
		DERPT_G4831	sp|Q9XSJ4|ENOA_BOVIN	Q9XSJ4	Alpha-enolase (EC 4.2.1.11) (2-phospho-D-glycerate hydro-lyase) (Enolase 1) (HAP47) (Non-neural enolase) (NNE) (Phosphopyruvate hydratase)	ENO1	Bos taurus (Bovine)	63.719	441	0
		DERPT_G749	tr|D4HTS6|D4HTS6_THUAL	D4HTS6	Fructose-bisphosphate aldolase (EC 4.1.2.13)	aldA	Thunnus albacares (Yellowfin tuna) (Neothunnus macropterus)	63.712	361	1.76e-163
		DERPT_G4831	sp|B5DGQ7|ENOB_SALSA	B5DGQ7	Beta-enolase (EC 4.2.1.11) (2-phospho-D-glycerate hydro-lyase) (Enolase 3) (Muscle-specific enolase) (MSE) (Skeletal muscle enolase) (allergen Sal s 2.0101)	ENO3	Salmo salar (Atlantic salmon)	63.636	440	1.73e-180
		DERPT_G12026	tr|A0A1B2H9Q1|A0A1B2H9Q1_AMBAR	A0A1B2H9Q1	Enolase 1	0	Ambrosia artemisiifolia (Short ragweed)	63.615	426	0
		DERPT_G8047	tr|E0VRN0|E0VRN0_PEDHC	E0VRN0	Tropomyosin-2, putative	8237951 Phum_PHUM400120	Pediculus humanus subsp. corporis (Body louse)	63.604	283	1.82e-105
		DERPT_G7	sp|P40292|HSP90_ASPFU	P40292	Heat shock protein 90 (65 kDa IgE-binding protein) (Heat shock protein hsp1) (allergen Asp f 12)	hsp90 hsp1 AFUA_5G04170	Neosartorya fumigata (strain ATCC MYA-4609 / Af293 / CBS 101355 / FGSC A1100) (Aspergillus fumigatus)	63.478	690	0
		DERPT_G7	tr|B0Y324|B0Y324_ASPFC	B0Y324	Molecular chaperone Mod-E/Hsp90	AFUB_052690	Neosartorya fumigata (strain CEA10 / CBS 144.89 / FGSC A1163) (Aspergillus fumigatus)	63.478	690	0
		DERPT_G8246	tr|Q2YFE4|Q2YFE4_DERPT	Q2YFE4	Glutathione transferase mu class Dp7002H05	0	Dermatophagoides pteronyssinus (European house dust mite)	63.426	216	6.91e-107
		DERPT_G8047	tr|Q17H80|Q17H80_AEDAE	Q17H80	AAEL002759-PA (AAEL002759-PC) (Tropomyosin invertebrate)	AAEL002759	Aedes aegypti (Yellowfever mosquito) (Culex aegypti)	63.38	284	6e-115
		DERPT_G8047	tr|Q17H77|Q17H77_AEDAE	Q17H77	AAEL002761-PA	5575995 AAEL002761	Aedes aegypti (Yellowfever mosquito) (Culex aegypti)	63.333	240	9.23e-84
		DERPT_G114	tr|A9LMH6|A9LMH6_OLEEU	A9LMH6	Superoxide dismutase [Cu-Zn] (EC 1.15.1.1)	0	Olea europaea (Common olive)	63.333	150	2.75e-68
		DERPT_G114	tr|A9LNG7|A9LNG7_OLEEU	A9LNG7	Superoxide dismutase [Cu-Zn] (EC 1.15.1.1)	O5	Olea europaea (Common olive)	63.333	150	3e-68
		DERPT_G114	tr|A9LMI8|A9LMI8_OLEEU	A9LMI8	Superoxide dismutase [Cu-Zn] (EC 1.15.1.1)	0	Olea europaea (Common olive)	63.333	150	3.42e-68
		DERPT_G114	tr|A9LNF7|A9LNF7_OLEEU	A9LNF7	Superoxide dismutase [Cu-Zn] (EC 1.15.1.1)	O5	Olea europaea (Common olive)	63.333	150	9.89e-68
		DERPT_G114	sp|Q8L5E0|SODC2_OLEEU	Q8L5E0	Superoxide dismutase [Cu-Zn] 2 (EC 1.15.1.1) (Allergen Ole e V) (allergen Ole e 5)	OLE5 O5	Olea europaea (Common olive)	63.333	150	3.13e-68
		DERPT_G10742	tr|A8DBQ9|A8DBQ9_DERPT	A8DBQ9	Der p 1 allergen (Fragment)	0	Dermatophagoides pteronyssinus (European house dust mite)	63.319	229	2.36e-103
		DERPT_G1407	tr|F8RW92|F8RW92_HEVBR	F8RW92	Peptidyl-prolyl cis-trans isomerase (PPIase) (EC 5.2.1.8)	0	Hevea brasiliensis (Para rubber tree) (Siphonia brasiliensis)	63.314	169	2.47e-76
		DERPT_G4831	tr|B5X1B5|B5X1B5_SALSA	B5X1B5	Alpha-enolase	ENOA enoa	Salmo salar (Atlantic salmon)	63.265	441	0
		DERPT_G8047	tr|Q95TA3|Q95TA3_DROME	Q95TA3	GH09289p (LD11194p) (Tropomyosin 1, isoform C) (Tropomyosin 1, isoform I)	Tm1 10 1305 2299 BcDNA:GH09289 BcDNA:LD37158 BcDNA:SD21996 chr3R:11122272..11122408 cTM cTm cTmII Dm Tm1 Dm TmH33 Dm TmH34 Dmel\CG4898 DmTm1 l(3)02299 l(3)S130510 l(3)s2958 mTmII PmI region 3 TM Tm TM1 tm1 TmH TmH-33 TmH-34 TmH33 TmH34 TMII TmII tmII Tmr33 Tmr34 TnH TnH-33 TnH-34 tropomyosin CG4898 Dmel_CG4898	Drosophila melanogaster (Fruit fly)	63.248	117	1.07e-36
		DERPT_G8047	tr|Q8IG84|Q8IG84_DROME	Q8IG84	SD21996p (Tropomyosin 1, isoform H)	Tm1 10 1305 2299 BcDNA:GH09289 BcDNA:LD37158 BcDNA:SD21996 chr3R:11122272..11122408 cTM cTm cTmII Dm Tm1 Dm TmH33 Dm TmH34 Dmel\CG4898 DmTm1 l(3)02299 l(3)S130510 l(3)s2958 mTmII PmI region 3 TM Tm TM1 tm1 TmH TmH-33 TmH-34 TmH33 TmH34 TMII TmII tmII Tmr33 Tmr34 TnH TnH-33 TnH-34 tropomyosin CG4898 Dmel_CG4898	Drosophila melanogaster (Fruit fly)	63.248	117	5.32e-36
		DERPT_G8047	tr|B4QYK2|B4QYK2_DROSI	B4QYK2	GD19006	Dsim\GD19006 Dsim_GD19006 GD19006	Drosophila simulans (Fruit fly)	63.178	258	7.22e-90
		DERPT_G4999	tr|A1KXG3|A1KXG3_DERFA	A1KXG3	Der f Mag 29 allergen	0	Dermatophagoides farinae (American house dust mite)	63.158	95	2.2e-36
		DERPT_G4831	tr|Q1KN82|Q1KN82_OREMO	Q1KN82	Enolase 1 alpha-like (Fragment)	0	Oreochromis mossambicus (Mozambique tilapia) (Tilapia mossambica)	63.158	342	1.45e-144
		DERPT_G4831	sp|Q3ZC09|ENOB_BOVIN	Q3ZC09	Beta-enolase (EC 4.2.1.11) (2-phospho-D-glycerate hydro-lyase) (Enolase 3) (Muscle-specific enolase) (MSE) (Skeletal muscle enolase)	ENO3	Bos taurus (Bovine)	63.098	439	0
		DERPT_G1407	tr|H2DF84|H2DF84_DAUCA	H2DF84	Peptidyl-prolyl cis-trans isomerase (PPIase) (EC 5.2.1.8)	0	Daucus carota (Wild carrot)	63.095	168	7.69e-75
		DERPT_G10742	tr|Q58HT9|Q58HT9_DERPT	Q58HT9	Der p 1 allergen (Fragment)	Der-p1	Dermatophagoides pteronyssinus (European house dust mite)	63.084	214	7.1e-99
		DERPT_G8047	sp|Q9GZ71|TPM_HALDV	Q9GZ71	Tropomyosin	0	Haliotis diversicolor (Abalone) (Sulculus diversicolor)	63.028	284	5.43e-105
		DERPT_G5877	sp|P40918|HSP70_DAVTA	P40918	Heat shock 70 kDa protein (Allergen Cla h IV) (allergen Cla h 4)	HSP70	Davidiella tassiana (Mycosphaerella tassiana) (Cladosporium herbarum)	62.945	618	0
		DERPT_G2468	tr|O93970|O93970_MALSM	O93970	Peptidyl-prolyl cis-trans isomerase (PPIase) (EC 5.2.1.8)	Mal s 6	Malassezia sympodialis (Atopic eczema-associated yeast)	62.874	167	3.93e-74
		DERPT_G2468	tr|M5EM05|M5EM05_MALS4	M5EM05	Peptidyl-prolyl cis-trans isomerase (PPIase) (EC 5.2.1.8)	Mala s 6 MSY001_1373	Malassezia sympodialis (strain ATCC 42132) (Atopic eczema-associated yeast)	62.874	167	4.25e-74
		DERPT_G4831	tr|C0H878|C0H878_SALSA	C0H878	Alpha-enolase	ENOA	Salmo salar (Atlantic salmon)	62.812	441	0
		DERPT_G9299	tr|Q9FSY7|Q9FSY7_CORAV	Q9FSY7	Putative luminal binding protein	BiP	Corylus avellana (European hazel) (Corylus maxima)	62.787	610	0
		DERPT_G1407	sp|Q39613|CYPH_CATRO	Q39613	Peptidyl-prolyl cis-trans isomerase (PPIase) (EC 5.2.1.8) (Cyclophilin) (Cyclosporin A-binding protein) (Rotamase)	PCKR1	Catharanthus roseus (Madagascar periwinkle) (Vinca rosea)	62.722	169	8.7e-74
		DERPT_G1407	tr|K4D184|K4D184_SOLLC	K4D184	Peptidyl-prolyl cis-trans isomerase (PPIase) (EC 5.2.1.8)	101254541	Solanum lycopersicum (Tomato) (Lycopersicon esculentum)	62.722	169	1.7e-75
		DERPT_G5860	tr|Q1HPP8|Q1HPP8_BOMMO	Q1HPP8	Tropomyosin isoform 3	0	Bombyx mori (Silk moth)	62.705	244	1.02e-96
		DERPT_G8047	tr|Q17H82|Q17H82_AEDAE	Q17H82	AAEL002759-PD	5575993 AAEL002759	Aedes aegypti (Yellowfever mosquito) (Culex aegypti)	62.676	284	2.73e-112
		DERPT_G8047	tr|B0X3L3|B0X3L3_CULQU	B0X3L3	Tropomyosin-1	6047137 CpipJ_CPIJ013361	Culex quinquefasciatus (Southern house mosquito) (Culex pungens)	62.676	284	1.8e-113
		DERPT_G5805	tr|Q2YFE5|Q2YFE5_DERPT	Q2YFE5	Glutathione transferase mu class Dp7019C10	0	Dermatophagoides pteronyssinus (European house dust mite)	62.673	217	2.39e-107
		DERPT_G114	tr|A9LMI5|A9LMI5_OLEEU	A9LMI5	Allergen Ole e 5	0	Olea europaea (Common olive)	62.667	150	3.94e-68
		DERPT_G114	tr|A9LNF0|A9LNF0_OLEEU	A9LNF0	Superoxide dismutase [Cu-Zn] (EC 1.15.1.1)	O5	Olea europaea (Common olive)	62.667	150	4.3e-68
		DERPT_G114	tr|A9LNF3|A9LNF3_OLEEU	A9LNF3	Superoxide dismutase [Cu-Zn] (EC 1.15.1.1)	O5	Olea europaea (Common olive)	62.667	150	5.78e-68
		DERPT_G114	tr|A9LNG3|A9LNG3_OLEEU	A9LNG3	Superoxide dismutase [Cu-Zn] (EC 1.15.1.1)	O5	Olea europaea (Common olive)	62.667	150	9.26e-68
		DERPT_G114	tr|A9LMI6|A9LMI6_OLEEU	A9LMI6	Superoxide dismutase [Cu-Zn] (EC 1.15.1.1)	0	Olea europaea (Common olive)	62.667	150	1.03e-67
		DERPT_G114	tr|A9LNH0|A9LNH0_OLEEU	A9LNH0	Superoxide dismutase [Cu-Zn] (EC 1.15.1.1)	O5	Olea europaea (Common olive)	62.667	150	1.06e-67
		DERPT_G114	tr|A9LNI5|A9LNI5_OLEEU	A9LNI5	Superoxide dismutase [Cu-Zn] (EC 1.15.1.1)	O5	Olea europaea (Common olive)	62.667	150	1.06e-67
		DERPT_G114	tr|A5A5K3|A5A5K3_OLEEU	A5A5K3	Superoxide dismutase [Cu-Zn] (EC 1.15.1.1)	0	Olea europaea (Common olive)	62.667	150	1.24e-67
		DERPT_G114	tr|A9LMH9|A9LMH9_OLEEU	A9LMH9	Superoxide dismutase [Cu-Zn] (EC 1.15.1.1)	0	Olea europaea (Common olive)	62.667	150	2.51e-67
		DERPT_G114	tr|A9LMJ2|A9LMJ2_OLEEU	A9LMJ2	Superoxide dismutase [Cu-Zn] (EC 1.15.1.1)	0	Olea europaea (Common olive)	62.667	150	3.76e-67
		DERPT_G114	tr|A9LMJ0|A9LMJ0_OLEEU	A9LMJ0	Superoxide dismutase [Cu-Zn] (EC 1.15.1.1)	0	Olea europaea (Common olive)	62.667	150	3.84e-67
		DERPT_G114	tr|A9LNH7|A9LNH7_OLEEU	A9LNH7	Superoxide dismutase [Cu-Zn] (EC 1.15.1.1)	O5	Olea europaea (Common olive)	62.667	150	4.48e-67
		DERPT_G8047	tr|B3P0T9|B3P0T9_DROER	B3P0T9	GG16908	Dere\GG16908 Dere_GG16908 GG16908	Drosophila erecta (Fruit fly)	62.646	257	1.98e-89
		DERPT_G4831	tr|B5X3H5|B5X3H5_SALSA	B5X3H5	Gamma-enolase	ENOG enog	Salmo salar (Atlantic salmon)	62.613	444	0
		DERPT_G4831	tr|I0J1J2|I0J1J2_SALSA	I0J1J2	Enolase	eno	Salmo salar (Atlantic salmon)	62.585	441	0
		DERPT_G5860	tr|Q17H72|Q17H72_AEDAE	Q17H72	AAEL002761-PB	5575995 AAEL002761	Aedes aegypti (Yellowfever mosquito) (Culex aegypti)	62.551	243	2.84e-87
		DERPT_G9217	sp|P46273|PGK_CANAL	P46273	Phosphoglycerate kinase (EC 2.7.2.3)	PGK1 CAALFM_C600750CA CaO19.11135 CaO19.3651	Candida albicans (strain SC5314 / ATCC MYA-2876) (Yeast)	62.47	413	0
		DERPT_G2788	sp|Q8NKF4|RL3_ASPFU	Q8NKF4	60S ribosomal protein L3 (allergen Asp f 23)	rpl3 AFUA_2G11850	Neosartorya fumigata (strain ATCC MYA-4609 / Af293 / CBS 101355 / FGSC A1100) (Aspergillus fumigatus)	62.368	380	1.38e-174
		DERPT_G2788	tr|B0XSL2|B0XSL2_ASPFC	B0XSL2	60S ribosomal protein L3	AFUB_027590	Neosartorya fumigata (strain CEA10 / CBS 144.89 / FGSC A1163) (Aspergillus fumigatus)	62.368	380	1.38e-174
		DERPT_G10227	sp|P37837|TALDO_HUMAN	P37837	Transaldolase (EC 2.2.1.2)	TALDO1 TAL TALDO TALDOR	Homo sapiens (Human)	62.346	324	3.51e-142
		DERPT_G8047	tr|Q7PKX8|Q7PKX8_ANOGA	Q7PKX8	AGAP001799-PA (Tropomyosin 1)	1281316 AgaP_AGAP001799	Anopheles gambiae (African malaria mosquito)	62.324	284	9.87e-113
		DERPT_G8047	tr|F1ADN3|F1ADN3_HETBL	F1ADN3	Tropomyosin	0	Heterololigo bleekeri (Spear squid) (Loligo bleekeri)	62.324	284	7.21e-105
		DERPT_G8047	tr|Q9GUW8|Q9GUW8_MIZYE	Q9GUW8	Tropomyosin	tropomyosin	Mizuhopecten yessoensis (Japanese scallop) (Patinopecten yessoensis)	62.324	284	7.47e-111
		DERPT_G8047	tr|Q9NDL0|Q9NDL0_MIZYE	Q9NDL0	Tropomyosin (Fragment)	tropomyosin	Mizuhopecten yessoensis (Japanese scallop) (Patinopecten yessoensis)	62.324	284	7.47e-111
		DERPT_G9923	sp|Q39613|CYPH_CATRO	Q39613	Peptidyl-prolyl cis-trans isomerase (PPIase) (EC 5.2.1.8) (Cyclophilin) (Cyclosporin A-binding protein) (Rotamase)	PCKR1	Catharanthus roseus (Madagascar periwinkle) (Vinca rosea)	62.304	191	1.11e-80
		DERPT_G9923	tr|F8RW92|F8RW92_HEVBR	F8RW92	Peptidyl-prolyl cis-trans isomerase (PPIase) (EC 5.2.1.8)	0	Hevea brasiliensis (Para rubber tree) (Siphonia brasiliensis)	62.304	191	2.92e-81
		DERPT_G5805	sp|P46419|GSTM1_DERPT	P46419	Glutathione S-transferase (EC 2.5.1.18) (GST class-mu) (Major allergen Der p 8) (P dp 15) (allergen Der p 8)	0	Dermatophagoides pteronyssinus (European house dust mite)	62.212	217	2.88e-106
		DERPT_G1407	tr|Q8L5T1|Q8L5T1_BETPN	Q8L5T1	Peptidyl-prolyl cis-trans isomerase (PPIase) (EC 5.2.1.8)	ppiase (CyP)	Betula pendula (European white birch) (Betula verrucosa)	62.209	172	1.37e-74
		DERPT_G9386	tr|A8DBQ9|A8DBQ9_DERPT	A8DBQ9	Der p 1 allergen (Fragment)	0	Dermatophagoides pteronyssinus (European house dust mite)	62.201	209	9.34e-94
		DERPT_G7298	sp|P40918|HSP70_DAVTA	P40918	Heat shock 70 kDa protein (Allergen Cla h IV) (allergen Cla h 4)	HSP70	Davidiella tassiana (Mycosphaerella tassiana) (Cladosporium herbarum)	62.119	623	0
		DERPT_G9923	tr|H2DF84|H2DF84_DAUCA	H2DF84	Peptidyl-prolyl cis-trans isomerase (PPIase) (EC 5.2.1.8)	0	Daucus carota (Wild carrot)	62.105	190	1.69e-78
		DERPT_G114	tr|A9LNI4|A9LNI4_OLEEU	A9LNI4	Superoxide dismutase [Cu-Zn] (EC 1.15.1.1)	O5	Olea europaea (Common olive)	62	150	9.97e-67
		DERPT_G114	tr|A9LNH4|A9LNH4_OLEEU	A9LNH4	Superoxide dismutase [Cu-Zn] (EC 1.15.1.1)	O5	Olea europaea (Common olive)	62	150	6.7e-66
		DERPT_G8047	tr|A0A1Z1VMW2|A0A1Z1VMW2_CRAGI	A0A1Z1VMW2	Tropomyosin	0	Crassostrea gigas (Pacific oyster) (Crassostrea angulata)	61.972	284	7.21e-103
		DERPT_G4831	sp|I0J1J1|ENOA_THUAL	I0J1J1	Alpha-enolase (EC 4.2.1.11) (2-phospho-D-glycerate hydro-lyase) (Enolase 1) (allergen Thu a 2.0101)	ENO1	Thunnus albacares (Yellowfin tuna) (Neothunnus macropterus)	61.905	441	2.74e-180
		DERPT_G5860	tr|B3MX81|B3MX81_DROAN	B3MX81	Uncharacterized protein, isoform M	Dana\GF11453 Dana_GF11453 GF11453	Drosophila ananassae (Fruit fly)	61.881	202	1.29e-62
		DERPT_G10742	tr|C7T6L6|C7T6L6_DERPT	C7T6L6	Der p 1 allergen (Fragment)	derp1	Dermatophagoides pteronyssinus (European house dust mite)	61.859	312	1.49e-138
		DERPT_G12026	sp|Q96VP4|ENO_COCLU	Q96VP4	Enolase (EC 4.2.1.11) (2-phospho-D-glycerate hydro-lyase) (2-phosphoglycerate dehydratase)	0	Cochliobolus lunatus (Filamentous fungus) (Curvularia lunata)	61.839	435	0
		DERPT_G9299	tr|Q1HR69|Q1HR69_AEDAE	Q1HR69	AAEL017349-PA (Heat shock cognate 70)	23687769 AaeL_AAEL017349	Aedes aegypti (Yellowfever mosquito) (Culex aegypti)	61.783	628	0
		DERPT_G6183	tr|Q4WGP3|Q4WGP3_ASPFU	Q4WGP3	Malate dehydrogenase (EC 1.1.1.37)	AFUA_7G05740	Neosartorya fumigata (strain ATCC MYA-4609 / Af293 / CBS 101355 / FGSC A1100) (Aspergillus fumigatus)	61.783	314	3.12e-128
		DERPT_G6183	tr|B0YB25|B0YB25_ASPFC	B0YB25	Malate dehydrogenase (EC 1.1.1.37)	AFUB_091320	Neosartorya fumigata (strain CEA10 / CBS 144.89 / FGSC A1163) (Aspergillus fumigatus)	61.783	314	3.12e-128
		DERPT_G9923	tr|B3FNQ1|B3FNQ1_HEVBR	B3FNQ1	Peptidyl-prolyl cis-trans isomerase (PPIase) (EC 5.2.1.8)	0	Hevea brasiliensis (Para rubber tree) (Siphonia brasiliensis)	61.78	191	6.67e-79
		DERPT_G1407	tr|B3FNQ1|B3FNQ1_HEVBR	B3FNQ1	Peptidyl-prolyl cis-trans isomerase (PPIase) (EC 5.2.1.8)	0	Hevea brasiliensis (Para rubber tree) (Siphonia brasiliensis)	61.765	170	1.55e-73
		DERPT_G10742	sp|P25780|PEPT1_EURMA	P25780	Peptidase 1 (EC 3.4.22.65) (Allergen Eur m I) (Mite group 1 allergen Eur m 1) (allergen Eur m 1)	EURM1	Euroglyphus maynei (Mayne's house dust mite)	61.747	332	2.72e-149
		DERPT_G2511	sp|Q8WQ47|TBA_LEPDS	Q8WQ47	Tubulin alpha chain (allergen Lep d ?)	0	Lepidoglyphus destructor (Storage mite) (Glycyphagus destructor)	61.712	444	0
		DERPT_G9923	tr|Q8L5T1|Q8L5T1_BETPN	Q8L5T1	Peptidyl-prolyl cis-trans isomerase (PPIase) (EC 5.2.1.8)	ppiase (CyP)	Betula pendula (European white birch) (Betula verrucosa)	61.702	188	7.68e-79
		DERPT_G8047	tr|C1C3D3|C1C3D3_DROME	C1C3D3	MIP08601p	Tm1-RA	Drosophila melanogaster (Fruit fly)	61.667	240	8.36e-78
		DERPT_G10742	tr|I2CMD2|I2CMD2_DERPT	I2CMD2	Der p 1 variant (Fragment)	0	Dermatophagoides pteronyssinus (European house dust mite)	61.661	313	1.22e-137
		DERPT_G8047	tr|B4JGD4|B4JGD4_DROGR	B4JGD4	GH18857	Dgri\GH18857 Dgri_GH18857 GH18857	Drosophila grimshawi (Hawaiian fruit fly) (Idiomyia grimshawi)	61.654	266	3.98e-88
		DERPT_G5860	tr|B7PSX9|B7PSX9_IXOSC	B7PSX9	Tropomyosin invertebrate, putative (Fragment) (Fragment)	8030880 IscW_ISCW008202	Ixodes scapularis (Black-legged tick) (Deer tick)	61.654	133	2.29e-48
		DERPT_G1283	sp|Q1EIQ3|PEPT1_PSOOV	Q1EIQ3	Peptidase 1 (EC 3.4.22.65) (Mite group 1 allergen Pso o 1) (allergen Pso o 1)	0	Psoroptes ovis (Sheep scab mite)	61.644	292	1.51e-128
		DERPT_G1283	tr|Q8I9P1|Q8I9P1_PSOOV	Q8I9P1	Derp1 antigen (Fragment)	0	Psoroptes ovis (Sheep scab mite)	61.633	245	2.13e-102
		DERPT_G2884	tr|L7V065|L7V065_DERFA	L7V065	Heat shock protein 70	0	Dermatophagoides farinae (American house dust mite)	61.618	581	0
		DERPT_G10742	tr|Q3HWZ5|Q3HWZ5_DERPT	Q3HWZ5	Der p 1 allergen (Fragment)	0	Dermatophagoides pteronyssinus (European house dust mite)	61.538	312	3.21e-137
		DERPT_G1407	sp|P21568|CYPH_SOLLC	P21568	Peptidyl-prolyl cis-trans isomerase (PPIase) (EC 5.2.1.8) (Cyclophilin) (Cyclosporin A-binding protein) (Rotamase)	CYP ROT1	Solanum lycopersicum (Tomato) (Lycopersicon esculentum)	61.538	169	2.15e-73
		DERPT_G10742	tr|Q9GYY0|Q9GYY0_DERFA	Q9GYY0	Allergen Der fI (Fragment)	0	Dermatophagoides farinae (American house dust mite)	61.502	213	1.84e-98
		DERPT_G114	tr|A9LMI3|A9LMI3_OLEEU	A9LMI3	Superoxide dismutase [Cu-Zn] (EC 1.15.1.1)	0	Olea europaea (Common olive)	61.333	150	1.81e-65
		DERPT_G114	tr|A9LMI4|A9LMI4_OLEEU	A9LMI4	Superoxide dismutase [Cu-Zn] (EC 1.15.1.1)	0	Olea europaea (Common olive)	61.333	150	1.96e-65
		DERPT_G5860	tr|Q17H73|Q17H73_AEDAE	Q17H73	AAEL002761-PD	5575995 AAEL002761	Aedes aegypti (Yellowfever mosquito) (Culex aegypti)	61.317	243	4.2e-91
		DERPT_G8246	tr|L7V2G7|L7V2G7_DERFA	L7V2G7	Glutathione S-transferase (EC 2.5.1.18) (Fragment)	0	Dermatophagoides farinae (American house dust mite)	61.307	199	4.69e-95
		DERPT_G9820	tr|Q3YK18|Q3YK18_SARSC	Q3YK18	Major antigen (Fragment)	MSA1	Sarcoptes scabiei (Itch mite) (Acarus scabiei)	61.299	770	0
		DERPT_G8047	tr|F5HME4|F5HME4_ANOGA	F5HME4	AGAP001799-PB (Tropomyosin 1)	1281316 AgaP_AGAP001799	Anopheles gambiae (African malaria mosquito)	61.268	284	3.13e-109
		DERPT_G2511	tr|Q52PV9|Q52PV9_TYRPU	Q52PV9	Tubulin alpha chain	0	Tyrophagus putrescentiae (Mold mite) (Acarus putrescentiae)	61.261	444	0
		DERPT_G8964	tr|B0KZJ7|B0KZJ7_ACASI	B0KZJ7	Allergen Aca s 13	0	Acarus siro (Flour mite) (Tyroglyphus farinae)	61.24	129	1.28e-49
		DERPT_G8047	tr|Q17H72|Q17H72_AEDAE	Q17H72	AAEL002761-PB	5575995 AAEL002761	Aedes aegypti (Yellowfever mosquito) (Culex aegypti)	61.181	237	3.91e-77
		DERPT_G5860	tr|Q6XIU9|Q6XIU9_DROYA	Q6XIU9	Similar to Drosophila melanogaster Tm1 (Fragment)	0	Drosophila yakuba (Fruit fly)	61.157	121	3.25e-41
		DERPT_G10742	tr|B5AYU7|B5AYU7_DERPT	B5AYU7	Der p 1 allergen	0	Dermatophagoides pteronyssinus (European house dust mite)	61.145	332	1.39e-142
		DERPT_G9386	tr|Q9GYY0|Q9GYY0_DERFA	Q9GYY0	Allergen Der fI (Fragment)	0	Dermatophagoides farinae (American house dust mite)	61.111	198	1.25e-89
		DERPT_G5860	tr|C1C3D3|C1C3D3_DROME	C1C3D3	MIP08601p	Tm1-RA	Drosophila melanogaster (Fruit fly)	61.111	234	2.31e-81
		DERPT_G9923	tr|O93970|O93970_MALSM	O93970	Peptidyl-prolyl cis-trans isomerase (PPIase) (EC 5.2.1.8)	Mal s 6	Malassezia sympodialis (Atopic eczema-associated yeast)	61.111	180	5.77e-76
		DERPT_G8047	tr|Q17H78|Q17H78_AEDAE	Q17H78	AAEL002761-PE	5575995 AAEL002761	Aedes aegypti (Yellowfever mosquito) (Culex aegypti)	61.088	239	2.03e-87
		DERPT_G1164	tr|Q0PWC5|Q0PWC5_ECHGR	Q0PWC5	EF-1 protein (Fragment)	EF-1	Echinococcus granulosus (Hydatid tapeworm)	61.069	131	4.02e-44
		DERPT_G5860	tr|D3TP64|D3TP64_GLOMM	D3TP64	Tropomyosin 1	0	Glossina morsitans morsitans (Savannah tsetse fly)	61.066	244	3.72e-85
		DERPT_G5569	sp|Q9UUZ6|RLA2_ASPFU	Q9UUZ6	60S acidic ribosomal protein P2 (AfP2) (allergen Asp f 8)	AFUA_2G10100	Neosartorya fumigata (strain ATCC MYA-4609 / Af293 / CBS 101355 / FGSC A1100) (Aspergillus fumigatus)	61.062	113	1.5e-19
		DERPT_G5569	tr|B0XS47|B0XS47_ASPFC	B0XS47	60S acidic ribosomal protein P2/allergen Asp F 8	AFUB_025910	Neosartorya fumigata (strain CEA10 / CBS 144.89 / FGSC A1163) (Aspergillus fumigatus)	61.062	113	1.5e-19
		DERPT_G2468	sp|Q39613|CYPH_CATRO	Q39613	Peptidyl-prolyl cis-trans isomerase (PPIase) (EC 5.2.1.8) (Cyclophilin) (Cyclosporin A-binding protein) (Rotamase)	PCKR1	Catharanthus roseus (Madagascar periwinkle) (Vinca rosea)	60.976	164	8.45e-69
		DERPT_G1164	tr|Q9U8D5|Q9U8D5_ECHGR	Q9U8D5	EF-1 (Fragment)	0	Echinococcus granulosus (Hydatid tapeworm)	60.938	128	2.48e-45
		DERPT_G8047	tr|B7XC66|B7XC66_CRAGI	B7XC66	Tropomyosin	Tm-Crag	Crassostrea gigas (Pacific oyster) (Crassostrea angulata)	60.915	284	3.11e-100
		DERPT_G8047	tr|Q9GUW9|Q9GUW9_MIZYE	Q9GUW9	Tropomyosin	tropomyosin	Mizuhopecten yessoensis (Japanese scallop) (Patinopecten yessoensis)	60.915	284	2.37e-106
		DERPT_G4831	sp|P07322|ENOB_CHICK	P07322	Beta-enolase (EC 4.2.1.11) (2-phospho-D-glycerate hydro-lyase) (Phosphopyruvate hydratase)	ENO3	Gallus gallus (Chicken)	60.87	437	9.77e-175
		DERPT_G10742	tr|A7UNT6|A7UNT6_DERPT	A7UNT6	Der p 1 allergen	0	Dermatophagoides pteronyssinus (European house dust mite)	60.843	332	4.02e-142
		DERPT_G10742	sp|P08176|PEPT1_DERPT	P08176	Peptidase 1 (EC 3.4.22.65) (Allergen Der p I) (Major mite fecal allergen Der p 1) (allergen Der p 1)	DERP1	Dermatophagoides pteronyssinus (European house dust mite)	60.843	332	4.02e-142
		DERPT_G10535	tr|A1KXH6|A1KXH6_DERFA	A1KXH6	Der f 8 allergen (Fragment)	0	Dermatophagoides farinae (American house dust mite)	60.829	217	1.53e-100
		DERPT_G8964	tr|B0KZJ6|B0KZJ6_ACASI	B0KZJ6	Allergen Aca s 13	0	Acarus siro (Flour mite) (Tyroglyphus farinae)	60.769	130	7.98e-52
		DERPT_G2884	tr|Q1HR69|Q1HR69_AEDAE	Q1HR69	AAEL017349-PA (Heat shock cognate 70)	23687769 AaeL_AAEL017349	Aedes aegypti (Yellowfever mosquito) (Culex aegypti)	60.755	609	0
		DERPT_G9923	tr|K4D184|K4D184_SOLLC	K4D184	Peptidyl-prolyl cis-trans isomerase (PPIase) (EC 5.2.1.8)	101254541	Solanum lycopersicum (Tomato) (Lycopersicon esculentum)	60.733	191	4.71e-79
		DERPT_G5860	tr|A7XZI8|A7XZI8_DERFA	A7XZI8	Der f 10 allergen (Group 10 allergen Der f 10) (Fragment)	0	Dermatophagoides farinae (American house dust mite)	60.697	201	5.63e-67
		DERPT_G5860	sp|Q23939|TPM_DERFA	Q23939	Tropomyosin (Mag44) (allergen Der f 10)	0	Dermatophagoides farinae (American house dust mite)	60.697	201	6.19e-67
		DERPT_G5860	tr|K7P6E6|K7P6E6_SARSC	K7P6E6	Tropomyosin	0	Sarcoptes scabiei (Itch mite) (Acarus scabiei)	60.697	201	2.76e-66
		DERPT_G114	tr|A9LNH2|A9LNH2_OLEEU	A9LNH2	Superoxide dismutase [Cu-Zn] (EC 1.15.1.1)	O5	Olea europaea (Common olive)	60.667	150	3.77e-63
		DERPT_G8047	tr|D3TP64|D3TP64_GLOMM	D3TP64	Tropomyosin 1	0	Glossina morsitans morsitans (Savannah tsetse fly)	60.656	244	1.38e-76
		DERPT_G8047	tr|B4HDY6|B4HDY6_DROSE	B4HDY6	GM24215	Dsec\GM24215 Dsec_GM24215 GM24215	Drosophila sechellia (Fruit fly)	60.63	254	4.83e-82
		DERPT_G2468	sp|P22011|PPIA_CANAL	P22011	Peptidyl-prolyl cis-trans isomerase (PPIase) (EC 5.2.1.8) (Cyclophilin) (CPH) (Cyclosporin A-binding protein) (Rotamase)	CYP1 CAALFM_C702380CA CaJ7.0279 CaO19.13826 CaO19.6472	Candida albicans (strain SC5314 / ATCC MYA-2876) (Yeast)	60.606	165	3.59e-68
		DERPT_G9386	tr|Q58HT9|Q58HT9_DERPT	Q58HT9	Der p 1 allergen (Fragment)	Der-p1	Dermatophagoides pteronyssinus (European house dust mite)	60.577	208	7.6e-92
		DERPT_G8047	tr|B4NTC0|B4NTC0_DROSI	B4NTC0	GD15159	Dsim\GD15159 Dsim_GD15159 GD15159	Drosophila simulans (Fruit fly)	60.563	284	1.72e-101
		DERPT_G784	tr|A1KXI8|A1KXI8_BLOTA	A1KXI8	Blo t chitinase allergen	0	Blomia tropicalis (Mite)	60.544	441	0
		DERPT_G2707	tr|Q71EE1|Q71EE1_HEVBR	Q71EE1	Heat shock protein	0	Hevea brasiliensis (Para rubber tree) (Siphonia brasiliensis)	60.537	707	0
		DERPT_G5860	tr|B4NIS7|B4NIS7_DROWI	B4NIS7	Uncharacterized protein, isoform N	Dwil\GK13796 Dwil_GK13796 GK13796	Drosophila willistoni (Fruit fly)	60.513	195	7.97e-59
		DERPT_G4831	sp|P42040|ENO_DAVTA	P42040	Enolase (EC 4.2.1.11) (2-phospho-D-glycerate hydro-lyase) (2-phosphoglycerate dehydratase) (Allergen Cla h VI) (allergen Cla h 6)	ENO CLAH6	Davidiella tassiana (Mycosphaerella tassiana) (Cladosporium herbarum)	60.455	440	1.87e-167
		DERPT_G8047	tr|A2V716|A2V716_9MAXI	A2V716	Tropomyosin	bal r 1	Balanus rostratus	60.424	283	6.05e-106
		DERPT_G10742	tr|I2CMD3|I2CMD3_DERFA	I2CMD3	Der f 1 variant (Fragment)	0	Dermatophagoides farinae (American house dust mite)	60.383	313	3.57e-139
		DERPT_G2468	tr|F8RW92|F8RW92_HEVBR	F8RW92	Peptidyl-prolyl cis-trans isomerase (PPIase) (EC 5.2.1.8)	0	Hevea brasiliensis (Para rubber tree) (Siphonia brasiliensis)	60.366	164	4.17e-68
		DERPT_G2468	tr|B3FNQ1|B3FNQ1_HEVBR	B3FNQ1	Peptidyl-prolyl cis-trans isomerase (PPIase) (EC 5.2.1.8)	0	Hevea brasiliensis (Para rubber tree) (Siphonia brasiliensis)	60.366	164	3.07e-66
		DERPT_G10742	tr|Q95X05|Q95X05_DERFA	Q95X05	Cysteine proteinase (Fragment)	CPW2	Dermatophagoides farinae (American house dust mite)	60.294	136	1.55e-53
		DERPT_G749	tr|B5X0T0|B5X0T0_SALSA	B5X0T0	Fructose-bisphosphate aldolase (EC 4.1.2.13)	ALDOC aldoc	Salmo salar (Atlantic salmon)	60.278	360	2.15e-156
		DERPT_G8780	tr|F5A6F3|F5A6F3_PROCL	F5A6F3	Ferritin (EC 1.16.3.1)	0	Procambarus clarkii (Red swamp crayfish)	60.241	166	2.63e-74
		DERPT_G8047	tr|B7XC65|B7XC65_ANABR	B7XC65	Tropomyosin	Tm-Scab	Anadara broughtonii (Blood clam) (Scapharca broughtonii)	60.211	284	1.27e-100
		DERPT_G8047	tr|B7XC64|B7XC64_9CAEN	B7XC64	Tropomyosin	Tm-Nepp	Neptunea polycostata	60.211	284	3.09e-109
		DERPT_G5569	sp|P42037|RLA2_ALTAL	P42037	60S acidic ribosomal protein P2 (Allergen Alt a 6) (Allergen Alt a VI) (Minor allergen Alt a 5) (allergen Alt a 5)	ALTA5 ALTA6	Alternaria alternata (Alternaria rot fungus) (Torula alternata)	60.177	113	1.08e-22
		DERPT_G5569	tr|Q8H2B9|Q8H2B9_PRUDU	Q8H2B9	60S acidic ribosomal protein	AL60SRP	Prunus dulcis (Almond) (Amygdalus dulcis)	60.177	113	2.81e-26
		DERPT_G1164	tr|Q9NGP3|Q9NGP3_ECHGR	Q9NGP3	EF-1 (Fragment)	EF-1	Echinococcus granulosus (Hydatid tapeworm)	60.156	128	2.16e-44
		DERPT_G1365	sp|Q965E2|ALL2_PSOOV	Q965E2	Mite group 2 allergen Pso o 2 (Allergen Pso o A) (allergen Pso o 2)	ALLA	Psoroptes ovis (Sheep scab mite)	60.14	143	5.94e-65
		DERPT_G4831	tr|C8Z9E6|C8Z9E6_YEAS8	C8Z9E6	Eno1p	EC1118_1G1_5908g	Saccharomyces cerevisiae (strain Lalvin EC1118 / Prise de mousse) (Baker's yeast)	60.135	444	1.17e-175
		DERPT_G4831	tr|A6ZUR2|A6ZUR2_YEAS7	A6ZUR2	Enolase	ENO1 SCY_2145	Saccharomyces cerevisiae (strain YJM789) (Baker's yeast)	60.135	444	1.17e-175
		DERPT_G359	tr|A1KXI2|A1KXI2_BLOTA	A1KXI2	Alpha-amylase (EC 3.2.1.1)	0	Blomia tropicalis (Mite)	60.119	504	0
		DERPT_G5860	tr|Q1M2L8|Q1M2L8_GLYDO	Q1M2L8	Gly d 10	0	Glycyphagus domesticus (House itch mite)	60.101	198	3.53e-65
		DERPT_G4831	sp|Q9HDT3|ENO_ALTAL	Q9HDT3	Enolase (EC 4.2.1.11) (2-phospho-D-glycerate hydro-lyase) (2-phosphoglycerate dehydratase) (Allergen Alt a 11) (Allergen Alt a 5) (Allergen Alt a XI) (allergen Alt a 6)	ENO ALTA11 ALTA6	Alternaria alternata (Alternaria rot fungus) (Torula alternata)	60.091	441	1.61e-162
		DERPT_G4831	sp|P30575|ENO1_CANAL	P30575	Enolase 1 (EC 4.2.1.11) (2-phospho-D-glycerate hydro-lyase) (2-phosphoglycerate dehydratase)	ENO1 CAALFM_C108500CA CaO19.395 CaO19.8025	Candida albicans (strain SC5314 / ATCC MYA-2876) (Yeast)	60.09	446	3.35e-174
		DERPT_G4831	tr|C4YDI1|C4YDI1_CANAW	C4YDI1	Enolase	CAWG_00576	Candida albicans (strain WO-1) (Yeast)	60.09	446	3.35e-174
		DERPT_G8047	tr|B7XC67|B7XC67_FULMU	B7XC67	Tropomyosin	Tm-Fulm	Fulvia mutica (Egg cockle)	60.071	283	4.87e-104
		DERPT_G6016	tr|H2DF84|H2DF84_DAUCA	H2DF84	Peptidyl-prolyl cis-trans isomerase (PPIase) (EC 5.2.1.8)	0	Daucus carota (Wild carrot)	60	165	3.23e-63
		DERPT_G114	tr|A9LMH7|A9LMH7_OLEEU	A9LMH7	Superoxide dismutase [Cu-Zn] (EC 1.15.1.1)	0	Olea europaea (Common olive)	60	150	7.3e-61
		DERPT_G4295	tr|A7XZL4|A7XZL4_TYRPU	A7XZL4	Allergen Tyr p 13	0	Tyrophagus putrescentiae (Mold mite) (Acarus putrescentiae)	60	130	6.78e-54
		DERPT_G4295	tr|Q66RP5|Q66RP5_TYRPU	Q66RP5	Fatty acid-biding protein	0	Tyrophagus putrescentiae (Mold mite) (Acarus putrescentiae)	60	130	2.98e-54
		DERPT_G2884	tr|Q9FSY7|Q9FSY7_CORAV	Q9FSY7	Putative luminal binding protein	BiP	Corylus avellana (European hazel) (Corylus maxima)	59.967	607	0
		DERPT_G8047	tr|Q1HPP7|Q1HPP7_BOMMO	Q1HPP7	Tropomyosin isoform 4	0	Bombyx mori (Silk moth)	59.916	237	4.93e-76
		DERPT_G4831	sp|P00924|ENO1_YEAST	P00924	Enolase 1 (EC 4.2.1.11) (2-phospho-D-glycerate hydro-lyase 1) (2-phosphoglycerate dehydratase 1)	ENO1 ENOA HSP48 YGR254W G9160	Saccharomyces cerevisiae (strain ATCC 204508 / S288c) (Baker's yeast)	59.91	444	1.87e-175
		DERPT_G114	tr|A1DER2|A1DER2_NEOFI	A1DER2	Superoxide dismutase [Cu-Zn] (EC 1.15.1.1)	NFIA_078090	Neosartorya fischeri (strain ATCC 1020 / DSM 3700 / CBS 544.65 / FGSC A1164 / JCM 1740 / NRRL 181 / WB 181) (Aspergillus fischerianus)	59.868	152	6.61e-60
		DERPT_G5860	tr|Q17H74|Q17H74_AEDAE	Q17H74	AAEL002761-PH	AAEL002761	Aedes aegypti (Yellowfever mosquito) (Culex aegypti)	59.833	239	4.59e-81
		DERPT_G8047	tr|B7XC63|B7XC63_TURCO	B7XC63	Tropomyosin	Tm-Turc	Turbo cornutus (Horned turban) (Battilus cornutus)	59.794	291	1.05e-95
		DERPT_G8047	tr|B7XC71|B7XC71_RUDPH	B7XC71	Tropomyosin	Tm-Rudp	Ruditapes philippinarum (Japanese littleneck clam) (Venerupis philippinarum)	59.717	283	4.56e-105
		DERPT_G5860	tr|B6E457|B6E457_DERPT	B6E457	Tropomyosin	0	Dermatophagoides pteronyssinus (European house dust mite)	59.701	201	3.13e-65
		DERPT_G9923	sp|P21568|CYPH_SOLLC	P21568	Peptidyl-prolyl cis-trans isomerase (PPIase) (EC 5.2.1.8) (Cyclophilin) (Cyclosporin A-binding protein) (Rotamase)	CYP ROT1	Solanum lycopersicum (Tomato) (Lycopersicon esculentum)	59.686	191	1.1e-76
		DERPT_G10742	tr|A7UNZ5|A7UNZ5_DERFA	A7UNZ5	Der f 1 allergen	0	Dermatophagoides farinae (American house dust mite)	59.639	332	1.28e-144
		DERPT_G10742	tr|A1YW11|A1YW11_DERFA	A1YW11	Der f 1 allergen	0	Dermatophagoides farinae (American house dust mite)	59.639	332	7.46e-144
		DERPT_G10742	tr|Q58A71|Q58A71_DERFA	Q58A71	Der f 1 allergen preproenzyme	0	Dermatophagoides farinae (American house dust mite)	59.639	332	2.07e-144
		DERPT_G5860	tr|Q380N3|Q380N3_ANOGA	Q380N3	AGAP001797-PA (Tropomyosin 1)	1281318 AgaP_AGAP001797	Anopheles gambiae (African malaria mosquito)	59.596	198	3.28e-51
		DERPT_G2812	sp|Q9URB4|ALF_CANAL	Q9URB4	Fructose-bisphosphate aldolase (FBP aldolase) (FBPA) (EC 4.1.2.13) (37 kDa major allergen) (Fructose-1,6-bisphosphate aldolase) (IgE-binding allergen)	FBA1 CAALFM_C401750CA CaO19.12088 CaO19.4618	Candida albicans (strain SC5314 / ATCC MYA-2876) (Yeast)	59.587	339	1.2e-148
		DERPT_G2812	tr|C4YHS0|C4YHS0_CANAW	C4YHS0	Fructose-bisphosphate aldolase	CAWG_03619	Candida albicans (strain WO-1) (Yeast)	59.587	339	1.2e-148
		DERPT_G6016	tr|Q1RQJ2|Q1RQJ2_ASPFM	Q1RQJ2	Peptidyl-prolyl cis-trans isomerase (PPIase) (EC 5.2.1.8)	asp f 27 CDV57_00677	Neosartorya fumigata (Aspergillus fumigatus)	59.509	163	7.9e-65
		DERPT_G6016	tr|Q4WWX5|Q4WWX5_ASPFU	Q4WWX5	Peptidyl-prolyl cis-trans isomerase (PPIase) (EC 5.2.1.8)	AFUA_3G07430	Neosartorya fumigata (strain ATCC MYA-4609 / Af293 / CBS 101355 / FGSC A1100) (Aspergillus fumigatus)	59.509	163	7.9e-65
		DERPT_G6016	tr|B0XYP8|B0XYP8_ASPFC	B0XYP8	Peptidyl-prolyl cis-trans isomerase (PPIase) (EC 5.2.1.8)	AFUB_041650	Neosartorya fumigata (strain CEA10 / CBS 144.89 / FGSC A1163) (Aspergillus fumigatus)	59.509	163	7.9e-65
		DERPT_G8047	tr|O09343|O09343_MIZYE	O09343	Tropomyosin	KP79_PYT15118	Mizuhopecten yessoensis (Japanese scallop) (Patinopecten yessoensis)	59.507	284	1.6e-102
		DERPT_G4081	tr|Q71EE1|Q71EE1_HEVBR	Q71EE1	Heat shock protein	0	Hevea brasiliensis (Para rubber tree) (Siphonia brasiliensis)	59.503	684	0
		DERPT_G5805	tr|Q2YFE4|Q2YFE4_DERPT	Q2YFE4	Glutathione transferase mu class Dp7002H05	0	Dermatophagoides pteronyssinus (European house dust mite)	59.447	217	1.21e-103
		DERPT_G5851	tr|Q9FSY7|Q9FSY7_CORAV	Q9FSY7	Putative luminal binding protein	BiP	Corylus avellana (European hazel) (Corylus maxima)	59.42	138	9.17e-51
		DERPT_G238	sp|P0C1H7|PPIA1_RHIO9	P0C1H7	Peptidyl-prolyl cis-trans isomerase A1 (PPIase A1) (EC 5.2.1.8) (Cyclophilin A1) (Cyclosporin A-binding protein) (Rotamase A1)	cyp2 RO3G_12864	Rhizopus delemar (strain RA 99-880 / ATCC MYA-4621 / FGSC 9543 / NRRL 43880) (Mucormycosis agent) (Rhizopus arrhizus var. delemar)	59.412	170	5.91e-66
		DERPT_G238	tr|A0A0S1TLZ7|A0A0S1TLZ7_RHIOR	A0A0S1TLZ7	Peptidyl-prolyl cis-trans isomerase (PPIase) (EC 5.2.1.8)	0	Rhizopus oryzae (Mucormycosis agent) (Rhizopus arrhizus var. delemar)	59.412	170	5.91e-66
		DERPT_G12209	tr|G9JWG6|G9JWG6_BLAGE	G9JWG6	Allergen bla g 8	Bla g 8	Blattella germanica (German cockroach) (Blatta germanica)	59.406	101	3.83e-40
		DERPT_G12209	tr|A0ERA8|A0ERA8_BLAGE	A0ERA8	Allergen Bla g 8 (Fragment)	0	Blattella germanica (German cockroach) (Blatta germanica)	59.406	101	3.24e-40
		DERPT_G8047	tr|E2BHP8|E2BHP8_HARSA	E2BHP8	Tropomyosin	EAI_00950	Harpegnathos saltator (Jerdon's jumping ant)	59.398	266	2.2e-88
		DERPT_G12099	sp|P25780|PEPT1_EURMA	P25780	Peptidase 1 (EC 3.4.22.65) (Allergen Eur m I) (Mite group 1 allergen Eur m 1) (allergen Eur m 1)	EURM1	Euroglyphus maynei (Mayne's house dust mite)	59.375	224	2.04e-91
		DERPT_G10742	tr|A1YW12|A1YW12_DERFA	A1YW12	Der f 1 allergen	0	Dermatophagoides farinae (American house dust mite)	59.337	332	8.5e-144
		DERPT_G10742	tr|A1YW13|A1YW13_DERFA	A1YW13	Der f 1 allergen	0	Dermatophagoides farinae (American house dust mite)	59.337	332	8.78e-144
		DERPT_G10742	sp|P16311|PEPT1_DERFA	P16311	Peptidase 1 (EC 3.4.22.65) (Allergen Der f I) (Major mite fecal allergen Der f 1) (allergen Der f 1)	DERF1	Dermatophagoides farinae (American house dust mite)	59.337	332	2.51e-143
		DERPT_G4831	sp|Q96X30|ENO_ASPFU	Q96X30	Enolase (EC 4.2.1.11) (2-phospho-D-glycerate hydro-lyase) (2-phosphoglycerate dehydratase) (allergen Asp f 22)	enoA AFUA_6G06770	Neosartorya fumigata (strain ATCC MYA-4609 / Af293 / CBS 101355 / FGSC A1100) (Aspergillus fumigatus)	59.318	440	1.24e-160
		DERPT_G4831	tr|B0Y763|B0Y763_ASPFC	B0Y763	Enolase/allergen Asp F 22	AFUB_072700	Neosartorya fumigata (strain CEA10 / CBS 144.89 / FGSC A1163) (Aspergillus fumigatus)	59.318	440	1.24e-160
		DERPT_G10742	tr|Q3HWZ4|Q3HWZ4_DERFA	Q3HWZ4	Der f 1 allergen (Fragment)	0	Dermatophagoides farinae (American house dust mite)	59.298	285	1.94e-121
		DERPT_G4295	tr|B0KZJ6|B0KZJ6_ACASI	B0KZJ6	Allergen Aca s 13	0	Acarus siro (Flour mite) (Tyroglyphus farinae)	59.231	130	6.81e-52
		DERPT_G8964	tr|Q66RP5|Q66RP5_TYRPU	Q66RP5	Fatty acid-biding protein	0	Tyrophagus putrescentiae (Mold mite) (Acarus putrescentiae)	59.231	130	5.19e-51
		DERPT_G5860	sp|O18416|TPM_DERPT	O18416	Tropomyosin (allergen Der p 10)	0	Dermatophagoides pteronyssinus (European house dust mite)	59.204	201	3.96e-64
		DERPT_G5860	tr|Q6IUP9|Q6IUP9_TYRPU	Q6IUP9	Tropomyosin (Fragment)	0	Tyrophagus putrescentiae (Mold mite) (Acarus putrescentiae)	59.204	201	8.08e-66
		DERPT_G1407	tr|Q9Y7F6|Q9Y7F6_ASPFM	Q9Y7F6	Peptidyl-prolyl cis-trans isomerase (PPIase) (EC 5.2.1.8) (Fragment)	0	Neosartorya fumigata (Aspergillus fumigatus)	59.172	169	1.19e-60
		DERPT_G8047	tr|Q17H81|Q17H81_AEDAE	Q17H81	AAEL002759-PB (Tropomyosin invertebrate)	AAEL002759	Aedes aegypti (Yellowfever mosquito) (Culex aegypti)	59.155	284	3.59e-99
		DERPT_G2468	tr|Q8L5T1|Q8L5T1_BETPN	Q8L5T1	Peptidyl-prolyl cis-trans isomerase (PPIase) (EC 5.2.1.8)	ppiase (CyP)	Betula pendula (European white birch) (Betula verrucosa)	59.146	164	1.18e-67
		DERPT_G8047	tr|Q1HPP8|Q1HPP8_BOMMO	Q1HPP8	Tropomyosin isoform 3	0	Bombyx mori (Silk moth)	59.072	237	3.3e-81
		DERPT_G238	tr|H2DF84|H2DF84_DAUCA	H2DF84	Peptidyl-prolyl cis-trans isomerase (PPIase) (EC 5.2.1.8)	0	Daucus carota (Wild carrot)	59.064	171	2.88e-67
		DERPT_G5860	tr|Q17H77|Q17H77_AEDAE	Q17H77	AAEL002761-PA	5575995 AAEL002761	Aedes aegypti (Yellowfever mosquito) (Culex aegypti)	59.016	244	2.91e-82
		DERPT_G2707	sp|P40292|HSP90_ASPFU	P40292	Heat shock protein 90 (65 kDa IgE-binding protein) (Heat shock protein hsp1) (allergen Asp f 12)	hsp90 hsp1 AFUA_5G04170	Neosartorya fumigata (strain ATCC MYA-4609 / Af293 / CBS 101355 / FGSC A1100) (Aspergillus fumigatus)	58.971	680	0
		DERPT_G2707	tr|B0Y324|B0Y324_ASPFC	B0Y324	Molecular chaperone Mod-E/Hsp90	AFUB_052690	Neosartorya fumigata (strain CEA10 / CBS 144.89 / FGSC A1163) (Aspergillus fumigatus)	58.971	680	0
		DERPT_G5877	tr|L7V065|L7V065_DERFA	L7V065	Heat shock protein 70	0	Dermatophagoides farinae (American house dust mite)	58.957	575	0
		DERPT_G5805	tr|M1RIR6|M1RIR6_TYRPU	M1RIR6	Tyr p 8 allergen	0	Tyrophagus putrescentiae (Mold mite) (Acarus putrescentiae)	58.904	219	2.5e-98
		DERPT_G8047	tr|G8XWU0|G8XWU0_9BIVA	G8XWU0	Tropomyosin	0	Meretrix lyrata	58.803	284	2.53e-104
		DERPT_G8047	tr|G8XWU1|G8XWU1_MERMT	G8XWU1	Tropomyosin	0	Meretrix meretrix (Asiatic hard clam) (Venus meretrix)	58.803	284	2.53e-104
		DERPT_G6016	tr|B3FNQ1|B3FNQ1_HEVBR	B3FNQ1	Peptidyl-prolyl cis-trans isomerase (PPIase) (EC 5.2.1.8)	0	Hevea brasiliensis (Para rubber tree) (Siphonia brasiliensis)	58.788	165	6.28e-61
		DERPT_G4831	sp|Q870B9|ENO_RHOMI	Q870B9	Enolase (EC 4.2.1.11) (2-phospho-D-glycerate hydro-lyase) (2-phosphoglycerate dehydratase) (allergen Rho m 1)	ENO	Rhodotorula mucilaginosa (Yeast) (Rhodotorula rubra)	58.77	439	3.44e-167
		DERPT_G4295	tr|B0KZL2|B0KZL2_TYRPU	B0KZL2	Mite allergen Tyr p 13	0	Tyrophagus putrescentiae (Mold mite) (Acarus putrescentiae)	58.73	126	5.25e-47
		DERPT_G5860	tr|Q304Y3|Q304Y3_DERPT	Q304Y3	Tropomyosin (Fragment)	der p 10	Dermatophagoides pteronyssinus (European house dust mite)	58.706	201	4.47e-63
		DERPT_G5860	tr|F1CIW8|F1CIW8_HOTJU	F1CIW8	Putative tropomyosin	0	Hottentotta judaicus (Black scorpion) (Buthotus judaicus)	58.706	201	4.92e-66
		DERPT_G6990	tr|Q9FS79|Q9FS79_WHEAT	Q9FS79	Triosephosphat-isomerase	tpis	Triticum aestivum (Wheat)	58.704	247	3.75e-106
		DERPT_G2468	tr|Q1RQJ2|Q1RQJ2_ASPFM	Q1RQJ2	Peptidyl-prolyl cis-trans isomerase (PPIase) (EC 5.2.1.8)	asp f 27 CDV57_00677	Neosartorya fumigata (Aspergillus fumigatus)	58.683	167	1.93e-65
		DERPT_G2468	tr|Q4WWX5|Q4WWX5_ASPFU	Q4WWX5	Peptidyl-prolyl cis-trans isomerase (PPIase) (EC 5.2.1.8)	AFUA_3G07430	Neosartorya fumigata (strain ATCC MYA-4609 / Af293 / CBS 101355 / FGSC A1100) (Aspergillus fumigatus)	58.683	167	1.93e-65
		DERPT_G2468	tr|B0XYP8|B0XYP8_ASPFC	B0XYP8	Peptidyl-prolyl cis-trans isomerase (PPIase) (EC 5.2.1.8)	AFUB_041650	Neosartorya fumigata (strain CEA10 / CBS 144.89 / FGSC A1163) (Aspergillus fumigatus)	58.683	167	1.93e-65
		DERPT_G8047	tr|Q17H73|Q17H73_AEDAE	Q17H73	AAEL002761-PD	5575995 AAEL002761	Aedes aegypti (Yellowfever mosquito) (Culex aegypti)	58.65	237	1.44e-80
		DERPT_G5860	tr|Q8IGY1|Q8IGY1_DROME	Q8IGY1	RE08101p (Tropomyosin 1, isoform E)	Tm1 10 1305 2299 BcDNA:GH09289 BcDNA:LD37158 BcDNA:SD21996 chr3R:11122272..11122408 cTM cTm cTmII Dm Tm1 Dm TmH33 Dm TmH34 Dmel\CG4898 DmTm1 l(3)02299 l(3)S130510 l(3)s2958 mTmII PmI region 3 TM Tm TM1 tm1 TmH TmH-33 TmH-34 TmH33 TmH34 TMII TmII tmII Tmr33 Tmr34 TnH TnH-33 TnH-34 tropomyosin CG4898 Dmel_CG4898	Drosophila melanogaster (Fruit fly)	58.586	198	8.26e-57
		DERPT_G5860	tr|B4LZY4|B4LZY4_DROVI	B4LZY4	Uncharacterized protein, isoform L	Dvir\GJ23210 Dvir_GJ23210 GJ23210	Drosophila virilis (Fruit fly)	58.586	198	8.83e-56
		DERPT_G9386	tr|Q3HWZ4|Q3HWZ4_DERFA	Q3HWZ4	Der f 1 allergen (Fragment)	0	Dermatophagoides farinae (American house dust mite)	58.566	251	3.31e-99
		DERPT_G5805	tr|A1KXH6|A1KXH6_DERFA	A1KXH6	Der f 8 allergen (Fragment)	0	Dermatophagoides farinae (American house dust mite)	58.525	217	3.89e-99
		DERPT_G8964	tr|A7XZL4|A7XZL4_TYRPU	A7XZL4	Allergen Tyr p 13	0	Tyrophagus putrescentiae (Mold mite) (Acarus putrescentiae)	58.462	130	2.06e-50
		DERPT_G8047	tr|B5AF35|B5AF35_MIZYE	B5AF35	Allergen tropomyosin	0	Mizuhopecten yessoensis (Japanese scallop) (Patinopecten yessoensis)	58.451	284	1.67e-100
		DERPT_G9386	sp|P25780|PEPT1_EURMA	P25780	Peptidase 1 (EC 3.4.22.65) (Allergen Eur m I) (Mite group 1 allergen Eur m 1) (allergen Eur m 1)	EURM1	Euroglyphus maynei (Mayne's house dust mite)	58.423	279	1.38e-113
		DERPT_G9824	sp|P22011|PPIA_CANAL	P22011	Peptidyl-prolyl cis-trans isomerase (PPIase) (EC 5.2.1.8) (Cyclophilin) (CPH) (Cyclosporin A-binding protein) (Rotamase)	CYP1 CAALFM_C702380CA CaJ7.0279 CaO19.13826 CaO19.6472	Candida albicans (strain SC5314 / ATCC MYA-2876) (Yeast)	58.333	144	1.77e-54
		DERPT_G4831	tr|Q0PV93|Q0PV93_BEABA	Q0PV93	Putative enolase	0	Beauveria bassiana (White muscardine disease fungus) (Tritirachium shiotae)	58.296	446	4.07e-165
		DERPT_G2468	tr|A1KXG2|A1KXG2_DERFA	A1KXG2	Peptidyl-prolyl cis-trans isomerase (PPIase) (EC 5.2.1.8)	0	Dermatophagoides farinae (American house dust mite)	58.282	163	5.41e-67
		DERPT_G9824	sp|Q39613|CYPH_CATRO	Q39613	Peptidyl-prolyl cis-trans isomerase (PPIase) (EC 5.2.1.8) (Cyclophilin) (Cyclosporin A-binding protein) (Rotamase)	PCKR1	Catharanthus roseus (Madagascar periwinkle) (Vinca rosea)	58.235	170	4.75e-64
		DERPT_G5860	tr|B4K5U5|B4K5U5_DROMO	B4K5U5	Uncharacterized protein, isoform P	Dmoj\GI22927 Dmoj_GI22927 GI22927	Drosophila mojavensis (Fruit fly)	58.209	201	1.65e-57
		DERPT_G7727	tr|B2BDZ8|B2BDZ8_PISVE	B2BDZ8	Superoxide dismutase (EC 1.15.1.1)	0	Pistacia vera (Pistachio)	58.201	189	3.23e-77
		DERPT_G10742	tr|Q95X04|Q95X04_DERFA	Q95X04	Cysteine proteinase (Fragment)	CPW3	Dermatophagoides farinae (American house dust mite)	58.182	110	1.36e-38
		DERPT_G4831	sp|Q96X46|ENO_PENCI	Q96X46	Enolase (EC 4.2.1.11) (2-phospho-D-glycerate hydro-lyase) (2-phosphoglycerate dehydratase) (allergen Pen c 22)	enoA	Penicillium citrinum	58.182	440	1.91e-152
		DERPT_G6016	sp|P21568|CYPH_SOLLC	P21568	Peptidyl-prolyl cis-trans isomerase (PPIase) (EC 5.2.1.8) (Cyclophilin) (Cyclosporin A-binding protein) (Rotamase)	CYP ROT1	Solanum lycopersicum (Tomato) (Lycopersicon esculentum)	58.182	165	8.63e-61
		DERPT_G5860	sp|O44119|TPM_HOMAM	O44119	Tropomyosin (allergen Hom a 1)	TM1	Homarus americanus (American lobster)	58.128	203	2.98e-62
		DERPT_G5805	tr|L7V2G7|L7V2G7_DERFA	L7V2G7	Glutathione S-transferase (EC 2.5.1.18) (Fragment)	0	Dermatophagoides farinae (American house dust mite)	58.081	198	1.29e-90
		DERPT_G9386	tr|A7UNZ5|A7UNZ5_DERFA	A7UNZ5	Der f 1 allergen	0	Dermatophagoides farinae (American house dust mite)	58.065	279	4.87e-114
		DERPT_G9386	tr|A1YW13|A1YW13_DERFA	A1YW13	Der f 1 allergen	0	Dermatophagoides farinae (American house dust mite)	58.065	279	6.46e-114
		DERPT_G9386	tr|A1YW11|A1YW11_DERFA	A1YW11	Der f 1 allergen	0	Dermatophagoides farinae (American house dust mite)	58.065	279	1.2e-113
		DERPT_G9386	tr|Q58A71|Q58A71_DERFA	Q58A71	Der f 1 allergen preproenzyme	0	Dermatophagoides farinae (American house dust mite)	58.065	279	5.85e-114
		DERPT_G9386	tr|I2CMD3|I2CMD3_DERFA	I2CMD3	Der f 1 variant (Fragment)	0	Dermatophagoides farinae (American house dust mite)	58.065	279	1.04e-113
		DERPT_G12099	tr|A1YW13|A1YW13_DERFA	A1YW13	Der f 1 allergen	0	Dermatophagoides farinae (American house dust mite)	58.036	224	1.29e-88
		DERPT_G8047	tr|K4PEK4|K4PEK4_OREMO	K4PEK4	Tropomyosin	0	Oreochromis mossambicus (Mozambique tilapia) (Tilapia mossambica)	57.951	283	5.96e-97
		DERPT_G8047	tr|B7XC70|B7XC70_9BIVA	B7XC70	Tropomyosin	Tm-Sols	Solen strictus (Gould's razor shell)	57.951	283	4.22e-101
		DERPT_G8047	tr|B7XC69|B7XC69_9BIVA	B7XC69	Tropomyosin	Tm-Trek	Tresus keenae	57.951	283	4.77e-102
		DERPT_G4295	tr|B0KZJ5|B0KZJ5_ACASI	B0KZJ5	Allergen Aca s 13	0	Acarus siro (Flour mite) (Tyroglyphus farinae)	57.937	126	3.09e-48
		DERPT_G4295	tr|A1KXG8|A1KXG8_BLOTA	A1KXG8	Blo t 13 allergen	0	Blomia tropicalis (Mite)	57.937	126	2.86e-48
		DERPT_G4295	sp|Q17284|FABP_BLOTA	Q17284	Fatty acid-binding protein (Bt6) (allergen Blo t 13)	0	Blomia tropicalis (Mite)	57.937	126	3.37e-48
		DERPT_G2468	tr|H2DF84|H2DF84_DAUCA	H2DF84	Peptidyl-prolyl cis-trans isomerase (PPIase) (EC 5.2.1.8)	0	Daucus carota (Wild carrot)	57.927	164	1.47e-65
		DERPT_G238	tr|O93970|O93970_MALSM	O93970	Peptidyl-prolyl cis-trans isomerase (PPIase) (EC 5.2.1.8)	Mal s 6	Malassezia sympodialis (Atopic eczema-associated yeast)	57.927	164	4.7e-59
		DERPT_G2468	sp|P21568|CYPH_SOLLC	P21568	Peptidyl-prolyl cis-trans isomerase (PPIase) (EC 5.2.1.8) (Cyclophilin) (Cyclosporin A-binding protein) (Rotamase)	CYP ROT1	Solanum lycopersicum (Tomato) (Lycopersicon esculentum)	57.927	164	5.06e-64
		DERPT_G9486	tr|E7CGC5|E7CGC5_PENMO	E7CGC5	Troponin C	0	Penaeus monodon (Giant tiger prawn)	57.823	147	2.41e-54
		DERPT_G5860	tr|Q17H78|Q17H78_AEDAE	Q17H78	AAEL002761-PE	5575995 AAEL002761	Aedes aegypti (Yellowfever mosquito) (Culex aegypti)	57.787	244	5.33e-86
		DERPT_G9386	tr|A1YW12|A1YW12_DERFA	A1YW12	Der f 1 allergen	0	Dermatophagoides farinae (American house dust mite)	57.706	279	2.41e-113
		DERPT_G9386	sp|P16311|PEPT1_DERFA	P16311	Peptidase 1 (EC 3.4.22.65) (Allergen Der f I) (Major mite fecal allergen Der f 1) (allergen Der f 1)	DERF1	Dermatophagoides farinae (American house dust mite)	57.706	279	9.68e-113
		DERPT_G5860	tr|Q95TA3|Q95TA3_DROME	Q95TA3	GH09289p (LD11194p) (Tropomyosin 1, isoform C) (Tropomyosin 1, isoform I)	Tm1 10 1305 2299 BcDNA:GH09289 BcDNA:LD37158 BcDNA:SD21996 chr3R:11122272..11122408 cTM cTm cTmII Dm Tm1 Dm TmH33 Dm TmH34 Dmel\CG4898 DmTm1 l(3)02299 l(3)S130510 l(3)s2958 mTmII PmI region 3 TM Tm TM1 tm1 TmH TmH-33 TmH-34 TmH33 TmH34 TMII TmII tmII Tmr33 Tmr34 TnH TnH-33 TnH-34 tropomyosin CG4898 Dmel_CG4898	Drosophila melanogaster (Fruit fly)	57.647	85	7.85e-22
		DERPT_G5860	tr|Q8IG84|Q8IG84_DROME	Q8IG84	SD21996p (Tropomyosin 1, isoform H)	Tm1 10 1305 2299 BcDNA:GH09289 BcDNA:LD37158 BcDNA:SD21996 chr3R:11122272..11122408 cTM cTm cTmII Dm Tm1 Dm TmH33 Dm TmH34 Dmel\CG4898 DmTm1 l(3)02299 l(3)S130510 l(3)s2958 mTmII PmI region 3 TM Tm TM1 tm1 TmH TmH-33 TmH-34 TmH33 TmH34 TMII TmII tmII Tmr33 Tmr34 TnH TnH-33 TnH-34 tropomyosin CG4898 Dmel_CG4898	Drosophila melanogaster (Fruit fly)	57.647	85	1.19e-21
		DERPT_G7298	tr|Q9FSY7|Q9FSY7_CORAV	Q9FSY7	Putative luminal binding protein	BiP	Corylus avellana (European hazel) (Corylus maxima)	57.635	609	0
		DERPT_G11297	tr|E2G788|E2G788_LITVA	E2G788	Arginine kinase (Fragment)	0	Penaeus vannamei (Whiteleg shrimp) (Litopenaeus vannamei)	57.632	321	5.01e-148
		DERPT_G8047	tr|B7XC68|B7XC68_SPISA	B7XC68	Tropomyosin	Tm-Pses	Spisula sachalinensis (Sakhalin surf-clam) (Pseudocardium sachalinense)	57.597	283	4.98e-102
		DERPT_G12099	tr|A7UNZ5|A7UNZ5_DERFA	A7UNZ5	Der f 1 allergen	0	Dermatophagoides farinae (American house dust mite)	57.589	224	9.67e-88
		DERPT_G12099	tr|A1YW11|A1YW11_DERFA	A1YW11	Der f 1 allergen	0	Dermatophagoides farinae (American house dust mite)	57.589	224	1.82e-87
		DERPT_G12099	tr|Q58A71|Q58A71_DERFA	Q58A71	Der f 1 allergen preproenzyme	0	Dermatophagoides farinae (American house dust mite)	57.589	224	7.61e-88
		DERPT_G12099	tr|I2CMD3|I2CMD3_DERFA	I2CMD3	Der f 1 variant (Fragment)	0	Dermatophagoides farinae (American house dust mite)	57.589	224	7.34e-88
		DERPT_G12099	sp|P16311|PEPT1_DERFA	P16311	Peptidase 1 (EC 3.4.22.65) (Allergen Der f I) (Major mite fecal allergen Der f 1) (allergen Der f 1)	DERF1	Dermatophagoides farinae (American house dust mite)	57.589	224	5.96e-87
		DERPT_G2496	tr|L7UW58|L7UW58_DERFA	L7UW58	Translation elongation factor 2 (Fragment)	0	Dermatophagoides farinae (American house dust mite)	57.576	429	0
		DERPT_G6016	tr|F8RW92|F8RW92_HEVBR	F8RW92	Peptidyl-prolyl cis-trans isomerase (PPIase) (EC 5.2.1.8)	0	Hevea brasiliensis (Para rubber tree) (Siphonia brasiliensis)	57.576	165	1.07e-61
		DERPT_G238	tr|B3FNQ1|B3FNQ1_HEVBR	B3FNQ1	Peptidyl-prolyl cis-trans isomerase (PPIase) (EC 5.2.1.8)	0	Hevea brasiliensis (Para rubber tree) (Siphonia brasiliensis)	57.558	172	1.72e-65
		DERPT_G9638	tr|O93970|O93970_MALSM	O93970	Peptidyl-prolyl cis-trans isomerase (PPIase) (EC 5.2.1.8)	Mal s 6	Malassezia sympodialis (Atopic eczema-associated yeast)	57.554	139	1.83e-52
		DERPT_G9638	tr|M5EM05|M5EM05_MALS4	M5EM05	Peptidyl-prolyl cis-trans isomerase (PPIase) (EC 5.2.1.8)	Mala s 6 MSY001_1373	Malassezia sympodialis (strain ATCC 42132) (Atopic eczema-associated yeast)	57.554	139	3.12e-52
		DERPT_G5860	sp|P06754|TPM1_DROME	P06754	Tropomyosin-1, isoforms 9A/A/B (Cytoskeletal tropomyosin) (Tropomyosin II)	Tm1 TmII CG4898	Drosophila melanogaster (Fruit fly)	57.5	240	4.54e-74
		DERPT_G10742	tr|A1KXH2|A1KXH2_DERFA	A1KXH2	Der f 1 allergen	0	Dermatophagoides farinae (American house dust mite)	57.407	270	1.42e-108
		DERPT_G2468	tr|Q9Y7F6|Q9Y7F6_ASPFM	Q9Y7F6	Peptidyl-prolyl cis-trans isomerase (PPIase) (EC 5.2.1.8) (Fragment)	0	Neosartorya fumigata (Aspergillus fumigatus)	57.396	169	3.29e-58
		DERPT_G5860	tr|Q6E7L4|Q6E7L4_HOMAM	Q6E7L4	Slow-tonic S2 tropomyosin	0	Homarus americanus (American lobster)	57.353	204	1.19e-61
		DERPT_G4831	sp|Q96VP4|ENO_COCLU	Q96VP4	Enolase (EC 4.2.1.11) (2-phospho-D-glycerate hydro-lyase) (2-phosphoglycerate dehydratase)	0	Cochliobolus lunatus (Filamentous fungus) (Curvularia lunata)	57.336	443	5.65e-150
		DERPT_G9486	sp|P29291|TNNCB_HOMAM	P29291	Troponin C, isoform 2B	0	Homarus americanus (American lobster)	57.333	150	7.35e-51
		DERPT_G10519	tr|A7L499|A7L499_ARTSF	A7L499	Myosin alkali light chain	0	Artemia franciscana (Brine shrimp) (Artemia sanfranciscana)	57.258	124	3.92e-36
		DERPT_G8047	tr|A7UMC0|A7UMC0_SINCO	A7UMC0	Tropomysin	0	Sinonovacula constricta (Razor clam)	57.244	283	6.05e-99
		DERPT_G8047	tr|E2A2X0|E2A2X0_CAMFO	E2A2X0	Tropomyosin-1, isoforms 9A/A/B	EAG_15222	Camponotus floridanus (Florida carpenter ant)	57.193	285	2.29e-89
		DERPT_G2912	tr|B8XPP1|B8XPP1_ASPVE	B8XPP1	Glyceraldehyde-3-phosphate dehydrogenase (Fragment)	GAPDH	Aspergillus versicolor	57.143	182	3.82e-63
		DERPT_G9386	tr|Q95X05|Q95X05_DERFA	Q95X05	Cysteine proteinase (Fragment)	CPW2	Dermatophagoides farinae (American house dust mite)	57.143	133	4.1e-50
		DERPT_G12099	tr|A1YW12|A1YW12_DERFA	A1YW12	Der f 1 allergen	0	Dermatophagoides farinae (American house dust mite)	57.143	224	3.53e-87
		DERPT_G7727	tr|Q9STB5|Q9STB5_HEVBR	Q9STB5	Superoxide dismutase (EC 1.15.1.1) (Fragment)	sod	Hevea brasiliensis (Para rubber tree) (Siphonia brasiliensis)	57.143	189	4.87e-74
		DERPT_G7727	sp|P35017|SODM_HEVBR	P35017	Superoxide dismutase [Mn], mitochondrial (EC 1.15.1.1)	SODA	Hevea brasiliensis (Para rubber tree) (Siphonia brasiliensis)	57.143	189	1.74e-73
		DERPT_G5860	tr|A5D6H8|A5D6H8_LIMPO	A5D6H8	Tropomyosin (Fragment)	0	Limulus polyphemus (Atlantic horseshoe crab)	57.143	203	1.97e-64
		DERPT_G921	tr|A9LMH6|A9LMH6_OLEEU	A9LMH6	Superoxide dismutase [Cu-Zn] (EC 1.15.1.1)	0	Olea europaea (Common olive)	57.143	133	1.33e-48
		DERPT_G921	tr|A9LNG7|A9LNG7_OLEEU	A9LNG7	Superoxide dismutase [Cu-Zn] (EC 1.15.1.1)	O5	Olea europaea (Common olive)	57.143	133	1.39e-48
		DERPT_G921	tr|A9LMH9|A9LMH9_OLEEU	A9LMH9	Superoxide dismutase [Cu-Zn] (EC 1.15.1.1)	0	Olea europaea (Common olive)	57.143	133	1.9e-48
		DERPT_G921	tr|A9LNI5|A9LNI5_OLEEU	A9LNI5	Superoxide dismutase [Cu-Zn] (EC 1.15.1.1)	O5	Olea europaea (Common olive)	57.143	133	2.18e-48
		DERPT_G921	tr|A9LMI8|A9LMI8_OLEEU	A9LMI8	Superoxide dismutase [Cu-Zn] (EC 1.15.1.1)	0	Olea europaea (Common olive)	57.143	133	2.4e-48
		DERPT_G921	tr|A9LNH7|A9LNH7_OLEEU	A9LNH7	Superoxide dismutase [Cu-Zn] (EC 1.15.1.1)	O5	Olea europaea (Common olive)	57.143	133	4.46e-48
		DERPT_G921	sp|Q8L5E0|SODC2_OLEEU	Q8L5E0	Superoxide dismutase [Cu-Zn] 2 (EC 1.15.1.1) (Allergen Ole e V) (allergen Ole e 5)	OLE5 O5	Olea europaea (Common olive)	57.143	133	2.26e-48
		DERPT_G9824	tr|B3FNQ1|B3FNQ1_HEVBR	B3FNQ1	Peptidyl-prolyl cis-trans isomerase (PPIase) (EC 5.2.1.8)	0	Hevea brasiliensis (Para rubber tree) (Siphonia brasiliensis)	57.059	170	1.42e-62
		DERPT_G2468	sp|P0C1H7|PPIA1_RHIO9	P0C1H7	Peptidyl-prolyl cis-trans isomerase A1 (PPIase A1) (EC 5.2.1.8) (Cyclophilin A1) (Cyclosporin A-binding protein) (Rotamase A1)	cyp2 RO3G_12864	Rhizopus delemar (strain RA 99-880 / ATCC MYA-4621 / FGSC 9543 / NRRL 43880) (Mucormycosis agent) (Rhizopus arrhizus var. delemar)	57.055	163	5.33e-63
		DERPT_G2468	tr|A0A0S1TLZ7|A0A0S1TLZ7_RHIOR	A0A0S1TLZ7	Peptidyl-prolyl cis-trans isomerase (PPIase) (EC 5.2.1.8)	0	Rhizopus oryzae (Mucormycosis agent) (Rhizopus arrhizus var. delemar)	57.055	163	5.33e-63
		DERPT_G11297	tr|A7XZJ2|A7XZJ2_DERFA	A7XZJ2	Arginine kinase	0	Dermatophagoides farinae (American house dust mite)	56.977	344	5.12e-157
		DERPT_G238	tr|F8RW92|F8RW92_HEVBR	F8RW92	Peptidyl-prolyl cis-trans isomerase (PPIase) (EC 5.2.1.8)	0	Hevea brasiliensis (Para rubber tree) (Siphonia brasiliensis)	56.977	172	6.15e-66
		DERPT_G238	sp|P21568|CYPH_SOLLC	P21568	Peptidyl-prolyl cis-trans isomerase (PPIase) (EC 5.2.1.8) (Cyclophilin) (Cyclosporin A-binding protein) (Rotamase)	CYP ROT1	Solanum lycopersicum (Tomato) (Lycopersicon esculentum)	56.977	172	6.33e-64
		DERPT_G6016	tr|K4D184|K4D184_SOLLC	K4D184	Peptidyl-prolyl cis-trans isomerase (PPIase) (EC 5.2.1.8)	101254541	Solanum lycopersicum (Tomato) (Lycopersicon esculentum)	56.97	165	6.28e-61
		DERPT_G359	tr|B0KZK1|B0KZK1_ACASI	B0KZK1	Alpha-amylase (EC 3.2.1.1)	0	Acarus siro (Flour mite) (Tyroglyphus farinae)	56.947	511	0
		DERPT_G4295	tr|E0A8N8|E0A8N8_DERPT	E0A8N8	Der p 13 allergen	0	Dermatophagoides pteronyssinus (European house dust mite)	56.923	130	2.19e-48
		DERPT_G11297	tr|B9VAT1|B9VAT1_BLAGE	B9VAT1	Arginine kinase	0	Blattella germanica (German cockroach) (Blatta germanica)	56.886	334	3.96e-149
		DERPT_G11297	tr|A1KY39|A1KY39_PERAM	A1KY39	Arginine kinase	Argk	Periplaneta americana (American cockroach) (Blatta americana)	56.886	334	3.96e-149
		DERPT_G2468	tr|K4D184|K4D184_SOLLC	K4D184	Peptidyl-prolyl cis-trans isomerase (PPIase) (EC 5.2.1.8)	101254541	Solanum lycopersicum (Tomato) (Lycopersicon esculentum)	56.886	167	4.7e-66
		DERPT_G5860	sp|A2V735|TPM_CHIOP	A2V735	Tropomyosin (Tropomyosin, slow-tonic isoform) (Tm-Chio-tonic)	TM1	Chionoecetes opilio (Crab-beetle)	56.863	204	4.09e-61
		DERPT_G9386	tr|B5AYU7|B5AYU7_DERPT	B5AYU7	Der p 1 allergen	0	Dermatophagoides pteronyssinus (European house dust mite)	56.835	278	1.7e-112
		DERPT_G9386	tr|A7UNT6|A7UNT6_DERPT	A7UNT6	Der p 1 allergen	0	Dermatophagoides pteronyssinus (European house dust mite)	56.835	278	2.75e-112
		DERPT_G9386	sp|P08176|PEPT1_DERPT	P08176	Peptidase 1 (EC 3.4.22.65) (Allergen Der p I) (Major mite fecal allergen Der p 1) (allergen Der p 1)	DERP1	Dermatophagoides pteronyssinus (European house dust mite)	56.835	278	2.75e-112
		DERPT_G7298	tr|Q1HR69|Q1HR69_AEDAE	Q1HR69	AAEL017349-PA (Heat shock cognate 70)	23687769 AaeL_AAEL017349	Aedes aegypti (Yellowfever mosquito) (Culex aegypti)	56.77	613	0
		DERPT_G12099	tr|Q9GYY0|Q9GYY0_DERFA	Q9GYY0	Allergen Der fI (Fragment)	0	Dermatophagoides farinae (American house dust mite)	56.744	215	2.97e-82
		DERPT_G9824	tr|H2DF84|H2DF84_DAUCA	H2DF84	Peptidyl-prolyl cis-trans isomerase (PPIase) (EC 5.2.1.8)	0	Daucus carota (Wild carrot)	56.725	171	4.46e-63
		DERPT_G5860	sp|Q8IT89|TPM_HAELO	Q8IT89	Tropomyosin	0	Haemaphysalis longicornis (Bush tick)	56.716	201	1.2e-61
		DERPT_G5860	tr|A5Z1D9|A5Z1D9_9ACAR	A5Z1D9	Uncharacterized protein	0	Haemaphysalis qinghaiensis	56.716	201	1.49e-61
		DERPT_G5860	sp|O97162|TPM_RHIMP	O97162	Tropomyosin	0	Rhipicephalus microplus (Cattle tick) (Boophilus microplus)	56.716	201	1.55e-60
		DERPT_G12099	tr|A8DBQ9|A8DBQ9_DERPT	A8DBQ9	Der p 1 allergen (Fragment)	0	Dermatophagoides pteronyssinus (European house dust mite)	56.696	224	1.31e-82
		DERPT_G11297	tr|B2ZSY4|B2ZSY4_DERPT	B2ZSY4	Der p 20 allergen	0	Dermatophagoides pteronyssinus (European house dust mite)	56.686	344	4.64e-157
		DERPT_G5569	sp|Q8TFM9|RLA2_FUSCU	Q8TFM9	60S acidic ribosomal protein P2 (allergen Fus c 1)	0	Fusarium culmorum	56.637	113	1.65e-20
		DERPT_G238	tr|Q1RQJ2|Q1RQJ2_ASPFM	Q1RQJ2	Peptidyl-prolyl cis-trans isomerase (PPIase) (EC 5.2.1.8)	asp f 27 CDV57_00677	Neosartorya fumigata (Aspergillus fumigatus)	56.627	166	5.19e-59
		DERPT_G238	tr|Q4WWX5|Q4WWX5_ASPFU	Q4WWX5	Peptidyl-prolyl cis-trans isomerase (PPIase) (EC 5.2.1.8)	AFUA_3G07430	Neosartorya fumigata (strain ATCC MYA-4609 / Af293 / CBS 101355 / FGSC A1100) (Aspergillus fumigatus)	56.627	166	5.19e-59
		DERPT_G238	tr|B0XYP8|B0XYP8_ASPFC	B0XYP8	Peptidyl-prolyl cis-trans isomerase (PPIase) (EC 5.2.1.8)	AFUB_041650	Neosartorya fumigata (strain CEA10 / CBS 144.89 / FGSC A1163) (Aspergillus fumigatus)	56.627	166	5.19e-59
		DERPT_G7727	tr|Q9FSJ2|Q9FSJ2_HEVBR	Q9FSJ2	Superoxide dismutase (EC 1.15.1.1) (Fragment)	sod	Hevea brasiliensis (Para rubber tree) (Siphonia brasiliensis)	56.614	189	8.77e-73
		DERPT_G2912	tr|B8XPP0|B8XPP0_ASPVE	B8XPP0	Glyceraldehyde-3-phosphate dehydrogenase (Fragment)	GAPDH	Aspergillus versicolor	56.593	182	2.18e-62
		DERPT_G11297	tr|G8XWV9|G8XWV9_BLAGE	G8XWV9	Arginine kinase	0	Blattella germanica (German cockroach) (Blatta germanica)	56.587	334	8.16e-148
		DERPT_G11297	tr|B1A186|B1A186_PROCL	B1A186	Arginine kinase (Fragment)	0	Procambarus clarkii (Red swamp crayfish)	56.489	131	9.08e-51
		DERPT_G9386	tr|Q3HWZ5|Q3HWZ5_DERPT	Q3HWZ5	Der p 1 allergen (Fragment)	0	Dermatophagoides pteronyssinus (European house dust mite)	56.475	278	2.32e-111
		DERPT_G9386	tr|I2CMD2|I2CMD2_DERPT	I2CMD2	Der p 1 variant (Fragment)	0	Dermatophagoides pteronyssinus (European house dust mite)	56.475	278	3.8e-111
		DERPT_G9486	tr|D7F1Q2|D7F1Q2_CRACN	D7F1Q2	Troponin C	0	Crangon crangon (Brown shrimp)	56.463	147	3.66e-56
		DERPT_G9820	tr|Q8I9R5|Q8I9R5_SARSC	Q8I9R5	Major allergen 1 (Fragment)	0	Sarcoptes scabiei (Itch mite) (Acarus scabiei)	56.402	328	9.06e-131
		DERPT_G11297	tr|A1KXC3|A1KXC3_DERFA	A1KXC3	Arginine kinase	0	Dermatophagoides farinae (American house dust mite)	56.395	344	1.01e-152
		DERPT_G11297	tr|A0A088SAW4|A0A088SAW4_DERFA	A0A088SAW4	Der f 20 allergen (Fragment)	0	Dermatophagoides farinae (American house dust mite)	56.395	344	2.42e-152
		DERPT_G238	tr|K4D184|K4D184_SOLLC	K4D184	Peptidyl-prolyl cis-trans isomerase (PPIase) (EC 5.2.1.8)	101254541	Solanum lycopersicum (Tomato) (Lycopersicon esculentum)	56.395	172	7.7e-64
		DERPT_G921	tr|A9LMI5|A9LMI5_OLEEU	A9LMI5	Allergen Ole e 5	0	Olea europaea (Common olive)	56.391	133	1.2e-47
		DERPT_G921	tr|A9LMI4|A9LMI4_OLEEU	A9LMI4	Superoxide dismutase [Cu-Zn] (EC 1.15.1.1)	0	Olea europaea (Common olive)	56.391	133	9.55e-49
		DERPT_G921	tr|A9LNF3|A9LNF3_OLEEU	A9LNF3	Superoxide dismutase [Cu-Zn] (EC 1.15.1.1)	O5	Olea europaea (Common olive)	56.391	133	3.53e-48
		DERPT_G921	tr|A9LNF0|A9LNF0_OLEEU	A9LNF0	Superoxide dismutase [Cu-Zn] (EC 1.15.1.1)	O5	Olea europaea (Common olive)	56.391	133	3.97e-48
		DERPT_G921	tr|A9LMI6|A9LMI6_OLEEU	A9LMI6	Superoxide dismutase [Cu-Zn] (EC 1.15.1.1)	0	Olea europaea (Common olive)	56.391	133	5.41e-48
		DERPT_G921	tr|A9LNH0|A9LNH0_OLEEU	A9LNH0	Superoxide dismutase [Cu-Zn] (EC 1.15.1.1)	O5	Olea europaea (Common olive)	56.391	133	6.89e-48
		DERPT_G921	tr|A9LNF7|A9LNF7_OLEEU	A9LNF7	Superoxide dismutase [Cu-Zn] (EC 1.15.1.1)	O5	Olea europaea (Common olive)	56.391	133	7.82e-48
		DERPT_G921	tr|A5A5K3|A5A5K3_OLEEU	A5A5K3	Superoxide dismutase [Cu-Zn] (EC 1.15.1.1)	0	Olea europaea (Common olive)	56.391	133	1.4e-47
		DERPT_G921	tr|A9LMJ0|A9LMJ0_OLEEU	A9LMJ0	Superoxide dismutase [Cu-Zn] (EC 1.15.1.1)	0	Olea europaea (Common olive)	56.391	133	2.81e-47
		DERPT_G921	tr|A9LMJ2|A9LMJ2_OLEEU	A9LMJ2	Superoxide dismutase [Cu-Zn] (EC 1.15.1.1)	0	Olea europaea (Common olive)	56.391	133	5.92e-47
		DERPT_G6016	sp|Q39613|CYPH_CATRO	Q39613	Peptidyl-prolyl cis-trans isomerase (PPIase) (EC 5.2.1.8) (Cyclophilin) (Cyclosporin A-binding protein) (Rotamase)	PCKR1	Catharanthus roseus (Madagascar periwinkle) (Vinca rosea)	56.364	165	2.28e-60
		DERPT_G9386	tr|A1KXH2|A1KXH2_DERFA	A1KXH2	Der f 1 allergen	0	Dermatophagoides farinae (American house dust mite)	56.364	220	9.62e-81
		DERPT_G5860	tr|A7XZL2|A7XZL2_TYRPU	A7XZL2	Tropomyosin	0	Tyrophagus putrescentiae (Mold mite) (Acarus putrescentiae)	56.311	103	2.53e-32
		DERPT_G11297	tr|Q2HZF2|Q2HZF2_BLAGE	Q2HZF2	Arginine kinase (EC 2.7.3.3)	0	Blattella germanica (German cockroach) (Blatta germanica)	56.287	334	1.44e-146
		DERPT_G6016	tr|O93970|O93970_MALSM	O93970	Peptidyl-prolyl cis-trans isomerase (PPIase) (EC 5.2.1.8)	Mal s 6	Malassezia sympodialis (Atopic eczema-associated yeast)	56.287	167	9.38e-61
		DERPT_G6016	tr|M5EM05|M5EM05_MALS4	M5EM05	Peptidyl-prolyl cis-trans isomerase (PPIase) (EC 5.2.1.8)	Mala s 6 MSY001_1373	Malassezia sympodialis (strain ATCC 42132) (Atopic eczema-associated yeast)	56.287	167	7.68e-61
		DERPT_G11297	tr|B1A7S7|B1A7S7_PERAM	B1A7S7	Arginine kinase	0	Periplaneta americana (American cockroach) (Blatta americana)	56.287	334	2.23e-146
		DERPT_G5860	tr|Q17H76|Q17H76_AEDAE	Q17H76	AAEL002761-PG	AAEL002761	Aedes aegypti (Yellowfever mosquito) (Culex aegypti)	56.279	215	2.41e-60
		DERPT_G10233	sp|P33097|AATC_BOVIN	P33097	Aspartate aminotransferase, cytoplasmic (cAspAT) (EC 2.6.1.1) (EC 2.6.1.3) (Cysteine aminotransferase, cytoplasmic) (Cysteine transaminase, cytoplasmic) (cCAT) (Glutamate oxaloacetate transaminase 1) (Transaminase A)	GOT1	Bos taurus (Bovine)	56.265	407	4.33e-172
		DERPT_G12209	tr|E7CGC3|E7CGC3_PENMO	E7CGC3	Myosin light chain	MLC2	Penaeus monodon (Giant tiger prawn)	56.122	98	1.97e-33
		DERPT_G5860	tr|E0VRN2|E0VRN2_PEDHC	E0VRN2	Tropomyosin-2, putative	8237953 Phum_PHUM400340	Pediculus humanus subsp. corporis (Body louse)	56.118	237	3.77e-68
		DERPT_G9386	tr|C7T6L6|C7T6L6_DERPT	C7T6L6	Der p 1 allergen (Fragment)	derp1	Dermatophagoides pteronyssinus (European house dust mite)	56.115	278	2e-110
		DERPT_G5860	tr|B7ZGK6|B7ZGK6_9HEMI	B7ZGK6	Tropomyosin 1 isoform A	tm1	Lethocerus indicus	56.109	221	1.58e-60
		DERPT_G5860	tr|A3EXN0|A3EXN0_MACHI	A3EXN0	Putative tropomyosin (Fragment)	0	Maconellicoccus hirsutus (Pink hibiscus mealybug)	56.109	221	2.18e-61
		DERPT_G4081	sp|P40292|HSP90_ASPFU	P40292	Heat shock protein 90 (65 kDa IgE-binding protein) (Heat shock protein hsp1) (allergen Asp f 12)	hsp90 hsp1 AFUA_5G04170	Neosartorya fumigata (strain ATCC MYA-4609 / Af293 / CBS 101355 / FGSC A1100) (Aspergillus fumigatus)	56.098	656	0
		DERPT_G4081	tr|B0Y324|B0Y324_ASPFC	B0Y324	Molecular chaperone Mod-E/Hsp90	AFUB_052690	Neosartorya fumigata (strain CEA10 / CBS 144.89 / FGSC A1163) (Aspergillus fumigatus)	56.098	656	0
		DERPT_G6183	tr|Q9Y750|Q9Y750_MALFU	Q9Y750	Malate dehydrogenase (EC 1.1.1.37)	Mal f4	Malassezia furfur (Pityriasis versicolor infection agent) (Pityrosporum furfur)	56.075	321	2.75e-118
		DERPT_G12099	tr|A7UNT6|A7UNT6_DERPT	A7UNT6	Der p 1 allergen	0	Dermatophagoides pteronyssinus (European house dust mite)	56.054	223	1.53e-82
		DERPT_G12099	tr|B5AYU7|B5AYU7_DERPT	B5AYU7	Der p 1 allergen	0	Dermatophagoides pteronyssinus (European house dust mite)	56.054	223	1.71e-82
		DERPT_G12099	tr|C7T6L6|C7T6L6_DERPT	C7T6L6	Der p 1 allergen (Fragment)	derp1	Dermatophagoides pteronyssinus (European house dust mite)	56.054	223	5.37e-83
		DERPT_G12099	tr|Q3HWZ5|Q3HWZ5_DERPT	Q3HWZ5	Der p 1 allergen (Fragment)	0	Dermatophagoides pteronyssinus (European house dust mite)	56.054	223	8.21e-83
		DERPT_G12099	sp|P08176|PEPT1_DERPT	P08176	Peptidase 1 (EC 3.4.22.65) (Allergen Der p I) (Major mite fecal allergen Der p 1) (allergen Der p 1)	DERP1	Dermatophagoides pteronyssinus (European house dust mite)	56.054	223	1.53e-82
		DERPT_G12099	tr|Q3HWZ4|Q3HWZ4_DERFA	Q3HWZ4	Der f 1 allergen (Fragment)	0	Dermatophagoides farinae (American house dust mite)	56	200	1.52e-73
		DERPT_G12209	tr|B7SNI3|B7SNI3_LITVA	B7SNI3	Lit v 3 allergen myosin light chain	0	Penaeus vannamei (Whiteleg shrimp) (Litopenaeus vannamei)	56	100	1.4e-33
		DERPT_G8047	sp|Q25457|TPM_MYTED	Q25457	Tropomyosin	0	Mytilus edulis (Blue mussel)	55.986	284	1.01e-90
		DERPT_G238	tr|A1KXG2|A1KXG2_DERFA	A1KXG2	Peptidyl-prolyl cis-trans isomerase (PPIase) (EC 5.2.1.8)	0	Dermatophagoides farinae (American house dust mite)	55.952	168	1.57e-61
		DERPT_G6847	tr|B2ZPG7|B2ZPG7_FORTA	B2ZPG7	Eukaryotic translation initiation factor 3 subunit I (eIF3i)	0	Forcipomyia taiwana (Bloodsucking midge) (Lasiohelea taiwana)	55.917	338	2.8e-141
		DERPT_G11928	sp|Q92260|HSP70_PENCI	Q92260	Heat shock 70 kDa protein (allergen Pen c 19) (Fragment)	HSP70	Penicillium citrinum	55.916	431	7.41e-162
		DERPT_G9802	tr|F5A6F3|F5A6F3_PROCL	F5A6F3	Ferritin (EC 1.16.3.1)	0	Procambarus clarkii (Red swamp crayfish)	55.882	136	2.24e-49
		DERPT_G9824	sp|P21568|CYPH_SOLLC	P21568	Peptidyl-prolyl cis-trans isomerase (PPIase) (EC 5.2.1.8) (Cyclophilin) (Cyclosporin A-binding protein) (Rotamase)	CYP ROT1	Solanum lycopersicum (Tomato) (Lycopersicon esculentum)	55.882	170	2.07e-64
		DERPT_G4463	sp|P46273|PGK_CANAL	P46273	Phosphoglycerate kinase (EC 2.7.2.3)	PGK1 CAALFM_C600750CA CaO19.11135 CaO19.3651	Candida albicans (strain SC5314 / ATCC MYA-2876) (Yeast)	55.825	412	1.93e-169
		DERPT_G9923	tr|M5EM05|M5EM05_MALS4	M5EM05	Peptidyl-prolyl cis-trans isomerase (PPIase) (EC 5.2.1.8)	Mala s 6 MSY001_1373	Malassezia sympodialis (strain ATCC 42132) (Atopic eczema-associated yeast)	55.825	206	9.89e-78
		DERPT_G5860	tr|C4WTU8|C4WTU8_ACYPI	C4WTU8	Uncharacterized protein	0	Acyrthosiphon pisum (Pea aphid)	55.797	138	4.39e-42
		DERPT_G6016	tr|A1KXG2|A1KXG2_DERFA	A1KXG2	Peptidyl-prolyl cis-trans isomerase (PPIase) (EC 5.2.1.8)	0	Dermatophagoides farinae (American house dust mite)	55.758	165	7.21e-60
		DERPT_G8709	tr|A1KXG9|A1KXG9_BLOTA	A1KXG9	Blo t 13 allergen	0	Blomia tropicalis (Mite)	55.725	131	1.77e-44
		DERPT_G1283	tr|A8DBQ9|A8DBQ9_DERPT	A8DBQ9	Der p 1 allergen (Fragment)	0	Dermatophagoides pteronyssinus (European house dust mite)	55.66	212	3.88e-73
		DERPT_G7750	sp|P78983|HSP70_ALTAL	P78983	Heat shock 70 kDa protein (allergen Alt a 3) (Fragment)	HSP70 ALTA3	Alternaria alternata (Alternaria rot fungus) (Torula alternata)	55.652	115	1.11e-37
		DERPT_G921	tr|A9LNI4|A9LNI4_OLEEU	A9LNI4	Superoxide dismutase [Cu-Zn] (EC 1.15.1.1)	O5	Olea europaea (Common olive)	55.639	133	1.42e-47
		DERPT_G921	tr|A9LNG3|A9LNG3_OLEEU	A9LNG3	Superoxide dismutase [Cu-Zn] (EC 1.15.1.1)	O5	Olea europaea (Common olive)	55.639	133	8.3e-47
		DERPT_G921	tr|A9LNH4|A9LNH4_OLEEU	A9LNH4	Superoxide dismutase [Cu-Zn] (EC 1.15.1.1)	O5	Olea europaea (Common olive)	55.639	133	2.51e-46
		DERPT_G9638	tr|Q1RQJ2|Q1RQJ2_ASPFM	Q1RQJ2	Peptidyl-prolyl cis-trans isomerase (PPIase) (EC 5.2.1.8)	asp f 27 CDV57_00677	Neosartorya fumigata (Aspergillus fumigatus)	55.634	142	1.88e-48
		DERPT_G9638	tr|Q4WWX5|Q4WWX5_ASPFU	Q4WWX5	Peptidyl-prolyl cis-trans isomerase (PPIase) (EC 5.2.1.8)	AFUA_3G07430	Neosartorya fumigata (strain ATCC MYA-4609 / Af293 / CBS 101355 / FGSC A1100) (Aspergillus fumigatus)	55.634	142	1.88e-48
		DERPT_G9638	tr|B0XYP8|B0XYP8_ASPFC	B0XYP8	Peptidyl-prolyl cis-trans isomerase (PPIase) (EC 5.2.1.8)	AFUB_041650	Neosartorya fumigata (strain CEA10 / CBS 144.89 / FGSC A1163) (Aspergillus fumigatus)	55.634	142	1.88e-48
		DERPT_G12027	tr|Q9GYY0|Q9GYY0_DERFA	Q9GYY0	Allergen Der fI (Fragment)	0	Dermatophagoides farinae (American house dust mite)	55.625	160	9.4e-58
		DERPT_G9824	tr|Q1RQJ2|Q1RQJ2_ASPFM	Q1RQJ2	Peptidyl-prolyl cis-trans isomerase (PPIase) (EC 5.2.1.8)	asp f 27 CDV57_00677	Neosartorya fumigata (Aspergillus fumigatus)	55.621	169	2.12e-58
		DERPT_G9824	tr|Q4WWX5|Q4WWX5_ASPFU	Q4WWX5	Peptidyl-prolyl cis-trans isomerase (PPIase) (EC 5.2.1.8)	AFUA_3G07430	Neosartorya fumigata (strain ATCC MYA-4609 / Af293 / CBS 101355 / FGSC A1100) (Aspergillus fumigatus)	55.621	169	2.12e-58
		DERPT_G9824	tr|B0XYP8|B0XYP8_ASPFC	B0XYP8	Peptidyl-prolyl cis-trans isomerase (PPIase) (EC 5.2.1.8)	AFUB_041650	Neosartorya fumigata (strain CEA10 / CBS 144.89 / FGSC A1163) (Aspergillus fumigatus)	55.621	169	2.12e-58
		DERPT_G12099	tr|I2CMD2|I2CMD2_DERPT	I2CMD2	Der p 1 variant (Fragment)	0	Dermatophagoides pteronyssinus (European house dust mite)	55.605	223	9.8e-82
		DERPT_G238	sp|Q39613|CYPH_CATRO	Q39613	Peptidyl-prolyl cis-trans isomerase (PPIase) (EC 5.2.1.8) (Cyclophilin) (Cyclosporin A-binding protein) (Rotamase)	PCKR1	Catharanthus roseus (Madagascar periwinkle) (Vinca rosea)	55.556	171	1.47e-62
		DERPT_G11297	sp|Q95PM9|KARG_PLOIN	Q95PM9	Arginine kinase (AK) (EC 2.7.3.3) (allergen Plo i 1)	ARGK	Plodia interpunctella (Indianmeal moth)	55.556	333	1.33e-147
		DERPT_G5860	tr|A1E4D0|A1E4D0_SINCO	A1E4D0	Tropomyosin	0	Sinonovacula constricta (Razor clam)	55.462	238	6.15e-65
		DERPT_G5860	tr|A5YWA8|A5YWA8_TYRPU	A5YWA8	Tropomyosin (Fragment)	0	Tyrophagus putrescentiae (Mold mite) (Acarus putrescentiae)	55.462	238	1.27e-64
		DERPT_G11297	tr|Q2F5T5|Q2F5T5_BOMMO	Q2F5T5	Arginine kinase isoform 1	AK	Bombyx mori (Silk moth)	55.457	339	1.51e-149
		DERPT_G11297	tr|K4PWX1|K4PWX1_BOMMO	K4PWX1	Arginine kinase isoform 2	AK	Bombyx mori (Silk moth)	55.457	339	4.04e-149
		DERPT_G12099	tr|Q95X04|Q95X04_DERFA	Q95X04	Cysteine proteinase (Fragment)	CPW3	Dermatophagoides farinae (American house dust mite)	55.455	110	1.43e-32
		DERPT_G9638	tr|H2DF84|H2DF84_DAUCA	H2DF84	Peptidyl-prolyl cis-trans isomerase (PPIase) (EC 5.2.1.8)	0	Daucus carota (Wild carrot)	55.405	148	3.93e-52
		DERPT_G10822	sp|P0C1H7|PPIA1_RHIO9	P0C1H7	Peptidyl-prolyl cis-trans isomerase A1 (PPIase A1) (EC 5.2.1.8) (Cyclophilin A1) (Cyclosporin A-binding protein) (Rotamase A1)	cyp2 RO3G_12864	Rhizopus delemar (strain RA 99-880 / ATCC MYA-4621 / FGSC 9543 / NRRL 43880) (Mucormycosis agent) (Rhizopus arrhizus var. delemar)	55.385	130	3.51e-36
		DERPT_G10822	tr|A0A0S1TLZ7|A0A0S1TLZ7_RHIOR	A0A0S1TLZ7	Peptidyl-prolyl cis-trans isomerase (PPIase) (EC 5.2.1.8)	0	Rhizopus oryzae (Mucormycosis agent) (Rhizopus arrhizus var. delemar)	55.385	130	3.51e-36
		DERPT_G8047	sp|Q9GZ70|TPM_PERVI	Q9GZ70	Tropomyosin	0	Perna viridis (Asian green mussel) (Mytilus viridis)	55.282	284	3.32e-88
		DERPT_G12099	tr|Q58HT9|Q58HT9_DERPT	Q58HT9	Der p 1 allergen (Fragment)	Der-p1	Dermatophagoides pteronyssinus (European house dust mite)	55.251	219	3.87e-80
		DERPT_G238	tr|M5EM05|M5EM05_MALS4	M5EM05	Peptidyl-prolyl cis-trans isomerase (PPIase) (EC 5.2.1.8)	Mala s 6 MSY001_1373	Malassezia sympodialis (strain ATCC 42132) (Atopic eczema-associated yeast)	55.249	181	1.44e-59
		DERPT_G238	tr|Q8L5T1|Q8L5T1_BETPN	Q8L5T1	Peptidyl-prolyl cis-trans isomerase (PPIase) (EC 5.2.1.8)	ppiase (CyP)	Betula pendula (European white birch) (Betula verrucosa)	55.233	172	7.78e-64
		DERPT_G12099	tr|A1KXH2|A1KXH2_DERFA	A1KXH2	Der f 1 allergen	0	Dermatophagoides farinae (American house dust mite)	55.215	163	2.07e-56
		DERPT_G9638	sp|Q39613|CYPH_CATRO	Q39613	Peptidyl-prolyl cis-trans isomerase (PPIase) (EC 5.2.1.8) (Cyclophilin) (Cyclosporin A-binding protein) (Rotamase)	PCKR1	Catharanthus roseus (Madagascar periwinkle) (Vinca rosea)	55.172	145	6.16e-52
		DERPT_G5860	tr|B6DUC4|B6DUC4_JASLA	B6DUC4	Tropomyosin (Fragment)	0	Jasus lalandii (South African spiny lobster)	55.122	205	2.83e-56
		DERPT_G10822	sp|P22011|PPIA_CANAL	P22011	Peptidyl-prolyl cis-trans isomerase (PPIase) (EC 5.2.1.8) (Cyclophilin) (CPH) (Cyclosporin A-binding protein) (Rotamase)	CYP1 CAALFM_C702380CA CaJ7.0279 CaO19.13826 CaO19.6472	Candida albicans (strain SC5314 / ATCC MYA-2876) (Yeast)	55.118	127	6.79e-38
		DERPT_G10227	tr|G8Z407|G8Z407_CLACD	G8Z407	Transaldolase (EC 2.2.1.2)	0	Cladosporium cladosporioides	55.108	323	1.12e-119
		DERPT_G11297	sp|C7E3T4|KARG_PENMO	C7E3T4	Arginine kinase (AK) (EC 2.7.3.3) (allergen Pen m 2)	AK	Penaeus monodon (Giant tiger prawn)	55.056	356	7.26e-154
		DERPT_G11297	tr|E7CGC2|E7CGC2_PENMO	E7CGC2	Arginine kinase (EC 2.7.3.3)	0	Penaeus monodon (Giant tiger prawn)	55.056	356	3.87e-153
		DERPT_G11297	tr|B0FRF9|B0FRF9_LITVA	B0FRF9	Arginine kinase (EC 2.7.3.3)	0	Penaeus vannamei (Whiteleg shrimp) (Litopenaeus vannamei)	55.056	356	1.03e-154
		DERPT_G11297	tr|Q004B5|Q004B5_LITVA	Q004B5	Arginine kinase (EC 2.7.3.3)	0	Penaeus vannamei (Whiteleg shrimp) (Litopenaeus vannamei)	55.056	356	1.63e-154
		DERPT_G11297	tr|C9EIP1|C9EIP1_SCYSE	C9EIP1	Arginine kinase	AK	Scylla serrata (Mud crab)	55.056	356	2.13e-152
		DERPT_G6016	sp|P22011|PPIA_CANAL	P22011	Peptidyl-prolyl cis-trans isomerase (PPIase) (EC 5.2.1.8) (Cyclophilin) (CPH) (Cyclosporin A-binding protein) (Rotamase)	CYP1 CAALFM_C702380CA CaJ7.0279 CaO19.13826 CaO19.6472	Candida albicans (strain SC5314 / ATCC MYA-2876) (Yeast)	55	160	3.67e-56
		DERPT_G4295	sp|Q9U5P1|FABP_LEPDS	Q9U5P1	Fatty acid-binding protein (allergen Lep d 13)	0	Lepidoglyphus destructor (Storage mite) (Glycyphagus destructor)	54.962	131	2.42e-50
		DERPT_G10997	tr|G1ESZ9|G1ESZ9_AMPFA	G1ESZ9	Arginine kinase	0	Amphioctopus fangsiao (Ocellated octopus) (Octopus ocellatus)	54.942	344	2.73e-122
		DERPT_G10227	tr|A0A075DVI9|A0A075DVI9_GIBIN	A0A075DVI9	Transaldolase (EC 2.2.1.2)	FPRO05_10296	Gibberella intermedia (Bulb rot disease fungus) (Fusarium proliferatum)	54.938	324	4.82e-121
		DERPT_G11297	tr|D7F1J5|D7F1J5_CRACN	D7F1J5	Arginine kinase	0	Crangon crangon (Brown shrimp)	54.93	355	7.18e-154
		DERPT_G3794	tr|Q4X1J1|Q4X1J1_ASPFU	Q4X1J1	Glucose-6-phosphate isomerase (EC 5.3.1.9)	AFUA_2G09790	Neosartorya fumigata (strain ATCC MYA-4609 / Af293 / CBS 101355 / FGSC A1100) (Aspergillus fumigatus)	54.927	548	0
		DERPT_G3794	tr|B0XS20|B0XS20_ASPFC	B0XS20	Glucose-6-phosphate isomerase (EC 5.3.1.9)	AFUB_025630	Neosartorya fumigata (strain CEA10 / CBS 144.89 / FGSC A1163) (Aspergillus fumigatus)	54.927	548	0
		DERPT_G10356	sp|Q03168|ASPP_AEDAE	Q03168	Lysosomal aspartic protease (EC 3.4.23.-)	AAEL006169	Aedes aegypti (Yellowfever mosquito) (Culex aegypti)	54.907	377	8.77e-150
		DERPT_G921	tr|A9LMI3|A9LMI3_OLEEU	A9LMI3	Superoxide dismutase [Cu-Zn] (EC 1.15.1.1)	0	Olea europaea (Common olive)	54.887	133	6.47e-46
		DERPT_G921	tr|A9LNH2|A9LNH2_OLEEU	A9LNH2	Superoxide dismutase [Cu-Zn] (EC 1.15.1.1)	O5	Olea europaea (Common olive)	54.887	133	6.62e-44
		DERPT_G11297	tr|I1TMM2|I1TMM2_SCYPA	I1TMM2	Arginine kinase (Fragment)	0	Scylla paramamosain (Mud crab)	54.885	348	8.8e-150
		DERPT_G11297	sp|P86699|KARG_CHIOP	P86699	Arginine kinase (AK) (EC 2.7.3.3) (allergen Chi o 3) (Fragments)	0	Chionoecetes opilio (Crab-beetle)	54.802	177	1.85e-64
		DERPT_G11928	tr|Q1HR69|Q1HR69_AEDAE	Q1HR69	AAEL017349-PA (Heat shock cognate 70)	23687769 AaeL_AAEL017349	Aedes aegypti (Yellowfever mosquito) (Culex aegypti)	54.799	573	0
		DERPT_G5860	tr|B4HDY6|B4HDY6_DROSE	B4HDY6	GM24215	Dsec\GM24215 Dsec_GM24215 GM24215	Drosophila sechellia (Fruit fly)	54.795	219	4.61e-63
		DERPT_G11297	tr|B1PVZ9|B1PVZ9_METEN	B1PVZ9	Arginine kinase (Fragment)	0	Metapenaeus ensis (Greasyback shrimp) (Penaeus ensis)	54.775	356	4.26e-154
		DERPT_G11297	tr|C3VUU0|C3VUU0_FENME	C3VUU0	Arginine kinase	0	Penaeus merguiensis (Banana prawn) (Fenneropenaeus merguiensis)	54.775	356	4.07e-154
		DERPT_G11297	tr|T2DQW9|T2DQW9_PENMO	T2DQW9	Arginine kinase	0	Penaeus monodon (Giant tiger prawn)	54.775	356	6.14e-152
		DERPT_G11297	tr|H6VGI3|H6VGI3_SCYPA	H6VGI3	Arginine kinase	0	Scylla paramamosain (Mud crab)	54.775	356	8.17e-152
		DERPT_G7727	tr|K7B049|K7B049_PHLPR	K7B049	Superoxide dismutase (EC 1.15.1.1) (Fragment)	0	Phleum pratense (Common timothy)	54.774	199	7.52e-75
		DERPT_G7727	tr|K6ZYL0|K6ZYL0_PHLPR	K6ZYL0	Superoxide dismutase (EC 1.15.1.1) (Fragment)	0	Phleum pratense (Common timothy)	54.774	199	8.69e-75
		DERPT_G7727	tr|K7AK97|K7AK97_PHLPR	K7AK97	Superoxide dismutase (EC 1.15.1.1) (Fragment)	0	Phleum pratense (Common timothy)	54.774	199	1.17e-74
		DERPT_G1283	tr|Q58HT9|Q58HT9_DERPT	Q58HT9	Der p 1 allergen (Fragment)	Der-p1	Dermatophagoides pteronyssinus (European house dust mite)	54.762	210	4.29e-72
		DERPT_G9638	tr|K4D184|K4D184_SOLLC	K4D184	Peptidyl-prolyl cis-trans isomerase (PPIase) (EC 5.2.1.8)	101254541	Solanum lycopersicum (Tomato) (Lycopersicon esculentum)	54.73	148	4.6e-51
		DERPT_G9824	tr|F8RW92|F8RW92_HEVBR	F8RW92	Peptidyl-prolyl cis-trans isomerase (PPIase) (EC 5.2.1.8)	0	Hevea brasiliensis (Para rubber tree) (Siphonia brasiliensis)	54.706	170	1.7e-62
		DERPT_G9638	sp|P22011|PPIA_CANAL	P22011	Peptidyl-prolyl cis-trans isomerase (PPIase) (EC 5.2.1.8) (Cyclophilin) (CPH) (Cyclosporin A-binding protein) (Rotamase)	CYP1 CAALFM_C702380CA CaJ7.0279 CaO19.13826 CaO19.6472	Candida albicans (strain SC5314 / ATCC MYA-2876) (Yeast)	54.676	139	1.13e-47
		DERPT_G11928	tr|A0A172LRG8|A0A172LRG8_TYRPU	A0A172LRG8	Heat shock protein	hsp70-1	Tyrophagus putrescentiae (Mold mite) (Acarus putrescentiae)	54.655	580	0
		DERPT_G2912	tr|C7C4X1|C7C4X1_WHEAT	C7C4X1	Glyceraldehyde-3-phosphate dehydrogenase (EC 1.2.1.-)	ga3pd	Triticum aestivum (Wheat)	54.633	313	5.74e-107
		DERPT_G4295	tr|Q1M2P5|Q1M2P5_DERFA	Q1M2P5	Der f 13 allergen	0	Dermatophagoides farinae (American house dust mite)	54.615	130	8.16e-46
		DERPT_G5860	tr|B6DUC3|B6DUC3_JASLA	B6DUC3	Tropomyosin (Fragment)	0	Jasus lalandii (South African spiny lobster)	54.589	207	2.47e-56
		DERPT_G5860	sp|Q9N2R3|TPM_CHAFE	Q9N2R3	Tropomyosin (Allergen Cha f I) (allergen Cha f 1) (Fragment)	0	Charybdis feriata (Crucifix crab) (Cancer feriatus)	54.587	218	3.9e-59
		DERPT_G8859	tr|Q8I916|Q8I916_BLOTA	Q8I916	Trypsin	0	Blomia tropicalis (Mite)	54.585	229	6.15e-92
		DERPT_G5860	tr|Q3Y8M6|Q3Y8M6_FARAZ	Q3Y8M6	Pen a 1 allergen	0	Penaeus aztecus (Brown shrimp) (Farfantepenaeus aztecus)	54.583	240	1.63e-64
		DERPT_G5860	tr|D2KMW0|D2KMW0_FENCH	D2KMW0	Tropomyosin	0	Penaeus chinensis (Fleshy prawn) (Fenneropenaeus chinensis)	54.583	240	1.63e-64
		DERPT_G5860	tr|A2V731|A2V731_MARJA	A2V731	Tropomyosin fast isoform	Tm-Penj-fast	Penaeus japonicus (Kuruma prawn) (Marsupenaeus japonicus)	54.583	240	1.63e-64
		DERPT_G5860	tr|D3XNS0|D3XNS0_FENME	D3XNS0	Tropomyosin	0	Penaeus merguiensis (Banana prawn) (Fenneropenaeus merguiensis)	54.583	240	1.63e-64
		DERPT_G5860	tr|E7CGC1|E7CGC1_PENMO	E7CGC1	Tropomyosin	0	Penaeus monodon (Giant tiger prawn)	54.583	240	1.63e-64
		DERPT_G5860	tr|E1A682|E1A682_PENMO	E1A682	Tropomyosin (Fragment)	0	Penaeus monodon (Giant tiger prawn)	54.583	240	1.46e-64
		DERPT_G5860	sp|A1KYZ2|TPM_PENMO	A1KYZ2	Tropomyosin (Tropomyosin, fast isoform) (Tm-Penm-fast)	TM1	Penaeus monodon (Giant tiger prawn)	54.583	240	1.63e-64
		DERPT_G5860	tr|B4YAH6|B4YAH6_LITVA	B4YAH6	Lit v 1 tropomyosin	0	Penaeus vannamei (Whiteleg shrimp) (Litopenaeus vannamei)	54.583	240	1.63e-64
		DERPT_G6016	tr|Q8L5T1|Q8L5T1_BETPN	Q8L5T1	Peptidyl-prolyl cis-trans isomerase (PPIase) (EC 5.2.1.8)	ppiase (CyP)	Betula pendula (European white birch) (Betula verrucosa)	54.545	165	1.66e-58
		DERPT_G5860	tr|B2DBG0|B2DBG0_PAPXU	B2DBG0	Tropomyosin 1	0	Papilio xuthus (Asian swallowtail butterfly)	54.506	233	1.74e-65
		DERPT_G11297	tr|D3JUE7|D3JUE7_PERAM	D3JUE7	Arginine kinase	0	Periplaneta americana (American cockroach) (Blatta americana)	54.494	356	2.74e-147
		DERPT_G12027	tr|Q95X05|Q95X05_DERFA	Q95X05	Cysteine proteinase (Fragment)	CPW2	Dermatophagoides farinae (American house dust mite)	54.472	123	3.14e-40
		DERPT_G59	tr|G1ESZ9|G1ESZ9_AMPFA	G1ESZ9	Arginine kinase	0	Amphioctopus fangsiao (Ocellated octopus) (Octopus ocellatus)	54.467	347	1.29e-134
		DERPT_G9237	sp|P05547|TNNI_ASTLP	P05547	Troponin I (TnI)	0	Astacus leptodactylus (Turkish narrow-clawed crayfish) (Pontastacus leptodactylus)	54.438	169	1.64e-45
		DERPT_G11928	tr|A0A088SAS1|A0A088SAS1_DERFA	A0A088SAS1	Der f 28 allergen	0	Dermatophagoides farinae (American house dust mite)	54.422	588	0
		DERPT_G7298	tr|L7V065|L7V065_DERFA	L7V065	Heat shock protein 70	0	Dermatophagoides farinae (American house dust mite)	54.407	590	0
		DERPT_G6912	tr|Q1RQJ2|Q1RQJ2_ASPFM	Q1RQJ2	Peptidyl-prolyl cis-trans isomerase (PPIase) (EC 5.2.1.8)	asp f 27 CDV57_00677	Neosartorya fumigata (Aspergillus fumigatus)	54.375	160	3.67e-53
		DERPT_G6912	tr|Q4WWX5|Q4WWX5_ASPFU	Q4WWX5	Peptidyl-prolyl cis-trans isomerase (PPIase) (EC 5.2.1.8)	AFUA_3G07430	Neosartorya fumigata (strain ATCC MYA-4609 / Af293 / CBS 101355 / FGSC A1100) (Aspergillus fumigatus)	54.375	160	3.67e-53
		DERPT_G6912	tr|B0XYP8|B0XYP8_ASPFC	B0XYP8	Peptidyl-prolyl cis-trans isomerase (PPIase) (EC 5.2.1.8)	AFUB_041650	Neosartorya fumigata (strain CEA10 / CBS 144.89 / FGSC A1163) (Aspergillus fumigatus)	54.375	160	3.67e-53
		DERPT_G5860	sp|Q25456|TPM_METEN	Q25456	Tropomyosin (Allergen Met e I) (allergen Met e 1)	0	Metapenaeus ensis (Greasyback shrimp) (Penaeus ensis)	54.357	241	3.29e-65
		DERPT_G9891	sp|P0C1H7|PPIA1_RHIO9	P0C1H7	Peptidyl-prolyl cis-trans isomerase A1 (PPIase A1) (EC 5.2.1.8) (Cyclophilin A1) (Cyclosporin A-binding protein) (Rotamase A1)	cyp2 RO3G_12864	Rhizopus delemar (strain RA 99-880 / ATCC MYA-4621 / FGSC 9543 / NRRL 43880) (Mucormycosis agent) (Rhizopus arrhizus var. delemar)	54.331	127	4.49e-39
		DERPT_G9891	tr|A0A0S1TLZ7|A0A0S1TLZ7_RHIOR	A0A0S1TLZ7	Peptidyl-prolyl cis-trans isomerase (PPIase) (EC 5.2.1.8)	0	Rhizopus oryzae (Mucormycosis agent) (Rhizopus arrhizus var. delemar)	54.331	127	4.49e-39
		DERPT_G5860	sp|Q8T6L5|TPM_PERFU	Q8T6L5	Tropomyosin	0	Periplaneta fuliginosa (Smokybrown cockroach) (Dusky-brown cockroach)	54.237	236	3.47e-66
		DERPT_G5860	tr|Q3BJY7|Q3BJY7_PSOOV	Q3BJY7	Putative tropomyosin	pso o 10	Psoroptes ovis (Sheep scab mite)	54.237	236	1.64e-66
		DERPT_G11297	tr|H6UKS0|H6UKS0_SCYPA	H6UKS0	Arginine kinase	0	Scylla paramamosain (Mud crab)	54.237	354	5.91e-151
		DERPT_G5860	tr|B1PT24|B1PT24_ARTSF	B1PT24	Tropomyosin (Fragment)	0	Artemia franciscana (Brine shrimp) (Artemia sanfranciscana)	54.167	96	1.53e-24
		DERPT_G5860	tr|D3XNR9|D3XNR9_MACRS	D3XNR9	Tropomyosin	0	Macrobrachium rosenbergii (Giant fresh water prawn)	54.167	240	2.17e-65
		DERPT_G5860	tr|E5BBS3|E5BBS3_PANBO	E5BBS3	Tropomyosin	TM1	Pandalus borealis (Northern red shrimp)	54.167	240	2.52e-65
		DERPT_G5860	tr|A2V732|A2V732_9EUCA	A2V732	Tropomyosin fast isoform	Tm-Pane-fast	Pandalus eous	54.167	240	2.52e-65
		DERPT_G5860	sp|P86704|TPM_PANBO	P86704	#N/A	#N/A	#N/A	54.167	240	2.52e-65
		DERPT_G8859	tr|A1KXI1|A1KXI1_BLOTA	A1KXI1	Blo t 3 allergen	0	Blomia tropicalis (Mite)	54.148	229	6.21e-91
		DERPT_G12099	tr|Q95X05|Q95X05_DERFA	Q95X05	Cysteine proteinase (Fragment)	CPW2	Dermatophagoides farinae (American house dust mite)	54.135	133	4.29e-41
		DERPT_G921	tr|A9LMH7|A9LMH7_OLEEU	A9LMH7	Superoxide dismutase [Cu-Zn] (EC 1.15.1.1)	0	Olea europaea (Common olive)	54.135	133	1.63e-43
		DERPT_G5860	tr|Q8T379|Q8T379_LEPSA	Q8T379	Troposmyosin (Fragment)	0	Lepisma saccharina (Silverfish)	54.124	194	2.24e-57
		DERPT_G9824	tr|Q8L5T1|Q8L5T1_BETPN	Q8L5T1	Peptidyl-prolyl cis-trans isomerase (PPIase) (EC 5.2.1.8)	ppiase (CyP)	Betula pendula (European white birch) (Betula verrucosa)	54.118	170	5.09e-60
		DERPT_G9824	tr|K4D184|K4D184_SOLLC	K4D184	Peptidyl-prolyl cis-trans isomerase (PPIase) (EC 5.2.1.8)	101254541	Solanum lycopersicum (Tomato) (Lycopersicon esculentum)	54.118	170	9.27e-64
		DERPT_G6912	sp|P22011|PPIA_CANAL	P22011	Peptidyl-prolyl cis-trans isomerase (PPIase) (EC 5.2.1.8) (Cyclophilin) (CPH) (Cyclosporin A-binding protein) (Rotamase)	CYP1 CAALFM_C702380CA CaJ7.0279 CaO19.13826 CaO19.6472	Candida albicans (strain SC5314 / ATCC MYA-2876) (Yeast)	54.11	146	2.75e-51
		DERPT_G10822	tr|O93970|O93970_MALSM	O93970	Peptidyl-prolyl cis-trans isomerase (PPIase) (EC 5.2.1.8)	Mal s 6	Malassezia sympodialis (Atopic eczema-associated yeast)	54.11	146	3.12e-39
		DERPT_G5860	tr|Q17H75|Q17H75_AEDAE	Q17H75	AAEL002761-PC (Putative tropomyosin invertebrate)	5575995 AAEL002761	Aedes aegypti (Yellowfever mosquito) (Culex aegypti)	54.077	233	9.52e-63
		DERPT_G5860	tr|B5TTU5|B5TTU5_BOMMO	B5TTU5	Actotropomyosin	0	Bombyx mori (Silk moth)	54.077	233	1.02e-64
		DERPT_G5860	sp|Q1HPQ0|TPM2_BOMMO	Q1HPQ0	Tropomyosin-2	0	Bombyx mori (Silk moth)	54.077	233	1.02e-64
		DERPT_G5860	tr|B0X3L6|B0X3L6_CULQU	B0X3L6	Tropomyosin invertebrate	6047138 CpipJ_CPIJ013364	Culex quinquefasciatus (Southern house mosquito) (Culex pungens)	54.077	233	7.92e-63
		DERPT_G5860	tr|Q6NN28|Q6NN28_DROME	Q6NN28	RE21974p (Tropomyosin 1, isoform N)	Tm1 10 1305 2299 BcDNA:GH09289 BcDNA:LD37158 BcDNA:SD21996 chr3R:11122272..11122408 cTM cTm cTmII Dm Tm1 Dm TmH33 Dm TmH34 Dmel\CG4898 DmTm1 l(3)02299 l(3)S130510 l(3)s2958 mTmII PmI region 3 TM Tm TM1 tm1 TmH TmH-33 TmH-34 TmH33 TmH34 TMII TmII tmII Tmr33 Tmr34 TnH TnH-33 TnH-34 tropomyosin CG4898 Dmel_CG4898	Drosophila melanogaster (Fruit fly)	54.077	233	1.08e-65
		DERPT_G9638	tr|F8RW92|F8RW92_HEVBR	F8RW92	Peptidyl-prolyl cis-trans isomerase (PPIase) (EC 5.2.1.8)	0	Hevea brasiliensis (Para rubber tree) (Siphonia brasiliensis)	54.054	148	4.55e-51
		DERPT_G9638	tr|B3FNQ1|B3FNQ1_HEVBR	B3FNQ1	Peptidyl-prolyl cis-trans isomerase (PPIase) (EC 5.2.1.8)	0	Hevea brasiliensis (Para rubber tree) (Siphonia brasiliensis)	54.054	148	1.17e-50
		DERPT_G9638	sp|P21568|CYPH_SOLLC	P21568	Peptidyl-prolyl cis-trans isomerase (PPIase) (EC 5.2.1.8) (Cyclophilin) (Cyclosporin A-binding protein) (Rotamase)	CYP ROT1	Solanum lycopersicum (Tomato) (Lycopersicon esculentum)	54.054	148	5.11e-49
		DERPT_G10822	tr|Q1RQJ2|Q1RQJ2_ASPFM	Q1RQJ2	Peptidyl-prolyl cis-trans isomerase (PPIase) (EC 5.2.1.8)	asp f 27 CDV57_00677	Neosartorya fumigata (Aspergillus fumigatus)	54.015	137	4.66e-37
		DERPT_G10822	tr|Q4WWX5|Q4WWX5_ASPFU	Q4WWX5	Peptidyl-prolyl cis-trans isomerase (PPIase) (EC 5.2.1.8)	AFUA_3G07430	Neosartorya fumigata (strain ATCC MYA-4609 / Af293 / CBS 101355 / FGSC A1100) (Aspergillus fumigatus)	54.015	137	4.66e-37
		DERPT_G10822	tr|B0XYP8|B0XYP8_ASPFC	B0XYP8	Peptidyl-prolyl cis-trans isomerase (PPIase) (EC 5.2.1.8)	AFUB_041650	Neosartorya fumigata (strain CEA10 / CBS 144.89 / FGSC A1163) (Aspergillus fumigatus)	54.015	137	4.66e-37
		DERPT_G11297	sp|P14208|KARG_HOMGA	P14208	Arginine kinase (AK) (EC 2.7.3.3)	0	Homarus gammarus (European lobster) (Homarus vulgaris)	53.955	354	1.36e-151
		DERPT_G11297	tr|H6VGI2|H6VGI2_PROCL	H6VGI2	Arginine kinase	0	Procambarus clarkii (Red swamp crayfish)	53.955	354	3.51e-150
		DERPT_G11297	tr|K7PD48|K7PD48_SCYPA	K7PD48	Arginine kinase	0	Scylla paramamosain (Mud crab)	53.955	354	2.77e-148
		DERPT_G1600	tr|Q2YFE3|Q2YFE3_DERPT	Q2YFE3	Glutathione transferase delta-like Dp7018E11	0	Dermatophagoides pteronyssinus (European house dust mite)	53.947	228	4.2e-99
		DERPT_G5860	tr|A7VKE1|A7VKE1_9EUCA	A7VKE1	Tropomyosin	0	Euphausia pacifica (North Pacific krill)	53.942	241	1.69e-71
		DERPT_G5860	tr|A7VKE0|A7VKE0_EUPSU	A7VKE0	Tropomyosin	Tm	Euphausia superba (Antarctic krill)	53.942	241	2.53e-72
		DERPT_G6016	sp|P0C1H7|PPIA1_RHIO9	P0C1H7	Peptidyl-prolyl cis-trans isomerase A1 (PPIase A1) (EC 5.2.1.8) (Cyclophilin A1) (Cyclosporin A-binding protein) (Rotamase A1)	cyp2 RO3G_12864	Rhizopus delemar (strain RA 99-880 / ATCC MYA-4621 / FGSC 9543 / NRRL 43880) (Mucormycosis agent) (Rhizopus arrhizus var. delemar)	53.939	165	1.97e-57
		DERPT_G6016	tr|A0A0S1TLZ7|A0A0S1TLZ7_RHIOR	A0A0S1TLZ7	Peptidyl-prolyl cis-trans isomerase (PPIase) (EC 5.2.1.8)	0	Rhizopus oryzae (Mucormycosis agent) (Rhizopus arrhizus var. delemar)	53.939	165	1.97e-57
		DERPT_G11928	sp|P40918|HSP70_DAVTA	P40918	Heat shock 70 kDa protein (Allergen Cla h IV) (allergen Cla h 4)	HSP70	Davidiella tassiana (Mycosphaerella tassiana) (Cladosporium herbarum)	53.899	577	0
		DERPT_G238	sp|P22011|PPIA_CANAL	P22011	Peptidyl-prolyl cis-trans isomerase (PPIase) (EC 5.2.1.8) (Cyclophilin) (CPH) (Cyclosporin A-binding protein) (Rotamase)	CYP1 CAALFM_C702380CA CaJ7.0279 CaO19.13826 CaO19.6472	Candida albicans (strain SC5314 / ATCC MYA-2876) (Yeast)	53.892	167	1.15e-58
		DERPT_G5853	tr|Q9FSY7|Q9FSY7_CORAV	Q9FSY7	Putative luminal binding protein	BiP	Corylus avellana (European hazel) (Corylus maxima)	53.846	130	4.36e-43
		DERPT_G921	tr|K4AX22|K4AX22_SOLLC	K4AX22	Superoxide dismutase [Cu-Zn] (EC 1.15.1.1)	544054	Solanum lycopersicum (Tomato) (Lycopersicon esculentum)	53.846	143	4.38e-47
		DERPT_G921	sp|Q43779|SODC2_SOLLC	Q43779	Superoxide dismutase [Cu-Zn] 2 (EC 1.15.1.1)	SODCC.5 SODCC2	Solanum lycopersicum (Tomato) (Lycopersicon esculentum)	53.846	143	1.62e-47
		DERPT_G5860	tr|B0KZJ4|B0KZJ4_ACASI	B0KZJ4	Allergen Aca s 10	0	Acarus siro (Flour mite) (Tyroglyphus farinae)	53.814	236	2.25e-66
		DERPT_G5860	tr|H2DFL1|H2DFL1_9ACAR	H2DFL1	Tropomyosin	0	Chortoglyphus arcuatus	53.814	236	4.98e-67
		DERPT_G5860	tr|D7F1J4|D7F1J4_CRACN	D7F1J4	Tropomyosin	0	Crangon crangon (Brown shrimp)	53.75	240	1.15e-64
		DERPT_G7116	sp|Q9H009|NACA2_HUMAN	Q9H009	Nascent polypeptide-associated complex subunit alpha-2 (Alpha-NAC-like) (Hom s 2.01) (Nascent polypeptide-associated complex subunit alpha-like) (NAC-alpha-like)	NACA2 NACAL	Homo sapiens (Human)	53.738	214	1.96e-60
		DERPT_G5860	tr|Q2WBI0|Q2WBI0_9ACAR	Q2WBI0	Tropomyosin	tpm	Dermanyssus gallinae	53.731	201	1.79e-56
		DERPT_G5724	tr|W5HIH8|W5HIH8_WHEAT	W5HIH8	Transcription elongation factor 1 homolog	0	Triticum aestivum (Wheat)	53.659	82	4.32e-29
		DERPT_G5860	tr|F5HME9|F5HME9_ANOGA	F5HME9	AGAP001797-PE (AGAP001797-PG) (AGAP001797-PH) (AGAP001797-PJ) (Tropomyosin 1)	1281318 AgaP_AGAP001797	Anopheles gambiae (African malaria mosquito)	53.648	233	2.9e-56
		DERPT_G5860	sp|P31816|TPM_LOCMI	P31816	Tropomyosin	0	Locusta migratoria (Migratory locust)	53.648	233	1.91e-63
		DERPT_G11928	tr|A0A1B2YLJ2|A0A1B2YLJ2_TYRPU	A0A1B2YLJ2	Heat shock-like protein	0	Tyrophagus putrescentiae (Mold mite) (Acarus putrescentiae)	53.642	604	0
		DERPT_G9891	sp|P22011|PPIA_CANAL	P22011	Peptidyl-prolyl cis-trans isomerase (PPIase) (EC 5.2.1.8) (Cyclophilin) (CPH) (Cyclosporin A-binding protein) (Rotamase)	CYP1 CAALFM_C702380CA CaJ7.0279 CaO19.13826 CaO19.6472	Candida albicans (strain SC5314 / ATCC MYA-2876) (Yeast)	53.543	127	9.69e-38
		DERPT_G7727	tr|K6Z7E6|K6Z7E6_PHLPR	K6Z7E6	Superoxide dismutase (EC 1.15.1.1) (Fragment)	0	Phleum pratense (Common timothy)	53.514	185	9.88e-66
		DERPT_G4295	tr|A1KXH1|A1KXH1_DERFA	A1KXH1	Der f 13 allergen	0	Dermatophagoides farinae (American house dust mite)	53.488	129	1.19e-44
		DERPT_G11297	tr|H9J8H0|H9J8H0_BOMMO	H9J8H0	Uncharacterized protein	0	Bombyx mori (Silk moth)	53.425	365	1.9e-149
		DERPT_G7710	sp|B5DGM7|ALDOA_SALSA	B5DGM7	Fructose-bisphosphate aldolase A (EC 4.1.2.13) (Muscle-type aldolase) (allergen Sal s 3.0101)	0	Salmo salar (Atlantic salmon)	53.425	365	2.76e-129
		DERPT_G7710	tr|D4HTS6|D4HTS6_THUAL	D4HTS6	Fructose-bisphosphate aldolase (EC 4.1.2.13)	aldA	Thunnus albacares (Yellowfin tuna) (Neothunnus macropterus)	53.425	365	1.47e-131
		DERPT_G5860	tr|C4WTU7|C4WTU7_ACYPI	C4WTU7	Uncharacterized protein	100161663	Acyrthosiphon pisum (Pea aphid)	53.39	236	1.87e-63
		DERPT_G5860	sp|Q9NG56|TPM_BLAGE	Q9NG56	Tropomyosin	0	Blattella germanica (German cockroach) (Blatta germanica)	53.39	236	1.07e-63
		DERPT_G5860	sp|Q9NFZ4|TPM_LEPDS	Q9NFZ4	Tropomyosin (allergen Lep d 10)	0	Lepidoglyphus destructor (Storage mite) (Glycyphagus destructor)	53.39	236	3.47e-66
		DERPT_G5860	tr|Q64F38|Q64F38_MYZPE	Q64F38	Tropomyosin	0	Myzus persicae (Green peach aphid) (Aphis persicae)	53.39	236	3.24e-63
		DERPT_G5860	tr|C5J049|C5J049_PERAM	C5J049	Tropomyosin	0	Periplaneta americana (American cockroach) (Blatta americana)	53.39	236	1.33e-63
		DERPT_G5860	sp|Q9UB83|TPM_PERAM	Q9UB83	Tropomyosin (Major allergen Per a 7) (allergen Per a 7)	0	Periplaneta americana (American cockroach) (Blatta americana)	53.39	236	1.85e-64
		DERPT_G5860	tr|Q5XUB7|Q5XUB7_TOXCI	Q5XUB7	Putative tropomyosin	0	Toxoptera citricida (Brown citrus aphid) (Aphis citricidus)	53.39	236	9.75e-64
		DERPT_G8325	tr|G9JWG6|G9JWG6_BLAGE	G9JWG6	Allergen bla g 8	Bla g 8	Blattella germanica (German cockroach) (Blatta germanica)	53.289	152	3.24e-54
		DERPT_G8325	tr|A0ERA8|A0ERA8_BLAGE	A0ERA8	Allergen Bla g 8 (Fragment)	0	Blattella germanica (German cockroach) (Blatta germanica)	53.289	152	2.88e-54
		DERPT_G10227	tr|G8Z408|G8Z408_PENCH	G8Z408	Transaldolase (EC 2.2.1.2)	0	Penicillium chrysogenum (Penicillium notatum)	53.251	323	6.97e-115
		DERPT_G10227	tr|B6HLS1|B6HLS1_PENRW	B6HLS1	Transaldolase (EC 2.2.1.2)	Pc21g16950 PCH_Pc21g16950	Penicillium rubens (strain ATCC 28089 / DSM 1075 / NRRL 1951 / Wisconsin 54-1255) (Penicillium chrysogenum)	53.251	323	6.97e-115
		DERPT_G12027	tr|A8DBQ9|A8DBQ9_DERPT	A8DBQ9	Der p 1 allergen (Fragment)	0	Dermatophagoides pteronyssinus (European house dust mite)	53.205	156	1.08e-50
		DERPT_G1365	tr|Q1M2M9|Q1M2M9_GLYDO	Q1M2M9	Gly d 2.03	0	Glycyphagus domesticus (House itch mite)	53.191	141	1.01e-52
		DERPT_G1365	tr|Q1M2P0|Q1M2P0_LEPDS	Q1M2P0	Type 2 allergen Lep d 2.013	0	Lepidoglyphus destructor (Storage mite) (Glycyphagus destructor)	53.191	141	1.01e-52
		DERPT_G1365	tr|Q1M2N8|Q1M2N8_LEPDS	Q1M2N8	Type 2 allergen Lep d 2.023	0	Lepidoglyphus destructor (Storage mite) (Glycyphagus destructor)	53.191	141	1.94e-52
		DERPT_G1365	tr|Q1M2N4|Q1M2N4_LEPDS	Q1M2N4	Type 2 allergen Lep d 2.035	0	Lepidoglyphus destructor (Storage mite) (Glycyphagus destructor)	53.191	141	1.32e-52
		DERPT_G1365	tr|Q1M2N3|Q1M2N3_LEPDS	Q1M2N3	Type 2 allergen Lep d 2.039	0	Lepidoglyphus destructor (Storage mite) (Glycyphagus destructor)	53.191	141	1.01e-52
		DERPT_G1365	tr|Q1M2N2|Q1M2N2_LEPDS	Q1M2N2	Type 2 allergen Lep d 2.042	0	Lepidoglyphus destructor (Storage mite) (Glycyphagus destructor)	53.191	141	3.91e-52
		DERPT_G7710	tr|C0H9I1|C0H9I1_SALSA	C0H9I1	Fructose-bisphosphate aldolase (EC 4.1.2.13)	ALDOA aldoa LOC106583908	Salmo salar (Atlantic salmon)	53.168	363	3.67e-131
		DERPT_G5853	sp|Q92260|HSP70_PENCI	Q92260	Heat shock 70 kDa protein (allergen Pen c 19) (Fragment)	HSP70	Penicillium citrinum	53.125	128	3.63e-30
		DERPT_G4999	sp|P78983|HSP70_ALTAL	P78983	Heat shock 70 kDa protein (allergen Alt a 3) (Fragment)	HSP70 ALTA3	Alternaria alternata (Alternaria rot fungus) (Torula alternata)	53.043	115	4.36e-36
		DERPT_G7710	tr|O73866|O73866_SALSA	O73866	Fructose-bisphosphate aldolase (EC 4.1.2.13)	ALDOB aldob	Salmo salar (Atlantic salmon)	53.022	364	5.36e-125
		DERPT_G10742	sp|Q1EIQ3|PEPT1_PSOOV	Q1EIQ3	Peptidase 1 (EC 3.4.22.65) (Mite group 1 allergen Pso o 1) (allergen Pso o 1)	0	Psoroptes ovis (Sheep scab mite)	53.012	332	3.63e-122
		DERPT_G5860	tr|Q95WY0|Q95WY0_CRAGI	Q95WY0	Tropomyosin (Fragment)	0	Crassostrea gigas (Pacific oyster) (Crassostrea angulata)	52.97	202	6.94e-54
		DERPT_G5860	tr|B7ZGK7|B7ZGK7_9HEMI	B7ZGK7	Tropomyosin 1 isoform B	tm1	Lethocerus indicus	52.966	236	2.57e-62
		DERPT_G10822	sp|Q39613|CYPH_CATRO	Q39613	Peptidyl-prolyl cis-trans isomerase (PPIase) (EC 5.2.1.8) (Cyclophilin) (Cyclosporin A-binding protein) (Rotamase)	PCKR1	Catharanthus roseus (Madagascar periwinkle) (Vinca rosea)	52.941	136	6.45e-36
		DERPT_G5860	tr|A5D6I2|A5D6I2_9MYRI	A5D6I2	Tropomyosin (Fragment)	0	Syntelopodeuma sp. YSL-2003	52.941	238	3.5e-65
		DERPT_G5860	tr|A5D6I4|A5D6I4_9MYRI	A5D6I4	Tropomyosin	0	Thyrophygus sp. YSL-2003	52.941	238	2.17e-65
		DERPT_G9638	tr|Q9Y7F6|Q9Y7F6_ASPFM	Q9Y7F6	Peptidyl-prolyl cis-trans isomerase (PPIase) (EC 5.2.1.8) (Fragment)	0	Neosartorya fumigata (Aspergillus fumigatus)	52.903	155	4.52e-47
		DERPT_G5860	tr|I5APU5|I5APU5_DROPS	I5APU5	Tm1, isoform E	Tm1 Dpse\Tm1 Dpse_GA30232 GA30232	Drosophila pseudoobscura pseudoobscura (Fruit fly)	52.79	233	1.01e-60
		DERPT_G5860	tr|D3TP61|D3TP61_GLOMM	D3TP61	Actin filament-coating protein tropomyosin	0	Glossina morsitans morsitans (Savannah tsetse fly)	52.79	233	1.41e-60
		DERPT_G5860	tr|K9UTQ8|K9UTQ8_JASLA	K9UTQ8	Tropomyosin	0	Jasus lalandii (South African spiny lobster)	52.72	239	4.81e-64
		DERPT_G6990	tr|F8QN77|F8QN77_PENMO	F8QN77	Triosephosphate isomerase (EC 5.3.1.1)	0	Penaeus monodon (Giant tiger prawn)	52.653	245	5.9e-99
		DERPT_G11297	tr|F5A6C6|F5A6C6_PROCL	F5A6C6	Arg kinase	0	Procambarus clarkii (Red swamp crayfish)	52.609	230	6.47e-90
		DERPT_G7727	tr|K7B161|K7B161_PHLPR	K7B161	Superoxide dismutase (EC 1.15.1.1) (Fragment)	0	Phleum pratense (Common timothy)	52.555	137	1e-47
		DERPT_G5860	sp|O96764|TPM_CHIKI	O96764	Tropomyosin (allergen Chi k 10)	0	Chironomus kiiensis (Midge)	52.542	236	4.34e-54
		DERPT_G5860	tr|C0LU07|C0LU07_PROCL	C0LU07	Tropomysin	0	Procambarus clarkii (Red swamp crayfish)	52.542	236	1.12e-62
		DERPT_G5860	tr|W5RFX7|W5RFX7_9EUCA	W5RFX7	Tropomyosin	0	Jasus edwardsii (red rock lobster)	52.521	238	5.78e-64
		DERPT_G5860	tr|M4M2H6|M4M2H6_9EUCA	M4M2H6	Tropomyosin	0	Penaeus latisulcatus	52.521	238	5.78e-64
		DERPT_G1365	tr|Q1M2N6|Q1M2N6_LEPDS	Q1M2N6	Type 2 allergen Lep d 2.025	0	Lepidoglyphus destructor (Storage mite) (Glycyphagus destructor)	52.482	141	7.3e-52
		DERPT_G1365	tr|Q1M2N5|Q1M2N5_LEPDS	Q1M2N5	Type 2 allergen Lep d 2.031	0	Lepidoglyphus destructor (Storage mite) (Glycyphagus destructor)	52.482	141	1.19e-51
		DERPT_G11928	tr|Q9FSY7|Q9FSY7_CORAV	Q9FSY7	Putative luminal binding protein	BiP	Corylus avellana (European hazel) (Corylus maxima)	52.429	597	0
		DERPT_G10519	tr|D7F1Q1|D7F1Q1_CRACN	D7F1Q1	Myosin light chain	0	Crangon crangon (Brown shrimp)	52.381	147	8.78e-49
		DERPT_G9824	tr|A1KXG2|A1KXG2_DERFA	A1KXG2	Peptidyl-prolyl cis-trans isomerase (PPIase) (EC 5.2.1.8)	0	Dermatophagoides farinae (American house dust mite)	52.353	170	2.57e-55
		DERPT_G7710	tr|I0J1J3|I0J1J3_SALSA	I0J1J3	Fructose-bisphosphate aldolase (EC 4.1.2.13)	aldA	Salmo salar (Atlantic salmon)	52.329	365	3.84e-126
		DERPT_G7710	tr|B5X0T0|B5X0T0_SALSA	B5X0T0	Fructose-bisphosphate aldolase (EC 4.1.2.13)	ALDOC aldoc	Salmo salar (Atlantic salmon)	52.329	365	1.25e-124
		DERPT_G8964	tr|A1KXH5|A1KXH5_BLOTA	A1KXH5	Blo t 13 allergen	0	Blomia tropicalis (Mite)	52.308	130	3.96e-39
		DERPT_G5853	tr|A0A172LRG8|A0A172LRG8_TYRPU	A0A172LRG8	Heat shock protein	hsp70-1	Tyrophagus putrescentiae (Mold mite) (Acarus putrescentiae)	52.308	130	9.97e-40
		DERPT_G5860	tr|A9CSJ9|A9CSJ9_9CRUS	A9CSJ9	Tropomyosin	Tm	Oratosquilla oratoria	52.301	239	4.43e-63
		DERPT_G5860	sp|O61379|TPM_PANST	O61379	Tropomyosin (Allergen Pan s I) (allergen Pan s 1)	0	Panulirus stimpsoni (Chinese spiny lobster)	52.301	239	8.7e-64
		DERPT_G5860	tr|W5RFZ5|W5RFZ5_THEOI	W5RFZ5	Tropomyosin	0	Thenus orientalis (Flathead lobster) (Scyllarus orientalis)	52.301	239	3.68e-63
		DERPT_G9923	tr|Q9Y7F6|Q9Y7F6_ASPFM	Q9Y7F6	Peptidyl-prolyl cis-trans isomerase (PPIase) (EC 5.2.1.8) (Fragment)	0	Neosartorya fumigata (Aspergillus fumigatus)	52.284	197	4.61e-60
		DERPT_G8047	tr|K1QNV6|K1QNV6_CRAGI	K1QNV6	Tropomyosin	CGI_10013164	Crassostrea gigas (Pacific oyster) (Crassostrea angulata)	52.273	264	6.17e-69
		DERPT_G8795	tr|A1KXH1|A1KXH1_DERFA	A1KXH1	Der f 13 allergen	0	Dermatophagoides farinae (American house dust mite)	52.143	140	4.07e-44
		DERPT_G1365	tr|Q1M2N7|Q1M2N7_LEPDS	Q1M2N7	Type 2 allergen Lep d 2.024 (Fragment)	0	Lepidoglyphus destructor (Storage mite) (Glycyphagus destructor)	52.143	140	3.34e-51
		DERPT_G9824	tr|O93970|O93970_MALSM	O93970	Peptidyl-prolyl cis-trans isomerase (PPIase) (EC 5.2.1.8)	Mal s 6	Malassezia sympodialis (Atopic eczema-associated yeast)	52.121	165	1.62e-52
		DERPT_G9824	tr|M5EM05|M5EM05_MALS4	M5EM05	Peptidyl-prolyl cis-trans isomerase (PPIase) (EC 5.2.1.8)	Mala s 6 MSY001_1373	Malassezia sympodialis (strain ATCC 42132) (Atopic eczema-associated yeast)	52.121	165	1.31e-49
		DERPT_G5860	sp|P49455|TPM4_DROME	P49455	Tropomyosin-1, isoforms 33/34 (Tropomyosin II)	Tm1 TmII CG4898	Drosophila melanogaster (Fruit fly)	52.119	236	4.08e-59
		DERPT_G5860	tr|W5RFX0|W5RFX0_CHEDE	W5RFX0	Tropomyosin	0	Cherax destructor (Common yabby crayfish)	52.101	238	7.37e-63
		DERPT_G5860	tr|A5JVN3|A5JVN3_9CRUS	A5JVN3	Tropomyosin	0	Squilla oratoria	52.101	238	1.07e-61
		DERPT_G8325	tr|B7SNI3|B7SNI3_LITVA	B7SNI3	Lit v 3 allergen myosin light chain	0	Penaeus vannamei (Whiteleg shrimp) (Litopenaeus vannamei)	52.027	148	1.19e-49
		DERPT_G10061	tr|Q0PV91|Q0PV91_BEABA	Q0PV91	Putative aldehyde dehydrogenase	0	Beauveria bassiana (White muscardine disease fungus) (Tritirachium shiotae)	52.008	473	1.19e-169
		DERPT_G11172	tr|E1XUQ3|E1XUQ3_PLOIN	E1XUQ3	Thioredoxin	trx1	Plodia interpunctella (Indianmeal moth)	51.961	102	8.62e-37
		DERPT_G5860	tr|A2V733|A2V733_PARCM	A2V733	Tropomyosin fast isoform	Tm-Parc-fast	Paralithodes camtschaticus (Red king crab)	51.883	239	4.88e-63
		DERPT_G5860	tr|M1H607|M1H607_PORPE	M1H607	Tropomyosin	0	Portunus pelagicus (Blue swimmer crab)	51.883	239	2.59e-62
		DERPT_G5860	tr|A5D6I3|A5D6I3_9CRUS	A5D6I3	Tropomyosin	0	Squilla aculeata	51.883	239	5.93e-63
		DERPT_G4757	tr|Q4WJK8|Q4WJK8_ASPFU	Q4WJK8	40S ribosomal protein S3, putative	AFUA_1G05630	Neosartorya fumigata (strain ATCC MYA-4609 / Af293 / CBS 101355 / FGSC A1100) (Aspergillus fumigatus)	51.869	214	2.22e-76
		DERPT_G4757	tr|B0XP55|B0XP55_ASPFC	B0XP55	40S ribosomal protein S3, putative	AFUB_006000	Neosartorya fumigata (strain CEA10 / CBS 144.89 / FGSC A1163) (Aspergillus fumigatus)	51.869	214	2.22e-76
		DERPT_G1365	tr|A6XEN9|A6XEN9_BLOTA	A6XEN9	Group 2 allergen Blo t 2 isoform 2	0	Blomia tropicalis (Mite)	51.748	143	9.84e-53
		DERPT_G5860	tr|A7XZI4|A7XZI4_BLOTA	A7XZI4	Group 10 allergen Blo t 10	0	Blomia tropicalis (Mite)	51.695	236	1.01e-64
		DERPT_G5860	tr|C1BZW3|C1BZW3_CALCM	C1BZW3	Tropomyosin	TPM	Caligus clemensi (Sea louse)	51.681	238	1.18e-69
		DERPT_G5860	tr|A2V736|A2V736_ERIIS	A2V736	Tropomyosin slow-twitch isoform	Tm-Erii-twitch	Erimacrus isenbeckii (Hair crab)	51.681	238	5.83e-62
		DERPT_G5860	tr|A4URH3|A4URH3_ERISI	A4URH3	Tropomyosin	0	Eriocheir sinensis (Chinese mitten crab)	51.681	238	4.74e-62
		DERPT_G5860	tr|A2V734|A2V734_PARCM	A2V734	Tropomyosin slow-tonic isoform	Tm-Pane-tonic	Paralithodes camtschaticus (Red king crab)	51.681	238	6.71e-62
		DERPT_G5860	tr|A1YYV6|A1YYV6_9EUCA	A1YYV6	Allergen tropomyosin	0	Portunus sanguinolentus (three spot swimming crab)	51.681	238	4.9e-62
		DERPT_G5860	tr|A7L5V3|A7L5V3_PORTR	A7L5V3	Tropomyosin	0	Portunus trituberculatus (Swimming crab) (Neptunus trituberculatus)	51.681	238	4.79e-62
		DERPT_G5860	tr|A7L5V2|A7L5V2_SCYSE	A7L5V2	Tropomyosin	0	Scylla serrata (Mud crab)	51.681	238	4.9e-62
		DERPT_G8585	sp|P50344|RLA1_DAVTA	P50344	60S acidic ribosomal protein P1 (Allergen Cla h XII) (allergen Cla h 12)	CLAH12	Davidiella tassiana (Mycosphaerella tassiana) (Cladosporium herbarum)	51.667	120	3.42e-18
		DERPT_G5853	tr|L7V065|L7V065_DERFA	L7V065	Heat shock protein 70	0	Dermatophagoides farinae (American house dust mite)	51.648	91	2.99e-20
		DERPT_G9638	tr|A1KXG2|A1KXG2_DERFA	A1KXG2	Peptidyl-prolyl cis-trans isomerase (PPIase) (EC 5.2.1.8)	0	Dermatophagoides farinae (American house dust mite)	51.613	155	3.55e-48
		DERPT_G10061	sp|P40108|ALDH_DAVTA	P40108	Aldehyde dehydrogenase (ALDDH) (ALDH) (EC 1.2.1.3) (Allergen Cla h 3) (Allergen Cla h III) (allergen Cla h 10)	CLAH10 CLAH3	Davidiella tassiana (Mycosphaerella tassiana) (Cladosporium herbarum)	51.579	475	4.28e-168
		DERPT_G8202	tr|O93970|O93970_MALSM	O93970	Peptidyl-prolyl cis-trans isomerase (PPIase) (EC 5.2.1.8)	Mal s 6	Malassezia sympodialis (Atopic eczema-associated yeast)	51.562	128	3.23e-35
		DERPT_G8202	tr|M5EM05|M5EM05_MALS4	M5EM05	Peptidyl-prolyl cis-trans isomerase (PPIase) (EC 5.2.1.8)	Mala s 6 MSY001_1373	Malassezia sympodialis (strain ATCC 42132) (Atopic eczema-associated yeast)	51.562	128	2.54e-35
		DERPT_G9891	sp|P21568|CYPH_SOLLC	P21568	Peptidyl-prolyl cis-trans isomerase (PPIase) (EC 5.2.1.8) (Cyclophilin) (Cyclosporin A-binding protein) (Rotamase)	CYP ROT1	Solanum lycopersicum (Tomato) (Lycopersicon esculentum)	51.562	128	2.04e-37
		DERPT_G4895	tr|F5A6F3|F5A6F3_PROCL	F5A6F3	Ferritin (EC 1.16.3.1)	0	Procambarus clarkii (Red swamp crayfish)	51.515	165	1.53e-57
		DERPT_G11125	tr|Q71EE1|Q71EE1_HEVBR	Q71EE1	Heat shock protein	0	Hevea brasiliensis (Para rubber tree) (Siphonia brasiliensis)	51.511	695	0
		DERPT_G9891	tr|K4D184|K4D184_SOLLC	K4D184	Peptidyl-prolyl cis-trans isomerase (PPIase) (EC 5.2.1.8)	101254541	Solanum lycopersicum (Tomato) (Lycopersicon esculentum)	51.493	134	8.73e-39
		DERPT_G5156	sp|P40108|ALDH_DAVTA	P40108	Aldehyde dehydrogenase (ALDDH) (ALDH) (EC 1.2.1.3) (Allergen Cla h 3) (Allergen Cla h III) (allergen Cla h 10)	CLAH10 CLAH3	Davidiella tassiana (Mycosphaerella tassiana) (Cladosporium herbarum)	51.471	476	1.49e-171
		DERPT_G5860	tr|C1BVK0|C1BVK0_LEPSM	C1BVK0	Tropomyosin	TPM	Lepeophtheirus salmonis (Salmon louse)	51.464	239	1.44e-69
		DERPT_G5860	tr|D3PFK2|D3PFK2_LEPSM	D3PFK2	Tropomyosin	TPM	Lepeophtheirus salmonis (Salmon louse)	51.464	239	2.42e-69
		DERPT_G5860	tr|C1BVW6|C1BVW6_LEPSM	C1BVW6	Tropomyosin (Tropomyosin [Bombyx mori])	TPM	Lepeophtheirus salmonis (Salmon louse)	51.464	239	1.39e-69
		DERPT_G1283	tr|Q9GYY0|Q9GYY0_DERFA	Q9GYY0	Allergen Der fI (Fragment)	0	Dermatophagoides farinae (American house dust mite)	51.442	208	8.43e-71
		DERPT_G7259	tr|Q1M2N1|Q1M2N1_LEPDS	Q1M2N1	Type 2 allergen Lep d 5.02	0	Lepidoglyphus destructor (Storage mite) (Glycyphagus destructor)	51.402	107	2.07e-29
		DERPT_G6016	tr|Q9Y7F6|Q9Y7F6_ASPFM	Q9Y7F6	Peptidyl-prolyl cis-trans isomerase (PPIase) (EC 5.2.1.8) (Fragment)	0	Neosartorya fumigata (Aspergillus fumigatus)	51.397	179	6.46e-53
		DERPT_G5860	tr|A1KYZ3|A1KYZ3_9EUCA	A1KYZ3	Tropomyosin (Fragment)	0	Scylla olivacea (orange mud crab)	51.366	183	1.91e-50
		DERPT_G9638	tr|Q8L5T1|Q8L5T1_BETPN	Q8L5T1	Peptidyl-prolyl cis-trans isomerase (PPIase) (EC 5.2.1.8)	ppiase (CyP)	Betula pendula (European white birch) (Betula verrucosa)	51.351	148	3.28e-50
		DERPT_G5860	tr|B3P0T9|B3P0T9_DROER	B3P0T9	GG16908	Dere\GG16908 Dere_GG16908 GG16908	Drosophila erecta (Fruit fly)	51.341	261	1.99e-68
		DERPT_G6912	tr|K4D184|K4D184_SOLLC	K4D184	Peptidyl-prolyl cis-trans isomerase (PPIase) (EC 5.2.1.8)	101254541	Solanum lycopersicum (Tomato) (Lycopersicon esculentum)	51.316	152	1.21e-48
		DERPT_G6942	sp|P78983|HSP70_ALTAL	P78983	Heat shock 70 kDa protein (allergen Alt a 3) (Fragment)	HSP70 ALTA3	Alternaria alternata (Alternaria rot fungus) (Torula alternata)	51.304	115	1.29e-33
		DERPT_G7298	sp|P78983|HSP70_ALTAL	P78983	Heat shock 70 kDa protein (allergen Alt a 3) (Fragment)	HSP70 ALTA3	Alternaria alternata (Alternaria rot fungus) (Torula alternata)	51.304	115	8.25e-35
		DERPT_G10742	tr|Q8I9P1|Q8I9P1_PSOOV	Q8I9P1	Derp1 antigen (Fragment)	0	Psoroptes ovis (Sheep scab mite)	51.292	271	1.28e-90
		DERPT_G1283	tr|Q3HWZ4|Q3HWZ4_DERFA	Q3HWZ4	Der f 1 allergen (Fragment)	0	Dermatophagoides farinae (American house dust mite)	51.282	273	5.01e-90
		DERPT_G5746	sp|P02604|MLE1_CHICK	P02604	Myosin light chain 1, skeletal muscle isoform (Alkali myosin light chain 1) (MLC-1) (Myosin light chain 1f) (Myosin light chain alkali 1) (Myosin light chain A1) (Skeletal-muscle myosin L-1 light chain)	0	Gallus gallus (Chicken)	51.282	156	7.28e-46
		DERPT_G5860	tr|A2V737|A2V737_ERIIS	A2V737	Tropomyosin slow-tonic isoform	Tm-Erii-tonic	Erimacrus isenbeckii (Hair crab)	51.261	238	3.12e-61
		DERPT_G5860	tr|A5D6I1|A5D6I1_9MYRI	A5D6I1	Tropomyosin	0	Scolopendra sp. YSL-2003	51.25	240	3.82e-72
		DERPT_G5724	tr|W5AGF9|W5AGF9_WHEAT	W5AGF9	Transcription elongation factor 1 homolog	0	Triticum aestivum (Wheat)	51.22	82	3.3e-27
		DERPT_G8381	tr|L7V1I9|L7V1I9_ANISI	L7V1I9	Ani s 2 allergen	0	Anisakis simplex (Herring worm)	51.166	858	0
		DERPT_G8381	sp|Q9NJA9|MYSP_ANISI	Q9NJA9	Paramyosin (allergen Ani s 2)	PARA	Anisakis simplex (Herring worm)	51.166	858	0
		DERPT_G12099	sp|Q1EIQ3|PEPT1_PSOOV	Q1EIQ3	Peptidase 1 (EC 3.4.22.65) (Mite group 1 allergen Pso o 1) (allergen Pso o 1)	0	Psoroptes ovis (Sheep scab mite)	51.111	225	1.3e-73
		DERPT_G9891	tr|Q8L5T1|Q8L5T1_BETPN	Q8L5T1	Peptidyl-prolyl cis-trans isomerase (PPIase) (EC 5.2.1.8)	ppiase (CyP)	Betula pendula (European white birch) (Betula verrucosa)	51.095	137	1.98e-38
		DERPT_G10061	sp|P42041|ALDH_ALTAL	P42041	Aldehyde dehydrogenase (ALDDH) (ALDH) (EC 1.2.1.3) (Allergen Alt a X) (allergen Alt a 10)	ALTA10	Alternaria alternata (Alternaria rot fungus) (Torula alternata)	51.05	476	8.33e-161
		DERPT_G1365	tr|A6XEN8|A6XEN8_BLOTA	A6XEN8	Group 2 allergen Blo t 2 isoform 1	0	Blomia tropicalis (Mite)	51.049	143	2.14e-52
		DERPT_G1365	tr|A6XEP5|A6XEP5_BLOTA	A6XEP5	Group 2 allergen Blo t 2 isoform 8	0	Blomia tropicalis (Mite)	51.049	143	7.87e-52
		DERPT_G6912	sp|P0C1H7|PPIA1_RHIO9	P0C1H7	Peptidyl-prolyl cis-trans isomerase A1 (PPIase A1) (EC 5.2.1.8) (Cyclophilin A1) (Cyclosporin A-binding protein) (Rotamase A1)	cyp2 RO3G_12864	Rhizopus delemar (strain RA 99-880 / ATCC MYA-4621 / FGSC 9543 / NRRL 43880) (Mucormycosis agent) (Rhizopus arrhizus var. delemar)	51.049	143	1.1e-45
		DERPT_G6912	tr|A0A0S1TLZ7|A0A0S1TLZ7_RHIOR	A0A0S1TLZ7	Peptidyl-prolyl cis-trans isomerase (PPIase) (EC 5.2.1.8)	0	Rhizopus oryzae (Mucormycosis agent) (Rhizopus arrhizus var. delemar)	51.049	143	1.1e-45
		DERPT_G5860	tr|A5D6I0|A5D6I0_AMMHI	A5D6I0	Tropomyosin	0	Ammothea hilgendorfi (Sea spider)	51.046	239	3.66e-69
		DERPT_G5860	tr|C1C168|C1C168_CALCM	C1C168	Tropomyosin	TPM	Caligus clemensi (Sea louse)	51.046	239	1.58e-69
		DERPT_G5860	tr|Q058U3|Q058U3_DROME	Q058U3	IP16008p	CG4898-RF	Drosophila melanogaster (Fruit fly)	51.046	239	6.81e-58
		DERPT_G9299	tr|A1KXG3|A1KXG3_DERFA	A1KXG3	Der f Mag 29 allergen	0	Dermatophagoides farinae (American house dust mite)	51.042	96	1.82e-29
		DERPT_G3367	sp|P0C1H7|PPIA1_RHIO9	P0C1H7	Peptidyl-prolyl cis-trans isomerase A1 (PPIase A1) (EC 5.2.1.8) (Cyclophilin A1) (Cyclosporin A-binding protein) (Rotamase A1)	cyp2 RO3G_12864	Rhizopus delemar (strain RA 99-880 / ATCC MYA-4621 / FGSC 9543 / NRRL 43880) (Mucormycosis agent) (Rhizopus arrhizus var. delemar)	51.034	145	7.71e-36
		DERPT_G3367	tr|A0A0S1TLZ7|A0A0S1TLZ7_RHIOR	A0A0S1TLZ7	Peptidyl-prolyl cis-trans isomerase (PPIase) (EC 5.2.1.8)	0	Rhizopus oryzae (Mucormycosis agent) (Rhizopus arrhizus var. delemar)	51.034	145	7.71e-36
		DERPT_G5860	tr|J9JLA2|J9JLA2_ACYPI	J9JLA2	Uncharacterized protein	0	Acyrthosiphon pisum (Pea aphid)	51.01	198	6.68e-50
		DERPT_G12027	tr|Q58HT9|Q58HT9_DERPT	Q58HT9	Der p 1 allergen (Fragment)	Der-p1	Dermatophagoides pteronyssinus (European house dust mite)	51.007	149	1.53e-47
		DERPT_G5860	tr|F6JYD0|F6JYD0_SEPOF	F6JYD0	Tropomyosin (Fragment)	0	Sepia officinalis (Common cuttlefish)	50.971	206	5.15e-48
		DERPT_G9386	tr|Q95X04|Q95X04_DERFA	Q95X04	Cysteine proteinase (Fragment)	CPW3	Dermatophagoides farinae (American house dust mite)	50.962	104	6.87e-32
		DERPT_G8585	sp|P49148|RLA1_ALTAL	P49148	60S acidic ribosomal protein P1 (Allergen Alt a XII) (allergen Alt a 12)	ALTA12	Alternaria alternata (Alternaria rot fungus) (Torula alternata)	50.833	120	2.36e-23
		DERPT_G8585	tr|H2E5X2|H2E5X2_9EURO	H2E5X2	60S acidic ribosomal phosphoprotein P1	0	Penicillium crustosum	50.833	120	2.38e-21
		DERPT_G9891	tr|Q1RQJ2|Q1RQJ2_ASPFM	Q1RQJ2	Peptidyl-prolyl cis-trans isomerase (PPIase) (EC 5.2.1.8)	asp f 27 CDV57_00677	Neosartorya fumigata (Aspergillus fumigatus)	50.794	126	4.02e-34
		DERPT_G9891	tr|Q4WWX5|Q4WWX5_ASPFU	Q4WWX5	Peptidyl-prolyl cis-trans isomerase (PPIase) (EC 5.2.1.8)	AFUA_3G07430	Neosartorya fumigata (strain ATCC MYA-4609 / Af293 / CBS 101355 / FGSC A1100) (Aspergillus fumigatus)	50.794	126	4.02e-34
		DERPT_G9891	tr|B0XYP8|B0XYP8_ASPFC	B0XYP8	Peptidyl-prolyl cis-trans isomerase (PPIase) (EC 5.2.1.8)	AFUB_041650	Neosartorya fumigata (strain CEA10 / CBS 144.89 / FGSC A1163) (Aspergillus fumigatus)	50.794	126	4.02e-34
		DERPT_G8709	tr|Q66RP5|Q66RP5_TYRPU	Q66RP5	Fatty acid-biding protein	0	Tyrophagus putrescentiae (Mold mite) (Acarus putrescentiae)	50.794	126	1.68e-35
		DERPT_G7101	tr|B0KZJ5|B0KZJ5_ACASI	B0KZJ5	Allergen Aca s 13	0	Acarus siro (Flour mite) (Tyroglyphus farinae)	50.781	128	6.96e-37
		DERPT_G4658	sp|P56537|IF6_HUMAN	P56537	Eukaryotic translation initiation factor 6 (eIF-6) (B(2)GCN homolog) (B4 integrin interactor) (CAB) (p27(BBP))	EIF6 EIF3A ITGB4BP OK/SW-cl.27	Homo sapiens (Human)	50.777	193	4.62e-66
		DERPT_G9891	tr|B3FNQ1|B3FNQ1_HEVBR	B3FNQ1	Peptidyl-prolyl cis-trans isomerase (PPIase) (EC 5.2.1.8)	0	Hevea brasiliensis (Para rubber tree) (Siphonia brasiliensis)	50.735	136	1.49e-38
		DERPT_G10822	tr|B3FNQ1|B3FNQ1_HEVBR	B3FNQ1	Peptidyl-prolyl cis-trans isomerase (PPIase) (EC 5.2.1.8)	0	Hevea brasiliensis (Para rubber tree) (Siphonia brasiliensis)	50.685	146	2.06e-36
		DERPT_G8325	tr|E7CGC3|E7CGC3_PENMO	E7CGC3	Myosin light chain	MLC2	Penaeus monodon (Giant tiger prawn)	50.685	146	9.81e-50
		DERPT_G6343	tr|Q53Y83|Q53Y83_HUMAN	Q53Y83	Alpha-galactosidase (EC 3.2.1.-)	GLA hCG_20401	Homo sapiens (Human)	50.671	298	1.62e-103
		DERPT_G6343	sp|P06280|AGAL_HUMAN	P06280	Alpha-galactosidase A (EC 3.2.1.22) (Alpha-D-galactosidase A) (Alpha-D-galactoside galactohydrolase) (Melibiase) (Agalsidase)	GLA	Homo sapiens (Human)	50.671	298	1.62e-103
		DERPT_G6912	tr|O93970|O93970_MALSM	O93970	Peptidyl-prolyl cis-trans isomerase (PPIase) (EC 5.2.1.8)	Mal s 6	Malassezia sympodialis (Atopic eczema-associated yeast)	50.641	156	1.96e-46
		DERPT_G5860	tr|A5D6I5|A5D6I5_9ARAC	A5D6I5	Tropomyosin	0	Neoscona nautica (brown sailor spider)	50.633	237	1.37e-68
		DERPT_G6912	tr|A1KXG2|A1KXG2_DERFA	A1KXG2	Peptidyl-prolyl cis-trans isomerase (PPIase) (EC 5.2.1.8)	0	Dermatophagoides farinae (American house dust mite)	50.625	160	6.23e-50
		DERPT_G9824	sp|P0C1H7|PPIA1_RHIO9	P0C1H7	Peptidyl-prolyl cis-trans isomerase A1 (PPIase A1) (EC 5.2.1.8) (Cyclophilin A1) (Cyclosporin A-binding protein) (Rotamase A1)	cyp2 RO3G_12864	Rhizopus delemar (strain RA 99-880 / ATCC MYA-4621 / FGSC 9543 / NRRL 43880) (Mucormycosis agent) (Rhizopus arrhizus var. delemar)	50.588	170	5.22e-49
		DERPT_G9824	tr|A0A0S1TLZ7|A0A0S1TLZ7_RHIOR	A0A0S1TLZ7	Peptidyl-prolyl cis-trans isomerase (PPIase) (EC 5.2.1.8)	0	Rhizopus oryzae (Mucormycosis agent) (Rhizopus arrhizus var. delemar)	50.588	170	5.22e-49
		DERPT_G8381	tr|Q9NCL4|Q9NCL4_ANISI	Q9NCL4	Paramyosin isoform (Fragment)	0	Anisakis simplex (Herring worm)	50.535	467	5.86e-133
		DERPT_G5860	tr|E2A2X0|E2A2X0_CAMFO	E2A2X0	Tropomyosin-1, isoforms 9A/A/B	EAG_15222	Camponotus floridanus (Florida carpenter ant)	50.519	289	2.89e-77
		DERPT_G1283	tr|C7T6L6|C7T6L6_DERPT	C7T6L6	Der p 1 allergen (Fragment)	derp1	Dermatophagoides pteronyssinus (European house dust mite)	50.498	301	6.51e-96
		DERPT_G7259	sp|Q9U5P2|ALL5_LEPDS	Q9U5P2	Mite allergen Lep d 5 (allergen Lep d 5) (Fragment)	0	Lepidoglyphus destructor (Storage mite) (Glycyphagus destructor)	50.467	107	1.07e-29
		DERPT_G2821	sp|Q92260|HSP70_PENCI	Q92260	Heat shock 70 kDa protein (allergen Pen c 19) (Fragment)	HSP70	Penicillium citrinum	50.467	428	1.25e-133
		DERPT_G2884	sp|P78983|HSP70_ALTAL	P78983	Heat shock 70 kDa protein (allergen Alt a 3) (Fragment)	HSP70 ALTA3	Alternaria alternata (Alternaria rot fungus) (Torula alternata)	50.435	115	1.25e-33
		DERPT_G1365	tr|A6XEP1|A6XEP1_BLOTA	A6XEP1	Group 2 allergen Blo t 2 isoform 4	0	Blomia tropicalis (Mite)	50.355	141	1.17e-50
		DERPT_G5860	tr|Q17H71|Q17H71_AEDAE	Q17H71	AAEL002761-PF	AAEL002761	Aedes aegypti (Yellowfever mosquito) (Culex aegypti)	50.35	143	3.89e-35
		DERPT_G1365	tr|A6XEP2|A6XEP2_BLOTA	A6XEP2	Group 2 allergen Blo t 2 isoform 5	0	Blomia tropicalis (Mite)	50.35	143	3.72e-51
		DERPT_G1365	tr|A6XEP3|A6XEP3_BLOTA	A6XEP3	Group 2 allergen Blo t 2 isoform 6	0	Blomia tropicalis (Mite)	50.35	143	2.32e-51
		DERPT_G1365	tr|A6XEP6|A6XEP6_BLOTA	A6XEP6	Group 2 allergen Blo t 2 isoform 9	0	Blomia tropicalis (Mite)	50.35	143	3.12e-51
		DERPT_G10822	tr|H2DF84|H2DF84_DAUCA	H2DF84	Peptidyl-prolyl cis-trans isomerase (PPIase) (EC 5.2.1.8)	0	Daucus carota (Wild carrot)	50.336	149	6.77e-37
		DERPT_G6343	tr|Q53HF3|Q53HF3_HUMAN	Q53HF3	Alpha-galactosidase (EC 3.2.1.-) (Fragment)	0	Homo sapiens (Human)	50.336	298	2.52e-103
		DERPT_G11937	tr|G9JWG6|G9JWG6_BLAGE	G9JWG6	Allergen bla g 8	Bla g 8	Blattella germanica (German cockroach) (Blatta germanica)	50.323	155	1.88e-48
		DERPT_G11937	tr|A0ERA8|A0ERA8_BLAGE	A0ERA8	Allergen Bla g 8 (Fragment)	0	Blattella germanica (German cockroach) (Blatta germanica)	50.323	155	1.85e-48
		DERPT_G6912	tr|H2DF84|H2DF84_DAUCA	H2DF84	Peptidyl-prolyl cis-trans isomerase (PPIase) (EC 5.2.1.8)	0	Daucus carota (Wild carrot)	50.303	165	3.87e-48
		DERPT_G921	tr|Q7XAV2|Q7XAV2_SOLLC	Q7XAV2	Superoxide dismutase [Cu-Zn] (EC 1.15.1.1)	543981	Solanum lycopersicum (Tomato) (Lycopersicon esculentum)	50.296	169	1.91e-49
		DERPT_G921	sp|P14831|SODCP_SOLLC	P14831	Superoxide dismutase [Cu-Zn], chloroplastic (EC 1.15.1.1)	SODCP.2	Solanum lycopersicum (Tomato) (Lycopersicon esculentum)	50.296	169	1.56e-49
		DERPT_G10509	sp|P67869|CSK2B_CHICK	P67869	Casein kinase II subunit beta (CK II beta) (Phosvitin)	CSNK2B CK2N	Gallus gallus (Chicken)	50.23	217	2.45e-71
		DERPT_G5860	tr|B4QYK2|B4QYK2_DROSI	B4QYK2	GD19006	Dsim\GD19006 Dsim_GD19006 GD19006	Drosophila simulans (Fruit fly)	50.224	223	3.81e-53
		DERPT_G5860	tr|Q6LEH1|Q6LEH1_DROME	Q6LEH1	Uncharacterized protein (Fragment)	Tm1 CG4898	Drosophila melanogaster (Fruit fly)	50.222	225	8.72e-50
		DERPT_G360	tr|Q2L7A6|Q2L7A6_BLAGE	Q2L7A6	Alpha-amylase (EC 3.2.1.1)	0	Blattella germanica (German cockroach) (Blatta germanica)	50.201	498	4.09e-175
		DERPT_G1283	tr|B5AYU7|B5AYU7_DERPT	B5AYU7	Der p 1 allergen	0	Dermatophagoides pteronyssinus (European house dust mite)	50.166	301	1.81e-95
		DERPT_G5860	tr|E5L9W7|E5L9W7_BACOL	E5L9W7	Uncharacterized protein (Fragment)	0	Bactrocera oleae (Olive fruit fly) (Dacus oleae)	50	136	1.52e-33
		DERPT_G7101	tr|A1KXG8|A1KXG8_BLOTA	A1KXG8	Blo t 13 allergen	0	Blomia tropicalis (Mite)	50	128	2.72e-37
		DERPT_G7101	sp|Q17284|FABP_BLOTA	Q17284	Fatty acid-binding protein (Bt6) (allergen Blo t 13)	0	Blomia tropicalis (Mite)	50	128	4.65e-37
		DERPT_G1365	tr|Q1M2P1|Q1M2P1_BLOTA	Q1M2P1	Type 2 allergen Blo t 2.047	0	Blomia tropicalis (Mite)	50	144	1.76e-51
		DERPT_G9891	sp|Q39613|CYPH_CATRO	Q39613	Peptidyl-prolyl cis-trans isomerase (PPIase) (EC 5.2.1.8) (Cyclophilin) (Cyclosporin A-binding protein) (Rotamase)	PCKR1	Catharanthus roseus (Madagascar periwinkle) (Vinca rosea)	50	136	5.29e-38
		DERPT_G9299	sp|P39674|MAG29_DERFA	P39674	Allergen MAG29 (Fragment)	MAG29	Dermatophagoides farinae (American house dust mite)	50	102	3.63e-31
		DERPT_G1283	tr|I2CMD3|I2CMD3_DERFA	I2CMD3	Der f 1 variant (Fragment)	0	Dermatophagoides farinae (American house dust mite)	50	302	7.36e-99
		DERPT_G7101	tr|Q1M2P5|Q1M2P5_DERFA	Q1M2P5	Der f 13 allergen	0	Dermatophagoides farinae (American house dust mite)	50	128	2.02e-37
		DERPT_G8964	tr|A1KXH1|A1KXH1_DERFA	A1KXH1	Der f 13 allergen	0	Dermatophagoides farinae (American house dust mite)	50	128	2.57e-38
		DERPT_G5860	tr|B4NTC0|B4NTC0_DROSI	B4NTC0	GD15159	Dsim\GD15159 Dsim_GD15159 GD15159	Drosophila simulans (Fruit fly)	50	176	3.2e-44
		DERPT_G1365	tr|Q1M2N9|Q1M2N9_LEPDS	Q1M2N9	Type 2 allergen Lep d 2.017 (Fragment)	0	Lepidoglyphus destructor (Storage mite) (Glycyphagus destructor)	50	122	1.3e-43
		DERPT_G11172	tr|Q1RQI9|Q1RQI9_MALSM	Q1RQI9	Thioredoxin (Fragment)	mala s 13	Malassezia sympodialis (Atopic eczema-associated yeast)	50	98	2.69e-31
		DERPT_G9891	tr|Q9Y7F6|Q9Y7F6_ASPFM	Q9Y7F6	Peptidyl-prolyl cis-trans isomerase (PPIase) (EC 5.2.1.8) (Fragment)	0	Neosartorya fumigata (Aspergillus fumigatus)	50	150	1.54e-37
		DERPT_G8202	sp|P0C1H7|PPIA1_RHIO9	P0C1H7	Peptidyl-prolyl cis-trans isomerase A1 (PPIase A1) (EC 5.2.1.8) (Cyclophilin A1) (Cyclosporin A-binding protein) (Rotamase A1)	cyp2 RO3G_12864	Rhizopus delemar (strain RA 99-880 / ATCC MYA-4621 / FGSC 9543 / NRRL 43880) (Mucormycosis agent) (Rhizopus arrhizus var. delemar)	50	130	2.96e-34
		DERPT_G8202	tr|A0A0S1TLZ7|A0A0S1TLZ7_RHIOR	A0A0S1TLZ7	Peptidyl-prolyl cis-trans isomerase (PPIase) (EC 5.2.1.8)	0	Rhizopus oryzae (Mucormycosis agent) (Rhizopus arrhizus var. delemar)	50	130	2.96e-34
		DERPT_G10822	tr|K4D184|K4D184_SOLLC	K4D184	Peptidyl-prolyl cis-trans isomerase (PPIase) (EC 5.2.1.8)	101254541	Solanum lycopersicum (Tomato) (Lycopersicon esculentum)	50	136	1.42e-32
		DERPT_G5724	tr|A0A0G3F715|A0A0G3F715_WHEAT	A0A0G3F715	Transcription elongation factor 1 homolog	0	Triticum aestivum (Wheat)	50	82	1.45e-26
		DERPT_G8709	tr|A7XZL4|A7XZL4_TYRPU	A7XZL4	Allergen Tyr p 13	0	Tyrophagus putrescentiae (Mold mite) (Acarus putrescentiae)	50	126	6.57e-35
		DERPT_G5853	tr|A0A1B2YLJ2|A0A1B2YLJ2_TYRPU	A0A1B2YLJ2	Heat shock-like protein	0	Tyrophagus putrescentiae (Mold mite) (Acarus putrescentiae)	50	130	7.66e-38
		DERPT_G8859	tr|A7UNT8|A7UNT8_TYRPU	A7UNT8	Tyr p 3 allergen	0	Tyrophagus putrescentiae (Mold mite) (Acarus putrescentiae)	50	154	5.62e-46
		DERPT_G5156	sp|P42041|ALDH_ALTAL	P42041	Aldehyde dehydrogenase (ALDDH) (ALDH) (EC 1.2.1.3) (Allergen Alt a X) (allergen Alt a 10)	ALTA10	Alternaria alternata (Alternaria rot fungus) (Torula alternata)	49.895	477	2.45e-163
		DERPT_G1283	tr|Q3HWZ5|Q3HWZ5_DERPT	Q3HWZ5	Der p 1 allergen (Fragment)	0	Dermatophagoides pteronyssinus (European house dust mite)	49.834	301	2.53e-94
		DERPT_G1283	tr|I2CMD2|I2CMD2_DERPT	I2CMD2	Der p 1 variant (Fragment)	0	Dermatophagoides pteronyssinus (European house dust mite)	49.834	301	5.64e-94
		DERPT_G5860	tr|B4JGD4|B4JGD4_DROGR	B4JGD4	GH18857	Dgri\GH18857 Dgri_GH18857 GH18857	Drosophila grimshawi (Hawaiian fruit fly) (Idiomyia grimshawi)	49.813	267	7.98e-68
		DERPT_G360	tr|A0A0A6ZIK4|A0A0A6ZIK4_BLAGE	A0A0A6ZIK4	Alpha-amylase (EC 3.2.1.1) (Fragment)	0	Blattella germanica (German cockroach) (Blatta germanica)	49.799	498	1.64e-173
		DERPT_G1595	tr|A0A1B2YLJ7|A0A1B2YLJ7_TYRPU	A0A1B2YLJ7	Aldehyde dehydrogenase-like protein	0	Tyrophagus putrescentiae (Mold mite) (Acarus putrescentiae)	49.797	492	5.72e-168
		DERPT_G6912	sp|P21568|CYPH_SOLLC	P21568	Peptidyl-prolyl cis-trans isomerase (PPIase) (EC 5.2.1.8) (Cyclophilin) (Cyclosporin A-binding protein) (Rotamase)	CYP ROT1	Solanum lycopersicum (Tomato) (Lycopersicon esculentum)	49.697	165	5.86e-48
		DERPT_G5156	tr|Q0PV91|Q0PV91_BEABA	Q0PV91	Putative aldehyde dehydrogenase	0	Beauveria bassiana (White muscardine disease fungus) (Tritirachium shiotae)	49.688	481	2.86e-168
		DERPT_G9638	sp|P0C1H7|PPIA1_RHIO9	P0C1H7	Peptidyl-prolyl cis-trans isomerase A1 (PPIase A1) (EC 5.2.1.8) (Cyclophilin A1) (Cyclosporin A-binding protein) (Rotamase A1)	cyp2 RO3G_12864	Rhizopus delemar (strain RA 99-880 / ATCC MYA-4621 / FGSC 9543 / NRRL 43880) (Mucormycosis agent) (Rhizopus arrhizus var. delemar)	49.682	157	4.24e-46
		DERPT_G9638	tr|A0A0S1TLZ7|A0A0S1TLZ7_RHIOR	A0A0S1TLZ7	Peptidyl-prolyl cis-trans isomerase (PPIase) (EC 5.2.1.8)	0	Rhizopus oryzae (Mucormycosis agent) (Rhizopus arrhizus var. delemar)	49.682	157	4.24e-46
		DERPT_G1365	tr|A6XEP0|A6XEP0_BLOTA	A6XEP0	Group 2 allergen Blo t 2 isoform 3	0	Blomia tropicalis (Mite)	49.65	143	1.63e-50
		DERPT_G1365	tr|A6XEP4|A6XEP4_BLOTA	A6XEP4	Group 2 allergen Blo t 2 isoform 7	0	Blomia tropicalis (Mite)	49.65	143	2.26e-50
		DERPT_G5853	sp|P40918|HSP70_DAVTA	P40918	Heat shock 70 kDa protein (Allergen Cla h IV) (allergen Cla h 4)	HSP70	Davidiella tassiana (Mycosphaerella tassiana) (Cladosporium herbarum)	49.64	139	1.24e-38
		DERPT_G6836	tr|F1S663|F1S663_PIG	F1S663	Uncharacterized protein	LAMC1	Sus scrofa (Pig)	49.618	131	7.59e-32
		DERPT_G8202	tr|Q1RQJ2|Q1RQJ2_ASPFM	Q1RQJ2	Peptidyl-prolyl cis-trans isomerase (PPIase) (EC 5.2.1.8)	asp f 27 CDV57_00677	Neosartorya fumigata (Aspergillus fumigatus)	49.606	127	3e-32
		DERPT_G8202	tr|Q4WWX5|Q4WWX5_ASPFU	Q4WWX5	Peptidyl-prolyl cis-trans isomerase (PPIase) (EC 5.2.1.8)	AFUA_3G07430	Neosartorya fumigata (strain ATCC MYA-4609 / Af293 / CBS 101355 / FGSC A1100) (Aspergillus fumigatus)	49.606	127	3e-32
		DERPT_G8202	tr|B0XYP8|B0XYP8_ASPFC	B0XYP8	Peptidyl-prolyl cis-trans isomerase (PPIase) (EC 5.2.1.8)	AFUB_041650	Neosartorya fumigata (strain CEA10 / CBS 144.89 / FGSC A1163) (Aspergillus fumigatus)	49.606	127	3e-32
		DERPT_G5860	tr|Q716X8|Q716X8_HETGL	Q716X8	Tropomyosin	trp1	Heterodera glycines (Soybean cyst nematode worm)	49.565	230	2.16e-56
		DERPT_G5860	sp|Q8T380|TPM_LEPSA	Q8T380	Tropomyosin	0	Lepisma saccharina (Silverfish)	49.505	202	2.85e-49
		DERPT_G5860	tr|B7ZGK8|B7ZGK8_9HEMI	B7ZGK8	Tropomyosin 2	tm2	Lethocerus indicus	49.495	198	5.26e-47
		DERPT_G11641	tr|Q1HR69|Q1HR69_AEDAE	Q1HR69	AAEL017349-PA (Heat shock cognate 70)	23687769 AaeL_AAEL017349	Aedes aegypti (Yellowfever mosquito) (Culex aegypti)	49.451	91	1.94e-19
		DERPT_G4124	sp|P05547|TNNI_ASTLP	P05547	Troponin I (TnI)	0	Astacus leptodactylus (Turkish narrow-clawed crayfish) (Pontastacus leptodactylus)	49.444	180	1.71e-37
		DERPT_G10822	tr|M5EM05|M5EM05_MALS4	M5EM05	Peptidyl-prolyl cis-trans isomerase (PPIase) (EC 5.2.1.8)	Mala s 6 MSY001_1373	Malassezia sympodialis (strain ATCC 42132) (Atopic eczema-associated yeast)	49.444	180	4.68e-39
		DERPT_G238	tr|Q9Y7F6|Q9Y7F6_ASPFM	Q9Y7F6	Peptidyl-prolyl cis-trans isomerase (PPIase) (EC 5.2.1.8) (Fragment)	0	Neosartorya fumigata (Aspergillus fumigatus)	49.438	178	8.02e-47
		DERPT_G10822	tr|Q9Y7F6|Q9Y7F6_ASPFM	Q9Y7F6	Peptidyl-prolyl cis-trans isomerase (PPIase) (EC 5.2.1.8) (Fragment)	0	Neosartorya fumigata (Aspergillus fumigatus)	49.342	152	1.37e-34
		DERPT_G9891	tr|A1KXG2|A1KXG2_DERFA	A1KXG2	Peptidyl-prolyl cis-trans isomerase (PPIase) (EC 5.2.1.8)	0	Dermatophagoides farinae (American house dust mite)	49.306	144	3.9e-39
		DERPT_G8794	tr|A1KXH1|A1KXH1_DERFA	A1KXH1	Der f 13 allergen	0	Dermatophagoides farinae (American house dust mite)	49.265	136	9.32e-45
		DERPT_G3367	sp|P22011|PPIA_CANAL	P22011	Peptidyl-prolyl cis-trans isomerase (PPIase) (EC 5.2.1.8) (Cyclophilin) (CPH) (Cyclosporin A-binding protein) (Rotamase)	CYP1 CAALFM_C702380CA CaJ7.0279 CaO19.13826 CaO19.6472	Candida albicans (strain SC5314 / ATCC MYA-2876) (Yeast)	49.254	134	7.03e-33
		DERPT_G6836	tr|F1MD77|F1MD77_BOVIN	F1MD77	Laminin subunit gamma 1	LAMC1	Bos taurus (Bovine)	49.223	193	4.25e-52
		DERPT_G6836	tr|F1S663|F1S663_PIG	F1S663	Uncharacterized protein	LAMC1	Sus scrofa (Pig)	49.223	193	9.5e-52
		DERPT_G7101	tr|E0A8N8|E0A8N8_DERPT	E0A8N8	Der p 13 allergen	0	Dermatophagoides pteronyssinus (European house dust mite)	49.219	128	3.23e-37
		DERPT_G7101	tr|B0KZL2|B0KZL2_TYRPU	B0KZL2	Mite allergen Tyr p 13	0	Tyrophagus putrescentiae (Mold mite) (Acarus putrescentiae)	49.219	128	1.27e-35
		DERPT_G1283	sp|P25780|PEPT1_EURMA	P25780	Peptidase 1 (EC 3.4.22.65) (Allergen Eur m I) (Mite group 1 allergen Eur m 1) (allergen Eur m 1)	EURM1	Euroglyphus maynei (Mayne's house dust mite)	49.169	301	7.6e-99
		DERPT_G9299	sp|P78983|HSP70_ALTAL	P78983	Heat shock 70 kDa protein (allergen Alt a 3) (Fragment)	HSP70 ALTA3	Alternaria alternata (Alternaria rot fungus) (Torula alternata)	49.138	116	2.23e-32
		DERPT_G1164	tr|Q69BZ7|Q69BZ7_PENCI	Q69BZ7	Uncharacterized protein	0	Penicillium citrinum	49.107	224	4.59e-59
		DERPT_G6912	tr|B3FNQ1|B3FNQ1_HEVBR	B3FNQ1	Peptidyl-prolyl cis-trans isomerase (PPIase) (EC 5.2.1.8)	0	Hevea brasiliensis (Para rubber tree) (Siphonia brasiliensis)	49.091	165	6.58e-48
		DERPT_G5860	tr|E0VRN0|E0VRN0_PEDHC	E0VRN0	Tropomyosin-2, putative	8237951 Phum_PHUM400120	Pediculus humanus subsp. corporis (Body louse)	49.01	202	2.96e-46
		DERPT_G6912	tr|Q9Y7F6|Q9Y7F6_ASPFM	Q9Y7F6	Peptidyl-prolyl cis-trans isomerase (PPIase) (EC 5.2.1.8) (Fragment)	0	Neosartorya fumigata (Aspergillus fumigatus)	48.966	145	1.95e-39
		DERPT_G1365	tr|Q1M2P2|Q1M2P2_BLOTA	Q1M2P2	Type 2 allergen Blo t 2.046	0	Blomia tropicalis (Mite)	48.951	143	1.27e-49
		DERPT_G2797	sp|Q92260|HSP70_PENCI	Q92260	Heat shock 70 kDa protein (allergen Pen c 19) (Fragment)	HSP70	Penicillium citrinum	48.95	476	5.32e-148
		DERPT_G5860	tr|C0L3K2|C0L3K2_ASCLU	C0L3K2	Tropomyosin	0	Ascaris lumbricoides (Giant roundworm)	48.945	237	1.07e-58
		DERPT_G1298	sp|Q9BPX6|MICU1_HUMAN	Q9BPX6	Calcium uptake protein 1, mitochondrial (Atopy-related autoantigen CALC) (ara CALC) (Calcium-binding atopy-related autoantigen 1) (allergen Hom s 4)	MICU1 CALC CBARA1	Homo sapiens (Human)	48.943	331	1.27e-94
		DERPT_G1283	tr|A1YW13|A1YW13_DERFA	A1YW13	Der f 1 allergen	0	Dermatophagoides farinae (American house dust mite)	48.91	321	3.88e-101
		DERPT_G3367	tr|O93970|O93970_MALSM	O93970	Peptidyl-prolyl cis-trans isomerase (PPIase) (EC 5.2.1.8)	Mal s 6	Malassezia sympodialis (Atopic eczema-associated yeast)	48.837	129	3.93e-32
		DERPT_G7727	sp|Q92450|SODM_ASPFU	Q92450	Superoxide dismutase [Mn], mitochondrial (EC 1.15.1.1) (allergen Asp f 6)	sodB AFUA_1G14550	Neosartorya fumigata (strain ATCC MYA-4609 / Af293 / CBS 101355 / FGSC A1100) (Aspergillus fumigatus)	48.768	203	1.68e-66
		DERPT_G7727	tr|B0XMT3|B0XMT3_ASPFC	B0XMT3	Superoxide dismutase (EC 1.15.1.1)	AFUB_014080	Neosartorya fumigata (strain CEA10 / CBS 144.89 / FGSC A1163) (Aspergillus fumigatus)	48.768	203	1.68e-66
		DERPT_G59	tr|A7XA06|A7XA06_GADMO	A7XA06	Ceatine kinase (Fragment)	0	Gadus morhua (Atlantic cod)	48.75	240	4.06e-71
		DERPT_G7259	tr|Q1M2N0|Q1M2N0_LEPDS	Q1M2N0	Type 2 allergen Lep d 5.04	0	Lepidoglyphus destructor (Storage mite) (Glycyphagus destructor)	48.739	119	9.93e-30
		DERPT_G11125	sp|P40292|HSP90_ASPFU	P40292	Heat shock protein 90 (65 kDa IgE-binding protein) (Heat shock protein hsp1) (allergen Asp f 12)	hsp90 hsp1 AFUA_5G04170	Neosartorya fumigata (strain ATCC MYA-4609 / Af293 / CBS 101355 / FGSC A1100) (Aspergillus fumigatus)	48.688	686	0
		DERPT_G11125	tr|B0Y324|B0Y324_ASPFC	B0Y324	Molecular chaperone Mod-E/Hsp90	AFUB_052690	Neosartorya fumigata (strain CEA10 / CBS 144.89 / FGSC A1163) (Aspergillus fumigatus)	48.688	686	0
		DERPT_G10356	tr|I1CLC6|I1CLC6_RHIO9	I1CLC6	Endopeptidase	RO3G_13967	Rhizopus delemar (strain RA 99-880 / ATCC MYA-4621 / FGSC 9543 / NRRL 43880) (Mucormycosis agent) (Rhizopus arrhizus var. delemar)	48.673	339	4.61e-101
		DERPT_G1479	tr|Q9U8D5|Q9U8D5_ECHGR	Q9U8D5	EF-1 (Fragment)	0	Echinococcus granulosus (Hydatid tapeworm)	48.649	185	2.73e-50
		DERPT_G10822	tr|F8RW92|F8RW92_HEVBR	F8RW92	Peptidyl-prolyl cis-trans isomerase (PPIase) (EC 5.2.1.8)	0	Hevea brasiliensis (Para rubber tree) (Siphonia brasiliensis)	48.63	146	1.83e-35
		DERPT_G1283	tr|Q7M431|Q7M431_DERPT	Q7M431	Major fecal allergen Der p I (Fragments)	0	Dermatophagoides pteronyssinus (European house dust mite)	48.619	181	7.85e-39
		DERPT_G921	tr|A1DER2|A1DER2_NEOFI	A1DER2	Superoxide dismutase [Cu-Zn] (EC 1.15.1.1)	NFIA_078090	Neosartorya fischeri (strain ATCC 1020 / DSM 3700 / CBS 544.65 / FGSC A1164 / JCM 1740 / NRRL 181 / WB 181) (Aspergillus fischerianus)	48.611	144	3.55e-35
		DERPT_G1283	tr|A7UNZ5|A7UNZ5_DERFA	A7UNZ5	Der f 1 allergen	0	Dermatophagoides farinae (American house dust mite)	48.598	321	5.7e-100
		DERPT_G1283	tr|Q58A71|Q58A71_DERFA	Q58A71	Der f 1 allergen preproenzyme	0	Dermatophagoides farinae (American house dust mite)	48.598	321	1.98e-100
		DERPT_G1649	tr|Q2KM81|Q2KM81_ARTVU	Q2KM81	Polcalcin	0	Artemisia vulgaris (Mugwort)	48.529	136	1.74e-39
		DERPT_G9891	tr|F8RW92|F8RW92_HEVBR	F8RW92	Peptidyl-prolyl cis-trans isomerase (PPIase) (EC 5.2.1.8)	0	Hevea brasiliensis (Para rubber tree) (Siphonia brasiliensis)	48.529	136	2.4e-38
		DERPT_G5860	tr|G4XTD3|G4XTD3_ANISI	G4XTD3	Tropomyosin	0	Anisakis simplex (Herring worm)	48.523	237	1.67e-58
		DERPT_G5860	sp|Q9NAS5|TPM_ANISI	Q9NAS5	Tropomyosin (allergen Ani s 3)	0	Anisakis simplex (Herring worm)	48.523	237	9.21e-59
		DERPT_G5860	tr|A8DKY0|A8DKY0_ASCLU	A8DKY0	Tropomyosin (Fragment)	0	Ascaris lumbricoides (Giant roundworm)	48.523	237	3.84e-58
		DERPT_G6912	tr|F8RW92|F8RW92_HEVBR	F8RW92	Peptidyl-prolyl cis-trans isomerase (PPIase) (EC 5.2.1.8)	0	Hevea brasiliensis (Para rubber tree) (Siphonia brasiliensis)	48.485	165	8.64e-48
		DERPT_G59	tr|Q98SS7|Q98SS7_GADMO	Q98SS7	Creatine kinase (Fragment)	0	Gadus morhua (Atlantic cod)	48.347	242	2.86e-74
		DERPT_G9891	tr|H2DF84|H2DF84_DAUCA	H2DF84	Peptidyl-prolyl cis-trans isomerase (PPIase) (EC 5.2.1.8)	0	Daucus carota (Wild carrot)	48.322	149	1.1e-39
		DERPT_G8187	tr|Q2TL59|Q2TL59_PENCH	Q2TL59	Calreticulin	0	Penicillium chrysogenum (Penicillium notatum)	48.312	385	2.1e-107
		DERPT_G10822	tr|Q8L5T1|Q8L5T1_BETPN	Q8L5T1	Peptidyl-prolyl cis-trans isomerase (PPIase) (EC 5.2.1.8)	ppiase (CyP)	Betula pendula (European white birch) (Betula verrucosa)	48.299	147	2.6e-35
		DERPT_G1283	tr|A1YW12|A1YW12_DERFA	A1YW12	Der f 1 allergen	0	Dermatophagoides farinae (American house dust mite)	48.287	321	9.37e-100
		DERPT_G1283	tr|A1YW11|A1YW11_DERFA	A1YW11	Der f 1 allergen	0	Dermatophagoides farinae (American house dust mite)	48.287	321	8.52e-100
		DERPT_G1283	sp|P16311|PEPT1_DERFA	P16311	Peptidase 1 (EC 3.4.22.65) (Allergen Der f I) (Major mite fecal allergen Der f 1) (allergen Der f 1)	DERF1	Dermatophagoides farinae (American house dust mite)	48.287	321	3.16e-99
		DERPT_G7727	tr|A1D1W3|A1D1W3_NEOFI	A1D1W3	Superoxide dismutase (EC 1.15.1.1)	NFIA_010880	Neosartorya fischeri (strain ATCC 1020 / DSM 3700 / CBS 544.65 / FGSC A1164 / JCM 1740 / NRRL 181 / WB 181) (Aspergillus fischerianus)	48.276	203	1.54e-66
		DERPT_G145	sp|P02604|MLE1_CHICK	P02604	Myosin light chain 1, skeletal muscle isoform (Alkali myosin light chain 1) (MLC-1) (Myosin light chain 1f) (Myosin light chain alkali 1) (Myosin light chain A1) (Skeletal-muscle myosin L-1 light chain)	0	Gallus gallus (Chicken)	48.252	143	7.74e-38
		DERPT_G8709	tr|B0KZJ8|B0KZJ8_ACASI	B0KZJ8	Allergen Aca s 13	0	Acarus siro (Flour mite) (Tyroglyphus farinae)	48.246	114	6.91e-30
		DERPT_G3367	sp|Q39613|CYPH_CATRO	Q39613	Peptidyl-prolyl cis-trans isomerase (PPIase) (EC 5.2.1.8) (Cyclophilin) (Cyclosporin A-binding protein) (Rotamase)	PCKR1	Catharanthus roseus (Madagascar periwinkle) (Vinca rosea)	48.227	141	6.55e-35
		DERPT_G1365	sp|P80384|ALL2_LEPDS	P80384	Mite group 2 allergen Lep d 2 (Allergen Lep d 1) (Allergen Lep d I) (allergen Lep d 2)	0	Lepidoglyphus destructor (Storage mite) (Glycyphagus destructor)	48.227	141	7.21e-50
		DERPT_G1365	tr|A7XZL0|A7XZL0_TYRPU	A7XZL0	Group 2 allergen Tyr p 2	0	Tyrophagus putrescentiae (Mold mite) (Acarus putrescentiae)	48.227	141	2.09e-43
		DERPT_G7727	tr|Q873M4|Q873M4_MALSM	Q873M4	Superoxide dismutase (EC 1.15.1.1) (Fragment)	MnSOD	Malassezia sympodialis (Atopic eczema-associated yeast)	48.223	197	2.98e-62
		DERPT_G7727	tr|M5ECN9|M5ECN9_MALS4	M5ECN9	Superoxide dismutase (EC 1.15.1.1)	Mala s 11 MSY001_2804 MSYG_4379	Malassezia sympodialis (strain ATCC 42132) (Atopic eczema-associated yeast)	48.223	197	4.16e-63
		DERPT_G11641	tr|A0A172LRG8|A0A172LRG8_TYRPU	A0A172LRG8	Heat shock protein	hsp70-1	Tyrophagus putrescentiae (Mold mite) (Acarus putrescentiae)	48.214	112	9.41e-24
		DERPT_G8202	tr|H2DF84|H2DF84_DAUCA	H2DF84	Peptidyl-prolyl cis-trans isomerase (PPIase) (EC 5.2.1.8)	0	Daucus carota (Wild carrot)	48.201	139	1.64e-36
		DERPT_G85	tr|E1BI98|E1BI98_BOVIN	E1BI98	Collagen type VI alpha 1 chain	COL6A1	Bos taurus (Bovine)	48.193	83	5.49e-06
		DERPT_G9824	tr|Q9Y7F6|Q9Y7F6_ASPFM	Q9Y7F6	Peptidyl-prolyl cis-trans isomerase (PPIase) (EC 5.2.1.8) (Fragment)	0	Neosartorya fumigata (Aspergillus fumigatus)	48.171	164	7.24e-41
		DERPT_G1283	tr|A7UNT6|A7UNT6_DERPT	A7UNT6	Der p 1 allergen	0	Dermatophagoides pteronyssinus (European house dust mite)	48.125	320	3.45e-95
		DERPT_G1283	sp|P08176|PEPT1_DERPT	P08176	Peptidase 1 (EC 3.4.22.65) (Allergen Der p I) (Major mite fecal allergen Der p 1) (allergen Der p 1)	DERP1	Dermatophagoides pteronyssinus (European house dust mite)	48.125	320	3.45e-95
		DERPT_G5860	tr|A0A1Z1VMW2|A0A1Z1VMW2_CRAGI	A0A1Z1VMW2	Tropomyosin	0	Crassostrea gigas (Pacific oyster) (Crassostrea angulata)	48.117	239	4.67e-55
		DERPT_G1479	tr|Q9NGP3|Q9NGP3_ECHGR	Q9NGP3	EF-1 (Fragment)	EF-1	Echinococcus granulosus (Hydatid tapeworm)	48.108	185	7.94e-50
		DERPT_G8795	tr|Q66RP5|Q66RP5_TYRPU	Q66RP5	Fatty acid-biding protein	0	Tyrophagus putrescentiae (Mold mite) (Acarus putrescentiae)	48.031	127	8.7e-34
		DERPT_G10822	sp|P21568|CYPH_SOLLC	P21568	Peptidyl-prolyl cis-trans isomerase (PPIase) (EC 5.2.1.8) (Cyclophilin) (Cyclosporin A-binding protein) (Rotamase)	CYP ROT1	Solanum lycopersicum (Tomato) (Lycopersicon esculentum)	47.945	146	4.96e-33
		DERPT_G10997	tr|A7XA06|A7XA06_GADMO	A7XA06	Ceatine kinase (Fragment)	0	Gadus morhua (Atlantic cod)	47.899	238	1.3e-65
		DERPT_G7727	tr|D5M9V1|D5M9V1_ASPFM	D5M9V1	Superoxide dismutase (EC 1.15.1.1) (Fragment)	MnSOD	Neosartorya fumigata (Aspergillus fumigatus)	47.887	142	7.24e-41
		DERPT_G8709	tr|B0KZL3|B0KZL3_TYRPU	B0KZL3	Mite allergen Tyr p 13	0	Tyrophagus putrescentiae (Mold mite) (Acarus putrescentiae)	47.857	140	1.23e-33
		DERPT_G5853	sp|P78983|HSP70_ALTAL	P78983	Heat shock 70 kDa protein (allergen Alt a 3) (Fragment)	HSP70 ALTA3	Alternaria alternata (Alternaria rot fungus) (Torula alternata)	47.788	113	6.86e-30
		DERPT_G5877	sp|P78983|HSP70_ALTAL	P78983	Heat shock 70 kDa protein (allergen Alt a 3) (Fragment)	HSP70 ALTA3	Alternaria alternata (Alternaria rot fungus) (Torula alternata)	47.788	113	2.04e-26
		DERPT_G5860	tr|B4K5U4|B4K5U4_DROMO	B4K5U4	Uncharacterized protein, isoform B	Dmoj\GI22929 Dmoj_GI22929 GI22929	Drosophila mojavensis (Fruit fly)	47.716	197	1.85e-48
		DERPT_G5860	tr|B4LZY3|B4LZY3_DROVI	B4LZY3	Uncharacterized protein, isoform C	Dvir\GJ23212 Dvir_GJ23212 GJ23212	Drosophila virilis (Fruit fly)	47.716	197	1.83e-48
		DERPT_G5860	tr|B4NIS8|B4NIS8_DROWI	B4NIS8	Uncharacterized protein, isoform A	Dwil\GK13797 Dwil_GK13797 GK13797	Drosophila willistoni (Fruit fly)	47.716	197	3.37e-48
		DERPT_G5860	tr|Q2V0V0|Q2V0V0_OCTVU	Q2V0V0	Tropomyosin	ov-tm	Octopus vulgaris (Common octopus)	47.699	239	1.27e-52
		DERPT_G2797	tr|A0A1B2YLJ2|A0A1B2YLJ2_TYRPU	A0A1B2YLJ2	Heat shock-like protein	0	Tyrophagus putrescentiae (Mold mite) (Acarus putrescentiae)	47.665	621	4.31e-176
		DERPT_G11172	tr|M5E6V3|M5E6V3_MALS4	M5E6V3	Thioredoxin	Mala s 13 MSY001_0904 MSYG_0361	Malassezia sympodialis (strain ATCC 42132) (Atopic eczema-associated yeast)	47.664	107	2.53e-31
		DERPT_G7101	sp|Q9U5P1|FABP_LEPDS	Q9U5P1	Fatty acid-binding protein (allergen Lep d 13)	0	Lepidoglyphus destructor (Storage mite) (Glycyphagus destructor)	47.656	128	3.4e-35
		DERPT_G7979	tr|Q1RQI9|Q1RQI9_MALSM	Q1RQI9	Thioredoxin (Fragment)	mala s 13	Malassezia sympodialis (Atopic eczema-associated yeast)	47.619	84	6.18e-23
		DERPT_G7979	tr|M5E6V3|M5E6V3_MALS4	M5E6V3	Thioredoxin	Mala s 13 MSY001_0904 MSYG_0361	Malassezia sympodialis (strain ATCC 42132) (Atopic eczema-associated yeast)	47.619	84	6.56e-23
		DERPT_G10880	sp|P33097|AATC_BOVIN	P33097	Aspartate aminotransferase, cytoplasmic (cAspAT) (EC 2.6.1.1) (EC 2.6.1.3) (Cysteine aminotransferase, cytoplasmic) (Cysteine transaminase, cytoplasmic) (cCAT) (Glutamate oxaloacetate transaminase 1) (Transaminase A)	GOT1	Bos taurus (Bovine)	47.607	397	6.13e-123
		DERPT_G7979	tr|Q9LDX4|Q9LDX4_WHEAT	Q9LDX4	Thioredoxin	0	Triticum aestivum (Wheat)	47.561	82	1.8e-18
		DERPT_G5860	tr|B3MX79|B3MX79_DROAN	B3MX79	Uncharacterized protein, isoform C	Dana\GF11475 Dana_GF11475 GF11475	Drosophila ananassae (Fruit fly)	47.5	200	1.89e-49
		DERPT_G5860	tr|D3TRT1|D3TRT1_GLOMM	D3TRT1	Putative Tm2-PB	0	Glossina morsitans morsitans (Savannah tsetse fly)	47.5	200	1.06e-48
		DERPT_G2797	tr|A0A172LRG8|A0A172LRG8_TYRPU	A0A172LRG8	Heat shock protein	hsp70-1	Tyrophagus putrescentiae (Mold mite) (Acarus putrescentiae)	47.496	619	2.39e-176
		DERPT_G5853	sp|P39674|MAG29_DERFA	P39674	Allergen MAG29 (Fragment)	MAG29	Dermatophagoides farinae (American house dust mite)	47.475	99	5.03e-27
		DERPT_G9386	sp|Q1EIQ3|PEPT1_PSOOV	Q1EIQ3	Peptidase 1 (EC 3.4.22.65) (Mite group 1 allergen Pso o 1) (allergen Pso o 1)	0	Psoroptes ovis (Sheep scab mite)	47.464	276	3.68e-93
		DERPT_G10995	tr|A1KXH2|A1KXH2_DERFA	A1KXH2	Der f 1 allergen	0	Dermatophagoides farinae (American house dust mite)	47.414	116	3.56e-29
		DERPT_G11297	tr|G1ESZ9|G1ESZ9_AMPFA	G1ESZ9	Arginine kinase	0	Amphioctopus fangsiao (Ocellated octopus) (Octopus ocellatus)	47.384	344	1.74e-115
		DERPT_G3333	sp|C9WMM5|VCP_APIME	C9WMM5	Venom serine carboxypeptidase (EC 3.4.16.5) (allergen Api m 9)	0	Apis mellifera (Honeybee)	47.345	452	2.17e-144
		DERPT_G11641	tr|A0A1B2YLJ2|A0A1B2YLJ2_TYRPU	A0A1B2YLJ2	Heat shock-like protein	0	Tyrophagus putrescentiae (Mold mite) (Acarus putrescentiae)	47.321	112	1.5e-22
		DERPT_G3367	tr|F8RW92|F8RW92_HEVBR	F8RW92	Peptidyl-prolyl cis-trans isomerase (PPIase) (EC 5.2.1.8)	0	Hevea brasiliensis (Para rubber tree) (Siphonia brasiliensis)	47.297	148	2.35e-35
		DERPT_G5860	tr|B7XC62|B7XC62_HALDI	B7XC62	Tropomyosin	Tm-Haldd	Haliotis discus discus (disc abalone)	47.28	239	9.1e-53
		DERPT_G5860	tr|A0A1L3HS57|A0A1L3HS57_9VEST	A0A1L3HS57	Tropomyosin	0	Haliotis laevigata x Haliotis rubra	47.28	239	8.53e-53
		DERPT_G11641	sp|Q92260|HSP70_PENCI	Q92260	Heat shock 70 kDa protein (allergen Pen c 19) (Fragment)	HSP70	Penicillium citrinum	47.253	91	2.95e-18
		DERPT_G8795	tr|B0KZJ6|B0KZJ6_ACASI	B0KZJ6	Allergen Aca s 13	0	Acarus siro (Flour mite) (Tyroglyphus farinae)	47.244	127	1.01e-33
		DERPT_G8795	tr|A7XZL4|A7XZL4_TYRPU	A7XZL4	Allergen Tyr p 13	0	Tyrophagus putrescentiae (Mold mite) (Acarus putrescentiae)	47.244	127	3.21e-33
		DERPT_G11928	tr|L7V065|L7V065_DERFA	L7V065	Heat shock protein 70	0	Dermatophagoides farinae (American house dust mite)	47.222	576	1.62e-167
		DERPT_G5860	tr|B3P0U0|B3P0U0_DROER	B3P0U0	GG16909	Dere\GG16909 Dere_GG16909 GG16909	Drosophila erecta (Fruit fly)	47.208	197	2.74e-47
		DERPT_G5860	tr|B4JGD5|B4JGD5_DROGR	B4JGD5	GH18858	Dgri\GH18858 Dgri_GH18858 GH18858	Drosophila grimshawi (Hawaiian fruit fly) (Idiomyia grimshawi)	47.208	197	1.82e-47
		DERPT_G5860	tr|H1UUJ7|H1UUJ7_DROME	H1UUJ7	FI17819p1	Tm2-RC	Drosophila melanogaster (Fruit fly)	47.208	197	2.74e-47
		DERPT_G5860	sp|P09491|TPM2_DROME	P09491	Tropomyosin-2 (Tropomyosin I)	Tm2 TmI CG4843	Drosophila melanogaster (Fruit fly)	47.208	197	2.74e-47
		DERPT_G5860	tr|B4HDY5|B4HDY5_DROSE	B4HDY5	GM24216	Dsec\GM24216 Dsec_GM24216 GM24216	Drosophila sechellia (Fruit fly)	47.208	197	2.74e-47
		DERPT_G5860	tr|B4PS57|B4PS57_DROYA	B4PS57	Tm2, isoform B	Tm2 Dyak\Tm2 Dyak_GE24292 GE24292	Drosophila yakuba (Fruit fly)	47.208	197	2.76e-47
		DERPT_G1479	tr|Q0PWC5|Q0PWC5_ECHGR	Q0PWC5	EF-1 protein (Fragment)	EF-1	Echinococcus granulosus (Hydatid tapeworm)	47.12	191	3.98e-49
		DERPT_G360	sp|P00690|AMYP_PIG	P00690	Pancreatic alpha-amylase (PA) (EC 3.2.1.1) (1,4-alpha-D-glucan glucanohydrolase)	AMY2	Sus scrofa (Pig)	47.094	499	6.89e-164
		DERPT_G360	tr|Q2KJQ1|Q2KJQ1_BLAGE	Q2KJQ1	Alpha-amylase (EC 3.2.1.1)	bgtg-1	Blattella germanica (German cockroach) (Blatta germanica)	47.093	516	8.81e-170
		DERPT_G359	tr|Q2L7A6|Q2L7A6_BLAGE	Q2L7A6	Alpha-amylase (EC 3.2.1.1)	0	Blattella germanica (German cockroach) (Blatta germanica)	47.07	512	1.5e-154
		DERPT_G9304	tr|A5HIJ6|A5HIJ6_ACTDE	A5HIJ6	Cysteine protease Cp6	0	Actinidia deliciosa (Kiwi)	47.059	136	3.16e-32
		DERPT_G8202	tr|B3FNQ1|B3FNQ1_HEVBR	B3FNQ1	Peptidyl-prolyl cis-trans isomerase (PPIase) (EC 5.2.1.8)	0	Hevea brasiliensis (Para rubber tree) (Siphonia brasiliensis)	47.059	136	3.83e-35
		DERPT_G11937	tr|E7CGC3|E7CGC3_PENMO	E7CGC3	Myosin light chain	MLC2	Penaeus monodon (Giant tiger prawn)	47.02	151	3.17e-43
		DERPT_G6080	tr|A2QTS7|A2QTS7_ASPNC	A2QTS7	Catalase (EC 1.11.1.6)	An09g03130	Aspergillus niger (strain CBS 513.88 / FGSC A1513)	47.015	402	9.74e-109
		DERPT_G5569	sp|P05319|RLA2_YEAST	P05319	60S acidic ribosomal protein P2-alpha (A2) (L12eIB) (L44) (Large ribosomal subunit protein P2-A) (P2A) (YP2alpha)	RPP2A L12EIB RPA2 RPL44 RPLA2 YOL039W	Saccharomyces cerevisiae (strain ATCC 204508 / S288c) (Baker's yeast)	47	100	6.58e-14
		DERPT_G5569	tr|E7KHQ0|E7KHQ0_YEASA	E7KHQ0	Rpp2ap	AWRI796_4376	Saccharomyces cerevisiae (strain AWRI796) (Baker's yeast)	47	100	6.58e-14
		DERPT_G5569	tr|E7Q938|E7Q938_YEASB	E7Q938	Rpp2ap	FOSTERSB_4293	Saccharomyces cerevisiae (strain FostersB) (Baker's yeast)	47	100	6.58e-14
		DERPT_G5569	tr|E7NN88|E7NN88_YEASO	E7NN88	Rpp2ap	FOSTERSO_4411	Saccharomyces cerevisiae (strain FostersO) (Baker's yeast)	47	100	6.58e-14
		DERPT_G5569	tr|C7GK08|C7GK08_YEAS2	C7GK08	Rpp2ap	RPP2A C1Q_00557	Saccharomyces cerevisiae (strain JAY291) (Baker's yeast)	47	100	6.58e-14
		DERPT_G5569	tr|B3LJ19|B3LJ19_YEAS1	B3LJ19	60S acidic ribosomal protein P2A	SCRG_01363	Saccharomyces cerevisiae (strain RM11-1a) (Baker's yeast)	47	100	6.58e-14
		DERPT_G5569	tr|A6ZNH0|A6ZNH0_YEAS7	A6ZNH0	Conserved protein	RPP2A SCY_5038	Saccharomyces cerevisiae (strain YJM789) (Baker's yeast)	47	100	6.58e-14
		DERPT_G5569	tr|E7QKH3|E7QKH3_YEASZ	E7QKH3	Rpp2ap	VL3_4353	Saccharomyces cerevisiae (strain Zymaflore VL3) (Baker's yeast)	47	100	6.58e-14
		DERPT_G9486	tr|Q9U3U5|Q9U3U5_ANISI	Q9U3U5	Troponin-like protein	0	Anisakis simplex (Herring worm)	46.98	149	1.33e-45
		DERPT_G8202	sp|P22011|PPIA_CANAL	P22011	Peptidyl-prolyl cis-trans isomerase (PPIase) (EC 5.2.1.8) (Cyclophilin) (CPH) (Cyclosporin A-binding protein) (Rotamase)	CYP1 CAALFM_C702380CA CaJ7.0279 CaO19.13826 CaO19.6472	Candida albicans (strain SC5314 / ATCC MYA-2876) (Yeast)	46.923	130	1.4e-31
		DERPT_G8709	tr|B0KZJ6|B0KZJ6_ACASI	B0KZJ6	Allergen Aca s 13	0	Acarus siro (Flour mite) (Tyroglyphus farinae)	46.825	126	9.17e-33
		DERPT_G2671	tr|Q32ZM1|Q32ZM1_RHOMI	Q32ZM1	Vacuolar serine protease (Fragment)	0	Rhodotorula mucilaginosa (Yeast) (Rhodotorula rubra)	46.809	94	4.09e-11
		DERPT_G8859	tr|C6ZDB5|C6ZDB5_TYRPU	C6ZDB5	Tyr p 3	0	Tyrophagus putrescentiae (Mold mite) (Acarus putrescentiae)	46.809	235	2.39e-71
		DERPT_G5860	tr|E2BHP8|E2BHP8_HARSA	E2BHP8	Tropomyosin	EAI_00950	Harpegnathos saltator (Jerdon's jumping ant)	46.792	265	4.11e-61
		DERPT_G10997	tr|Q98SS7|Q98SS7_GADMO	Q98SS7	Creatine kinase (Fragment)	0	Gadus morhua (Atlantic cod)	46.694	242	3.42e-66
		DERPT_G7040	tr|Q4JK69|Q4JK69_DERPT	Q4JK69	Group 15 allergen protein short isoform	0	Dermatophagoides pteronyssinus (European house dust mite)	46.684	392	6.61e-121
		DERPT_G359	tr|A0A0A6ZIK4|A0A0A6ZIK4_BLAGE	A0A0A6ZIK4	Alpha-amylase (EC 3.2.1.1) (Fragment)	0	Blattella germanica (German cockroach) (Blatta germanica)	46.68	512	4.63e-153
		DERPT_G6912	sp|Q39613|CYPH_CATRO	Q39613	Peptidyl-prolyl cis-trans isomerase (PPIase) (EC 5.2.1.8) (Cyclophilin) (Cyclosporin A-binding protein) (Rotamase)	PCKR1	Catharanthus roseus (Madagascar periwinkle) (Vinca rosea)	46.667	165	3.79e-47
		DERPT_G1283	tr|Q95X04|Q95X04_DERFA	Q95X04	Cysteine proteinase (Fragment)	CPW3	Dermatophagoides farinae (American house dust mite)	46.667	105	4.38e-28
		DERPT_G9891	tr|O93970|O93970_MALSM	O93970	Peptidyl-prolyl cis-trans isomerase (PPIase) (EC 5.2.1.8)	Mal s 6	Malassezia sympodialis (Atopic eczema-associated yeast)	46.667	150	9.88e-40
		DERPT_G9891	tr|M5EM05|M5EM05_MALS4	M5EM05	Peptidyl-prolyl cis-trans isomerase (PPIase) (EC 5.2.1.8)	Mala s 6 MSY001_1373	Malassezia sympodialis (strain ATCC 42132) (Atopic eczema-associated yeast)	46.667	150	1.38e-39
		DERPT_G1283	tr|Q8I9P1|Q8I9P1_PSOOV	Q8I9P1	Derp1 antigen (Fragment)	0	Psoroptes ovis (Sheep scab mite)	46.667	255	3.03e-72
		DERPT_G12099	tr|Q8I9P1|Q8I9P1_PSOOV	Q8I9P1	Derp1 antigen (Fragment)	0	Psoroptes ovis (Sheep scab mite)	46.667	180	3.37e-46
		DERPT_G5860	tr|K1QNV6|K1QNV6_CRAGI	K1QNV6	Tropomyosin	CGI_10013164	Crassostrea gigas (Pacific oyster) (Crassostrea angulata)	46.639	238	9.45e-49
		DERPT_G3367	tr|B3FNQ1|B3FNQ1_HEVBR	B3FNQ1	Peptidyl-prolyl cis-trans isomerase (PPIase) (EC 5.2.1.8)	0	Hevea brasiliensis (Para rubber tree) (Siphonia brasiliensis)	46.622	148	4.28e-35
		DERPT_G1283	tr|Q95X05|Q95X05_DERFA	Q95X05	Cysteine proteinase (Fragment)	CPW2	Dermatophagoides farinae (American house dust mite)	46.617	133	3.78e-36
		DERPT_G7040	tr|Q9U6R7|Q9U6R7_DERFA	Q9U6R7	98kDa HDM allergen (Der f 15 allergen) (Group 15 allergen Der f 15)	0	Dermatophagoides farinae (American house dust mite)	46.615	384	1.47e-119
		DERPT_G7040	tr|A0A059WIM0|A0A059WIM0_PERAM	A0A059WIM0	Chitinase (EC 3.2.1.14) (Putative Per a 12 allergen variant)	0	Periplaneta americana (American cockroach) (Blatta americana)	46.612	369	9.01e-107
		DERPT_G2821	tr|A0A088SAS1|A0A088SAS1_DERFA	A0A088SAS1	Der f 28 allergen	0	Dermatophagoides farinae (American house dust mite)	46.585	571	4.56e-170
		DERPT_G359	tr|Q2KJQ1|Q2KJQ1_BLAGE	Q2KJQ1	Alpha-amylase (EC 3.2.1.1)	bgtg-1	Blattella germanica (German cockroach) (Blatta germanica)	46.538	520	5.34e-158
		DERPT_G2797	tr|Q1HR69|Q1HR69_AEDAE	Q1HR69	AAEL017349-PA (Heat shock cognate 70)	23687769 AaeL_AAEL017349	Aedes aegypti (Yellowfever mosquito) (Culex aegypti)	46.533	649	4.75e-168
		DERPT_G8709	tr|A1KXH5|A1KXH5_BLOTA	A1KXH5	Blo t 13 allergen	0	Blomia tropicalis (Mite)	46.512	129	2.34e-31
		DERPT_G7040	tr|A0A0F7J1G5|A0A0F7J1G5_PERAM	A0A0F7J1G5	Chitinase (EC 3.2.1.14)	0	Periplaneta americana (American cockroach) (Blatta americana)	46.467	368	3.56e-106
		DERPT_G8795	tr|A1KXG8|A1KXG8_BLOTA	A1KXG8	Blo t 13 allergen	0	Blomia tropicalis (Mite)	46.457	127	2.66e-29
		DERPT_G5860	sp|Q9GZ71|TPM_HALDV	Q9GZ71	Tropomyosin	0	Haliotis diversicolor (Abalone) (Sulculus diversicolor)	46.444	239	3.99e-51
		DERPT_G5860	tr|Q2V0V4|Q2V0V4_SEPES	Q2V0V4	Tropomyosin	se-tm	Sepia esculenta (Golden cuttlefish) (Diphtherosepion dabryi)	46.444	239	2.79e-49
		DERPT_G5860	tr|Q2V0V2|Q2V0V2_TODPA	Q2V0V2	Tropomyosin	tp-tm	Todarodes pacificus (Japanese flying squid) (Ommastrephes pacificus)	46.444	239	8.17e-49
		DERPT_G11641	tr|A0A088SAS1|A0A088SAS1_DERFA	A0A088SAS1	Der f 28 allergen	0	Dermatophagoides farinae (American house dust mite)	46.429	112	2.06e-22
		DERPT_G7040	tr|Q4JK70|Q4JK70_DERPT	Q4JK70	Group 15 allergen protein	0	Dermatophagoides pteronyssinus (European house dust mite)	46.429	392	4.03e-120
		DERPT_G11937	tr|B7SNI3|B7SNI3_LITVA	B7SNI3	Lit v 3 allergen myosin light chain	0	Penaeus vannamei (Whiteleg shrimp) (Litopenaeus vannamei)	46.358	151	1.58e-42
		DERPT_G9304	sp|P00785|ACTN_ACTCH	P00785	Actinidain (Actinidin) (EC 3.4.22.14) (allergen Act c 1)	0	Actinidia chinensis (Kiwi) (Yangtao)	46.324	136	4.38e-27
		DERPT_G9304	tr|E5D7U1|E5D7U1_ACTCH	E5D7U1	Actinidin	ACT1A	Actinidia chinensis (Kiwi) (Yangtao)	46.324	136	3.22e-27
		DERPT_G9304	tr|E5D7U2|E5D7U2_ACTCH	E5D7U2	Actinidin	ACT1A	Actinidia chinensis (Kiwi) (Yangtao)	46.324	136	3.39e-27
		DERPT_G9304	sp|A5HII1|ACTN_ACTDE	A5HII1	Actinidain (Actinidin) (EC 3.4.22.14) (Allergen Act d 1) (allergen Act d 1)	0	Actinidia deliciosa (Kiwi)	46.324	136	1.4e-27
		DERPT_G9304	tr|Q96228|Q96228_ACTDE	Q96228	Actinidin (Fragment)	0	Actinidia deliciosa (Kiwi)	46.324	136	6.36e-29
		DERPT_G8202	tr|K4D184|K4D184_SOLLC	K4D184	Peptidyl-prolyl cis-trans isomerase (PPIase) (EC 5.2.1.8)	101254541	Solanum lycopersicum (Tomato) (Lycopersicon esculentum)	46.324	136	2.06e-33
		DERPT_G8776	sp|L7UZ85|ACTN_DERFA	L7UZ85	Alpha-actinin (F-actin cross-linking protein) (allergen Der f 24)	0	Dermatophagoides farinae (American house dust mite)	46.3	473	4.51e-129
		DERPT_G11641	sp|P40918|HSP70_DAVTA	P40918	Heat shock 70 kDa protein (Allergen Cla h IV) (allergen Cla h 4)	HSP70	Davidiella tassiana (Mycosphaerella tassiana) (Cladosporium herbarum)	46.296	108	8.15e-19
		DERPT_G10178	tr|Q52PV9|Q52PV9_TYRPU	Q52PV9	Tubulin alpha chain	0	Tyrophagus putrescentiae (Mold mite) (Acarus putrescentiae)	46.272	456	7.53e-139
		DERPT_G10822	tr|A1KXG2|A1KXG2_DERFA	A1KXG2	Peptidyl-prolyl cis-trans isomerase (PPIase) (EC 5.2.1.8)	0	Dermatophagoides farinae (American house dust mite)	46.259	147	1.77e-34
		DERPT_G716	tr|A5HIJ4|A5HIJ4_ACTDE	A5HIJ4	Cysteine protease Cp4	0	Actinidia deliciosa (Kiwi)	46.254	307	2.29e-82
		DERPT_G1283	sp|Q1EIQ3|PEPT1_PSOOV	Q1EIQ3	Peptidase 1 (EC 3.4.22.65) (Mite group 1 allergen Pso o 1) (allergen Pso o 1)	0	Psoroptes ovis (Sheep scab mite)	46.25	320	9.81e-95
		DERPT_G2797	tr|A0A088SAS1|A0A088SAS1_DERFA	A0A088SAS1	Der f 28 allergen	0	Dermatophagoides farinae (American house dust mite)	46.225	649	3.42e-173
		DERPT_G5860	tr|Q9GUW8|Q9GUW8_MIZYE	Q9GUW8	Tropomyosin	tropomyosin	Mizuhopecten yessoensis (Japanese scallop) (Patinopecten yessoensis)	46.186	236	8.8e-57
		DERPT_G5860	tr|Q9NDL0|Q9NDL0_MIZYE	Q9NDL0	Tropomyosin (Fragment)	tropomyosin	Mizuhopecten yessoensis (Japanese scallop) (Patinopecten yessoensis)	46.186	236	9.39e-57
		DERPT_G360	tr|A0A059WNH5|A0A059WNH5_PERAM	A0A059WNH5	Alpha-amylase (EC 3.2.1.1) (Fragment)	0	Periplaneta americana (American cockroach) (Blatta americana)	46.169	496	4.35e-151
		DERPT_G5860	tr|B2DBI0|B2DBI0_PAPXU	B2DBI0	Tropomyosin 2	0	Papilio xuthus (Asian swallowtail butterfly)	46.154	234	6.61e-46
		DERPT_G3119	tr|Q9GYY0|Q9GYY0_DERFA	Q9GYY0	Allergen Der fI (Fragment)	0	Dermatophagoides farinae (American house dust mite)	46.117	206	7.2e-61
		DERPT_G3367	tr|K4D184|K4D184_SOLLC	K4D184	Peptidyl-prolyl cis-trans isomerase (PPIase) (EC 5.2.1.8)	101254541	Solanum lycopersicum (Tomato) (Lycopersicon esculentum)	46.099	141	6.31e-33
		DERPT_G11608	tr|A0A1B2YLJ7|A0A1B2YLJ7_TYRPU	A0A1B2YLJ7	Aldehyde dehydrogenase-like protein	0	Tyrophagus putrescentiae (Mold mite) (Acarus putrescentiae)	46.091	486	1.39e-150
		DERPT_G9303	tr|A5HIJ6|A5HIJ6_ACTDE	A5HIJ6	Cysteine protease Cp6	0	Actinidia deliciosa (Kiwi)	46.053	304	5.79e-73
		DERPT_G5860	tr|B7XC66|B7XC66_CRAGI	B7XC66	Tropomyosin	Tm-Crag	Crassostrea gigas (Pacific oyster) (Crassostrea angulata)	46.025	239	2.38e-51
		DERPT_G5860	sp|O97192|TPM_HELAS	O97192	Tropomyosin (allergen Hel as 1)	0	Helix aspersa (Brown garden snail) (Cornu aspersum)	46.025	239	2.25e-52
		DERPT_G5860	tr|Q2V0V1|Q2V0V1_OMMBA	Q2V0V1	Tropomyosin	ob-tm	Ommastrephes bartramii (Red flying squid) (Loligo bartramii)	46.025	239	5.09e-49
		DERPT_G5860	tr|Q2V0V3|Q2V0V3_SEPLE	Q2V0V3	Tropomyosin	sl-tm	Sepioteuthis lessoniana (Bigfin reef squid)	46.025	239	5.43e-49
		DERPT_G5877	sp|P39674|MAG29_DERFA	P39674	Allergen MAG29 (Fragment)	MAG29	Dermatophagoides farinae (American house dust mite)	46	100	2.89e-23
		DERPT_G5860	tr|I5APU6|I5APU6_DROPS	I5APU6	Tropomyosin 2, isoform B	Tm2 Dpse\Tm2 Dpse_GA18472 GA18472	Drosophila pseudoobscura pseudoobscura (Fruit fly)	46	200	1.69e-46
		DERPT_G712	sp|P05547|TNNI_ASTLP	P05547	Troponin I (TnI)	0	Astacus leptodactylus (Turkish narrow-clawed crayfish) (Pontastacus leptodactylus)	45.989	187	6.16e-31
		DERPT_G3367	tr|Q1RQJ2|Q1RQJ2_ASPFM	Q1RQJ2	Peptidyl-prolyl cis-trans isomerase (PPIase) (EC 5.2.1.8)	asp f 27 CDV57_00677	Neosartorya fumigata (Aspergillus fumigatus)	45.985	137	4.23e-30
		DERPT_G3367	tr|Q4WWX5|Q4WWX5_ASPFU	Q4WWX5	Peptidyl-prolyl cis-trans isomerase (PPIase) (EC 5.2.1.8)	AFUA_3G07430	Neosartorya fumigata (strain ATCC MYA-4609 / Af293 / CBS 101355 / FGSC A1100) (Aspergillus fumigatus)	45.985	137	4.23e-30
		DERPT_G3367	tr|B0XYP8|B0XYP8_ASPFC	B0XYP8	Peptidyl-prolyl cis-trans isomerase (PPIase) (EC 5.2.1.8)	AFUB_041650	Neosartorya fumigata (strain CEA10 / CBS 144.89 / FGSC A1163) (Aspergillus fumigatus)	45.985	137	4.23e-30
		DERPT_G3367	tr|Q8L5T1|Q8L5T1_BETPN	Q8L5T1	Peptidyl-prolyl cis-trans isomerase (PPIase) (EC 5.2.1.8)	ppiase (CyP)	Betula pendula (European white birch) (Betula verrucosa)	45.946	148	1.21e-34
		DERPT_G5860	sp|Q25457|TPM_MYTED	Q25457	Tropomyosin	0	Mytilus edulis (Blue mussel)	45.923	233	7.07e-48
		DERPT_G6852	tr|Q6IQX2|Q6IQX2_DANRE	Q6IQX2	Collagen, type I, alpha 2	col1a2	Danio rerio (Zebrafish) (Brachydanio rerio)	45.918	98	8.55e-08
		DERPT_G59	tr|L8IC17|L8IC17_9CETA	L8IC17	Creatine kinase M-type (Fragment)	M91_05722	Bos mutus (wild yak)	45.906	342	4.85e-97
		DERPT_G59	sp|Q9XSC6|KCRM_BOVIN	Q9XSC6	Creatine kinase M-type (EC 2.7.3.2) (Creatine kinase M chain) (Creatine phosphokinase M-type) (CPK-M) (M-CK)	CKM	Bos taurus (Bovine)	45.906	342	5.36e-97
		DERPT_G2797	tr|Q9FSY7|Q9FSY7_CORAV	Q9FSY7	Putative luminal binding protein	BiP	Corylus avellana (European hazel) (Corylus maxima)	45.873	630	7.75e-168
		DERPT_G5860	tr|K4PEK4|K4PEK4_OREMO	K4PEK4	Tropomyosin	0	Oreochromis mossambicus (Mozambique tilapia) (Tilapia mossambica)	45.868	242	5.48e-59
		DERPT_G1283	tr|A1KXH2|A1KXH2_DERFA	A1KXH2	Der f 1 allergen	0	Dermatophagoides farinae (American house dust mite)	45.802	262	8.86e-72
		DERPT_G9651	sp|L7UZ85|ACTN_DERFA	L7UZ85	Alpha-actinin (F-actin cross-linking protein) (allergen Der f 24)	0	Dermatophagoides farinae (American house dust mite)	45.794	107	2.7e-30
		DERPT_G1649	tr|D2DGW3|D2DGW3_TYRPU	D2DGW3	Troponin C	0	Tyrophagus putrescentiae (Mold mite) (Acarus putrescentiae)	45.775	142	2.35e-37
		DERPT_G9806	tr|M1RIR6|M1RIR6_TYRPU	M1RIR6	Tyr p 8 allergen	0	Tyrophagus putrescentiae (Mold mite) (Acarus putrescentiae)	45.771	201	8.46e-60
		DERPT_G12027	sp|P25780|PEPT1_EURMA	P25780	Peptidase 1 (EC 3.4.22.65) (Allergen Eur m I) (Mite group 1 allergen Eur m 1) (allergen Eur m 1)	EURM1	Euroglyphus maynei (Mayne's house dust mite)	45.769	260	4.17e-66
		DERPT_G5860	tr|F1ADN3|F1ADN3_HETBL	F1ADN3	Tropomyosin	0	Heterololigo bleekeri (Spear squid) (Loligo bleekeri)	45.763	236	2.15e-53
		DERPT_G5860	sp|Q1HPU0|TPM1_BOMMO	Q1HPU0	Tropomyosin-1	0	Bombyx mori (Silk moth)	45.726	234	2.9e-45
		DERPT_G2765	sp|Q8WQ47|TBA_LEPDS	Q8WQ47	Tubulin alpha chain (allergen Lep d ?)	0	Lepidoglyphus destructor (Storage mite) (Glycyphagus destructor)	45.688	429	9.48e-127
		DERPT_G5860	tr|Q7PKX8|Q7PKX8_ANOGA	Q7PKX8	AGAP001799-PA (Tropomyosin 1)	1281316 AgaP_AGAP001799	Anopheles gambiae (African malaria mosquito)	45.685	197	2.03e-47
		DERPT_G5860	tr|F5HME4|F5HME4_ANOGA	F5HME4	AGAP001799-PB (Tropomyosin 1)	1281316 AgaP_AGAP001799	Anopheles gambiae (African malaria mosquito)	45.685	197	7.03e-47
		DERPT_G8795	sp|Q17284|FABP_BLOTA	Q17284	Fatty acid-binding protein (Bt6) (allergen Blo t 13)	0	Blomia tropicalis (Mite)	45.669	127	8.34e-29
		DERPT_G7727	sp|P00447|SODM_YEAST	P00447	Superoxide dismutase [Mn], mitochondrial (EC 1.15.1.1)	SOD2 YHR008C	Saccharomyces cerevisiae (strain ATCC 204508 / S288c) (Baker's yeast)	45.662	219	1.58e-63
		DERPT_G7727	tr|B5VJT4|B5VJT4_YEAS6	B5VJT4	Superoxide dismutase (EC 1.15.1.1)	AWRI1631_80530	Saccharomyces cerevisiae (strain AWRI1631) (Baker's yeast)	45.662	219	1.58e-63
		DERPT_G7727	tr|C7GMQ3|C7GMQ3_YEAS2	C7GMQ3	Superoxide dismutase (EC 1.15.1.1)	SOD2 C1Q_01540	Saccharomyces cerevisiae (strain JAY291) (Baker's yeast)	45.662	219	1.58e-63
		DERPT_G7727	tr|C8ZA75|C8ZA75_YEAS8	C8ZA75	Superoxide dismutase (EC 1.15.1.1)	EC1118_1H21_0716g	Saccharomyces cerevisiae (strain Lalvin EC1118 / Prise de mousse) (Baker's yeast)	45.662	219	1.58e-63
		DERPT_G7727	tr|B3LSC9|B3LSC9_YEAS1	B3LSC9	Superoxide dismutase (EC 1.15.1.1)	SCRG_04714	Saccharomyces cerevisiae (strain RM11-1a) (Baker's yeast)	45.662	219	1.58e-63
		DERPT_G7727	tr|A6ZSR2|A6ZSR2_YEAS7	A6ZSR2	Superoxide dismutase (EC 1.15.1.1)	SOD2 SCY_2396	Saccharomyces cerevisiae (strain YJM789) (Baker's yeast)	45.662	219	1.58e-63
		DERPT_G8202	sp|Q39613|CYPH_CATRO	Q39613	Peptidyl-prolyl cis-trans isomerase (PPIase) (EC 5.2.1.8) (Cyclophilin) (Cyclosporin A-binding protein) (Rotamase)	PCKR1	Catharanthus roseus (Madagascar periwinkle) (Vinca rosea)	45.638	149	2.5e-34
		DERPT_G4277	tr|A5HIJ2|A5HIJ2_ACTDE	A5HIJ2	Cysteine protease Cp2	0	Actinidia deliciosa (Kiwi)	45.597	318	1.14e-84
		DERPT_G10997	tr|L8IC17|L8IC17_9CETA	L8IC17	Creatine kinase M-type (Fragment)	M91_05722	Bos mutus (wild yak)	45.588	340	2.94e-88
		DERPT_G10997	sp|Q9XSC6|KCRM_BOVIN	Q9XSC6	Creatine kinase M-type (EC 2.7.3.2) (Creatine kinase M chain) (Creatine phosphokinase M-type) (CPK-M) (M-CK)	CKM	Bos taurus (Bovine)	45.588	340	2.95e-88
		DERPT_G8202	sp|P21568|CYPH_SOLLC	P21568	Peptidyl-prolyl cis-trans isomerase (PPIase) (EC 5.2.1.8) (Cyclophilin) (Cyclosporin A-binding protein) (Rotamase)	CYP ROT1	Solanum lycopersicum (Tomato) (Lycopersicon esculentum)	45.588	136	1.07e-33
		DERPT_G10178	sp|Q8WQ47|TBA_LEPDS	Q8WQ47	Tubulin alpha chain (allergen Lep d ?)	0	Lepidoglyphus destructor (Storage mite) (Glycyphagus destructor)	45.57	474	1.38e-140
		DERPT_G5860	tr|Q5MGI6|Q5MGI6_LONON	Q5MGI6	Tropomyosin 1	0	Lonomia obliqua (Moth)	45.57	237	1.22e-45
		DERPT_G1479	tr|Q69BZ7|Q69BZ7_PENCI	Q69BZ7	Uncharacterized protein	0	Penicillium citrinum	45.556	180	3.26e-35
		DERPT_G9806	tr|Q2YFE5|Q2YFE5_DERPT	Q2YFE5	Glutathione transferase mu class Dp7019C10	0	Dermatophagoides pteronyssinus (European house dust mite)	45.545	202	6.13e-59
		DERPT_G3367	tr|A1KXG2|A1KXG2_DERFA	A1KXG2	Peptidyl-prolyl cis-trans isomerase (PPIase) (EC 5.2.1.8)	0	Dermatophagoides farinae (American house dust mite)	45.517	145	1.69e-33
		DERPT_G5860	sp|Q9GZ70|TPM_PERVI	Q9GZ70	Tropomyosin	0	Perna viridis (Asian green mussel) (Mytilus viridis)	45.494	233	1.18e-46
		DERPT_G9386	tr|Q8I9P1|Q8I9P1_PSOOV	Q8I9P1	Derp1 antigen (Fragment)	0	Psoroptes ovis (Sheep scab mite)	45.494	233	3.32e-70
		DERPT_G6912	tr|Q8L5T1|Q8L5T1_BETPN	Q8L5T1	Peptidyl-prolyl cis-trans isomerase (PPIase) (EC 5.2.1.8)	ppiase (CyP)	Betula pendula (European white birch) (Betula verrucosa)	45.455	165	3.47e-45
		DERPT_G8709	tr|A1KXH1|A1KXH1_DERFA	A1KXH1	Der f 13 allergen	0	Dermatophagoides farinae (American house dust mite)	45.455	132	2.58e-32
		DERPT_G6912	tr|M5EM05|M5EM05_MALS4	M5EM05	Peptidyl-prolyl cis-trans isomerase (PPIase) (EC 5.2.1.8)	Mala s 6 MSY001_1373	Malassezia sympodialis (strain ATCC 42132) (Atopic eczema-associated yeast)	45.455	176	3.97e-47
		DERPT_G7979	tr|Q1RQJ0|Q1RQJ0_ASPFM	Q1RQJ0	Thioredoxin	asp f 29 CDV57_00134	Neosartorya fumigata (Aspergillus fumigatus)	45.455	88	1.91e-22
		DERPT_G7979	tr|Q4WV97|Q4WV97_ASPFU	Q4WV97	Thioredoxin	AFUA_5G11320	Neosartorya fumigata (strain ATCC MYA-4609 / Af293 / CBS 101355 / FGSC A1100) (Aspergillus fumigatus)	45.455	88	1.91e-22
		DERPT_G7979	tr|B0Y0X7|B0Y0X7_ASPFC	B0Y0X7	Thioredoxin	AFUB_058890	Neosartorya fumigata (strain CEA10 / CBS 144.89 / FGSC A1163) (Aspergillus fumigatus)	45.455	88	1.91e-22
		DERPT_G7101	tr|A1KXH5|A1KXH5_BLOTA	A1KXH5	Blo t 13 allergen	0	Blomia tropicalis (Mite)	45.385	130	5.59e-29
		DERPT_G5860	tr|E2C127|E2C127_HARSA	E2C127	Tropomyosin-1	EAI_07537	Harpegnathos saltator (Jerdon's jumping ant)	45.339	236	1.06e-49
		DERPT_G3367	tr|H2DF84|H2DF84_DAUCA	H2DF84	Peptidyl-prolyl cis-trans isomerase (PPIase) (EC 5.2.1.8)	0	Daucus carota (Wild carrot)	45.333	150	3.74e-34
		DERPT_G8046	tr|Q9NCL4|Q9NCL4_ANISI	Q9NCL4	Paramyosin isoform (Fragment)	0	Anisakis simplex (Herring worm)	45.316	459	1.26e-103
		DERPT_G12027	tr|Q3HWZ4|Q3HWZ4_DERFA	Q3HWZ4	Der f 1 allergen (Fragment)	0	Dermatophagoides farinae (American house dust mite)	45.306	245	1.86e-62
		DERPT_G7979	sp|P10599|THIO_HUMAN	P10599	Thioredoxin (Trx) (ATL-derived factor) (ADF) (Surface-associated sulphydryl protein) (SASP)	TXN TRDX TRX TRX1	Homo sapiens (Human)	45.283	106	3.04e-23
		DERPT_G8202	tr|Q8L5T1|Q8L5T1_BETPN	Q8L5T1	Peptidyl-prolyl cis-trans isomerase (PPIase) (EC 5.2.1.8)	ppiase (CyP)	Betula pendula (European white birch) (Betula verrucosa)	45.255	137	8.19e-33
		DERPT_G9303	tr|A5HIJ6|A5HIJ6_ACTDE	A5HIJ6	Cysteine protease Cp6	0	Actinidia deliciosa (Kiwi)	45.23	283	3.91e-65
		DERPT_G9303	tr|Q96228|Q96228_ACTDE	Q96228	Actinidin (Fragment)	0	Actinidia deliciosa (Kiwi)	45.223	157	1.27e-32
		DERPT_G2765	tr|Q52PV9|Q52PV9_TYRPU	Q52PV9	Tubulin alpha chain	0	Tyrophagus putrescentiae (Mold mite) (Acarus putrescentiae)	45.221	429	1.23e-125
		DERPT_G360	tr|A0A0F7J1J1|A0A0F7J1J1_PERAM	A0A0F7J1J1	Alpha-amylase (EC 3.2.1.1)	0	Periplaneta americana (American cockroach) (Blatta americana)	45.161	496	2.48e-143
		DERPT_G11608	sp|P40108|ALDH_DAVTA	P40108	Aldehyde dehydrogenase (ALDDH) (ALDH) (EC 1.2.1.3) (Allergen Cla h 3) (Allergen Cla h III) (allergen Cla h 10)	CLAH10 CLAH3	Davidiella tassiana (Mycosphaerella tassiana) (Cladosporium herbarum)	45.155	485	2.09e-143
		DERPT_G9187	tr|Q8MWR4|Q8MWR4_DERPT	Q8MWR4	Serine protease LM-1 (Fragment)	0	Dermatophagoides pteronyssinus (European house dust mite)	45.146	206	5.81e-49
		DERPT_G6852	sp|O93484|CO1A2_ONCMY	O93484	Collagen alpha-2(I) chain (Alpha-2 type I collagen)	col1a2	Oncorhynchus mykiss (Rainbow trout) (Salmo gairdneri)	45.133	113	1.47e-06
		DERPT_G6344	tr|Q53Y83|Q53Y83_HUMAN	Q53Y83	Alpha-galactosidase (EC 3.2.1.-)	GLA hCG_20401	Homo sapiens (Human)	45.125	359	4.83e-106
		DERPT_G6344	sp|P06280|AGAL_HUMAN	P06280	Alpha-galactosidase A (EC 3.2.1.22) (Alpha-D-galactosidase A) (Alpha-D-galactoside galactohydrolase) (Melibiase) (Agalsidase)	GLA	Homo sapiens (Human)	45.125	359	4.83e-106
		DERPT_G12027	tr|I2CMD3|I2CMD3_DERFA	I2CMD3	Der f 1 variant (Fragment)	0	Dermatophagoides farinae (American house dust mite)	45.122	246	7.85e-62
		DERPT_G9806	sp|P46419|GSTM1_DERPT	P46419	Glutathione S-transferase (EC 2.5.1.18) (GST class-mu) (Major allergen Der p 8) (P dp 15) (allergen Der p 8)	0	Dermatophagoides pteronyssinus (European house dust mite)	45.05	202	3.92e-57
		DERPT_G2821	tr|Q1HR69|Q1HR69_AEDAE	Q1HR69	AAEL017349-PA (Heat shock cognate 70)	23687769 AaeL_AAEL017349	Aedes aegypti (Yellowfever mosquito) (Culex aegypti)	45.024	613	4.12e-161
		DERPT_G716	tr|A5HIJ2|A5HIJ2_ACTDE	A5HIJ2	Cysteine protease Cp2	0	Actinidia deliciosa (Kiwi)	45.016	311	2.99e-84
		DERPT_G5860	tr|Q17H82|Q17H82_AEDAE	Q17H82	AAEL002759-PD	5575993 AAEL002759	Aedes aegypti (Yellowfever mosquito) (Culex aegypti)	45	200	6.66e-47
		DERPT_G9820	tr|Q8I915|Q8I915_BLOTA	Q8I915	Allergen Blo t Mag 1	0	Blomia tropicalis (Mite)	44.97	338	5.4e-103
		DERPT_G2821	sp|P40918|HSP70_DAVTA	P40918	Heat shock 70 kDa protein (Allergen Cla h IV) (allergen Cla h 4)	HSP70	Davidiella tassiana (Mycosphaerella tassiana) (Cladosporium herbarum)	44.968	616	3.99e-164
		DERPT_G9303	tr|A5HII4|A5HII4_ACTDE	A5HII4	Actinidin Act2a	0	Actinidia deliciosa (Kiwi)	44.966	298	1.74e-73
		DERPT_G3367	tr|M5EM05|M5EM05_MALS4	M5EM05	Peptidyl-prolyl cis-trans isomerase (PPIase) (EC 5.2.1.8)	Mala s 6 MSY001_1373	Malassezia sympodialis (strain ATCC 42132) (Atopic eczema-associated yeast)	44.966	149	1.87e-31
		DERPT_G9806	tr|Q2YFE4|Q2YFE4_DERPT	Q2YFE4	Glutathione transferase mu class Dp7002H05	0	Dermatophagoides pteronyssinus (European house dust mite)	44.949	198	2.53e-59
		DERPT_G2821	tr|Q9FSY7|Q9FSY7_CORAV	Q9FSY7	Putative luminal binding protein	BiP	Corylus avellana (European hazel) (Corylus maxima)	44.935	612	1.96e-163
		DERPT_G9304	tr|A5HIJ2|A5HIJ2_ACTDE	A5HIJ2	Cysteine protease Cp2	0	Actinidia deliciosa (Kiwi)	44.928	138	1.64e-29
		DERPT_G359	tr|A0A059WNH5|A0A059WNH5_PERAM	A0A059WNH5	Alpha-amylase (EC 3.2.1.1) (Fragment)	0	Periplaneta americana (American cockroach) (Blatta americana)	44.922	512	2.56e-139
		DERPT_G5860	tr|G8XWU0|G8XWU0_9BIVA	G8XWU0	Tropomyosin	0	Meretrix lyrata	44.915	236	1.5e-54
		DERPT_G5860	tr|G8XWU1|G8XWU1_MERMT	G8XWU1	Tropomyosin	0	Meretrix meretrix (Asiatic hard clam) (Venus meretrix)	44.915	236	1.5e-54
		DERPT_G5491	sp|P82971|PA2_BOMTE	P82971	Phospholipase A2 (PLA2) (EC 3.1.1.4) (Phosphatidylcholine 2-acylhydrolase) (allergen Bom t 1)	0	Bombus terrestris (Buff-tailed bumblebee) (Apis terrestris)	44.898	98	1.56e-23
		DERPT_G1649	sp|P02604|MLE1_CHICK	P02604	Myosin light chain 1, skeletal muscle isoform (Alkali myosin light chain 1) (MLC-1) (Myosin light chain 1f) (Myosin light chain alkali 1) (Myosin light chain A1) (Skeletal-muscle myosin L-1 light chain)	0	Gallus gallus (Chicken)	44.898	147	1.87e-28
		DERPT_G8795	tr|B0KZJ5|B0KZJ5_ACASI	B0KZJ5	Allergen Aca s 13	0	Acarus siro (Flour mite) (Tyroglyphus farinae)	44.882	127	1.86e-28
		DERPT_G7101	tr|Q66RP5|Q66RP5_TYRPU	Q66RP5	Fatty acid-biding protein	0	Tyrophagus putrescentiae (Mold mite) (Acarus putrescentiae)	44.882	127	5.51e-33
		DERPT_G1365	tr|A7XZK8|A7XZK8_TYRPU	A7XZK8	Group 2 allergen Tyr p 2	0	Tyrophagus putrescentiae (Mold mite) (Acarus putrescentiae)	44.882	127	6.51e-41
		DERPT_G6344	tr|Q53HF3|Q53HF3_HUMAN	Q53HF3	Alpha-galactosidase (EC 3.2.1.-) (Fragment)	0	Homo sapiens (Human)	44.847	359	7.06e-106
		DERPT_G12027	tr|A1KXH2|A1KXH2_DERFA	A1KXH2	Der f 1 allergen	0	Dermatophagoides farinae (American house dust mite)	44.828	261	3.18e-66
		DERPT_G12027	tr|A1YW13|A1YW13_DERFA	A1YW13	Der f 1 allergen	0	Dermatophagoides farinae (American house dust mite)	44.828	261	3.76e-65
		DERPT_G12027	tr|A1YW11|A1YW11_DERFA	A1YW11	Der f 1 allergen	0	Dermatophagoides farinae (American house dust mite)	44.828	261	7.68e-65
		DERPT_G12027	tr|Q58A71|Q58A71_DERFA	Q58A71	Der f 1 allergen preproenzyme	0	Dermatophagoides farinae (American house dust mite)	44.828	261	3.44e-65
		DERPT_G12027	sp|P16311|PEPT1_DERFA	P16311	Peptidase 1 (EC 3.4.22.65) (Allergen Der f I) (Major mite fecal allergen Der f 1) (allergen Der f 1)	DERF1	Dermatophagoides farinae (American house dust mite)	44.828	261	3.84e-65
		DERPT_G8202	tr|F8RW92|F8RW92_HEVBR	F8RW92	Peptidyl-prolyl cis-trans isomerase (PPIase) (EC 5.2.1.8)	0	Hevea brasiliensis (Para rubber tree) (Siphonia brasiliensis)	44.828	145	9.02e-35
		DERPT_G8202	tr|Q9Y7F6|Q9Y7F6_ASPFM	Q9Y7F6	Peptidyl-prolyl cis-trans isomerase (PPIase) (EC 5.2.1.8) (Fragment)	0	Neosartorya fumigata (Aspergillus fumigatus)	44.828	145	7.15e-32
		DERPT_G7727	tr|S5VXK9|S5VXK9_ALTAL	S5VXK9	Superoxide dismutase (EC 1.15.1.1)	0	Alternaria alternata (Alternaria rot fungus) (Torula alternata)	44.809	183	6.8e-55
		DERPT_G9304	tr|A5HII4|A5HII4_ACTDE	A5HII4	Actinidin Act2a	0	Actinidia deliciosa (Kiwi)	44.776	134	2.27e-27
		DERPT_G716	tr|A5HIJ6|A5HIJ6_ACTDE	A5HIJ6	Cysteine protease Cp6	0	Actinidia deliciosa (Kiwi)	44.771	306	7.71e-82
		DERPT_G1365	tr|Q1M2P3|Q1M2P3_BLOTA	Q1M2P3	Type 2 allergen Blo t 2.040	0	Blomia tropicalis (Mite)	44.755	143	3.47e-42
		DERPT_G11608	sp|P42041|ALDH_ALTAL	P42041	Aldehyde dehydrogenase (ALDDH) (ALDH) (EC 1.2.1.3) (Allergen Alt a X) (allergen Alt a 10)	ALTA10	Alternaria alternata (Alternaria rot fungus) (Torula alternata)	44.742	485	5.93e-144
		DERPT_G5853	tr|A0A088SAS1|A0A088SAS1_DERFA	A0A088SAS1	Der f 28 allergen	0	Dermatophagoides farinae (American house dust mite)	44.737	152	1.76e-38
		DERPT_G5860	tr|B0X3L3|B0X3L3_CULQU	B0X3L3	Tropomyosin-1	6047137 CpipJ_CPIJ013361	Culex quinquefasciatus (Southern house mosquito) (Culex pungens)	44.724	199	2.95e-47
		DERPT_G3119	tr|I2CMD3|I2CMD3_DERFA	I2CMD3	Der f 1 variant (Fragment)	0	Dermatophagoides farinae (American house dust mite)	44.695	311	7.81e-89
		DERPT_G85	sp|Q9UMD9|COHA1_HUMAN	Q9UMD9	Collagen alpha-1(XVII) chain (180 kDa bullous pemphigoid antigen 2) (Bullous pemphigoid antigen 2) [Cleaved into: 120 kDa linear IgA disease antigen (120 kDa linear IgA dermatosis antigen) (Linear IgA disease antigen 1) (LAD-1); 97 kDa linear IgA disease antigen (97 kDa linear IgA bullous dermatosis antigen) (97 kDa LAD antigen) (97-LAD) (Linear IgA bullous disease antigen of 97 kDa) (LABD97)]	COL17A1 BP180 BPAG2	Homo sapiens (Human)	44.681	188	2.89e-06
		DERPT_G6852	sp|P02465|CO1A2_BOVIN	P02465	Collagen alpha-2(I) chain (Alpha-2 type I collagen)	COL1A2	Bos taurus (Bovine)	44.66	103	1.2e-12
		DERPT_G6345	sp|Q15555|MARE2_HUMAN	Q15555	Microtubule-associated protein RP/EB family member 2 (APC-binding protein EB2) (End-binding protein 2) (EB2)	MAPRE2 RP1	Homo sapiens (Human)	44.643	280	4.87e-78
		DERPT_G8202	tr|A1KXG2|A1KXG2_DERFA	A1KXG2	Peptidyl-prolyl cis-trans isomerase (PPIase) (EC 5.2.1.8)	0	Dermatophagoides farinae (American house dust mite)	44.595	148	3.07e-33
		DERPT_G4277	tr|A5HIJ6|A5HIJ6_ACTDE	A5HIJ6	Cysteine protease Cp6	0	Actinidia deliciosa (Kiwi)	44.586	314	1.47e-73
		DERPT_G8784	tr|C0LM31|C0LM31_DIURU	C0LM31	Carboxylic ester hydrolase (EC 3.1.1.-)	LIPJ08	Diutina rugosa (Yeast) (Candida rugosa)	44.554	202	5.28e-38
		DERPT_G11422	tr|Q4JK69|Q4JK69_DERPT	Q4JK69	Group 15 allergen protein short isoform	0	Dermatophagoides pteronyssinus (European house dust mite)	44.552	413	2.23e-107
		DERPT_G59	tr|E2JE77|E2JE77_MACRS	E2JE77	Arginine kinase 1	AK1	Macrobrachium rosenbergii (Giant fresh water prawn)	44.543	339	1.23e-87
		DERPT_G8964	tr|A1KXG9|A1KXG9_BLOTA	A1KXG9	Blo t 13 allergen	0	Blomia tropicalis (Mite)	44.531	128	7.33e-31
		DERPT_G3119	tr|Q3HWZ4|Q3HWZ4_DERFA	Q3HWZ4	Der f 1 allergen (Fragment)	0	Dermatophagoides farinae (American house dust mite)	44.523	283	1.34e-77
		DERPT_G5860	tr|Q9GUW9|Q9GUW9_MIZYE	Q9GUW9	Tropomyosin	tropomyosin	Mizuhopecten yessoensis (Japanese scallop) (Patinopecten yessoensis)	44.492	236	1.32e-53
		DERPT_G1595	sp|P42041|ALDH_ALTAL	P42041	Aldehyde dehydrogenase (ALDDH) (ALDH) (EC 1.2.1.3) (Allergen Alt a X) (allergen Alt a 10)	ALTA10	Alternaria alternata (Alternaria rot fungus) (Torula alternata)	44.467	497	5.8e-141
		DERPT_G9304	tr|A5HIJ1|A5HIJ1_ACTDE	A5HIJ1	Cysteine protease Cp1	0	Actinidia deliciosa (Kiwi)	44.444	135	4.31e-31
		DERPT_G4277	tr|A5HIJ4|A5HIJ4_ACTDE	A5HIJ4	Cysteine protease Cp4	0	Actinidia deliciosa (Kiwi)	44.444	306	5.44e-77
		DERPT_G12027	tr|A7UNZ5|A7UNZ5_DERFA	A7UNZ5	Der f 1 allergen	0	Dermatophagoides farinae (American house dust mite)	44.444	261	1.38e-64
		DERPT_G12027	tr|A1YW12|A1YW12_DERFA	A1YW12	Der f 1 allergen	0	Dermatophagoides farinae (American house dust mite)	44.444	261	1.57e-64
		DERPT_G2821	tr|A0A172LRG8|A0A172LRG8_TYRPU	A0A172LRG8	Heat shock protein	hsp70-1	Tyrophagus putrescentiae (Mold mite) (Acarus putrescentiae)	44.444	612	4.43e-163
		DERPT_G5696	tr|Q1HR57|Q1HR57_AEDAE	Q1HR57	AAEL001872-PA (Mitochondrial porin) (Voltage-dependent anion channel) (Voltage-dependent anion-selective channel) (Fragment)	VDAC AAEL001872	Aedes aegypti (Yellowfever mosquito) (Culex aegypti)	44.361	266	3.4e-76
		DERPT_G1595	sp|P40108|ALDH_DAVTA	P40108	Aldehyde dehydrogenase (ALDDH) (ALDH) (EC 1.2.1.3) (Allergen Cla h 3) (Allergen Cla h III) (allergen Cla h 10)	CLAH10 CLAH3	Davidiella tassiana (Mycosphaerella tassiana) (Cladosporium herbarum)	44.355	496	5.4e-143
		DERPT_G7727	sp|O13401|SODM_CANAX	O13401	Superoxide dismutase [Mn], mitochondrial (EC 1.15.1.1)	SOD2	Candida albicans (Yeast)	44.348	230	1.78e-63
		DERPT_G2821	tr|A0A1B2YLJ2|A0A1B2YLJ2_TYRPU	A0A1B2YLJ2	Heat shock-like protein	0	Tyrophagus putrescentiae (Mold mite) (Acarus putrescentiae)	44.318	616	2.27e-167
		DERPT_G11422	tr|Q4JK70|Q4JK70_DERPT	Q4JK70	Group 15 allergen protein	0	Dermatophagoides pteronyssinus (European house dust mite)	44.31	413	1.37e-106
		DERPT_G6080	sp|Q92405|CATB_ASPFU	Q92405	Catalase B (EC 1.11.1.6) (Antigenic catalase) (Slow catalase)	catB cat1 AFUA_3G02270	Neosartorya fumigata (strain ATCC MYA-4609 / Af293 / CBS 101355 / FGSC A1100) (Aspergillus fumigatus)	44.241	382	7.97e-105
		DERPT_G6080	tr|B0Y0G0|B0Y0G0_ASPFC	B0Y0G0	Catalase (EC 1.11.1.6)	AFUB_046060	Neosartorya fumigata (strain CEA10 / CBS 144.89 / FGSC A1163) (Aspergillus fumigatus)	44.241	382	7.97e-105
		DERPT_G85	sp|Q9UMD9|COHA1_HUMAN	Q9UMD9	Collagen alpha-1(XVII) chain (180 kDa bullous pemphigoid antigen 2) (Bullous pemphigoid antigen 2) [Cleaved into: 120 kDa linear IgA disease antigen (120 kDa linear IgA dermatosis antigen) (Linear IgA disease antigen 1) (LAD-1); 97 kDa linear IgA disease antigen (97 kDa linear IgA bullous dermatosis antigen) (97 kDa LAD antigen) (97-LAD) (Linear IgA bullous disease antigen of 97 kDa) (LABD97)]	COL17A1 BP180 BPAG2	Homo sapiens (Human)	44.221	199	1.01e-09
		DERPT_G85	tr|D3DRA2|D3DRA2_HUMAN	D3DRA2	Collagen, type XVII, alpha 1, isoform CRA_b (Type XVII collagen alpha-1)	COL17A1 hCG_24131	Homo sapiens (Human)	44.221	199	1.09e-09
		DERPT_G7450	tr|F1MD77|F1MD77_BOVIN	F1MD77	Laminin subunit gamma 1	LAMC1	Bos taurus (Bovine)	44.211	95	1.92e-12
		DERPT_G359	sp|P00690|AMYP_PIG	P00690	Pancreatic alpha-amylase (PA) (EC 3.2.1.1) (1,4-alpha-D-glucan glucanohydrolase)	AMY2	Sus scrofa (Pig)	44.208	518	8.72e-150
		DERPT_G11422	tr|Q9U6R7|Q9U6R7_DERFA	Q9U6R7	98kDa HDM allergen (Der f 15 allergen) (Group 15 allergen Der f 15)	0	Dermatophagoides farinae (American house dust mite)	44.203	414	6.01e-106
		DERPT_G85	sp|Q9UMD9|COHA1_HUMAN	Q9UMD9	Collagen alpha-1(XVII) chain (180 kDa bullous pemphigoid antigen 2) (Bullous pemphigoid antigen 2) [Cleaved into: 120 kDa linear IgA disease antigen (120 kDa linear IgA dermatosis antigen) (Linear IgA disease antigen 1) (LAD-1); 97 kDa linear IgA disease antigen (97 kDa linear IgA bullous dermatosis antigen) (97 kDa LAD antigen) (97-LAD) (Linear IgA bullous disease antigen of 97 kDa) (LABD97)]	COL17A1 BP180 BPAG2	Homo sapiens (Human)	44.161	274	2.78e-07
		DERPT_G9385	tr|Q9GYY0|Q9GYY0_DERFA	Q9GYY0	Allergen Der fI (Fragment)	0	Dermatophagoides farinae (American house dust mite)	44.131	213	5.96e-58
		DERPT_G8795	tr|E0A8N8|E0A8N8_DERPT	E0A8N8	Der p 13 allergen	0	Dermatophagoides pteronyssinus (European house dust mite)	44.094	127	7.28e-30
		DERPT_G7101	tr|A7XZL4|A7XZL4_TYRPU	A7XZL4	Allergen Tyr p 13	0	Tyrophagus putrescentiae (Mold mite) (Acarus putrescentiae)	44.094	127	1.83e-32
		DERPT_G8795	tr|B0KZL2|B0KZL2_TYRPU	B0KZL2	Mite allergen Tyr p 13	0	Tyrophagus putrescentiae (Mold mite) (Acarus putrescentiae)	44.094	127	3.57e-29
		DERPT_G716	tr|A5HIJ1|A5HIJ1_ACTDE	A5HIJ1	Cysteine protease Cp1	0	Actinidia deliciosa (Kiwi)	44.079	304	5.56e-83
		DERPT_G5031	tr|Q7XAV2|Q7XAV2_SOLLC	Q7XAV2	Superoxide dismutase [Cu-Zn] (EC 1.15.1.1)	543981	Solanum lycopersicum (Tomato) (Lycopersicon esculentum)	44.079	152	2.35e-34
		DERPT_G5031	sp|P14831|SODCP_SOLLC	P14831	Superoxide dismutase [Cu-Zn], chloroplastic (EC 1.15.1.1)	SODCP.2	Solanum lycopersicum (Tomato) (Lycopersicon esculentum)	44.079	152	1.72e-34
		DERPT_G5860	tr|Q17H80|Q17H80_AEDAE	Q17H80	AAEL002759-PA (AAEL002759-PC) (Tropomyosin invertebrate)	AAEL002759	Aedes aegypti (Yellowfever mosquito) (Culex aegypti)	44.059	202	7.26e-47
		DERPT_G3119	tr|A8DBQ9|A8DBQ9_DERPT	A8DBQ9	Der p 1 allergen (Fragment)	0	Dermatophagoides pteronyssinus (European house dust mite)	44.037	218	4.4e-62
		DERPT_G5031	tr|A1DER2|A1DER2_NEOFI	A1DER2	Superoxide dismutase [Cu-Zn] (EC 1.15.1.1)	NFIA_078090	Neosartorya fischeri (strain ATCC 1020 / DSM 3700 / CBS 544.65 / FGSC A1164 / JCM 1740 / NRRL 181 / WB 181) (Aspergillus fischerianus)	44	150	8.49e-35
		DERPT_G3119	tr|A1YW13|A1YW13_DERFA	A1YW13	Der f 1 allergen	0	Dermatophagoides farinae (American house dust mite)	43.953	339	4.68e-92
		DERPT_G5860	tr|B7XC64|B7XC64_9CAEN	B7XC64	Tropomyosin	Tm-Nepp	Neptunea polycostata	43.933	239	8.83e-55
		DERPT_G3367	sp|P21568|CYPH_SOLLC	P21568	Peptidyl-prolyl cis-trans isomerase (PPIase) (EC 5.2.1.8) (Cyclophilin) (Cyclosporin A-binding protein) (Rotamase)	CYP ROT1	Solanum lycopersicum (Tomato) (Lycopersicon esculentum)	43.919	148	1.16e-32
		DERPT_G7727	tr|Q5A8Z4|Q5A8Z4_CANAL	Q5A8Z4	Superoxide dismutase (EC 1.15.1.1)	SOD2 orf19.3340 CAALFM_C101520CA	Candida albicans (strain SC5314 / ATCC MYA-2876) (Yeast)	43.913	230	6.55e-63
		DERPT_G7727	tr|C4YFB0|C4YFB0_CANAW	C4YFB0	Superoxide dismutase (EC 1.15.1.1)	CAWG_01225	Candida albicans (strain WO-1) (Yeast)	43.913	230	6.55e-63
		DERPT_G9187	sp|Q9U1G2|ALL7_LEPDS	Q9U1G2	Mite allergen Lep d 7 (allergen Lep d 7)	0	Lepidoglyphus destructor (Storage mite) (Glycyphagus destructor)	43.889	180	1.36e-46
		DERPT_G5860	tr|B7XC70|B7XC70_9BIVA	B7XC70	Tropomyosin	Tm-Sols	Solen strictus (Gould's razor shell)	43.802	242	3.34e-55
		DERPT_G85	sp|Q9UMD9|COHA1_HUMAN	Q9UMD9	Collagen alpha-1(XVII) chain (180 kDa bullous pemphigoid antigen 2) (Bullous pemphigoid antigen 2) [Cleaved into: 120 kDa linear IgA disease antigen (120 kDa linear IgA dermatosis antigen) (Linear IgA disease antigen 1) (LAD-1); 97 kDa linear IgA disease antigen (97 kDa linear IgA bullous dermatosis antigen) (97 kDa LAD antigen) (97-LAD) (Linear IgA bullous disease antigen of 97 kDa) (LABD97)]	COL17A1 BP180 BPAG2	Homo sapiens (Human)	43.798	258	4.33e-10
		DERPT_G85	tr|D3DRA2|D3DRA2_HUMAN	D3DRA2	Collagen, type XVII, alpha 1, isoform CRA_b (Type XVII collagen alpha-1)	COL17A1 hCG_24131	Homo sapiens (Human)	43.798	258	4.56e-10
		DERPT_G9304	tr|A5HIJ4|A5HIJ4_ACTDE	A5HIJ4	Cysteine protease Cp4	0	Actinidia deliciosa (Kiwi)	43.796	137	1.05e-28
		DERPT_G6404	tr|G9JWG6|G9JWG6_BLAGE	G9JWG6	Allergen bla g 8	Bla g 8	Blattella germanica (German cockroach) (Blatta germanica)	43.75	160	5.35e-39
		DERPT_G6404	tr|A0ERA8|A0ERA8_BLAGE	A0ERA8	Allergen Bla g 8 (Fragment)	0	Blattella germanica (German cockroach) (Blatta germanica)	43.75	160	3.69e-39
		DERPT_G3367	tr|Q9Y7F6|Q9Y7F6_ASPFM	Q9Y7F6	Peptidyl-prolyl cis-trans isomerase (PPIase) (EC 5.2.1.8) (Fragment)	0	Neosartorya fumigata (Aspergillus fumigatus)	43.75	144	4.87e-29
		DERPT_G11608	tr|Q0PV91|Q0PV91_BEABA	Q0PV91	Putative aldehyde dehydrogenase	0	Beauveria bassiana (White muscardine disease fungus) (Tritirachium shiotae)	43.711	485	3.62e-137
		DERPT_G4277	tr|Q96228|Q96228_ACTDE	Q96228	Actinidin (Fragment)	0	Actinidia deliciosa (Kiwi)	43.671	158	1.01e-34
		DERPT_G359	tr|A0A0F7J1J1|A0A0F7J1J1_PERAM	A0A0F7J1J1	Alpha-amylase (EC 3.2.1.1)	0	Periplaneta americana (American cockroach) (Blatta americana)	43.665	513	3.99e-131
		DERPT_G3119	tr|A7UNZ5|A7UNZ5_DERFA	A7UNZ5	Der f 1 allergen	0	Dermatophagoides farinae (American house dust mite)	43.658	339	5.88e-92
		DERPT_G3119	tr|A1YW11|A1YW11_DERFA	A1YW11	Der f 1 allergen	0	Dermatophagoides farinae (American house dust mite)	43.658	339	6.13e-91
		DERPT_G3119	tr|Q58A71|Q58A71_DERFA	Q58A71	Der f 1 allergen preproenzyme	0	Dermatophagoides farinae (American house dust mite)	43.658	339	2.93e-91
		DERPT_G3119	sp|P16311|PEPT1_DERFA	P16311	Peptidase 1 (EC 3.4.22.65) (Allergen Der f I) (Major mite fecal allergen Der f 1) (allergen Der f 1)	DERF1	Dermatophagoides farinae (American house dust mite)	43.658	339	1.57e-90
		DERPT_G5860	tr|B7XC65|B7XC65_ANABR	B7XC65	Tropomyosin	Tm-Scab	Anadara broughtonii (Blood clam) (Scapharca broughtonii)	43.644	236	4.75e-48
		DERPT_G11937	tr|G9JWG6|G9JWG6_BLAGE	G9JWG6	Allergen bla g 8	Bla g 8	Blattella germanica (German cockroach) (Blatta germanica)	43.617	94	2.93e-19
		DERPT_G11937	tr|A0ERA8|A0ERA8_BLAGE	A0ERA8	Allergen Bla g 8 (Fragment)	0	Blattella germanica (German cockroach) (Blatta germanica)	43.617	94	2.74e-19
		DERPT_G85	tr|D3DRA2|D3DRA2_HUMAN	D3DRA2	Collagen, type XVII, alpha 1, isoform CRA_b (Type XVII collagen alpha-1)	COL17A1 hCG_24131	Homo sapiens (Human)	43.617	188	2.66e-07
		DERPT_G1365	sp|O02380|ALL2_TYRPU	O02380	Mite group 2 allergen Tyr p 2 (allergen Typ p 2)	0	Tyrophagus putrescentiae (Mold mite) (Acarus putrescentiae)	43.609	133	1.11e-36
		DERPT_G2797	sp|P40918|HSP70_DAVTA	P40918	Heat shock 70 kDa protein (Allergen Cla h IV) (allergen Cla h 4)	HSP70	Davidiella tassiana (Mycosphaerella tassiana) (Cladosporium herbarum)	43.582	631	2.03e-160
		DERPT_G1365	sp|Q9NFQ4|ALL22_GLYDO	Q9NFQ4	Mite group 2 allergen Gly d 2.02 (allergen Gly d 2.02)	0	Glycyphagus domesticus (House itch mite)	43.548	124	1.26e-41
		DERPT_G990	tr|L7UW58|L7UW58_DERFA	L7UW58	Translation elongation factor 2 (Fragment)	0	Dermatophagoides farinae (American house dust mite)	43.498	446	9.11e-122
		DERPT_G6852	sp|P02465|CO1A2_BOVIN	P02465	Collagen alpha-2(I) chain (Alpha-2 type I collagen)	COL1A2	Bos taurus (Bovine)	43.478	92	3.1e-08
		DERPT_G7727	tr|Q537W2|Q537W2_CANAX	Q537W2	Superoxide dismutase (EC 1.15.1.1) (Fragment)	MnSOD	Candida albicans (Yeast)	43.478	138	1.03e-31
		DERPT_G10519	sp|P02604|MLE1_CHICK	P02604	Myosin light chain 1, skeletal muscle isoform (Alkali myosin light chain 1) (MLC-1) (Myosin light chain 1f) (Myosin light chain alkali 1) (Myosin light chain A1) (Skeletal-muscle myosin L-1 light chain)	0	Gallus gallus (Chicken)	43.478	138	8.12e-25
		DERPT_G6231	tr|B7Z731|B7Z731_HUMAN	B7Z731	Glucosylceramidase (EC 3.2.1.45)	0	Homo sapiens (Human)	43.478	391	2.62e-107
		DERPT_G3119	tr|Q58HT9|Q58HT9_DERPT	Q58HT9	Der p 1 allergen (Fragment)	Der-p1	Dermatophagoides pteronyssinus (European house dust mite)	43.458	214	4.28e-58
		DERPT_G10222	tr|F1CGQ2|F1CGQ2_BOMTE	F1CGQ2	Venom serine protease	0	Bombus terrestris (Buff-tailed bumblebee) (Apis terrestris)	43.396	106	2.7e-16
		DERPT_G10222	tr|F1CGQ3|F1CGQ3_BOMTE	F1CGQ3	Venom serine protease	0	Bombus terrestris (Buff-tailed bumblebee) (Apis terrestris)	43.396	106	2.72e-16
		DERPT_G5860	tr|A2V716|A2V716_9MAXI	A2V716	Tropomyosin	bal r 1	Balanus rostratus	43.388	242	2.16e-54
		DERPT_G5860	tr|B7XC67|B7XC67_FULMU	B7XC67	Tropomyosin	Tm-Fulm	Fulvia mutica (Egg cockle)	43.388	242	4.99e-52
		DERPT_G5860	tr|B7XC71|B7XC71_RUDPH	B7XC71	Tropomyosin	Tm-Rudp	Ruditapes philippinarum (Japanese littleneck clam) (Venerupis philippinarum)	43.388	242	4.08e-54
		DERPT_G8792	tr|A6XEN8|A6XEN8_BLOTA	A6XEN8	Group 2 allergen Blo t 2 isoform 1	0	Blomia tropicalis (Mite)	43.382	136	3.34e-39
		DERPT_G8792	tr|A6XEP1|A6XEP1_BLOTA	A6XEP1	Group 2 allergen Blo t 2 isoform 4	0	Blomia tropicalis (Mite)	43.382	136	3.71e-38
		DERPT_G8792	tr|A6XEP2|A6XEP2_BLOTA	A6XEP2	Group 2 allergen Blo t 2 isoform 5	0	Blomia tropicalis (Mite)	43.382	136	4.28e-38
		DERPT_G8792	tr|A6XEP6|A6XEP6_BLOTA	A6XEP6	Group 2 allergen Blo t 2 isoform 9	0	Blomia tropicalis (Mite)	43.382	136	4.47e-38
		DERPT_G9303	tr|A5HII4|A5HII4_ACTDE	A5HII4	Actinidin Act2a	0	Actinidia deliciosa (Kiwi)	43.369	279	5.98e-63
		DERPT_G9303	tr|A5HIJ1|A5HIJ1_ACTDE	A5HIJ1	Cysteine protease Cp1	0	Actinidia deliciosa (Kiwi)	43.369	279	2.14e-62
		DERPT_G9303	tr|A5HIJ2|A5HIJ2_ACTDE	A5HIJ2	Cysteine protease Cp2	0	Actinidia deliciosa (Kiwi)	43.366	309	1.63e-73
		DERPT_G3119	tr|A1YW12|A1YW12_DERFA	A1YW12	Der f 1 allergen	0	Dermatophagoides farinae (American house dust mite)	43.363	339	1.28e-90
		DERPT_G1365	tr|Q3HWZ3|Q3HWZ3_DERPT	Q3HWZ3	Der p 2 allergen (Der p 2 variant 2) (Fragment)	0	Dermatophagoides pteronyssinus (European house dust mite)	43.363	113	2.96e-34
		DERPT_G1365	tr|C7T6L5|C7T6L5_DERPT	C7T6L5	Der p 2 allergen (Fragment)	derp2	Dermatophagoides pteronyssinus (European house dust mite)	43.363	113	2.38e-34
		DERPT_G9187	tr|Q7Z163|Q7Z163_DERPT	Q7Z163	Trypsin-like serine protease	0	Dermatophagoides pteronyssinus (European house dust mite)	43.348	233	3.39e-54
		DERPT_G8585	tr|Q49KL9|Q49KL9_PENBR	Q49KL9	60S acidic ribosomal P1 phosphoprotein Pen b 26	Pen b 26	Penicillium brevicompactum	43.333	120	7.29e-20
		DERPT_G12027	tr|I2CMD2|I2CMD2_DERPT	I2CMD2	Der p 1 variant (Fragment)	0	Dermatophagoides pteronyssinus (European house dust mite)	43.32	247	1.41e-55
		DERPT_G7100	tr|A7UNT8|A7UNT8_TYRPU	A7UNT8	Tyr p 3 allergen	0	Tyrophagus putrescentiae (Mold mite) (Acarus putrescentiae)	43.312	157	4.85e-34
		DERPT_G7101	tr|B0KZJ6|B0KZJ6_ACASI	B0KZJ6	Allergen Aca s 13	0	Acarus siro (Flour mite) (Tyroglyphus farinae)	43.307	127	5.7e-30
		DERPT_G8709	tr|A1KXG8|A1KXG8_BLOTA	A1KXG8	Blo t 13 allergen	0	Blomia tropicalis (Mite)	43.307	127	2.97e-31
		DERPT_G8709	sp|Q17284|FABP_BLOTA	Q17284	Fatty acid-binding protein (Bt6) (allergen Blo t 13)	0	Blomia tropicalis (Mite)	43.307	127	4.99e-31
		DERPT_G8795	tr|Q1M2P5|Q1M2P5_DERFA	Q1M2P5	Der f 13 allergen	0	Dermatophagoides farinae (American house dust mite)	43.307	127	2.57e-29
		DERPT_G8709	tr|B0KZL2|B0KZL2_TYRPU	B0KZL2	Mite allergen Tyr p 13	0	Tyrophagus putrescentiae (Mold mite) (Acarus putrescentiae)	43.307	127	6.55e-30
		DERPT_G1595	tr|Q0PV91|Q0PV91_BEABA	Q0PV91	Putative aldehyde dehydrogenase	0	Beauveria bassiana (White muscardine disease fungus) (Tritirachium shiotae)	43.299	485	9.5e-143
		DERPT_G9385	tr|Q3HWZ4|Q3HWZ4_DERFA	Q3HWZ4	Der f 1 allergen (Fragment)	0	Dermatophagoides farinae (American house dust mite)	43.299	291	1.51e-78
		DERPT_G7260	tr|A7IZF6|A7IZF6_BLOTA	A7IZF6	Blo t 5 allergen	0	Blomia tropicalis (Mite)	43.284	134	1.52e-29
		DERPT_G7260	sp|O96870|ALL5_BLOTA	O96870	Mite allergen Blo t 5 (allergen Blo t 5)	BLOT5	Blomia tropicalis (Mite)	43.284	134	1.52e-29
		DERPT_G7260	tr|A7IZF7|A7IZF7_BLOTA	A7IZF7	Blo t 5 allergen	0	Blomia tropicalis (Mite)	43.284	134	1.8e-29
		DERPT_G10997	tr|E2JE77|E2JE77_MACRS	E2JE77	Arginine kinase 1	AK1	Macrobrachium rosenbergii (Giant fresh water prawn)	43.284	335	3.83e-78
		DERPT_G11172	sp|P10599|THIO_HUMAN	P10599	Thioredoxin (Trx) (ATL-derived factor) (ADF) (Surface-associated sulphydryl protein) (SASP)	TXN TRDX TRX TRX1	Homo sapiens (Human)	43.269	104	1.96e-27
		DERPT_G1649	tr|Q1M0Y3|Q1M0Y3_PERAM	Q1M0Y3	Per a 6 allergen	0	Periplaneta americana (American cockroach) (Blatta americana)	43.262	141	1.31e-33
		DERPT_G7979	tr|Q8GVD3|Q8GVD3_WHEAT	Q8GVD3	Thioredoxin	0	Triticum aestivum (Wheat)	43.243	111	2.82e-22
		DERPT_G9492	tr|B2ZPG6|B2ZPG6_FORTA	B2ZPG6	Serine/threonine protein kinase (Fragment)	0	Forcipomyia taiwana (Bloodsucking midge) (Lasiohelea taiwana)	43.22	118	4.94e-11
		DERPT_G5860	tr|B5AF35|B5AF35_MIZYE	B5AF35	Allergen tropomyosin	0	Mizuhopecten yessoensis (Japanese scallop) (Patinopecten yessoensis)	43.22	236	9.81e-53
		DERPT_G5860	tr|O09343|O09343_MIZYE	O09343	Tropomyosin	KP79_PYT15118	Mizuhopecten yessoensis (Japanese scallop) (Patinopecten yessoensis)	43.22	236	1.96e-52
		DERPT_G11446	tr|E1BI98|E1BI98_BOVIN	E1BI98	Collagen type VI alpha 1 chain	COL6A1	Bos taurus (Bovine)	43.21	81	2.25e-06
		DERPT_G10804	sp|P13621|ATPO_BOVIN	P13621	ATP synthase subunit O, mitochondrial (ATP synthase peripheral stalk subunit OSCP) (Oligomycin sensitivity conferral protein) (OSCP)	ATP5PO ATP5O	Bos taurus (Bovine)	43.204	206	3.1e-44
		DERPT_G4633	tr|D7F1Q0|D7F1Q0_CRACN	D7F1Q0	Triosephosphate isomerase (EC 5.3.1.1)	0	Crangon crangon (Brown shrimp)	43.195	169	3.2e-42
		DERPT_G11653	tr|F1N0H3|F1N0H3_BOVIN	F1N0H3	Carbonic anhydrase 2	CA2	Bos taurus (Bovine)	43.145	248	2.39e-57
		DERPT_G9303	tr|A5HIJ4|A5HIJ4_ACTDE	A5HIJ4	Cysteine protease Cp4	0	Actinidia deliciosa (Kiwi)	43.137	306	3.97e-74
		DERPT_G7100	tr|Q155V8|Q155V8_DERFA	Q155V8	Der f 6 (Fragment)	0	Dermatophagoides farinae (American house dust mite)	43.103	232	1.05e-56
		DERPT_G12027	tr|C7T6L6|C7T6L6_DERPT	C7T6L6	Der p 1 allergen (Fragment)	derp1	Dermatophagoides pteronyssinus (European house dust mite)	43.089	246	2.01e-55
		DERPT_G5860	tr|B7XC63|B7XC63_TURCO	B7XC63	Tropomyosin	Tm-Turc	Turbo cornutus (Horned turban) (Battilus cornutus)	43.089	246	1.44e-41
		DERPT_G7259	tr|A7IZF6|A7IZF6_BLOTA	A7IZF6	Blo t 5 allergen	0	Blomia tropicalis (Mite)	43.066	137	5.38e-25
		DERPT_G7259	sp|O96870|ALL5_BLOTA	O96870	Mite allergen Blo t 5 (allergen Blo t 5)	BLOT5	Blomia tropicalis (Mite)	43.066	137	5.38e-25
		DERPT_G9303	tr|E5D7U1|E5D7U1_ACTCH	E5D7U1	Actinidin	ACT1A	Actinidia chinensis (Kiwi) (Yangtao)	43.011	279	3.95e-66
		DERPT_G6852	sp|P02465|CO1A2_BOVIN	P02465	Collagen alpha-2(I) chain (Alpha-2 type I collagen)	COL1A2	Bos taurus (Bovine)	42.982	114	1.36e-13
		DERPT_G5860	tr|A7UMC0|A7UMC0_SINCO	A7UMC0	Tropomysin	0	Sinonovacula constricta (Razor clam)	42.975	242	5.93e-52
		DERPT_G5860	tr|B7XC68|B7XC68_SPISA	B7XC68	Tropomyosin	Tm-Pses	Spisula sachalinensis (Sakhalin surf-clam) (Pseudocardium sachalinense)	42.975	242	1.68e-53
		DERPT_G12027	tr|A7UNT6|A7UNT6_DERPT	A7UNT6	Der p 1 allergen	0	Dermatophagoides pteronyssinus (European house dust mite)	42.966	263	1.5e-57
		DERPT_G12027	sp|P08176|PEPT1_DERPT	P08176	Peptidase 1 (EC 3.4.22.65) (Allergen Der p I) (Major mite fecal allergen Der p 1) (allergen Der p 1)	DERP1	Dermatophagoides pteronyssinus (European house dust mite)	42.966	263	1.5e-57
		DERPT_G5031	tr|K4AX22|K4AX22_SOLLC	K4AX22	Superoxide dismutase [Cu-Zn] (EC 1.15.1.1)	544054	Solanum lycopersicum (Tomato) (Lycopersicon esculentum)	42.953	149	6.74e-35
		DERPT_G5031	sp|Q43779|SODC2_SOLLC	Q43779	Superoxide dismutase [Cu-Zn] 2 (EC 1.15.1.1)	SODCC.5 SODCC2	Solanum lycopersicum (Tomato) (Lycopersicon esculentum)	42.953	149	3.65e-35
		DERPT_G10356	sp|P00791|PEPA_PIG	P00791	Pepsin A (EC 3.4.23.1)	PGA	Sus scrofa (Pig)	42.932	382	3.3e-99
		DERPT_G9820	tr|A7XZI6|A7XZI6_BLOTA	A7XZI6	Group 14 allergen Blo t 14	0	Blomia tropicalis (Mite)	42.876	744	0
		DERPT_G7260	tr|A7IZG4|A7IZG4_BLOTA	A7IZG4	Blo t 5 allergen	0	Blomia tropicalis (Mite)	42.857	133	2.98e-29
		DERPT_G6852	sp|P02465|CO1A2_BOVIN	P02465	Collagen alpha-2(I) chain (Alpha-2 type I collagen)	COL1A2	Bos taurus (Bovine)	42.857	112	4.67e-13
		DERPT_G6852	sp|P02465|CO1A2_BOVIN	P02465	Collagen alpha-2(I) chain (Alpha-2 type I collagen)	COL1A2	Bos taurus (Bovine)	42.857	98	5.72e-11
		DERPT_G8792	sp|Q9NFQ4|ALL22_GLYDO	Q9NFQ4	Mite group 2 allergen Gly d 2.02 (allergen Gly d 2.02)	0	Glycyphagus domesticus (House itch mite)	42.857	119	3.66e-31
		DERPT_G7887	tr|Q1RQI9|Q1RQI9_MALSM	Q1RQI9	Thioredoxin (Fragment)	mala s 13	Malassezia sympodialis (Atopic eczema-associated yeast)	42.857	84	5.08e-17
		DERPT_G7887	tr|M5E6V3|M5E6V3_MALS4	M5E6V3	Thioredoxin	Mala s 13 MSY001_0904 MSYG_0361	Malassezia sympodialis (strain ATCC 42132) (Atopic eczema-associated yeast)	42.857	84	5.46e-17
		DERPT_G2503	tr|B6UYK7|B6UYK7_MUSPR	B6UYK7	Class II chitinase (Fragment)	0	Musa AB Group	42.857	98	3.49e-22
		DERPT_G9303	tr|A5HIJ1|A5HIJ1_ACTDE	A5HIJ1	Cysteine protease Cp1	0	Actinidia deliciosa (Kiwi)	42.809	299	7.13e-65
		DERPT_G3119	sp|P25780|PEPT1_EURMA	P25780	Peptidase 1 (EC 3.4.22.65) (Allergen Eur m I) (Mite group 1 allergen Eur m 1) (allergen Eur m 1)	EURM1	Euroglyphus maynei (Mayne's house dust mite)	42.773	339	1.3e-86
		DERPT_G5267	tr|I2CMD9|I2CMD9_DERFA	I2CMD9	Der f 2 (Fragment)	0	Dermatophagoides farinae (American house dust mite)	42.742	124	2.26e-20
		DERPT_G5267	tr|Q3HWZ2|Q3HWZ2_DERFA	Q3HWZ2	Der f 2 allergen (Fragment)	0	Dermatophagoides farinae (American house dust mite)	42.742	124	2.49e-19
		DERPT_G5267	tr|Q8WQK5|Q8WQK5_DERFA	Q8WQK5	Major Der f 2 isoform (Fragment)	0	Dermatophagoides farinae (American house dust mite)	42.742	124	1.26e-20
		DERPT_G5491	sp|Q7M4I5|PA2_APIDO	Q7M4I5	Phospholipase A2 (PLA2) (EC 3.1.1.4) (Phosphatidylcholine 2-acylhydrolase) (allergen Api d 1)	0	Apis dorsata (Giant honeybee)	42.708	96	4.16e-22
		DERPT_G11172	sp|Q8TFM8|THIO_FUSCU	Q8TFM8	Thioredoxin-like protein (allergen Fus c 2)	0	Fusarium culmorum	42.697	89	1.79e-22
		DERPT_G12027	tr|Q3HWZ5|Q3HWZ5_DERPT	Q3HWZ5	Der p 1 allergen (Fragment)	0	Dermatophagoides pteronyssinus (European house dust mite)	42.683	246	3.79e-54
		DERPT_G7100	tr|B7U5T0|B7U5T0_DERFA	B7U5T0	Der f 6 allergen	0	Dermatophagoides farinae (American house dust mite)	42.672	232	6.33e-56
		DERPT_G9303	sp|P00785|ACTN_ACTCH	P00785	Actinidain (Actinidin) (EC 3.4.22.14) (allergen Act c 1)	0	Actinidia chinensis (Kiwi) (Yangtao)	42.652	279	8.45e-65
		DERPT_G9303	tr|E5D7U2|E5D7U2_ACTCH	E5D7U2	Actinidin	ACT1A	Actinidia chinensis (Kiwi) (Yangtao)	42.652	279	5.93e-65
		DERPT_G9303	sp|A5HII1|ACTN_ACTDE	A5HII1	Actinidain (Actinidin) (EC 3.4.22.14) (Allergen Act d 1) (allergen Act d 1)	0	Actinidia deliciosa (Kiwi)	42.652	279	3.56e-65
		DERPT_G8792	tr|A6XEN9|A6XEN9_BLOTA	A6XEN9	Group 2 allergen Blo t 2 isoform 2	0	Blomia tropicalis (Mite)	42.647	136	5.17e-39
		DERPT_G8792	tr|A6XEP3|A6XEP3_BLOTA	A6XEP3	Group 2 allergen Blo t 2 isoform 6	0	Blomia tropicalis (Mite)	42.647	136	6.76e-38
		DERPT_G8792	tr|A6XEP4|A6XEP4_BLOTA	A6XEP4	Group 2 allergen Blo t 2 isoform 7	0	Blomia tropicalis (Mite)	42.647	136	3.95e-37
		DERPT_G8792	tr|A6XEP0|A6XEP0_BLOTA	A6XEP0	Group 2 allergen Blo t 2 isoform 3	0	Blomia tropicalis (Mite)	42.647	136	5.54e-37
		DERPT_G8792	tr|A0A1W7HBY9|A0A1W7HBY9_DERFA	A0A1W7HBY9	Group II allergen	Der f 35	Dermatophagoides farinae (American house dust mite)	42.647	136	6.16e-37
		DERPT_G1649	tr|Q1A7B3|Q1A7B3_BLAGE	Q1A7B3	Allergen Bla g 6.0101	0	Blattella germanica (German cockroach) (Blatta germanica)	42.553	141	8.75e-32
		DERPT_G7100	tr|Q8MWR5|Q8MWR5_DERPT	Q8MWR5	Serine protease	0	Dermatophagoides pteronyssinus (European house dust mite)	42.544	228	5.56e-44
		DERPT_G716	tr|L7UXZ2|L7UXZ2_ANACO	L7UXZ2	Bromelain (Fragment)	BRO	Ananas comosus (Pineapple) (Ananas ananas)	42.478	226	2.99e-58
		DERPT_G1365	tr|Q8WQK5|Q8WQK5_DERFA	Q8WQK5	Major Der f 2 isoform (Fragment)	0	Dermatophagoides farinae (American house dust mite)	42.478	113	1.69e-33
		DERPT_G1365	tr|I2CMD4|I2CMD4_DERPT	I2CMD4	Der p 2 variant 1 (Fragment)	0	Dermatophagoides pteronyssinus (European house dust mite)	42.478	113	8.24e-34
		DERPT_G1365	tr|I2CMD6|I2CMD6_DERPT	I2CMD6	Der p 2 variant 3 (Fragment)	0	Dermatophagoides pteronyssinus (European house dust mite)	42.478	113	6.92e-34
		DERPT_G1365	tr|I2CMD7|I2CMD7_DERPT	I2CMD7	Der p 2 variant 4 (Fragment)	0	Dermatophagoides pteronyssinus (European house dust mite)	42.478	113	4.99e-34
		DERPT_G1365	tr|I2CMD8|I2CMD8_DERPT	I2CMD8	Der p 2 variant 5 (Fragment)	0	Dermatophagoides pteronyssinus (European house dust mite)	42.478	113	7.47e-34
		DERPT_G1365	tr|A6XEP9|A6XEP9_DERPT	A6XEP9	Group 2 allergen Der p 2 (Fragment)	0	Dermatophagoides pteronyssinus (European house dust mite)	42.478	113	5.85e-34
		DERPT_G9806	tr|L7V2G7|L7V2G7_DERFA	L7V2G7	Glutathione S-transferase (EC 2.5.1.18) (Fragment)	0	Dermatophagoides farinae (American house dust mite)	42.458	179	1.39e-45
		DERPT_G10222	tr|C6ZDB5|C6ZDB5_TYRPU	C6ZDB5	Tyr p 3	0	Tyrophagus putrescentiae (Mold mite) (Acarus putrescentiae)	42.453	106	2.99e-19
		DERPT_G8482	tr|Q53Y83|Q53Y83_HUMAN	Q53Y83	Alpha-galactosidase (EC 3.2.1.-)	GLA hCG_20401	Homo sapiens (Human)	42.416	356	8.43e-100
		DERPT_G8482	sp|P06280|AGAL_HUMAN	P06280	Alpha-galactosidase A (EC 3.2.1.22) (Alpha-D-galactosidase A) (Alpha-D-galactoside galactohydrolase) (Melibiase) (Agalsidase)	GLA	Homo sapiens (Human)	42.416	356	8.43e-100
		DERPT_G7259	tr|A7IZG4|A7IZG4_BLOTA	A7IZG4	Blo t 5 allergen	0	Blomia tropicalis (Mite)	42.336	137	2.37e-24
		DERPT_G85	tr|D3DRA2|D3DRA2_HUMAN	D3DRA2	Collagen, type XVII, alpha 1, isoform CRA_b (Type XVII collagen alpha-1)	COL17A1 hCG_24131	Homo sapiens (Human)	42.336	274	2.74e-08
		DERPT_G9385	tr|I2CMD3|I2CMD3_DERFA	I2CMD3	Der f 1 variant (Fragment)	0	Dermatophagoides farinae (American house dust mite)	42.32	319	4e-85
		DERPT_G6611	tr|B0KZJ6|B0KZJ6_ACASI	B0KZJ6	Allergen Aca s 13	0	Acarus siro (Flour mite) (Tyroglyphus farinae)	42.308	130	4.59e-25
		DERPT_G10222	tr|A1KXI1|A1KXI1_BLOTA	A1KXI1	Blo t 3 allergen	0	Blomia tropicalis (Mite)	42.308	104	1.15e-16
		DERPT_G3119	tr|B5AYU7|B5AYU7_DERPT	B5AYU7	Der p 1 allergen	0	Dermatophagoides pteronyssinus (European house dust mite)	42.308	312	1.04e-80
		DERPT_G6611	tr|Q66RP5|Q66RP5_TYRPU	Q66RP5	Fatty acid-biding protein	0	Tyrophagus putrescentiae (Mold mite) (Acarus putrescentiae)	42.308	130	1.77e-26
		DERPT_G6852	sp|P02465|CO1A2_BOVIN	P02465	Collagen alpha-2(I) chain (Alpha-2 type I collagen)	COL1A2	Bos taurus (Bovine)	42.241	116	1.31e-12
		DERPT_G63	tr|Q155V8|Q155V8_DERFA	Q155V8	Der f 6 (Fragment)	0	Dermatophagoides farinae (American house dust mite)	42.241	232	4.78e-62
		DERPT_G7100	tr|B7U5T1|B7U5T1_DERFA	B7U5T1	Der f 6 allergen	0	Dermatophagoides farinae (American house dust mite)	42.241	232	1.22e-55
		DERPT_G3119	sp|Q1EIQ3|PEPT1_PSOOV	Q1EIQ3	Peptidase 1 (EC 3.4.22.65) (Mite group 1 allergen Pso o 1) (allergen Pso o 1)	0	Psoroptes ovis (Sheep scab mite)	42.216	334	1.52e-80
		DERPT_G12027	tr|B5AYU7|B5AYU7_DERPT	B5AYU7	Der p 1 allergen	0	Dermatophagoides pteronyssinus (European house dust mite)	42.205	263	8.61e-57
		DERPT_G8795	sp|Q9U5P1|FABP_LEPDS	Q9U5P1	Fatty acid-binding protein (allergen Lep d 13)	0	Lepidoglyphus destructor (Storage mite) (Glycyphagus destructor)	42.188	128	7.52e-29
		DERPT_G85	sp|Q9UMD9|COHA1_HUMAN	Q9UMD9	Collagen alpha-1(XVII) chain (180 kDa bullous pemphigoid antigen 2) (Bullous pemphigoid antigen 2) [Cleaved into: 120 kDa linear IgA disease antigen (120 kDa linear IgA dermatosis antigen) (Linear IgA disease antigen 1) (LAD-1); 97 kDa linear IgA disease antigen (97 kDa linear IgA bullous dermatosis antigen) (97 kDa LAD antigen) (97-LAD) (Linear IgA bullous disease antigen of 97 kDa) (LABD97)]	COL17A1 BP180 BPAG2	Homo sapiens (Human)	42.182	275	1.95e-06
		DERPT_G85	tr|D3DRA2|D3DRA2_HUMAN	D3DRA2	Collagen, type XVII, alpha 1, isoform CRA_b (Type XVII collagen alpha-1)	COL17A1 hCG_24131	Homo sapiens (Human)	42.182	275	2.15e-06
		DERPT_G11172	tr|Q8GVD3|Q8GVD3_WHEAT	Q8GVD3	Thioredoxin	0	Triticum aestivum (Wheat)	42.169	83	1.54e-20
		DERPT_G9385	tr|Q58HT9|Q58HT9_DERPT	Q58HT9	Der p 1 allergen (Fragment)	Der-p1	Dermatophagoides pteronyssinus (European house dust mite)	42.152	223	1.28e-54
		DERPT_G5860	tr|B7XC69|B7XC69_9BIVA	B7XC69	Tropomyosin	Tm-Trek	Tresus keenae	42.149	242	1.78e-51
		DERPT_G8792	sp|O02380|ALL2_TYRPU	O02380	Mite group 2 allergen Tyr p 2 (allergen Typ p 2)	0	Tyrophagus putrescentiae (Mold mite) (Acarus putrescentiae)	42.149	121	4.72e-29
		DERPT_G1649	tr|Q1A7B1|Q1A7B1_BLAGE	Q1A7B1	Allergen Bla g 6.0301	0	Blattella germanica (German cockroach) (Blatta germanica)	42.143	140	5.34e-31
		DERPT_G8482	tr|Q53HF3|Q53HF3_HUMAN	Q53HF3	Alpha-galactosidase (EC 3.2.1.-) (Fragment)	0	Homo sapiens (Human)	42.135	356	1.27e-99
		DERPT_G3119	tr|C7T6L6|C7T6L6_DERPT	C7T6L6	Der p 1 allergen (Fragment)	derp1	Dermatophagoides pteronyssinus (European house dust mite)	42.122	311	1.29e-80
		DERPT_G4633	tr|Q09KA2|Q09KA2_BLAGE	Q09KA2	Triosephosphate isomerase (EC 5.3.1.1)	tpi	Blattella germanica (German cockroach) (Blatta germanica)	42.105	171	1.2e-39
		DERPT_G9806	tr|A1KXH6|A1KXH6_DERFA	A1KXH6	Der f 8 allergen (Fragment)	0	Dermatophagoides farinae (American house dust mite)	42.079	202	5.7e-49
		DERPT_G7040	tr|A0A059WNC6|A0A059WNC6_PERAM	A0A059WNC6	Chitinase (EC 3.2.1.14)	0	Periplaneta americana (American cockroach) (Blatta americana)	42.077	366	7.28e-93
		DERPT_G9303	tr|A5HIJ4|A5HIJ4_ACTDE	A5HIJ4	Cysteine protease Cp4	0	Actinidia deliciosa (Kiwi)	42.049	283	2.75e-65
		DERPT_G8792	tr|Q1M2P1|Q1M2P1_BLOTA	Q1M2P1	Type 2 allergen Blo t 2.047	0	Blomia tropicalis (Mite)	42.029	138	5.27e-35
		DERPT_G7450	tr|F1S663|F1S663_PIG	F1S663	Uncharacterized protein	LAMC1	Sus scrofa (Pig)	42	100	6.66e-13
		DERPT_G4931	tr|Q8I9P1|Q8I9P1_PSOOV	Q8I9P1	Derp1 antigen (Fragment)	0	Psoroptes ovis (Sheep scab mite)	41.964	112	3.96e-21
		DERPT_G7979	sp|Q9UW02|THIO_COPCM	Q9UW02	Thioredoxin (Trx) (allergen Cop c 2)	0	Coprinus comatus (Shaggy mane)	41.935	93	4.11e-23
		DERPT_G6836	sp|Q13753|LAMC2_HUMAN	Q13753	Laminin subunit gamma-2 (Cell-scattering factor 140 kDa subunit) (CSF 140 kDa subunit) (Epiligrin subunit gamma) (Kalinin subunit gamma) (Kalinin/nicein/epiligrin 100 kDa subunit) (Ladsin 140 kDa subunit) (Laminin B2t chain) (Laminin-5 subunit gamma) (Large adhesive scatter factor 140 kDa subunit) (Nicein subunit gamma)	LAMC2 LAMB2T LAMNB2	Homo sapiens (Human)	41.935	124	1.8e-19
		DERPT_G8792	tr|Q1M2P2|Q1M2P2_BLOTA	Q1M2P2	Type 2 allergen Blo t 2.046	0	Blomia tropicalis (Mite)	41.912	136	2.57e-36
		DERPT_G5267	tr|A3F5F1|A3F5F1_DERFA	A3F5F1	Der f 2 allergen	0	Dermatophagoides farinae (American house dust mite)	41.912	136	1.19e-21
		DERPT_G1365	tr|Q5TIW1|Q5TIW1_DERFA	Q5TIW1	Group 2 allergen Der f 2	derf2	Dermatophagoides farinae (American house dust mite)	41.912	136	9.16e-38
		DERPT_G5267	tr|Q5TIW1|Q5TIW1_DERFA	Q5TIW1	Group 2 allergen Der f 2	derf2	Dermatophagoides farinae (American house dust mite)	41.912	136	1.14e-21
		DERPT_G5267	tr|Q5TIW0|Q5TIW0_DERFA	Q5TIW0	Mite allergen Der f 2	derf2	Dermatophagoides farinae (American house dust mite)	41.912	136	6.97e-22
		DERPT_G5267	tr|Q27V36|Q27V36_9ACAR	Q27V36	Der s 2 a allergen	0	Dermatophagoides siboney	41.912	136	7.93e-22
		DERPT_G10040	tr|Q1RQJ2|Q1RQJ2_ASPFM	Q1RQJ2	Peptidyl-prolyl cis-trans isomerase (PPIase) (EC 5.2.1.8)	asp f 27 CDV57_00677	Neosartorya fumigata (Aspergillus fumigatus)	41.88	117	1.01e-17
		DERPT_G10040	tr|Q4WWX5|Q4WWX5_ASPFU	Q4WWX5	Peptidyl-prolyl cis-trans isomerase (PPIase) (EC 5.2.1.8)	AFUA_3G07430	Neosartorya fumigata (strain ATCC MYA-4609 / Af293 / CBS 101355 / FGSC A1100) (Aspergillus fumigatus)	41.88	117	1.01e-17
		DERPT_G10040	tr|B0XYP8|B0XYP8_ASPFC	B0XYP8	Peptidyl-prolyl cis-trans isomerase (PPIase) (EC 5.2.1.8)	AFUB_041650	Neosartorya fumigata (strain CEA10 / CBS 144.89 / FGSC A1163) (Aspergillus fumigatus)	41.88	117	1.01e-17
		DERPT_G4295	tr|B0KZJ7|B0KZJ7_ACASI	B0KZJ7	Allergen Aca s 13	0	Acarus siro (Flour mite) (Tyroglyphus farinae)	41.86	129	5.41e-31
		DERPT_G8709	sp|Q9U5P1|FABP_LEPDS	Q9U5P1	Fatty acid-binding protein (allergen Lep d 13)	0	Lepidoglyphus destructor (Storage mite) (Glycyphagus destructor)	41.86	129	5.36e-31
		DERPT_G1649	tr|Q1A7B2|Q1A7B2_BLAGE	Q1A7B2	Allergen Bla g 6.0201	0	Blattella germanica (German cockroach) (Blatta germanica)	41.844	141	2.83e-32
		DERPT_G5860	tr|D6X4X3|D6X4X3_TRICA	D6X4X3	Tropomyosin-2-like Protein	TcasGA2_TC011461	Tribolium castaneum (Red flour beetle)	41.841	239	1.47e-45
		DERPT_G5491	sp|Q7M4I6|PA2_BOMPE	Q7M4I6	Phospholipase A2 (PLA2) (EC 3.1.1.4) (Phosphatidylcholine 2-acylhydrolase) (allergen Bom p 1)	0	Bombus pensylvanicus (American bumblebee) (Apis pensylvanica)	41.837	98	1.94e-22
		DERPT_G9303	sp|P10056|PAPA3_CARPA	P10056	Caricain (EC 3.4.22.30) (Papaya peptidase A) (Papaya proteinase III) (PPIII) (Papaya proteinase omega)	0	Carica papaya (Papaya)	41.837	294	1.61e-55
		DERPT_G7862	tr|Q8L5K9|Q8L5K9_KALTU	Q8L5K9	Major antigen-like protein	0	Kali turgidum (Prickly saltwort) (Salsola kali)	41.818	220	7.07e-39
		DERPT_G3119	tr|A7UNT6|A7UNT6_DERPT	A7UNT6	Der p 1 allergen	0	Dermatophagoides pteronyssinus (European house dust mite)	41.801	311	4.59e-80
		DERPT_G3119	sp|P08176|PEPT1_DERPT	P08176	Peptidase 1 (EC 3.4.22.65) (Allergen Der p I) (Major mite fecal allergen Der p 1) (allergen Der p 1)	DERP1	Dermatophagoides pteronyssinus (European house dust mite)	41.801	311	4.59e-80
		DERPT_G7259	tr|A7IZF7|A7IZF7_BLOTA	A7IZF7	Blo t 5 allergen	0	Blomia tropicalis (Mite)	41.791	134	4.04e-26
		DERPT_G3119	tr|A1KXH2|A1KXH2_DERFA	A1KXH2	Der f 1 allergen	0	Dermatophagoides farinae (American house dust mite)	41.786	280	7.25e-66
		DERPT_G7887	tr|E1XUQ3|E1XUQ3_PLOIN	E1XUQ3	Thioredoxin	trx1	Plodia interpunctella (Indianmeal moth)	41.758	91	7.45e-24
		DERPT_G11172	tr|Q4W1F6|Q4W1F6_MAIZE	Q4W1F6	Thioredoxin	trxh2	Zea mays (Maize)	41.748	103	5.2e-23
		DERPT_G8709	tr|B0KZJ5|B0KZJ5_ACASI	B0KZJ5	Allergen Aca s 13	0	Acarus siro (Flour mite) (Tyroglyphus farinae)	41.732	127	3.67e-29
		DERPT_G10040	tr|H2DF84|H2DF84_DAUCA	H2DF84	Peptidyl-prolyl cis-trans isomerase (PPIase) (EC 5.2.1.8)	0	Daucus carota (Wild carrot)	41.732	127	1.51e-19
		DERPT_G9485	tr|Q2KM81|Q2KM81_ARTVU	Q2KM81	Polcalcin	0	Artemisia vulgaris (Mugwort)	41.727	139	5.24e-37
		DERPT_G9698	sp|P10253|LYAG_HUMAN	P10253	Lysosomal alpha-glucosidase (EC 3.2.1.20) (Acid maltase) (Aglucosidase alfa) [Cleaved into: 76 kDa lysosomal alpha-glucosidase; 70 kDa lysosomal alpha-glucosidase]	GAA	Homo sapiens (Human)	41.726	846	0
		DERPT_G9303	tr|A5HIJ5|A5HIJ5_ACTDE	A5HIJ5	Cysteine protease Cp5	0	Actinidia deliciosa (Kiwi)	41.667	276	4.14e-53
		DERPT_G5491	sp|Q9BMK4|PA2_APICC	Q9BMK4	Phospholipase A2 (PLA2) (EC 3.1.1.4) (Phosphatidylcholine 2-acylhydrolase) (allergen Api c 1)	0	Apis cerana cerana (Oriental honeybee)	41.667	96	1.46e-22
		DERPT_G5491	tr|B7UUK1|B7UUK1_APIME	B7UUK1	Phospholipase A2	pla2	Apis mellifera (Honeybee)	41.667	96	1.98e-20
		DERPT_G5491	sp|P00630|PA2_APIME	P00630	Phospholipase A2 (bvPLA2) (EC 3.1.1.4) (Allergen Api m I) (Phosphatidylcholine 2-acylhydrolase) (allergen Api m 1)	0	Apis mellifera (Honeybee)	41.667	96	1.98e-20
		DERPT_G5272	tr|A1KXH2|A1KXH2_DERFA	A1KXH2	Der f 1 allergen	0	Dermatophagoides farinae (American house dust mite)	41.667	120	6.57e-25
		DERPT_G208	tr|Q8I9P1|Q8I9P1_PSOOV	Q8I9P1	Derp1 antigen (Fragment)	0	Psoroptes ovis (Sheep scab mite)	41.667	96	4.16e-14
		DERPT_G4765	sp|P02604|MLE1_CHICK	P02604	Myosin light chain 1, skeletal muscle isoform (Alkali myosin light chain 1) (MLC-1) (Myosin light chain 1f) (Myosin light chain alkali 1) (Myosin light chain A1) (Skeletal-muscle myosin L-1 light chain)	0	Gallus gallus (Chicken)	41.611	149	4.6e-31
		DERPT_G5031	tr|A9LNI5|A9LNI5_OLEEU	A9LNI5	Superoxide dismutase [Cu-Zn] (EC 1.15.1.1)	O5	Olea europaea (Common olive)	41.611	149	3.49e-33
		DERPT_G9303	tr|A5HIJ2|A5HIJ2_ACTDE	A5HIJ2	Cysteine protease Cp2	0	Actinidia deliciosa (Kiwi)	41.608	286	2.32e-64
		DERPT_G9304	tr|O81084|O81084_ANACO	O81084	Cysteine proteinase, AN8	an8	Ananas comosus (Pineapple) (Ananas ananas)	41.606	137	1.79e-22
		DERPT_G85	sp|Q9UMD9|COHA1_HUMAN	Q9UMD9	Collagen alpha-1(XVII) chain (180 kDa bullous pemphigoid antigen 2) (Bullous pemphigoid antigen 2) [Cleaved into: 120 kDa linear IgA disease antigen (120 kDa linear IgA dermatosis antigen) (Linear IgA disease antigen 1) (LAD-1); 97 kDa linear IgA disease antigen (97 kDa linear IgA bullous dermatosis antigen) (97 kDa LAD antigen) (97-LAD) (Linear IgA bullous disease antigen of 97 kDa) (LABD97)]	COL17A1 BP180 BPAG2	Homo sapiens (Human)	41.6	250	2.16e-07
		DERPT_G85	tr|D3DRA2|D3DRA2_HUMAN	D3DRA2	Collagen, type XVII, alpha 1, isoform CRA_b (Type XVII collagen alpha-1)	COL17A1 hCG_24131	Homo sapiens (Human)	41.6	250	2.16e-07
		DERPT_G1365	tr|Q3HWZ2|Q3HWZ2_DERFA	Q3HWZ2	Der f 2 allergen (Fragment)	0	Dermatophagoides farinae (American house dust mite)	41.593	113	1.6e-33
		DERPT_G7223	sp|P81458|PA2B_DABRR	P81458	Basic phospholipase A2 RVV-VD (svPLA2) (EC 3.1.1.4) (Phosphatidylcholine 2-acylhydrolase) (R1)	0	Daboia russelii (Russel's viper) (Vipera russelii)	41.584	101	3.07e-19
		DERPT_G5851	tr|A8PS64|A8PS64_MALGO	A8PS64	Uncharacterized protein	MGL_0201	Malassezia globosa (strain ATCC MYA-4612 / CBS 7966) (Dandruff-associated fungus)	41.573	89	3.04e-14
		DERPT_G5851	tr|Q8TGH3|Q8TGH3_MALSM	Q8TGH3	Putative heat shock protein	hsp	Malassezia sympodialis (Atopic eczema-associated yeast)	41.573	89	6.3e-15
		DERPT_G5851	tr|M5E549|M5E549_MALS4	M5E549	Allergen (M. sympodialis allergen Mala s 10)	Mala s 10 MSY001_0570 MSYG_2087	Malassezia sympodialis (strain ATCC 42132) (Atopic eczema-associated yeast)	41.573	89	6.48e-15
		DERPT_G4277	tr|A5HII4|A5HII4_ACTDE	A5HII4	Actinidin Act2a	0	Actinidia deliciosa (Kiwi)	41.558	308	9.18e-69
		DERPT_G9303	tr|L7UXZ2|L7UXZ2_ANACO	L7UXZ2	Bromelain (Fragment)	BRO	Ananas comosus (Pineapple) (Ananas ananas)	41.553	219	6.66e-50
		DERPT_G6611	tr|A7XZL4|A7XZL4_TYRPU	A7XZL4	Allergen Tyr p 13	0	Tyrophagus putrescentiae (Mold mite) (Acarus putrescentiae)	41.538	130	6.87e-26
		DERPT_G10040	tr|A1KXG2|A1KXG2_DERFA	A1KXG2	Peptidyl-prolyl cis-trans isomerase (PPIase) (EC 5.2.1.8)	0	Dermatophagoides farinae (American house dust mite)	41.525	118	1.3e-17
		DERPT_G10040	tr|O93970|O93970_MALSM	O93970	Peptidyl-prolyl cis-trans isomerase (PPIase) (EC 5.2.1.8)	Mal s 6	Malassezia sympodialis (Atopic eczema-associated yeast)	41.525	118	6.9e-19
		DERPT_G10040	tr|M5EM05|M5EM05_MALS4	M5EM05	Peptidyl-prolyl cis-trans isomerase (PPIase) (EC 5.2.1.8)	Mala s 6 MSY001_1373	Malassezia sympodialis (strain ATCC 42132) (Atopic eczema-associated yeast)	41.525	118	1.03e-17
		DERPT_G6852	sp|Q9UMD9|COHA1_HUMAN	Q9UMD9	Collagen alpha-1(XVII) chain (180 kDa bullous pemphigoid antigen 2) (Bullous pemphigoid antigen 2) [Cleaved into: 120 kDa linear IgA disease antigen (120 kDa linear IgA dermatosis antigen) (Linear IgA disease antigen 1) (LAD-1); 97 kDa linear IgA disease antigen (97 kDa linear IgA bullous dermatosis antigen) (97 kDa LAD antigen) (97-LAD) (Linear IgA bullous disease antigen of 97 kDa) (LABD97)]	COL17A1 BP180 BPAG2	Homo sapiens (Human)	41.509	106	4.53e-10
		DERPT_G6852	tr|D3DRA2|D3DRA2_HUMAN	D3DRA2	Collagen, type XVII, alpha 1, isoform CRA_b (Type XVII collagen alpha-1)	COL17A1 hCG_24131	Homo sapiens (Human)	41.509	106	4.65e-10
		DERPT_G751	sp|P35785|VA5_VESPE	P35785	Venom allergen 5 (Allergen Ves p V) (Antigen 5) (Ag5) (Cysteine-rich venom protein) (CRVP) (allergen Ves p 5)	0	Vespula pensylvanica (Western yellow jacket) (Wasp)	41.5	200	9.04e-33
		DERPT_G6251	tr|A5HIJ6|A5HIJ6_ACTDE	A5HIJ6	Cysteine protease Cp6	0	Actinidia deliciosa (Kiwi)	41.479	311	4.36e-62
		DERPT_G3119	tr|Q3HWZ5|Q3HWZ5_DERPT	Q3HWZ5	Der p 1 allergen (Fragment)	0	Dermatophagoides pteronyssinus (European house dust mite)	41.479	311	6.47e-79
		DERPT_G3119	tr|I2CMD2|I2CMD2_DERPT	I2CMD2	Der p 1 variant (Fragment)	0	Dermatophagoides pteronyssinus (European house dust mite)	41.479	311	5.55e-79
		DERPT_G1365	tr|I2CMD9|I2CMD9_DERFA	I2CMD9	Der f 2 (Fragment)	0	Dermatophagoides farinae (American house dust mite)	41.463	123	2.33e-34
		DERPT_G7180	sp|O75475|PSIP1_HUMAN	O75475	PC4 and SFRS1-interacting protein (CLL-associated antigen KW-7) (Dense fine speckles 70 kDa protein) (DFS 70) (Lens epithelium-derived growth factor) (Transcriptional coactivator p75/p52)	PSIP1 DFS70 LEDGF PSIP2	Homo sapiens (Human)	41.429	140	1.65e-28
		DERPT_G84	sp|Q9UMD9|COHA1_HUMAN	Q9UMD9	Collagen alpha-1(XVII) chain (180 kDa bullous pemphigoid antigen 2) (Bullous pemphigoid antigen 2) [Cleaved into: 120 kDa linear IgA disease antigen (120 kDa linear IgA dermatosis antigen) (Linear IgA disease antigen 1) (LAD-1); 97 kDa linear IgA disease antigen (97 kDa linear IgA bullous dermatosis antigen) (97 kDa LAD antigen) (97-LAD) (Linear IgA bullous disease antigen of 97 kDa) (LABD97)]	COL17A1 BP180 BPAG2	Homo sapiens (Human)	41.418	268	1.28e-07
		DERPT_G9385	tr|A8DBQ9|A8DBQ9_DERPT	A8DBQ9	Der p 1 allergen (Fragment)	0	Dermatophagoides pteronyssinus (European house dust mite)	41.41	227	9.64e-54
		DERPT_G4765	tr|Q2KM81|Q2KM81_ARTVU	Q2KM81	Polcalcin	0	Artemisia vulgaris (Mugwort)	41.379	145	4.06e-39
		DERPT_G63	tr|B7U5T1|B7U5T1_DERFA	B7U5T1	Der f 6 allergen	0	Dermatophagoides farinae (American house dust mite)	41.379	232	4.88e-61
		DERPT_G63	tr|B7U5T0|B7U5T0_DERFA	B7U5T0	Der f 6 allergen	0	Dermatophagoides farinae (American house dust mite)	41.379	232	8.94e-61
		DERPT_G9385	tr|C7T6L6|C7T6L6_DERPT	C7T6L6	Der p 1 allergen (Fragment)	derp1	Dermatophagoides pteronyssinus (European house dust mite)	41.379	319	2.63e-77
		DERPT_G8047	sp|Q7M3Y8|TPM_TURCO	Q7M3Y8	Tropomyosin (Major allergen Tur c 1) (allergen Tur c 1) (Fragments)	0	Turbo cornutus (Horned turban) (Battilus cornutus)	41.379	232	6.14e-31
		DERPT_G4765	tr|D2DGW3|D2DGW3_TYRPU	D2DGW3	Troponin C	0	Tyrophagus putrescentiae (Mold mite) (Acarus putrescentiae)	41.379	145	2.5e-34
		DERPT_G10222	tr|Q8I916|Q8I916_BLOTA	Q8I916	Trypsin	0	Blomia tropicalis (Mite)	41.346	104	6.19e-17
		DERPT_G7450	tr|F1MD77|F1MD77_BOVIN	F1MD77	Laminin subunit gamma 1	LAMC1	Bos taurus (Bovine)	41.304	92	4.17e-14
		DERPT_G6836	tr|F1MD77|F1MD77_BOVIN	F1MD77	Laminin subunit gamma 1	LAMC1	Bos taurus (Bovine)	41.296	247	1.93e-50
		DERPT_G8704	sp|Q1JPB9|PA2G3_BOVIN	Q1JPB9	Group 3 secretory phospholipase A2 (EC 3.1.1.4) (Group III secretory phospholipase A2) (GIII sPLA2) (sPLA2-III) (Phosphatidylcholine 2-acylhydrolase 3)	PLA2G3	Bos taurus (Bovine)	41.284	109	1.32e-30
		DERPT_G9385	tr|A1YW11|A1YW11_DERFA	A1YW11	Der f 1 allergen	0	Dermatophagoides farinae (American house dust mite)	41.279	344	4.22e-86
		DERPT_G404	tr|F1MD77|F1MD77_BOVIN	F1MD77	Laminin subunit gamma 1	LAMC1	Bos taurus (Bovine)	41.275	1616	0
		DERPT_G6852	tr|Q6IQX2|Q6IQX2_DANRE	Q6IQX2	Collagen, type I, alpha 2	col1a2	Danio rerio (Zebrafish) (Brachydanio rerio)	41.27	126	9.49e-08
		DERPT_G9304	tr|O23799|O23799_ANACO	O23799	FBSB	0	Ananas comosus (Pineapple) (Ananas ananas)	41.259	143	9.42e-25
		DERPT_G899	tr|Q96228|Q96228_ACTDE	Q96228	Actinidin (Fragment)	0	Actinidia deliciosa (Kiwi)	41.25	80	9.33e-11
		DERPT_G4848	sp|Q8WQ47|TBA_LEPDS	Q8WQ47	Tubulin alpha chain (allergen Lep d ?)	0	Lepidoglyphus destructor (Storage mite) (Glycyphagus destructor)	41.244	434	7.44e-117
		DERPT_G716	tr|A5HII4|A5HII4_ACTDE	A5HII4	Actinidin Act2a	0	Actinidia deliciosa (Kiwi)	41.228	342	2.55e-75
		DERPT_G6852	sp|P02465|CO1A2_BOVIN	P02465	Collagen alpha-2(I) chain (Alpha-2 type I collagen)	COL1A2	Bos taurus (Bovine)	41.228	114	3.44e-11
		DERPT_G9385	tr|A1YW13|A1YW13_DERFA	A1YW13	Der f 1 allergen	0	Dermatophagoides farinae (American house dust mite)	41.21	347	2.99e-87
		DERPT_G9303	tr|E5D7U1|E5D7U1_ACTCH	E5D7U1	Actinidin	ACT1A	Actinidia chinensis (Kiwi) (Yangtao)	41.195	318	1.62e-71
		DERPT_G9303	sp|A5HII1|ACTN_ACTDE	A5HII1	Actinidain (Actinidin) (EC 3.4.22.14) (Allergen Act d 1) (allergen Act d 1)	0	Actinidia deliciosa (Kiwi)	41.195	318	4.86e-71
		DERPT_G9303	tr|Q96228|Q96228_ACTDE	Q96228	Actinidin (Fragment)	0	Actinidia deliciosa (Kiwi)	41.176	170	2.73e-32
		DERPT_G9304	tr|O23800|O23800_ANACO	O23800	FB22 (Fragment)	0	Ananas comosus (Pineapple) (Ananas ananas)	41.176	136	4.68e-23
		DERPT_G8792	tr|A6XEP5|A6XEP5_BLOTA	A6XEP5	Group 2 allergen Blo t 2 isoform 8	0	Blomia tropicalis (Mite)	41.176	136	3.21e-37
		DERPT_G7223	sp|P24605|PA2H2_BOTAS	P24605	Basic phospholipase A2 homolog 2 (svPLA2 homolog) (Myotoxin II) (MtxII)	0	Bothrops asper (Terciopelo)	41.176	102	1.21e-16
		DERPT_G5267	tr|A1KXH0|A1KXH0_DERFA	A1KXH0	Der f 2 allergen	0	Dermatophagoides farinae (American house dust mite)	41.176	136	1.57e-21
		DERPT_G5267	tr|A1YW15|A1YW15_DERFA	A1YW15	Der f 2 allergen	0	Dermatophagoides farinae (American house dust mite)	41.176	136	1.94e-21
		DERPT_G5267	tr|A1YW17|A1YW17_DERFA	A1YW17	Der f 2 allergen	0	Dermatophagoides farinae (American house dust mite)	41.176	136	3.08e-21
		DERPT_G5267	tr|A1YW14|A1YW14_DERFA	A1YW14	Der f 2 allergen	0	Dermatophagoides farinae (American house dust mite)	41.176	136	3.98e-21
		DERPT_G5267	tr|Q5R1T7|Q5R1T7_DERFA	Q5R1T7	Group 2 allergen	Der f 2	Dermatophagoides farinae (American house dust mite)	41.176	136	1.98e-21
		DERPT_G1365	tr|Q5TIW2|Q5TIW2_DERFA	Q5TIW2	Mite allergen Der f 2	derf2	Dermatophagoides farinae (American house dust mite)	41.176	136	2.63e-37
		DERPT_G1365	tr|Q5TIW0|Q5TIW0_DERFA	Q5TIW0	Mite allergen Der f 2	derf2	Dermatophagoides farinae (American house dust mite)	41.176	136	3.94e-37
		DERPT_G5267	tr|Q5TIW2|Q5TIW2_DERFA	Q5TIW2	Mite allergen Der f 2	derf2	Dermatophagoides farinae (American house dust mite)	41.176	136	3.94e-21
		DERPT_G5267	sp|Q00855|ALL2_DERFA	Q00855	Mite group 2 allergen Der f 2 (Allergen Der f II) (allergen Der f 2)	DERF2	Dermatophagoides farinae (American house dust mite)	41.176	136	1.94e-21
		DERPT_G1365	tr|Q1H8P8|Q1H8P8_DERPT	Q1H8P8	Der p 2 allergen	derp2	Dermatophagoides pteronyssinus (European house dust mite)	41.176	136	9.16e-38
		DERPT_G1365	sp|P49278|ALL2_DERPT	P49278	Mite group 2 allergen Der p 2 (Allergen Der p II) (DPX) (allergen Der p 2)	DERP2	Dermatophagoides pteronyssinus (European house dust mite)	41.176	136	4.44e-37
		DERPT_G1365	sp|Q9TZZ2|ALL2_EURMA	Q9TZZ2	Mite group 2 allergen Eur m 2 (allergen Eur m 2)	EURM2	Euroglyphus maynei (Mayne's house dust mite)	41.176	136	8.53e-36
		DERPT_G9303	tr|Q42673|Q42673_CARPA	Q42673	Papaya proteinase omega (EC 3.4.22.6)	omegaii	Carica papaya (Papaya)	41.156	294	3.82e-56
		DERPT_G11297	tr|Q98SS7|Q98SS7_GADMO	Q98SS7	Creatine kinase (Fragment)	0	Gadus morhua (Atlantic cod)	41.152	243	1.33e-58
		DERPT_G84	tr|E1BI98|E1BI98_BOVIN	E1BI98	Collagen type VI alpha 1 chain	COL6A1	Bos taurus (Bovine)	41.143	350	9.48e-11
		DERPT_G5267	tr|I2CMD7|I2CMD7_DERPT	I2CMD7	Der p 2 variant 4 (Fragment)	0	Dermatophagoides pteronyssinus (European house dust mite)	41.129	124	2.09e-20
		DERPT_G5267	tr|I2CMD8|I2CMD8_DERPT	I2CMD8	Der p 2 variant 5 (Fragment)	0	Dermatophagoides pteronyssinus (European house dust mite)	41.129	124	3.08e-20
		DERPT_G1365	tr|A3F5F1|A3F5F1_DERFA	A3F5F1	Der f 2 allergen	0	Dermatophagoides farinae (American house dust mite)	41.096	146	2.59e-38
		DERPT_G1365	tr|A1YW17|A1YW17_DERFA	A1YW17	Der f 2 allergen	0	Dermatophagoides farinae (American house dust mite)	41.096	146	3.04e-37
		DERPT_G1365	tr|A1YW16|A1YW16_DERFA	A1YW16	Der f 2 allergen	0	Dermatophagoides farinae (American house dust mite)	41.096	146	6.44e-37
		DERPT_G9385	tr|Q3HWZ5|Q3HWZ5_DERPT	Q3HWZ5	Der p 1 allergen (Fragment)	0	Dermatophagoides pteronyssinus (European house dust mite)	41.066	319	2.58e-76
		DERPT_G4277	tr|O64458|O64458_SOYBN	O64458	34 kDa maturing seed protein (Bd 30K) (Gly m Bd 30K allergen) (Major allergen Gly m Bd 30K) (Maturing seed protein) (p34 allergen)	548062 Gly m Bd 30k P34 GLYMA_08G116300	Glycine max (Soybean) (Glycine hispida)	41.066	319	2.57e-60
		DERPT_G5031	tr|A9LMH9|A9LMH9_OLEEU	A9LMH9	Superoxide dismutase [Cu-Zn] (EC 1.15.1.1)	0	Olea europaea (Common olive)	41.06	151	2.63e-34
		DERPT_G5031	tr|A9LNF7|A9LNF7_OLEEU	A9LNF7	Superoxide dismutase [Cu-Zn] (EC 1.15.1.1)	O5	Olea europaea (Common olive)	41.06	151	5.84e-34
		DERPT_G5031	tr|A5A5K3|A5A5K3_OLEEU	A5A5K3	Superoxide dismutase [Cu-Zn] (EC 1.15.1.1)	0	Olea europaea (Common olive)	41.06	151	1.3e-33
		DERPT_G5031	tr|A9LMH6|A9LMH6_OLEEU	A9LMH6	Superoxide dismutase [Cu-Zn] (EC 1.15.1.1)	0	Olea europaea (Common olive)	41.06	151	1.66e-33
		DERPT_G5031	tr|A9LNF3|A9LNF3_OLEEU	A9LNF3	Superoxide dismutase [Cu-Zn] (EC 1.15.1.1)	O5	Olea europaea (Common olive)	41.06	151	2.11e-33
		DERPT_G5031	tr|A9LNG7|A9LNG7_OLEEU	A9LNG7	Superoxide dismutase [Cu-Zn] (EC 1.15.1.1)	O5	Olea europaea (Common olive)	41.06	151	2.3e-33
		DERPT_G5031	tr|A9LMI8|A9LMI8_OLEEU	A9LMI8	Superoxide dismutase [Cu-Zn] (EC 1.15.1.1)	0	Olea europaea (Common olive)	41.06	151	2.5e-33
		DERPT_G5031	tr|A9LNH7|A9LNH7_OLEEU	A9LNH7	Superoxide dismutase [Cu-Zn] (EC 1.15.1.1)	O5	Olea europaea (Common olive)	41.06	151	4.67e-33
		DERPT_G5031	tr|A9LNH2|A9LNH2_OLEEU	A9LNH2	Superoxide dismutase [Cu-Zn] (EC 1.15.1.1)	O5	Olea europaea (Common olive)	41.06	151	4.5e-31
		DERPT_G5031	sp|Q8L5E0|SODC2_OLEEU	Q8L5E0	Superoxide dismutase [Cu-Zn] 2 (EC 1.15.1.1) (Allergen Ole e V) (allergen Ole e 5)	OLE5 O5	Olea europaea (Common olive)	41.06	151	1.46e-33
		DERPT_G5853	tr|A1KXG3|A1KXG3_DERFA	A1KXG3	Der f Mag 29 allergen	0	Dermatophagoides farinae (American house dust mite)	41.053	95	3.29e-23
		DERPT_G1466	tr|Q8NCW4|Q8NCW4_HUMAN	Q8NCW4	Prostate-specific antigen	KLK3	Homo sapiens (Human)	41.053	95	2.92e-12
		DERPT_G3632	tr|F1CGQ3|F1CGQ3_BOMTE	F1CGQ3	Venom serine protease	0	Bombus terrestris (Buff-tailed bumblebee) (Apis terrestris)	41.036	251	5.33e-47
		DERPT_G8986	tr|Q2V6Q5|Q2V6Q5_PENCI	Q2V6Q5	Catalase (EC 1.11.1.6)	0	Penicillium citrinum	41.026	351	5.54e-74
		DERPT_G9767	sp|Q8WQ47|TBA_LEPDS	Q8WQ47	Tubulin alpha chain (allergen Lep d ?)	0	Lepidoglyphus destructor (Storage mite) (Glycyphagus destructor)	41.014	434	8.89e-122
		DERPT_G9385	sp|P16311|PEPT1_DERFA	P16311	Peptidase 1 (EC 3.4.22.65) (Allergen Der f I) (Major mite fecal allergen Der f 1) (allergen Der f 1)	DERF1	Dermatophagoides farinae (American house dust mite)	40.988	344	3.13e-85
		DERPT_G5267	tr|Q9BIX2|Q9BIX2_DERFA	Q9BIX2	Allergen Def f II (Fragment)	0	Dermatophagoides farinae (American house dust mite)	40.984	122	5.33e-17
		DERPT_G5267	tr|A7XXV2|A7XXV2_DERFA	A7XXV2	Der f 2 allergen	0	Dermatophagoides farinae (American house dust mite)	40.984	122	4.97e-17
		DERPT_G4930	sp|Q8WQ47|TBA_LEPDS	Q8WQ47	Tubulin alpha chain (allergen Lep d ?)	0	Lepidoglyphus destructor (Storage mite) (Glycyphagus destructor)	40.98	449	1.24e-123
		DERPT_G2503	tr|M0SI56|M0SI56_MUSAM	M0SI56	Uncharacterized protein	103978702	Musa acuminata subsp. malaccensis (Wild banana) (Musa malaccensis)	40.972	144	9.27e-29
		DERPT_G6852	sp|P02465|CO1A2_BOVIN	P02465	Collagen alpha-2(I) chain (Alpha-2 type I collagen)	COL1A2	Bos taurus (Bovine)	40.964	83	8.8e-06
		DERPT_G8709	tr|Q1M2P5|Q1M2P5_DERFA	Q1M2P5	Der f 13 allergen	0	Dermatophagoides farinae (American house dust mite)	40.945	127	4.68e-29
		DERPT_G8709	tr|E0A8N8|E0A8N8_DERPT	E0A8N8	Der p 13 allergen	0	Dermatophagoides pteronyssinus (European house dust mite)	40.945	127	9.02e-30
		DERPT_G5031	tr|A9LNH0|A9LNH0_OLEEU	A9LNH0	Superoxide dismutase [Cu-Zn] (EC 1.15.1.1)	O5	Olea europaea (Common olive)	40.94	149	6.6e-33
		DERPT_G6231	tr|B4DMV8|B4DMV8_HUMAN	B4DMV8	Glucosylceramidase (EC 3.2.1.45)	0	Homo sapiens (Human)	40.925	281	3.99e-71
		DERPT_G9385	tr|A7UNZ5|A7UNZ5_DERFA	A7UNZ5	Der f 1 allergen	0	Dermatophagoides farinae (American house dust mite)	40.922	347	3.06e-87
		DERPT_G9385	tr|Q58A71|Q58A71_DERFA	Q58A71	Der f 1 allergen preproenzyme	0	Dermatophagoides farinae (American house dust mite)	40.922	347	1.62e-86
		DERPT_G9303	sp|P00785|ACTN_ACTCH	P00785	Actinidain (Actinidin) (EC 3.4.22.14) (allergen Act c 1)	0	Actinidia chinensis (Kiwi) (Yangtao)	40.881	318	7.3e-70
		DERPT_G9303	tr|E5D7U2|E5D7U2_ACTCH	E5D7U2	Actinidin	ACT1A	Actinidia chinensis (Kiwi) (Yangtao)	40.881	318	1.99e-70
		DERPT_G8792	tr|Q1M2N9|Q1M2N9_LEPDS	Q1M2N9	Type 2 allergen Lep d 2.017 (Fragment)	0	Lepidoglyphus destructor (Storage mite) (Glycyphagus destructor)	40.87	115	1.13e-28
		DERPT_G5491	sp|Q1JPB9|PA2G3_BOVIN	Q1JPB9	Group 3 secretory phospholipase A2 (EC 3.1.1.4) (Group III secretory phospholipase A2) (GIII sPLA2) (sPLA2-III) (Phosphatidylcholine 2-acylhydrolase 3)	PLA2G3	Bos taurus (Bovine)	40.86	93	1.69e-20
		DERPT_G6231	tr|B4DHT6|B4DHT6_HUMAN	B4DHT6	Glucosylceramidase (EC 3.2.1.45)	0	Homo sapiens (Human)	40.845	284	1.68e-69
		DERPT_G2756	tr|Q4X1J1|Q4X1J1_ASPFU	Q4X1J1	Glucose-6-phosphate isomerase (EC 5.3.1.9)	AFUA_2G09790	Neosartorya fumigata (strain ATCC MYA-4609 / Af293 / CBS 101355 / FGSC A1100) (Aspergillus fumigatus)	40.828	507	4.96e-92
		DERPT_G2756	tr|B0XS20|B0XS20_ASPFC	B0XS20	Glucose-6-phosphate isomerase (EC 5.3.1.9)	AFUB_025630	Neosartorya fumigata (strain CEA10 / CBS 144.89 / FGSC A1163) (Aspergillus fumigatus)	40.828	507	4.22e-92
		DERPT_G8138	tr|C0LM31|C0LM31_DIURU	C0LM31	Carboxylic ester hydrolase (EC 3.1.1.-)	LIPJ08	Diutina rugosa (Yeast) (Candida rugosa)	40.826	218	4.42e-30
		DERPT_G8704	sp|P82971|PA2_BOMTE	P82971	Phospholipase A2 (PLA2) (EC 3.1.1.4) (Phosphatidylcholine 2-acylhydrolase) (allergen Bom t 1)	0	Bombus terrestris (Buff-tailed bumblebee) (Apis terrestris)	40.816	98	3.11e-17
		DERPT_G5860	tr|C3UTC9|C3UTC9_CHRTR	C3UTC9	Tropomyosin 1 (Fragment)	0	Chrysomela tremula (Leaf beetle)	40.8	125	4.75e-18
		DERPT_G2503	tr|Q8VXF1|Q8VXF1_MUSAC	Q8VXF1	Putative chitinase	0	Musa acuminata (Banana) (Musa cavendishii)	40.789	152	1.78e-30
		DERPT_G7100	tr|B7U5S5|B7U5S5_DERFA	B7U5S5	Der f 3 allergen	0	Dermatophagoides farinae (American house dust mite)	40.773	233	1.37e-45
		DERPT_G7100	tr|B7U5S6|B7U5S6_DERFA	B7U5S6	Der f 3 allergen	0	Dermatophagoides farinae (American house dust mite)	40.773	233	3.45e-45
		DERPT_G7100	tr|A1KXH3|A1KXH3_DERFA	A1KXH3	Der f 3 allergen	0	Dermatophagoides farinae (American house dust mite)	40.773	233	3.97e-45
		DERPT_G7100	sp|P49275|DERF3_DERFA	P49275	Mite allergen Der f 3 (EC 3.4.21.-) (Allergen Der f III) (allergen Der f 3)	DERF3	Dermatophagoides farinae (American house dust mite)	40.773	233	2e-45
		DERPT_G1317	tr|B7Z731|B7Z731_HUMAN	B7Z731	Glucosylceramidase (EC 3.2.1.45)	0	Homo sapiens (Human)	40.759	395	5.33e-100
		DERPT_G4277	sp|P00785|ACTN_ACTCH	P00785	Actinidain (Actinidin) (EC 3.4.22.14) (allergen Act c 1)	0	Actinidia chinensis (Kiwi) (Yangtao)	40.752	319	1.69e-69
		DERPT_G9385	tr|I2CMD2|I2CMD2_DERPT	I2CMD2	Der p 1 variant (Fragment)	0	Dermatophagoides pteronyssinus (European house dust mite)	40.752	319	4.86e-76
		DERPT_G9304	tr|A5HIJ5|A5HIJ5_ACTDE	A5HIJ5	Cysteine protease Cp5	0	Actinidia deliciosa (Kiwi)	40.741	135	2.39e-22
		DERPT_G4931	tr|Q95X05|Q95X05_DERFA	Q95X05	Cysteine proteinase (Fragment)	CPW2	Dermatophagoides farinae (American house dust mite)	40.741	81	6.92e-10
		DERPT_G6231	sp|P04062|GLCM_HUMAN	P04062	Glucosylceramidase (EC 3.2.1.45) (Acid beta-glucosidase) (Alglucerase) (Beta-glucocerebrosidase) (Beta-GC) (D-glucosyl-N-acylsphingosine glucohydrolase) (Imiglucerase)	GBA GC GLUC	Homo sapiens (Human)	40.741	513	5.36e-125
		DERPT_G6231	tr|B2R6A7|B2R6A7_HUMAN	B2R6A7	Glucosylceramidase (EC 3.2.1.45)	0	Homo sapiens (Human)	40.741	513	6.9e-125
		DERPT_G6231	tr|B7Z6S9|B7Z6S9_HUMAN	B7Z6S9	Glucosylceramidase (EC 3.2.1.45)	0	Homo sapiens (Human)	40.741	513	8.74e-124
		DERPT_G7100	tr|Q3Y9L9|Q3Y9L9_BLAGE	Q3Y9L9	Trypsin	0	Blattella germanica (German cockroach) (Blatta germanica)	40.708	226	8.08e-49
		DERPT_G7979	tr|Q4W1F7|Q4W1F7_MAIZE	Q4W1F7	Thioredoxin	trxh1	Zea mays (Maize)	40.698	86	1.32e-15
		DERPT_G3119	tr|Q8I9P1|Q8I9P1_PSOOV	Q8I9P1	Derp1 antigen (Fragment)	0	Psoroptes ovis (Sheep scab mite)	40.684	263	1.8e-57
		DERPT_G10116	sp|L7UZ85|ACTN_DERFA	L7UZ85	Alpha-actinin (F-actin cross-linking protein) (allergen Der f 24)	0	Dermatophagoides farinae (American house dust mite)	40.678	118	1.08e-20
		DERPT_G10995	tr|Q8I9P1|Q8I9P1_PSOOV	Q8I9P1	Derp1 antigen (Fragment)	0	Psoroptes ovis (Sheep scab mite)	40.65	123	2.17e-25
		DERPT_G3632	tr|F1CGQ2|F1CGQ2_BOMTE	F1CGQ2	Venom serine protease	0	Bombus terrestris (Buff-tailed bumblebee) (Apis terrestris)	40.637	251	2.01e-46
		DERPT_G9385	tr|A1YW12|A1YW12_DERFA	A1YW12	Der f 1 allergen	0	Dermatophagoides farinae (American house dust mite)	40.634	347	6.3e-86
		DERPT_G5491	tr|I1VC86|I1VC86_APIME	I1VC86	Phospholipase A2	0	Apis mellifera (Honeybee)	40.625	96	7.76e-20
		DERPT_G6852	sp|P02465|CO1A2_BOVIN	P02465	Collagen alpha-2(I) chain (Alpha-2 type I collagen)	COL1A2	Bos taurus (Bovine)	40.625	128	1.29e-10
		DERPT_G1365	sp|Q9U5P7|ALL21_GLYDO	Q9U5P7	Mite group 2 allergen Gly d 2.01 (allergen Gly d 2.01)	0	Glycyphagus domesticus (House itch mite)	40.625	128	1.32e-31
		DERPT_G404	sp|Q13753|LAMC2_HUMAN	Q13753	Laminin subunit gamma-2 (Cell-scattering factor 140 kDa subunit) (CSF 140 kDa subunit) (Epiligrin subunit gamma) (Kalinin subunit gamma) (Kalinin/nicein/epiligrin 100 kDa subunit) (Ladsin 140 kDa subunit) (Laminin B2t chain) (Laminin-5 subunit gamma) (Large adhesive scatter factor 140 kDa subunit) (Nicein subunit gamma)	LAMC2 LAMB2T LAMNB2	Homo sapiens (Human)	40.625	128	3.72e-21
		DERPT_G404	tr|F1S663|F1S663_PIG	F1S663	Uncharacterized protein	LAMC1	Sus scrofa (Pig)	40.621	1514	0
		DERPT_G145	tr|A0A088SAG5|A0A088SAG5_DERFA	A0A088SAG5	Der f 30 allergen	0	Dermatophagoides farinae (American house dust mite)	40.58	138	3.96e-28
		DERPT_G1317	tr|B7Z7G9|B7Z7G9_HUMAN	B7Z7G9	Glucosylceramidase (EC 3.2.1.45)	0	Homo sapiens (Human)	40.574	488	3.22e-121
		DERPT_G6231	tr|B7Z7G9|B7Z7G9_HUMAN	B7Z7G9	Glucosylceramidase (EC 3.2.1.45)	0	Homo sapiens (Human)	40.574	488	9.28e-119
		DERPT_G9303	sp|P10056|PAPA3_CARPA	P10056	Caricain (EC 3.4.22.30) (Papaya peptidase A) (Papaya proteinase III) (PPIII) (Papaya proteinase omega)	0	Carica papaya (Papaya)	40.569	281	1.97e-47
		DERPT_G11172	tr|Q1RQJ0|Q1RQJ0_ASPFM	Q1RQJ0	Thioredoxin	asp f 29 CDV57_00134	Neosartorya fumigata (Aspergillus fumigatus)	40.566	106	9.49e-24
		DERPT_G11172	tr|Q4WV97|Q4WV97_ASPFU	Q4WV97	Thioredoxin	AFUA_5G11320	Neosartorya fumigata (strain ATCC MYA-4609 / Af293 / CBS 101355 / FGSC A1100) (Aspergillus fumigatus)	40.566	106	9.49e-24
		DERPT_G11172	tr|B0Y0X7|B0Y0X7_ASPFC	B0Y0X7	Thioredoxin	AFUB_058890	Neosartorya fumigata (strain CEA10 / CBS 144.89 / FGSC A1163) (Aspergillus fumigatus)	40.566	106	9.49e-24
		DERPT_G4848	tr|Q52PV9|Q52PV9_TYRPU	Q52PV9	Tubulin alpha chain	0	Tyrophagus putrescentiae (Mold mite) (Acarus putrescentiae)	40.553	434	1.68e-114
		DERPT_G6231	tr|D3DV87|D3DV87_HUMAN	D3DV87	Glucosylceramidase (EC 3.2.1.45)	GBA hCG_1996349	Homo sapiens (Human)	40.546	513	7.91e-124
		DERPT_G627	tr|K4AX22|K4AX22_SOLLC	K4AX22	Superoxide dismutase [Cu-Zn] (EC 1.15.1.1)	544054	Solanum lycopersicum (Tomato) (Lycopersicon esculentum)	40.541	111	2.95e-23
		DERPT_G627	tr|Q7XAV2|Q7XAV2_SOLLC	Q7XAV2	Superoxide dismutase [Cu-Zn] (EC 1.15.1.1)	543981	Solanum lycopersicum (Tomato) (Lycopersicon esculentum)	40.541	111	5.37e-23
		DERPT_G627	sp|Q43779|SODC2_SOLLC	Q43779	Superoxide dismutase [Cu-Zn] 2 (EC 1.15.1.1)	SODCC.5 SODCC2	Solanum lycopersicum (Tomato) (Lycopersicon esculentum)	40.541	111	2.98e-23
		DERPT_G627	sp|P14831|SODCP_SOLLC	P14831	Superoxide dismutase [Cu-Zn], chloroplastic (EC 1.15.1.1)	SODCP.2	Solanum lycopersicum (Tomato) (Lycopersicon esculentum)	40.541	111	4.71e-23
		DERPT_G9256	tr|F1S663|F1S663_PIG	F1S663	Uncharacterized protein	LAMC1	Sus scrofa (Pig)	40.541	111	1.34e-19
		DERPT_G4930	tr|Q52PV9|Q52PV9_TYRPU	Q52PV9	Tubulin alpha chain	0	Tyrophagus putrescentiae (Mold mite) (Acarus putrescentiae)	40.535	449	2.6e-123
		DERPT_G7100	tr|C6ZDB5|C6ZDB5_TYRPU	C6ZDB5	Tyr p 3	0	Tyrophagus putrescentiae (Mold mite) (Acarus putrescentiae)	40.529	227	7.77e-42
		DERPT_G2821	tr|L7V065|L7V065_DERFA	L7V065	Heat shock protein 70	0	Dermatophagoides farinae (American house dust mite)	40.523	612	1.27e-140
		DERPT_G716	tr|Q96228|Q96228_ACTDE	Q96228	Actinidin (Fragment)	0	Actinidia deliciosa (Kiwi)	40.506	158	4.84e-33
		DERPT_G751	sp|P35784|VA5_VESGE	P35784	Venom allergen 5 (Allergen Ves g V) (Antigen 5) (Ag5) (Cysteine-rich venom protein) (CRVP) (allergen Ves g 5)	0	Vespula germanica (German yellow jacket) (Paravespula germanica)	40.5	200	1.68e-33
		DERPT_G751	sp|P35760|VA5_VESMC	P35760	Venom allergen 5 (Allergen Ves m V) (Antigen 5) (Ag5) (Cysteine-rich venom protein) (CRVP) (allergen Ves m 5)	0	Vespula maculifrons (Eastern yellow jacket) (Wasp)	40.5	200	5.66e-32
		DERPT_G9303	sp|P14518|BROM2_ANACO	P14518	Stem bromelain (EC 3.4.22.32)	0	Ananas comosus (Pineapple) (Ananas ananas)	40.465	215	1.62e-41
		DERPT_G4295	tr|A1KXG9|A1KXG9_BLOTA	A1KXG9	Blo t 13 allergen	0	Blomia tropicalis (Mite)	40.458	131	5.8e-23
		DERPT_G9304	tr|Q7DNA3|Q7DNA3_ANACO	Q7DNA3	Bromelain	0	Ananas comosus (Pineapple) (Ananas ananas)	40.441	136	1.3e-22
		DERPT_G9304	tr|O24641|O24641_ANACO	O24641	Bromelain (FB31) (Fruit bromelain)	ACMD2_17643	Ananas comosus (Pineapple) (Ananas ananas)	40.441	136	1.88e-22
		DERPT_G5267	tr|A1YW16|A1YW16_DERFA	A1YW16	Der f 2 allergen	0	Dermatophagoides farinae (American house dust mite)	40.441	136	1.46e-20
		DERPT_G1365	tr|B0FRE2|B0FRE2_DERPT	B0FRE2	Der p 2 allergen	0	Dermatophagoides pteronyssinus (European house dust mite)	40.441	136	1.2e-35
		DERPT_G5267	sp|P49278|ALL2_DERPT	P49278	Mite group 2 allergen Der p 2 (Allergen Der p II) (DPX) (allergen Der p 2)	DERP2	Dermatophagoides pteronyssinus (European house dust mite)	40.441	136	7.44e-22
		DERPT_G1365	tr|Q27V36|Q27V36_9ACAR	Q27V36	Der s 2 a allergen	0	Dermatophagoides siboney	40.441	136	1.7e-36
		DERPT_G1649	sp|O64943|POLC2_JUNOX	O64943	Polcalcin Jun o 2 (Calcium-binding pollen allergen Jun o 2) (allergen Jun o 2)	0	Juniperus oxycedrus (Prickly juniper)	40.441	136	3.95e-27
		DERPT_G1317	tr|B4DMV8|B4DMV8_HUMAN	B4DMV8	Glucosylceramidase (EC 3.2.1.45)	0	Homo sapiens (Human)	40.433	277	1.09e-59
		DERPT_G6852	sp|P02465|CO1A2_BOVIN	P02465	Collagen alpha-2(I) chain (Alpha-2 type I collagen)	COL1A2	Bos taurus (Bovine)	40.426	94	4.35e-08
		DERPT_G5031	tr|A9LMI5|A9LMI5_OLEEU	A9LMI5	Allergen Ole e 5	0	Olea europaea (Common olive)	40.397	151	4.06e-33
		DERPT_G5031	tr|A9LNF0|A9LNF0_OLEEU	A9LNF0	Superoxide dismutase [Cu-Zn] (EC 1.15.1.1)	O5	Olea europaea (Common olive)	40.397	151	2.06e-33
		DERPT_G5031	tr|A9LMI6|A9LMI6_OLEEU	A9LMI6	Superoxide dismutase [Cu-Zn] (EC 1.15.1.1)	0	Olea europaea (Common olive)	40.397	151	8.01e-33
		DERPT_G5031	tr|A9LMJ2|A9LMJ2_OLEEU	A9LMJ2	Superoxide dismutase [Cu-Zn] (EC 1.15.1.1)	0	Olea europaea (Common olive)	40.397	151	1.25e-32
		DERPT_G5031	tr|A9LNG3|A9LNG3_OLEEU	A9LNG3	Superoxide dismutase [Cu-Zn] (EC 1.15.1.1)	O5	Olea europaea (Common olive)	40.397	151	1.98e-32
		DERPT_G5031	tr|A9LMJ0|A9LMJ0_OLEEU	A9LMJ0	Superoxide dismutase [Cu-Zn] (EC 1.15.1.1)	0	Olea europaea (Common olive)	40.397	151	2.07e-32
		DERPT_G4633	tr|Q8T5G9|Q8T5G9_9EUCA	Q8T5G9	Triosephosphate isomerase (EC 5.3.1.1) (Fragment)	tpi	Archaeopotamobius sibiriensis	40.385	156	3.21e-35
		DERPT_G4277	tr|E5D7U1|E5D7U1_ACTCH	E5D7U1	Actinidin	ACT1A	Actinidia chinensis (Kiwi) (Yangtao)	40.379	317	1.93e-70
		DERPT_G4277	sp|A5HII1|ACTN_ACTDE	A5HII1	Actinidain (Actinidin) (EC 3.4.22.14) (Allergen Act d 1) (allergen Act d 1)	0	Actinidia deliciosa (Kiwi)	40.379	317	4.53e-70
		DERPT_G7100	tr|A1KXI1|A1KXI1_BLOTA	A1KXI1	Blo t 3 allergen	0	Blomia tropicalis (Mite)	40.357	280	1.84e-52
		DERPT_G7100	tr|Q8I916|Q8I916_BLOTA	Q8I916	Trypsin	0	Blomia tropicalis (Mite)	40.357	280	6.33e-53
		DERPT_G63	tr|A1KXI3|A1KXI3_BLOTA	A1KXI3	Blo t 6 allergen	0	Blomia tropicalis (Mite)	40.343	233	1.05e-56
		DERPT_G7100	tr|A9YYL0|A9YYL0_DERFA	A9YYL0	Der f 3 allergen	0	Dermatophagoides farinae (American house dust mite)	40.343	233	1.85e-43
		DERPT_G627	tr|A1DER2|A1DER2_NEOFI	A1DER2	Superoxide dismutase [Cu-Zn] (EC 1.15.1.1)	NFIA_078090	Neosartorya fischeri (strain ATCC 1020 / DSM 3700 / CBS 544.65 / FGSC A1164 / JCM 1740 / NRRL 181 / WB 181) (Aspergillus fischerianus)	40.336	119	3.52e-25
		DERPT_G10040	sp|P0C1H7|PPIA1_RHIO9	P0C1H7	Peptidyl-prolyl cis-trans isomerase A1 (PPIase A1) (EC 5.2.1.8) (Cyclophilin A1) (Cyclosporin A-binding protein) (Rotamase A1)	cyp2 RO3G_12864	Rhizopus delemar (strain RA 99-880 / ATCC MYA-4621 / FGSC 9543 / NRRL 43880) (Mucormycosis agent) (Rhizopus arrhizus var. delemar)	40.336	119	3.44e-17
		DERPT_G10040	tr|A0A0S1TLZ7|A0A0S1TLZ7_RHIOR	A0A0S1TLZ7	Peptidyl-prolyl cis-trans isomerase (PPIase) (EC 5.2.1.8)	0	Rhizopus oryzae (Mucormycosis agent) (Rhizopus arrhizus var. delemar)	40.336	119	3.44e-17
		DERPT_G5267	tr|Q3HWZ3|Q3HWZ3_DERPT	Q3HWZ3	Der p 2 allergen (Der p 2 variant 2) (Fragment)	0	Dermatophagoides pteronyssinus (European house dust mite)	40.323	124	1.5e-19
		DERPT_G5267	tr|C7T6L5|C7T6L5_DERPT	C7T6L5	Der p 2 allergen (Fragment)	derp2	Dermatophagoides pteronyssinus (European house dust mite)	40.323	124	8.95e-20
		DERPT_G5267	tr|I2CMD4|I2CMD4_DERPT	I2CMD4	Der p 2 variant 1 (Fragment)	0	Dermatophagoides pteronyssinus (European house dust mite)	40.323	124	2.03e-19
		DERPT_G5267	tr|I2CMD6|I2CMD6_DERPT	I2CMD6	Der p 2 variant 3 (Fragment)	0	Dermatophagoides pteronyssinus (European house dust mite)	40.323	124	1.39e-19
		DERPT_G5267	tr|A6XEP9|A6XEP9_DERPT	A6XEP9	Group 2 allergen Der p 2 (Fragment)	0	Dermatophagoides pteronyssinus (European house dust mite)	40.323	124	1.41e-19
		DERPT_G85	tr|E1BI98|E1BI98_BOVIN	E1BI98	Collagen type VI alpha 1 chain	COL6A1	Bos taurus (Bovine)	40.303	330	5.13e-13
		DERPT_G6611	tr|A1KXH5|A1KXH5_BLOTA	A1KXH5	Blo t 13 allergen	0	Blomia tropicalis (Mite)	40.299	134	2.3e-22
		DERPT_G9385	sp|P25780|PEPT1_EURMA	P25780	Peptidase 1 (EC 3.4.22.65) (Allergen Eur m I) (Mite group 1 allergen Eur m 1) (allergen Eur m 1)	EURM1	Euroglyphus maynei (Mayne's house dust mite)	40.294	340	2.97e-80
		DERPT_G10040	sp|P22011|PPIA_CANAL	P22011	Peptidyl-prolyl cis-trans isomerase (PPIase) (EC 5.2.1.8) (Cyclophilin) (CPH) (Cyclosporin A-binding protein) (Rotamase)	CYP1 CAALFM_C702380CA CaJ7.0279 CaO19.13826 CaO19.6472	Candida albicans (strain SC5314 / ATCC MYA-2876) (Yeast)	40.288	139	9.07e-20
		DERPT_G1365	tr|A1YW15|A1YW15_DERFA	A1YW15	Der f 2 allergen	0	Dermatophagoides farinae (American house dust mite)	40.278	144	1.34e-36
		DERPT_G1365	tr|Q5R1T7|Q5R1T7_DERFA	Q5R1T7	Group 2 allergen	Der f 2	Dermatophagoides farinae (American house dust mite)	40.278	144	2.38e-36
		DERPT_G1365	sp|Q00855|ALL2_DERFA	Q00855	Mite group 2 allergen Der f 2 (Allergen Der f II) (allergen Der f 2)	DERF2	Dermatophagoides farinae (American house dust mite)	40.278	144	1.34e-36
		DERPT_G2503	tr|B6UYK6|B6UYK6_MUSPR	B6UYK6	Chitinase (Class I chitinase)	ChiI2 ChiI1	Musa AB Group	40.278	144	2.88e-28
		DERPT_G2503	tr|Q93WX9|Q93WX9_MUSAC	Q93WX9	Endochitinase (Fragment)	EndoChit1	Musa acuminata (Banana) (Musa cavendishii)	40.278	144	6.02e-29
		DERPT_G2503	tr|Q8VXF0|Q8VXF0_MUSAC	Q8VXF0	Putative chitinase	0	Musa acuminata (Banana) (Musa cavendishii)	40.278	144	4.68e-28
		DERPT_G2503	tr|Q2HJJ5|Q2HJJ5_MUSPR	Q2HJJ5	Chitinase	Chi-1	Musa paradisiaca (French plantain banana) (Musa sapientum)	40.278	144	3.5e-26
		DERPT_G2503	tr|Q41539|Q41539_WHEAT	Q41539	Endochitinase	CHI	Triticum aestivum (Wheat)	40.278	144	5.26e-27
		DERPT_G10040	tr|Q9Y7F6|Q9Y7F6_ASPFM	Q9Y7F6	Peptidyl-prolyl cis-trans isomerase (PPIase) (EC 5.2.1.8) (Fragment)	0	Neosartorya fumigata (Aspergillus fumigatus)	40.268	149	3.93e-23
		DERPT_G9697	sp|P10253|LYAG_HUMAN	P10253	Lysosomal alpha-glucosidase (EC 3.2.1.20) (Acid maltase) (Aglucosidase alfa) [Cleaved into: 76 kDa lysosomal alpha-glucosidase; 70 kDa lysosomal alpha-glucosidase]	GAA	Homo sapiens (Human)	40.254	867	0
		DERPT_G1317	tr|B4DHT6|B4DHT6_HUMAN	B4DHT6	Glucosylceramidase (EC 3.2.1.45)	0	Homo sapiens (Human)	40.217	276	3.78e-60
		DERPT_G2671	tr|Q9HF11|Q9HF11_PENCI	Q9HF11	Vacuolar serine protease (Fragment)	0	Penicillium citrinum	40.217	92	4.84e-09
		DERPT_G7450	tr|F1S663|F1S663_PIG	F1S663	Uncharacterized protein	LAMC1	Sus scrofa (Pig)	40.217	92	1.48e-14
		DERPT_G6361	tr|Q8NCW4|Q8NCW4_HUMAN	Q8NCW4	Prostate-specific antigen	KLK3	Homo sapiens (Human)	40.206	97	2.15e-11
		DERPT_G85	sp|Q9UMD9|COHA1_HUMAN	Q9UMD9	Collagen alpha-1(XVII) chain (180 kDa bullous pemphigoid antigen 2) (Bullous pemphigoid antigen 2) [Cleaved into: 120 kDa linear IgA disease antigen (120 kDa linear IgA dermatosis antigen) (Linear IgA disease antigen 1) (LAD-1); 97 kDa linear IgA disease antigen (97 kDa linear IgA bullous dermatosis antigen) (97 kDa LAD antigen) (97-LAD) (Linear IgA bullous disease antigen of 97 kDa) (LABD97)]	COL17A1 BP180 BPAG2	Homo sapiens (Human)	40.203	296	7.66e-08
[truncated: 1,138 more rows]
