# Supplementary material for: Proteome and allergenome of the European house dust mite Dermatophagoides pteronyssinus
Source: PLoS One. 2019 May 1;14(5):e0216171. doi: 10.1371/journal.pone.0216171 (PMC6493757; doi:10.1371/journal.pone.0216171)
Supplement: S8 Data — (XLSX) [file pone.0216171.s012.xlsx]

## Sheet: Sheet1
T: Majority protein IDs	T: Fasta headers	Count	LFQ intensity 738_05	LFQ intensity 738_06	LFQ intensity 738_27	LFQ intensity 738_3	LFQ intensity 748_01	LFQ intensity 748_02	LFQ intensity 748_03	LFQ intensity 748_04	LFQ intensity 749_01	LFQ intensity 749_02	LFQ intensity 749_03	LFQ intensity 749_04	LFQ intensity 803_04	LFQ intensity 804_01	LFQ intensity 804_02	LFQ intensity 804_03	LFQ intensity 804_04	LFQ intensity 805_01	LFQ intensity 805_02	LFQ intensity 805_03	LFQ intensity 805_04	N: Peptides	N: Razor + unique peptides	N: Unique peptides	N: Sequence coverage [%]	N: Unique + razor sequence coverage [%]	N: Unique sequence coverage [%]	N: Mol. weight [kDa]	N: Q-value	N: Score	N: Intensity	N: MS/MS count
DERPT_G8792	Der p 2 Allergen;Proposed Mon-Allergen, Allergen Homolog (Der f2, Eur m2, Der s2)Full=Mite group 2 allergen Gly d ame: Allergen=Gly d protein binding,cholesterol transport,intracellular sterol transport	21	31.2834	30.2534	27.2499	28.3635	31.3213	30.3508	28.9827	28.1846	30.2959	28.4792	29.7552	30.4815	26.7698	28.5605	29.6592	29.4046	28.8676	30.9833	30.32	30.7176	28.4303	7	7	7	56.2	56.2	56.2	15.894	0	323.31	43237000000	178
DERPT_G1283	Der p 1 Allergen, Proposed StenAllergenAllergen Homolog (Der f1, Der m1, Pso o1) : Full=Cathepsin L ase Flags: Precursor vacuole,cysteine-type peptidase activity,proteolysis,aging,response to hormone,response to carbohydrate	21	29.5503	30.0503	26.1698	26.401	30.0729	28.6421	28.7377	27.7459	28.6007	26.5624	28.2934	30.1677	27.0051	27.4878	29.1477	29.0764	28.3447	28.8877	28.9224	27.9855	28.8533	11	11	11	18.8	18.8	18.8	96.017	0	323.31	19912000000	129
DERPT_G212	Full=Polyubiquitin Contains: ame: Full=Ubiquitin Flags: Precursor extracellular space,cell wall,nucleus,vacuole,ribosome,microtubule associated complex,myelin sheath,extracellular exosome,protease binding,structural constituent of ribosome,calcium ion bin	21	28.1088	26.7552	27.8078	27.2801	29.0616	27.9371	26.7962	28.3076	28.1251	28.987	29.4374	27.8827	29.9442	28.0762	28.7235	28.564	28.5725	28.6304	28.7277	28.6477	28.9776	9	9	9	18	18	18	287.21	0	323.31	14618000000	133
DERPT_G10213	Full=Glutamate receptor kainate 3 Short= 3 ame: Full=Glutamate receptor 7 Short= -7 Short= 7 Flags: Precursor endoplasmic reticulum,synaptic vesicle,postsynaptic density,axon,AMPA glutamate receptor complex,kainate selective glutamate receptor complex,pre	17	28.8439	28.9264	NaN	NaN	28.4318	27.4795	27.5988	26.7392	27.1749	24.4941	27.158	29.1092	NaN	NaN	25.0709	23.8174	23.2497	27.5746	25.9386	27.1455	23.6234	12	12	12	17.7	17.7	17.7	99.772	0	323.31	5046800000	97
DERPT_G9820	Der p14 Allergen;Proposed Sten-Allergen, Allergen Homolog (Der p14, Sar s14, Eur m14, Der f14) Full=Apolipo B-100 Short=Apo B-100 Contains: ame: Full=Apolipo B-48 Short=Apo B-48 Flags: Precursor extracellular space,vesicle,protein-containing complex,intr	17	24.6365	NaN	23.0098	NaN	26.9581	27.598	28.7707	28.0632	NaN	23.6057	27.3952	29.0651	25.1778	23.9432	23.2598	24.2004	NaN	26.6788	26.824	26.7681	25.3405	51	51	51	36.2	36.2	36.2	191.41	0	323.31	4948100000	212
DERPT_G7260	Der p5 Allergen;Allergen Homolog (Der f5): Full=Mite allergen Der p 5 ame: Full=Allergen Der P V ame: Full= -binding allergen ame: Allergen=Der p 5	17	27.2381	26.0164	NaN	NaN	27.3756	25.9331	26.5831	27.0388	NaN	25.982	26.7108	28.576	NaN	25.4134	24.9757	28.7929	26.8616	26.9298	27.0828	26.81	26.6451	8	8	8	21.5	21.5	21.5	36.176	0	323.31	4522700000	70
DERPT_G4157	---NA---	20	27.5857	27.7754	22.9456	24.5369	27.9935	27.1283	25.9201	25.2738	26.8103	25.2038	25.6258	26.7836	26.8037	NaN	27.2882	26.0503	25.7895	26.8244	26.5273	27.2822	25.3454	7	7	7	64.7	64.7	64.7	24.512	0	323.31	3405700000	73
DERPT_G114	Proposed StenAllergen, Allergen Homolog (ole e5, Sola 1 SOD): Full=Superoxide dismutase extracellular space,nucleus,mitochondrion,cytosol,plasma membrane,extracellular matrix,cytoplasmic vesicle,dendrite cytoplasm,neuronal cell body,protein-containing com	13	26.798	NaN	NaN	NaN	26.8667	26.9994	26.7345	25.1277	27.2957	NaN	26.0859	27.2175	NaN	NaN	NaN	24.7199	NaN	27.2054	26.9466	26.7554	26.0817	7	7	7	74.3	74.3	74.3	15.713	0	323.31	3365400000	60
DERPT_G9187	Der f6 like allergen;Allergen Homolog (Blo t6)Full=Trypsin epsilon Flags: Precursor membrane,cell part,serine-type endopeptidase activity,Rho guanyl-nucleotide exchange factor activity,protein binding,proteolysis,regulation of Rho protein signal transduc	18	27.1729	26.7141	NaN	NaN	27.2288	27.0645	24.5768	25.0637	26.772	24.8941	25.7381	26.1472	NaN	25.4435	27.4697	25.1224	25.9826	26.827	26.7684	26.9418	26.0125	11	11	11	9.6	9.6	9.6	228.11	0	323.31	3202000000	122
DERPT_G9697	Full=Sucrase- intestinal Contains: ame: Full=Sucrase Contains: ame: Full=Isomaltase extracellular region,cell wall,lysosome,membrane,alpha-1,4-glucosidase activity,carbohydrate binding,regulation of the force of heart contraction,diaphragm contraction,hea	18	27.2337	26.9559	NaN	NaN	27.3689	26.3414	26.0032	25.1088	26.3681	23.3519	25.5554	27.6017	NaN	23.9798	25.5011	25.1896	24.4144	26.9409	25.913	25.4424	25.3226	16	16	16	16.6	16.6	16.6	202.06	0	323.31	2833100000	119
DERPT_G8047	Der p10 Allergen;Proposed Pan-Allergen, Allergen Homolog (Der p10, Aca s10, Pso o10, Sar s10, Blo t10): Full=Tropomyosin	18	NaN	NaN	23.5795	25.2378	23.8691	27.4518	25.8771	25.0935	24.2388	23.049	24.7515	25.6713	24.2877	21.9169	24.7067	24.648	NaN	26.3463	24.9716	24.2691	24.6236	12	12	12	35.2	35.2	35.2	32.972	0	323.31	1784500000	68
DERPT_G12026	Der f enolase like Allergen;Allergen homolog (Bla g Enolase, Sal s 2, Bos D Enolase), LEA homology, Proposed Pan-Allergen: Full=Enolase ame: Full=2-phospho-D-glycerate hydro-lyase ame: Full=2-phosphoglycerate dehydratase phosphopyruvate hydratase complex	7	NaN	NaN	NaN	NaN	NaN	24.6625	24.5838	24.9909	24.0187	NaN	24.3448	25.0838	NaN	NaN	NaN	NaN	NaN	23.7599	NaN	NaN	NaN	7	7	7	28.1	28.1	28.1	47.394	0	323.31	521430000	24
DERPT_G784	Der p18 Allergen;Allergen homolog (Der f18, Blo t15) Full=Chitotriosidase-1 ame: Full=Chitinase-1 Flags: Precursor extracellular region,membrane-bounded organelle,cytoplasmic part,hydrolase activity, hydrolyzing O-glycosyl compounds,chitin binding,positi	16	25.2046	24.812	NaN	NaN	25.6874	24.4571	24.5142	23.8445	25.0486	NaN	23.8398	25.0246	NaN	NaN	25.6855	24.8005	24.4969	25.5291	24.9467	25.3991	24.351	9	9	9	26.3	26.3	26.3	63.144	0	320.82	1042300000	70
DERPT_G8046	Full=Myosin-7 ame: Full=Myosin heavy chain 7 ame: Full=Myosin heavy chain slow isoform Short= -slow ame: Full=Myosin heavy cardiac muscle beta isoform Short= -beta stress fiber,striated muscle myosin thick filament,intercalated disc,Z disc,A band,microfil	3	NaN	NaN	NaN	NaN	NaN	25.7702	NaN	NaN	NaN	NaN	NaN	26.4787	NaN	NaN	NaN	NaN	NaN	25.3489	NaN	NaN	NaN	11	11	11	6.6	6.6	6.6	249.02	0	306.59	523670000	13
DERPT_G6623	---NA---	15	24.5683	NaN	NaN	NaN	26.2281	25.2334	25.7279	25.1902	NaN	24.4518	25.4736	26.8769	NaN	24.4192	24.9633	25.7391	24.878	26.9246	26.0253	25.6975	NaN	10	10	10	54.8	54.8	54.8	27.811	0	292.8	1843700000	53
DERPT_G8859	Der p3 Allergen, Proposed StenAllergen, Allergen Homolog (Der p3, Der f3, Eur m3, Blo t3, Tyr p3) Full=Trypsin Flags: Precursor serine-type endopeptidase activity,proteolysis	19	28.6428	28.4341	NaN	24.6777	28.66	27.1916	26.921	26.886	26.8578	25.9589	26.6602	27.6841	NaN	25.8724	28.4835	27.7764	26.4974	27.7214	28.0973	27.9122	27.0217	9	9	9	30.7	30.7	30.7	28.075	0	273.77	6434000000	78
DERPT_G7559	Full=Cystatin Flags: Precursor cysteine-type endopeptidase inhibitor activity	12	25.1062	23.7205	NaN	NaN	24.8273	24.3508	23.1351	23.8682	23.2298	NaN	23.8222	24.7615	NaN	NaN	NaN	NaN	NaN	24.6539	24.7606	24.4201	NaN	3	3	3	25.6	25.6	25.6	13.553	0	269.91	592340000	39
DERPT_G10989	kDa bacteriolytic enzyme	20	24.8986	25.1625	21.5559	22.3421	25.5655	24.6852	24.2696	23.2835	25.3327	23.0947	24.2018	25.2379	NaN	23.0516	25.6852	25.0691	25.0068	26.3781	26.393	25.9668	25.2275	6	6	6	32	32	32	30.902	0	257.38	1510200000	91
DERPT_G4158	Full=Leucine aminopeptidase 2 ame: Full=Leucyl aminopeptidase 2 Short=LAP2 Flags: Precursor extracellular space,lysosome,endoplasmic reticulum,Golgi apparatus,plasma membrane,integral component of membrane,extracellular exosome,carboxypeptidase activity,p	12	NaN	NaN	NaN	NaN	25.0409	24.0592	24.9257	NaN	23.8243	NaN	23.7993	24.6901	24.0407	NaN	25.2256	NaN	NaN	25.2936	25.2844	25.2148	24.9031	8	8	8	19	19	19	53.733	0	242.76	1019700000	42
DERPT_G7100	Der p9 Allergen: Full=Trypsin theta Flags: Precursor serine-type endopeptidase activity,proteolysis	16	27.5544	26.5757	NaN	NaN	26.8445	26.2006	26.2132	26.5881	26.2258	24.5015	25.1081	26.8928	NaN	NaN	26.5568	NaN	25.1287	26.399	25.8706	26.141	25.7852	7	7	7	48.4	48.4	48.4	29.352	0	222.54	2202700000	52
DERPT_G1649	Allergen Homolog (Bla g6): Full=Calmodulin Short= nucleoplasm,centriole,cytosol,microtubule associated complex,spindle microtubule,voltage-gated potassium channel complex,rhabdomere,sarcomere,midbody,myosin V complex,myosin VI complex,nuclear membrane,cal	18	NaN	NaN	24.6874	NaN	26.0364	27.6433	25.2641	26.1945	27.2188	26.2855	26.9069	25.387	27.2643	25.0199	26.442	26.5526	26.4739	27.3826	26.6946	27.1776	26.9151	6	6	6	14.8	14.8	14.8	73.587	0	209.53	4167800000	81
DERPT_G9947	Full=Acid phosphatase type 7 ame: Full=Purple acid phosphatase long form Flags: Precursor acid phosphatase activity,protein binding,metal ion binding,riboflavin metabolic process,hexachlorocyclohexane metabolic process	15	26.6183	26.9649	NaN	NaN	27.77	26.8688	26.3829	25.7203	24.9126	25.1982	25.7923	27.4561	NaN	NaN	26.6316	25.7787	NaN	26.0802	24.8578	25.718	NaN	8	8	8	9.6	9.6	9.6	225.28	0	202.96	2066100000	55
DERPT_G8125	Full=Serpin B8 extracellular space,cytoplasm,membrane,membrane-bounded organelle,protein binding,negative regulation of biosynthetic process,positive regulation of signal transduction,response to organic substance,regulation of lipid metabolic process,neg	11	NaN	NaN	23.5175	NaN	24.8141	25.6113	24.7466	24.7403	25.7503	NaN	25.308	25.2618	NaN	NaN	NaN	NaN	NaN	24.1013	25.3732	24.6967	NaN	8	8	7	14.4	14.4	13.1	88.409	0	185.57	1024300000	48
DERPT_G3105	Glu1: Full=Beta-glucanase ame: Full=1,3-1,4-beta-D-glucan 4-glucanohydrolase ame: Full=Endo-beta-1,3-1,4 glucanase ame: Full=Lichenase Flags: Precursor hydrolase activity, hydrolyzing O-glycosyl compounds,carbohydrate metabolic process	16	26.8894	25.1908	NaN	NaN	25.5839	24.4196	23.9244	23.8033	25.1252	NaN	24.0531	25.6213	NaN	NaN	25.4502	25.0214	23.513	25.1357	25.0345	24.6678	24.9449	8	8	8	45.2	45.2	45.2	31.724	0	181.31	1018900000	50
DERPT_G11558	Full=ATP synthase subunit mitochondrial Flags: Precursor mitochondrial proton-transporting ATP synthase complex, catalytic core F(1),nucleus,Golgi apparatus,lipid droplet,cytosol,cell surface,extracellular matrix,mitochondrial nucleoid,myelin sheath,extra	4	NaN	NaN	NaN	NaN	23.1069	NaN	23.499	25.9088	NaN	NaN	NaN	24.6	NaN	NaN	NaN	NaN	NaN	NaN	NaN	NaN	NaN	6	6	6	17.7	17.7	17.7	56.454	0	177.42	207060000	13
DERPT_G749	Allergen Homolog (Sal s3, Thua3): Full=Fructose-bisphosphate aldolase C ame: Full=Brain-type aldolase extracellular space,nuclear heterochromatin,mitochondrion,cytosol,cell-cell adherens junction,chloroplast,actin cytoskeleton,membrane,Z disc,axon,M band,	10	NaN	NaN	NaN	NaN	25.1935	26.2183	24.6994	25.8162	24.4803	NaN	24.8152	25.7624	NaN	NaN	NaN	NaN	NaN	26.1728	26.6913	24.7587	NaN	10	10	10	40.4	40.4	40.4	39.351	0	168.44	1399200000	35
DERPT_G11084	Full=Actin-3 Flags: Precursor lipid droplet,striated muscle thin filament,microtubule associated complex,actin filament,plasma membrane,focal adhesion,cell cortex,Ino80 complex,brahma complex,membrane raft,dense body,structural constituent of cytoskeleton	19	NaN	NaN	25.5781	25.1812	25.536	27.4049	27.7505	28.936	25.5165	25.8773	25.6556	26.2211	27.2679	25.5721	27.7227	26.732	27.4781	26.469	26.8606	27.2871	24.2291	8	8	4	28.2	28.2	19.7	41.793	0	167.17	3435000000	65
DERPT_G4930	Full=Tubulin beta-1 chain ame: Full=Beta-1-tubulin nucleus,cytosol,axonemal microtubule,axon,dendrite,extracellular matrix,neuronal cell body,myelin sheath,tubulin complex,extracellular exosome,double-stranded RNA binding,GTPase activity,structural consti	6	NaN	NaN	NaN	NaN	NaN	24.4969	NaN	24.1416	NaN	NaN	NaN	NaN	NaN	NaN	23.5423	22.8183	23.4183	23.6728	NaN	NaN	NaN	4	4	4	9.6	9.6	9.6	50.086	0	158.19	202540000	12
DERPT_G3350	Der p15 Allergen: Full=PRKCA-binding ame: Full= interacting with C kinase 1 ame: Full= kinase C-alpha-binding extracellular region,mitochondrion,endoplasmic reticulum,Golgi apparatus,postsynaptic density,dendrite,presynaptic membrane,protein-containing co	14	25.7766	NaN	NaN	NaN	26.0118	25.2842	24.8229	24.2828	24.5828	23.8118	24.265	26.5202	NaN	NaN	24.3382	24.38	NaN	24.9674	24.92	25.2466	NaN	10	10	10	10.2	10.2	10.2	183.41	0	158.12	1095900000	45
DERPT_G1475	Full=Carboxypeptidase A1 Flags: Precursor metallocarboxypeptidase activity,zinc ion binding,proteolysis	18	26.8591	25.861	NaN	NaN	26.8932	26.0586	25.8788	25.8829	25.6401	NaN	24.5861	26.9385	25.8673	24.7122	27.1004	27.1511	26.6162	26.0002	25.2924	25.6429	25.6923	8	8	8	31.6	31.6	31.6	50.092	0	157	2657100000	56
DERPT_G1503	Allergen Homolog (Der f7): Full=Mite allergen Lep d 7 ame: Allergen=Lep d 7 Flags: Precursor	9	26.0891	NaN	NaN	NaN	26.0611	25.5499	26.4244	26.6421	NaN	NaN	NaN	27.7214	NaN	NaN	NaN	NaN	NaN	25.8463	26.3122	26.2969	NaN	6	6	6	38.6	38.6	38.6	23.611	0	154.96	2030200000	29
DERPT_G5617	Full=Vitamin K-dependent C ame: Full=Anticoagulant C ame: Full=Autoprothrombin IIA ame: Full=Blood coagulation factor XIV Contains: ame: Full=Vitamin K-dependent C light chain Contains: ame: Full=Vitamin K-dependent C heavy chain Contains: ame: Full=Activ	21	25.582	25.2035	22.5936	22.6512	26.6292	25.788	24.5777	24.2216	26.41	24.2338	24.7171	25.2524	23.8826	24.1316	26.7723	24.4629	25.081	26.1109	25.5508	25.8159	25.04	7	7	7	31.5	31.5	31.5	33.451	0	146.97	1765700000	58
DERPT_G360	Der p4 allergen, Proposed StenAllergen Allergen homolog (Der f4, Blo t4, Aca s4, Eur m4): Full=Alpha-amylase-related Flags: Precursor extracellular space,extracellular exosome,alpha-amylase activity,protein binding,metal ion binding,digestion,starch metab	17	25.6136	24.6461	22.1586	NaN	25.3263	25.7419	24.4154	23.5593	24.5296	NaN	23.8597	24.8795	NaN	NaN	24.3215	24.8675	23.6001	24.3875	25.5022	24.1465	25.2686	9	9	9	30.2	30.2	30.2	60.289	0	140.31	987050000	49
DERPT_G6611	Full=Cellular retinoic acid-binding 1 ame: Full=Cellular retinoic acid-binding I Short=CRABP-I cytosol,axon,intracellular membrane-bounded organelle,cell body fiber,retinoic acid binding,protein binding,embryonic forelimb morphogenesis,retinoic acid metab	17	24.0759	NaN	21.8641	NaN	25.6306	26.4302	25.5536	25.264	27.0855	22.5427	25.7026	26.0456	NaN	NaN	24.2864	23.9671	22.6416	24.8753	24.5797	25.0735	23.1549	6	6	6	16	16	16	47.076	0	139.72	1680300000	49
DERPT_G9250	---NA---	15	27.4909	29.6119	NaN	NaN	26.5119	26.3471	27.2604	26.3534	26.6477	NaN	26.3998	29.2367	26.4333	NaN	NaN	26.8956	NaN	26.8938	26.5306	26.8579	27.8212	5	5	5	17.7	17.7	17.7	55.092	0	139.71	4988800000	57
DERPT_G5338	782800EAT35948.1 AAEL011931-PA	9	NaN	NaN	NaN	NaN	25.72	23.4922	23.0905	NaN	NaN	NaN	24.9678	25.5022	NaN	NaN	NaN	NaN	NaN	25.9613	25.4403	25.0436	24.4931	5	5	5	22.4	22.4	22.4	27.436	0	132.49	822000000	18
DERPT_G3219	Full=Macrophage mannose receptor 1 Short=MMR ame: CD_antigen=CD206 Flags: Precursor	9	23.781	NaN	NaN	NaN	23.6676	24.1678	24.1578	NaN	23.257	NaN	NaN	25.7665	NaN	NaN	24.3882	24.3694	NaN	NaN	NaN	NaN	24.2497	4	4	4	13.6	13.6	13.6	54.572	0	129.71	472110000	15
DERPT_G4091	Full=Polypyrimidine tract-binding 3 ame: Full=Regulator of differentiation 1 Short=Rod1 spliceosomal complex,peroxisome,membrane,growth cone,neuronal cell body,DNA binding,mRNA binding,lipid transporter activity,protein binding,oxidoreductase activity, ac	12	NaN	NaN	NaN	NaN	24.2431	NaN	25.0733	23.3298	NaN	23.6783	23.9448	24.9743	NaN	NaN	25.1296	23.3097	24.2628	24.1891	25.9464	25.5608	NaN	9	9	9	2.3	2.3	2.3	641.91	0	123.26	666130000	22
DERPT_G511	peritrophin 3 extracellular region,chitin binding,chitin metabolic process	11	26.3	NaN	NaN	NaN	26.6084	25.1626	25.2022	NaN	24.4997	NaN	NaN	25.9094	NaN	NaN	25.1897	24.6783	NaN	24.6982	NaN	24.4356	24.4997	2	2	2	19.3	19.3	19.3	29.066	0	120.17	1010300000	30
DERPT_G8795	Allergen Homolog (Der f13): Full=Myelin P2 membrane-bounded organelle,cell body,intracellular part,fatty acid binding,startle response,nervous system development,cell proliferation,cell differentiation,regulation of response to external stimulus,negative	11	NaN	NaN	NaN	NaN	25.45	25.6358	24.8886	25.3207	24.5842	NaN	25.8334	25.4647	NaN	NaN	NaN	24.8903	NaN	26.333	25.9747	25.4839	NaN	7	7	7	47.9	47.9	47.9	16.479	0	119.26	1306500000	46
DERPT_G1248	Full=Pancreatic triacylglycerol lipase Short=PL Short=PTL Short=Pancreatic lipase Flags: Precursor lipase activity,carboxylic ester hydrolase activity,lipid digestion,cellular lipid metabolic process,lipid catabolic process	11	25.2785	NaN	NaN	NaN	25.2281	24.7256	24.5521	24.2212	24.6504	NaN	NaN	25.0472	NaN	NaN	25.3933	NaN	NaN	24.4248	24.4882	24.4595	NaN	7	7	7	6.3	6.3	6.3	153.3	0	113.18	747080000	38
DERPT_G5294	Full=Vitellogenin-3 Flags: Precursor lipid transporter activity,lipid transport	5	NaN	NaN	NaN	NaN	25.0836	23.8336	25.0239	NaN	NaN	NaN	NaN	NaN	NaN	NaN	NaN	NaN	NaN	NaN	27.3718	25.5974	NaN	7	7	7	7.3	7.3	7.3	219.53	0	112.99	979990000	16
DERPT_G7750	Proposed Pan-Allergen, Allergen Homolog (Tyr p 28, Der f28, Pen c19, Cla h4, Cor a10, Alt a3) Full=Heat shock cognate 71 kDa ame: Full=Heat shock 70 kDa 8 ubiquitin ligase complex,Prp19 complex,photoreceptor inner segment,perichromatin fibrils,nucleolus,	11	NaN	NaN	NaN	NaN	21.4058	23.4253	22.0387	23.0653	NaN	22.1781	22.0613	23.0704	23.1972	NaN	NaN	NaN	NaN	22.5369	24.7672	22.9625	NaN	12	12	5	14.9	14.9	8	112.63	0	111.46	250900000	26
DERPT_G6671	Full=Negative elongation factor A NELF complex,nucleic acid binding,chromatin binding,protein binding,negative regulation of transcription elongation from RNA polymerase II promoter,chromatin	1	NaN	NaN	NaN	NaN	NaN	NaN	NaN	NaN	NaN	NaN	NaN	23.9693	NaN	NaN	NaN	NaN	NaN	NaN	NaN	NaN	NaN	3	3	3	2.4	2.4	2.4	241.72	0	109.15	133190000	13
DERPT_G1601	Allergen Homolog (Der p8): Full=Glutathione S-transferase 1-1 ame: Full=DDT-dehydrochlorinase ame: Full=GST class-theta glutathione transferase activity,protein binding,glutathione metabolic process,obsolete glutathione conjugation reaction	4	NaN	NaN	NaN	NaN	23.0154	NaN	22.8325	23.5372	NaN	NaN	22.9133	NaN	NaN	NaN	NaN	NaN	NaN	NaN	NaN	NaN	NaN	4	4	4	23.2	23.2	23.2	26.651	0	108	71489000	12
DERPT_G3301	Full=Uncharacterized oxidoreductase membrane,intracellular membrane-bounded organelle,organelle part,cytoplasmic part,oxidoreductase activity, acting on the CH-OH group of donors, NAD or NADP as acceptor,cellular lipid metabolic process	1	NaN	NaN	NaN	NaN	NaN	NaN	23.988	NaN	NaN	NaN	NaN	NaN	NaN	NaN	NaN	NaN	NaN	NaN	NaN	NaN	NaN	2	2	2	16.7	16.7	16.7	25.974	0	107.71	36451000	4
DERPT_G8780	Der f30 like allergen: Full=Ferritin heavy chain Short=Ferritin H subunit Contains: ame: Full=Ferritin heavy N-terminally processed nucleus,mitochondrion,autolysosome,extracellular exosome,ferroxidase activity,ferric iron binding,intracellular sequesterin	11	NaN	NaN	NaN	NaN	NaN	25.0241	25.9394	25.8155	24.8618	NaN	NaN	25.2409	NaN	24.5918	24.3538	25.6991	NaN	25.5314	NaN	24.7937	25.2465	5	5	5	39.4	39.4	39.4	20.774	0	100.79	923360000	22
DERPT_G1365	Proposed Sten-Allergen, Allergen Homolog (Der f35, Pso o2, Blo t2, Lep d2, Gly d2,): Full=Mite group 2 allergen Gly d ame: Allergen=Gly d extracellular region,protein binding,lipid binding,carbohydrate derivative binding,steroid metabolic process,cellular	20	29.6159	28.8767	24.3592	25.1947	29.388	27.4147	26.9372	26.3712	25.8944	26.0143	26.9224	27.9913	NaN	26.6023	27.9319	27.2478	26.4679	28.8225	28.4604	29.1941	26.8356	6	6	6	63.6	63.6	63.6	15.587	0	97.652	6575000000	64
DERPT_G9486	Proposed Pan-Allergen, Allergen Homolog (Bla g6, Per a6, Tyr p24): Full=Calmodulin Short= spindle,cytosol,vesicle,cation channel complex,supramolecular fiber,calcium ion binding,enzyme binding,troponin I binding,reproduction,nematode larval development,mu	14	NaN	NaN	22.6661	23.0707	22.7799	23.6126	23.7326	22.8612	22.2833	NaN	23.1734	24.013	NaN	NaN	NaN	NaN	22.8201	24.265	23.4131	23.0899	23.1117	3	3	3	19	19	19	17.623	0	96.626	327620000	32
DERPT_G11172	Allergen Homolog (Plo i2, Mala s 13): Full=Thioredoxin Short=Trx extracellular region,nucleus,mitochondrion,cytosol,somatodendritic compartment,neuron projection,protein binding,protein disulfide oxidoreductase activity,peptide disulfide oxidoreductase ac	3	NaN	NaN	NaN	NaN	25.7143	25.4568	NaN	NaN	NaN	NaN	NaN	26.6223	NaN	NaN	NaN	NaN	NaN	NaN	NaN	NaN	NaN	2	2	2	37.7	37.7	37.7	12.032	0	96.218	959180000	16
DERPT_G9149	Full=Lysosomal alpha-mannosidase Short=Laman ame: Full=Lysosomal acid alpha-mannosidase ame: Full=Mannosidase alpha class 2B member 1 ame: Full=Mannosidase alpha-B Flags: Precursor vacuolar membrane,plant-type cell wall,Golgi apparatus part,apoplast,alpha	14	26.0318	25.3944	NaN	NaN	25.0264	25.0371	25.2835	24.9862	24.8613	NaN	23.4363	26.4278	NaN	NaN	24.2275	23.7126	NaN	24.6398	24.8557	24.2951	NaN	10	10	10	14.9	14.9	14.9	118.28	0	93.429	905010000	52
DERPT_G8042	Der p7 Allergen;Allergen homolog (Der f7) Full=Mite allergen Der p 7 ame: Full=Allergen Der p VII ame: Allergen=Der p 7 Flags: Precursor	21	24.4551	23.6753	22.5896	23.9071	25.3101	24.9682	24.7048	23.778	25.322	23.1258	25.1895	25.0515	22.6962	23.7745	25.7027	25.2493	23.7752	26.135	25.22	26.0328	24.2042	5	5	5	25.1	25.1	25.1	28.549	0	92.485	1180200000	63
DERPT_G577	---NA---	4	NaN	NaN	NaN	NaN	22.7043	22.6661	22.5795	NaN	NaN	NaN	NaN	23.4936	NaN	NaN	NaN	NaN	NaN	NaN	NaN	NaN	NaN	2	2	2	14.1	14.1	14.1	23.75	0	89.751	118320000	13
DERPT_G7149	Full=Prostaglandin reductase-3 Short=PTGR-3 ame: Full=15-oxoprostaglandin 13-reductase ame: Full=Zinc-binding alcohol dehydrogenase domain-containing 2 mitochondrion,peroxisome,RNA binding,oxidoreductase activity, acting on the CH-CH group of donors, NAD	8	NaN	NaN	NaN	NaN	22.972	23.3753	23.1888	23.8227	21.5671	NaN	NaN	24.2369	NaN	NaN	NaN	NaN	NaN	NaN	23.6189	22.9399	NaN	5	5	5	28.2	28.2	28.2	37.489	0	87.073	323470000	16
DERPT_G7070	Full=Biotinidase Short=Biotinase Flags: Precursor extracellular region,membrane,cell part,hydrolase activity, acting on carbon-nitrogen (but not peptide) bonds, in linear amides,nitrogen compound metabolic process,inflammatory response,cellular process	11	25.4085	NaN	NaN	NaN	25.1089	23.6934	24.3222	22.9545	22.7963	22.7462	NaN	25.8507	NaN	NaN	NaN	NaN	NaN	23.0872	23.6362	22.8767	NaN	6	6	6	13	13	13	61.307	0	83.217	472750000	25
DERPT_G10356	Der f eukaryotic aspartyl protease like allergen;Allergen homolog (Blo t 2, Aed a 11): Full=Cathepsin D Flags: Precursor extracellular space,mitochondrion,lysosome,endosome,alveolar lamellar body,aspartic-type endopeptidase activity,protein homodimerizat	4	NaN	NaN	NaN	NaN	24.2746	NaN	23.7029	NaN	NaN	NaN	NaN	25.0833	NaN	NaN	NaN	NaN	NaN	23.5715	NaN	NaN	NaN	3	3	3	16.4	16.4	16.4	42.903	0	80.812	239300000	10
DERPT_G10458	Full=Apolipophorins Contains: ame: Full=Apolipophorin-2 ame: Full=Apolipophorin II ame: Full=apoLp-2 Contains: ame: Full=Apolipophorin-1 ame: Full=Apolipophorin I ame: Full=apoLp-1 Flags: Precursor lipid transporter activity,lipid transport	1	NaN	NaN	NaN	NaN	NaN	NaN	21.0683	NaN	NaN	NaN	NaN	NaN	NaN	NaN	NaN	NaN	NaN	NaN	NaN	NaN	NaN	6	6	6	3	3	3	359.36	0	79.046	125950000	6
DERPT_G9315	Full=Beta-galactosidase ame: Full=Acid beta-galactosidase Short=Lactase Flags: Precursor extracellular space,cytoplasm,intracellular membrane-bounded organelle,hydrolase activity, hydrolyzing O-glycosyl compounds,carbohydrate metabolic process	9	24.264	NaN	NaN	NaN	23.709	23.6285	23.2887	NaN	23.2877	NaN	NaN	24.5255	NaN	NaN	NaN	NaN	NaN	23.2158	23.5775	22.4907	NaN	8	8	8	14.7	14.7	14.7	113.42	0	78.399	335780000	27
DERPT_G942	Full=Histone H4 nuclear chromosome, telomeric region,nuclear nucleosome,nucleoplasm,nucleolus,vacuolar membrane,Golgi apparatus,lipid droplet,cytosol,plasma membrane,plasmodesma,chloroplast,thylakoid,extracellular matrix,protein-containing complex,extrace	19	23.115	23.9549	25.3054	22.9578	23.3953	25.7322	21.9707	23.6034	24.6343	24.0549	23.2121	23.1896	NaN	24.1411	23.9948	25.1314	23.8475	24.8712	23.9245	25.426	NaN	6	6	6	42.7	42.7	42.7	11.367	0	78.071	813660000	24
DERPT_G579	---NA---	2	NaN	NaN	NaN	NaN	NaN	23.9136	NaN	NaN	NaN	NaN	NaN	25.065	NaN	NaN	NaN	NaN	NaN	NaN	NaN	NaN	NaN	4	4	4	22.2	22.2	22.2	31.563	0	76.521	253070000	7
DERPT_G5923	Full=Nuclear transport factor 2 Short=NTF-2 cytosol,plasma membrane,nuclear membrane,membrane part,protein transmembrane transporter activity,Ran GTPase binding,protein import into nucleus,multicellular organism development,regulation of biological proces	3	NaN	NaN	NaN	NaN	25.5648	NaN	26.1332	NaN	NaN	NaN	NaN	26.0585	NaN	NaN	NaN	NaN	NaN	NaN	NaN	NaN	NaN	3	3	3	63.3	63.3	63.3	14.665	0	75.993	474340000	9
DERPT_G6766	Full=Polypeptide N-acetylgalactosaminyltransferase 1 ame: Full=Polypeptide c transferase 1 Short= c-T1 Short=pp- ase 1 ame: Full= -UDP acetylgalactosaminyltransferase 1 ame: Full=UDP- c:polypeptide N-acetylgalactosaminyltransferase 1 Contains: ame: Full=P	1	NaN	NaN	NaN	NaN	NaN	NaN	NaN	NaN	NaN	NaN	NaN	NaN	NaN	26.9459	NaN	NaN	NaN	NaN	NaN	NaN	NaN	3	3	3	3.9	3.9	3.9	136.63	0	74.132	364890000	8
DERPT_G7259	Der p21 Allergen;Allergen Homolog (Der f21, Lepd5) Full=Mite allergen Lep d 5 ame: Allergen=Lep d 5	16	NaN	NaN	NaN	NaN	24.5327	23.2654	24.158	23.3112	22.5149	22.7416	23.7962	25.7664	NaN	24.8881	24.1128	26.042	25.5415	26.0046	24.6684	25.0292	24.8195	5	5	5	31.4	31.4	31.4	16.531	0	71.064	899850000	47
DERPT_G9115	Full=Cathepsin B Contains: ame: Full=Cathepsin B light chain Contains: ame: Full=Cathepsin B heavy chain Flags: Precursor extracellular space,nucleolus,mitochondrion,lysosome,caveola,external side of plasma membrane,apical plasma membrane,sarcolemma,perin	18	25.1397	25.6258	21.5886	22.5917	25.0374	24.0643	22.1936	22.9303	24.3615	21.6565	22.1117	23.7643	NaN	NaN	25.1739	22.1566	NaN	24.5886	23.8335	24.7203	21.6082	4	4	4	10.7	10.7	10.7	76.588	0	69.516	626890000	37
DERPT_G8381	Der p11 Allergen;Proposed StenAllergen, Allergen Homolog (Ani s2, Blo t11, Der f11, Der p11):Full=Paramyosin myosin complex,RNA binding,motor activity,pseudouridine synthase activity,pseudouridine synthesis,mesoderm development,myofibril assembly	1	NaN	NaN	NaN	NaN	NaN	NaN	NaN	NaN	NaN	NaN	NaN	26.0902	NaN	NaN	NaN	NaN	NaN	NaN	NaN	NaN	NaN	5	5	5	3.9	3.9	3.9	183.99	0	68.985	194190000	5
DERPT_G9802	Allergen Homolog (Der f30): Full=Ferritin heavy chain Short=Ferritin H subunit Contains: ame: Full=Ferritin heavy N-terminally processed ferric iron binding,oxidoreductase activity,iron ion transport,cellular iron ion homeostasis,immune response,negative	11	NaN	NaN	NaN	NaN	23.7975	24.5695	24.9463	24.7217	26.0918	NaN	23.294	24.7628	NaN	NaN	24.1831	25.0567	NaN	24.4404	NaN	24.1625	NaN	4	4	4	14.2	14.2	14.2	48.966	0	68.1	648340000	13
DERPT_G9401	Full=Nicotinate phosphoribosyltransferase Short=NAPRTase ame: Full=Nicotinate phosphoribosyltransferase domain-containing 1 endosome,cytosol,cilium,integral component of membrane,intrinsic component of plasma membrane,sarcolemma,membrane raft,SNARE bindin	4	NaN	NaN	NaN	NaN	NaN	24.9132	NaN	NaN	23.7579	NaN	NaN	24.3321	NaN	NaN	NaN	NaN	NaN	23.4671	NaN	NaN	NaN	4	4	4	1.2	1.2	1.2	478.27	0	67.867	413060000	12
DERPT_G5267	Der f22 like Allergen;Allergen homolog (Hom sp2, Alt a6, Asp f8, Cla h3, Fus c1) Full=Mite group 2 allergen Gly d ame: Allergen=Gly d extracellular region,lipid binding,carbohydrate derivative binding,steroid metabolic process,cellular process,cholestero	13	27.7925	28.1984	NaN	NaN	25.8378	26.041	23.5456	NaN	26.4939	23.9154	24.288	25.4198	NaN	NaN	24.6022	NaN	NaN	25.0727	24.5176	24.6013	NaN	3	3	3	38.5	38.5	38.5	15.649	0	64.67	1571700000	29
DERPT_G3104	Glu2: Full=Beta-1,3-glucan-binding Short=BGBP ame: Full=Beta-1,3-glucan recognition Short= Flags: Precursor hydrolase activity, hydrolyzing O-glycosyl compounds,carbohydrate metabolic process	9	24.8588	NaN	NaN	NaN	24.3209	23.525	22.3432	22.4188	23.007	NaN	NaN	22.9454	NaN	NaN	22.5582	22.659	NaN	NaN	NaN	NaN	NaN	3	3	3	19.6	19.6	19.6	31.744	0	63.897	183670000	13
DERPT_G99	Full=Elongation factor 1-alpha 1 Short=EF-1-alpha-1 ame: Full=Elongation factor Tu Short=EF-Tu ame: Full=Eukaryotic elongation factor 1 A-1 Short=eEF1A-1 extracellular space,nucleolus,lipid droplet,cytosol,eukaryotic translation elongation factor 1 comple	3	NaN	NaN	21.5731	NaN	NaN	NaN	23.3188	24.0137	NaN	NaN	NaN	NaN	NaN	NaN	NaN	NaN	NaN	NaN	NaN	NaN	NaN	6	6	6	20.6	20.6	20.6	50.611	0	58.076	90807000	29
DERPT_G9116	Full=Cathepsin B Contains: ame: Full=Cathepsin B light chain Contains: ame: Full=Cathepsin B heavy chain Flags: Precursor extracellular space,nucleolus,mitochondrion,lysosome,caveola,external side of plasma membrane,apical plasma membrane,sarcolemma,perin	6	27.1798	28.8831	NaN	NaN	26.9374	NaN	NaN	NaN	25.5632	NaN	NaN	26.8283	NaN	NaN	NaN	NaN	NaN	NaN	NaN	26.9331	NaN	3	3	3	9.5	9.5	9.5	74.957	0	57.891	1408000000	21
DERPT_G5877	Proposed Pan-Allergen, Allergen Homolog (Aed a8, Cor a10, Der f28, Pen c19, Gly d10, Blo t10): Full=78 kDa glucose-regulated Short=GRP-78 ame: Full=Heat shock 70 kDa 5 ame: Full=Immunoglobulin heavy chain-binding Short= Flags: Precursor extracellular spac	4	NaN	NaN	NaN	NaN	NaN	25.1733	NaN	24.2987	NaN	NaN	NaN	NaN	NaN	NaN	NaN	NaN	NaN	23.2994	23.5937	NaN	NaN	7	5	5	12.8	10.2	10.2	73.409	0	54.816	327570000	17
DERPT_G3683	Full=Glutamate receptor delta-2 Short= 2 Short= delta-2 subunit Flags: Precursor axon,kainate selective glutamate receptor complex,presynaptic membrane,neuronal cell body,dendritic spine,membrane-bounded organelle,intracellular part,postsynaptic membrane,	11	NaN	NaN	NaN	NaN	23.7285	24.0677	22.4965	NaN	23.9567	NaN	23.0305	24.0574	NaN	23.3679	22.7732	NaN	NaN	24.3972	24.9729	24.1354	NaN	7	7	7	27.2	27.2	27.2	32.754	0	54.804	469730000	28
DERPT_G9544	Full= disulfide-isomerase Short=PDI ame: Full=Cellular thyroid hormone-binding ame: Full=Prolyl 4-hydroxylase subunit beta ame: Full=p55 Flags: Precursor extracellular space,nuclear envelope,mitochondrion,vacuolar membrane,rough endoplasmic reticulum,endo	2	NaN	NaN	NaN	NaN	NaN	23.8787	NaN	NaN	NaN	NaN	NaN	NaN	NaN	NaN	NaN	NaN	NaN	NaN	24.2935	NaN	NaN	4	4	4	3.5	3.5	3.5	186.47	0	53.421	127490000	7
DERPT_G10535	Allergen homolog (Der p8, Der f8, tyr p8): Full=Glutathione S-transferase Mu 2 ame: Full=GST class-mu 2 ame: Full=GSTM2-2 extracellular region,myelin sheath,membrane-bounded organelle,cytoplasmic part,glutathione transferase activity,enzyme binding,protei	6	NaN	NaN	NaN	NaN	NaN	24.7804	24.9534	25.3379	24.3125	NaN	NaN	NaN	NaN	NaN	NaN	NaN	NaN	25.3784	NaN	24.3104	NaN	5	5	5	28.6	28.6	28.6	25.621	0	50.758	498180000	23
DERPT_G7165	Full=ATP synthase subunit mitochondrial Flags: Precursor mitochondrial proton-transporting ATP synthase, catalytic core,lipid droplet,microtubule associated complex,COP9 signalosome,integral component of membrane,extracellular matrix,mitochondrial nucleoi	2	NaN	NaN	NaN	NaN	NaN	21.6565	NaN	23.1532	NaN	NaN	NaN	NaN	NaN	NaN	NaN	NaN	NaN	NaN	NaN	NaN	NaN	2	2	2	4.8	4.8	4.8	60.409	0	49.734	216020000	6
DERPT_G5156	Der f aldehyde dehydrogenase like allergen;Allergen homolog (Tyr p 35, Cla h3): Full=Retinal dehydrogenase 2 Short=RALDH 2 Short= 2 ame: Full=Aldehyde dehydrogenase family 1 member A2 ame: Full=Retinaldehyde-specific dehydrogenase type 2 Short=RALDH(II)	5	NaN	NaN	NaN	NaN	22.6314	23.1641	22.6691	22.9103	NaN	NaN	23.1149	NaN	NaN	NaN	NaN	NaN	NaN	NaN	NaN	NaN	NaN	4	4	4	10.8	10.8	10.8	54.092	0	47.627	159480000	11
DERPT_G11609	Full=Gamma-interferon-inducible lysosomal thiol reductase ame: Full=Gamma-interferon-inducible IP-30 ame: Full=Legumaturain Flags: Precursor cytoplasm,oxidoreductase activity,immune system process	16	23.9203	NaN	NaN	NaN	24.4558	23.4717	22.3914	22.1135	23.506	22.4641	22.7791	23.6465	NaN	23.2718	23.7271	22.9517	NaN	25.0921	24.7785	24.4829	24.5846	3	3	3	17.3	17.3	17.3	21.485	0	47.489	723610000	53
DERPT_G3346	Full=Peroxiredoxin-1 extracellular space,nuclear euchromatin,nucleolus,mitochondrial matrix,peroxisomal matrix,smooth endoplasmic reticulum,cytosol,microtubule associated complex,cell-cell adherens junction,extracellular matrix,melanosome,myelin sheath,ex	18	NaN	NaN	22.8297	22.2503	23.0985	23.0234	23.7552	23.5896	22.6642	22.6428	23.5664	23.9697	NaN	22.7202	23.4081	23.433	22.9943	24.1144	24.0879	24.009	24.0281	6	6	6	32.2	32.2	32.2	33.647	0	46.446	426180000	32
DERPT_G11952	Allergen homolog (Der f34): Full=2-iminobutanoate 2-iminopropanoate deaminase ame: Full=Enamine imine deaminase nucleus,mitochondrion,vacuole,peroxisome,cytosol,chloroplast stroma,thylakoid,chloroplast envelope,integral component of membrane,endoribonucle	12	NaN	NaN	NaN	NaN	23.7895	23.7894	23.6669	22.9667	24.2833	NaN	23.3099	23.4257	NaN	23.1345	NaN	23.4086	NaN	24.2994	24.3063	23.9116	NaN	3	3	3	10.6	10.6	10.6	41.218	0	46.11	431080000	15
DERPT_G4118	Full=Nucleoside diphosphate kinase Short=NDK Short=NDP kinase nucleus,mitochondrial outer membrane,centrosome,cytosol,microtubule,microtubule associated complex,intermediate filament,focal adhesion,lamellipodium,ruffle membrane,myelin sheath,perinuclear r	12	22.7492	NaN	NaN	NaN	22.2665	23.4078	21.7646	NaN	23.6504	NaN	21.9182	22.8906	NaN	NaN	22.2831	22.0506	NaN	22.4075	22.9981	23.048	NaN	5	5	5	47.4	47.4	47.4	17.556	0	45.711	207720000	21
DERPT_G8894	Allergen Homolog (Tyr p33, Lep d): Full=Tubulin alpha-1B chain ame: Full=Alpha-tubulin ubiquitous ame: Full=Tubulin K-alpha-1 ame: Full=Tubulin alpha-ubiquitous chain Contains: ame: Full=Detyrosinated tubulin alpha-1B chain astral microtubule,nucleus,lip	6	NaN	NaN	NaN	NaN	NaN	25.3565	NaN	25.4624	NaN	24.5316	NaN	NaN	NaN	NaN	NaN	24.889	24.7099	24.862	NaN	NaN	NaN	4	4	1	12.7	12.7	2	50.054	0	45.487	350130000	12
DERPT_G1317	Full=Glucosylceramidase ame: Full=Acid beta-glucosidase ame: Full=Beta-glucocerebrosidase ame: Full=D-glucosyl-N-acylsphingosine glucohydrolase Flags: Precursor extracellular space,lysosomal membrane,lysosomal lumen,glucosylceramidase activity,protein kin	2	NaN	NaN	NaN	NaN	22.9679	NaN	NaN	NaN	NaN	NaN	NaN	23.7297	NaN	NaN	NaN	NaN	NaN	NaN	NaN	NaN	NaN	4	4	4	4.1	4.1	4.1	167.85	0	45.237	73030000	7
DERPT_G6183	Proposed StenAllergen, Allergen Homolog (Asp f MDH, Mal f4, Cit iMDH): Full=Malate mitochondrial Flags: Precursor cell wall,nucleoplasm,mitochondrial inner membrane,mitochondrial matrix,vacuolar membrane,Golgi apparatus,cytosol,plasma membrane,chloroplast	2	NaN	NaN	NaN	NaN	NaN	NaN	NaN	24.345	NaN	NaN	NaN	23.7807	NaN	NaN	NaN	NaN	NaN	NaN	NaN	NaN	NaN	4	4	4	17.2	17.2	17.2	36.075	0	44.834	141490000	7
DERPT_G4154	---NA---	1	NaN	NaN	NaN	NaN	NaN	NaN	NaN	NaN	NaN	NaN	NaN	24.4218	NaN	NaN	NaN	NaN	NaN	NaN	NaN	NaN	NaN	2	2	2	3.6	3.6	3.6	65.651	0	44.142	143640000	9
DERPT_G9386	Allergen Homolog (Der p1, Der f1): Full=Cathepsin K Flags: Precursor vacuole,cysteine-type peptidase activity,proteolysis,biological_process,response to stimulus	9	NaN	NaN	NaN	NaN	23.714	22.6293	NaN	22.2463	22.4822	NaN	NaN	22.7963	NaN	NaN	23.5032	NaN	NaN	23.266	22.7579	23.2914	NaN	3	3	3	14.7	14.7	14.7	47.674	0	43.103	196960000	19
DERPT_G3392	Allergen homolog (Tri a34, Asp vGAPDH): Full=Glyceraldehyde-3-phosphate dehydrogenase Short=GAPDH ame: Full=Peptidyl-cysteine S-nitrosylase GAPDH mitochondrion,lipid droplet,cytosol,microtubule associated complex,plasma membrane,Z disc,ribonucleoprotein c	2	NaN	NaN	NaN	NaN	NaN	NaN	24.6885	24.6946	NaN	NaN	NaN	NaN	NaN	NaN	NaN	NaN	NaN	NaN	NaN	NaN	NaN	3	3	3	19.3	19.3	19.3	35.734	0	42.536	103260000	5
DERPT_G5776	Full=Acetylcholinesterase Short=A Flags: Precursor endoplasmic reticulum,plasma membrane,integral component of membrane,organelle envelope,extracellular region part,synapse,neuron part,cholinesterase activity,protein binding,solute:proton antiporter activ	2	NaN	NaN	NaN	NaN	NaN	NaN	21.721	NaN	NaN	NaN	NaN	22.6072	NaN	NaN	NaN	NaN	NaN	NaN	NaN	NaN	NaN	5	5	5	6.3	6.3	6.3	123.59	0	42.001	65150000	6
DERPT_G4903	---NA---	8	25.8916	25.6375	NaN	NaN	25.851	25.6896	NaN	NaN	NaN	24.528	NaN	24.7393	NaN	NaN	NaN	NaN	NaN	25.3375	24.9222	NaN	NaN	3	3	3	13.3	13.3	13.3	31.085	0	41.319	661070000	15
DERPT_G3352	Full=Beta-hexosaminidase subunit alpha ame: Full=Beta-N-acetylhexosaminidase subunit alpha Short=Hexosaminidase subunit A ame: Full=N-acetyl-beta-glucosaminidase subunit alpha Flags: Precursor acrosomal vesicle,extracellular space,cell wall,lysosome,membr	3	NaN	NaN	NaN	NaN	24.3905	24.9705	NaN	NaN	NaN	NaN	NaN	24.729	NaN	NaN	NaN	NaN	NaN	NaN	NaN	NaN	NaN	4	4	4	6.3	6.3	6.3	107.85	0	38.743	219560000	10
DERPT_G10720	Full=Deoxyribonuclease-2-alpha ame: Full=Acid DNase ame: Full=Deoxyribonuclease II alpha Short=DNase II alpha ame: Full=Lysosomal DNase II Flags: Precursor membrane-bounded organelle,intracellular part,deoxyribonuclease II activity,DNA catabolic process,m	2	NaN	NaN	NaN	NaN	22.5624	NaN	NaN	NaN	NaN	NaN	NaN	23.3589	NaN	NaN	NaN	NaN	NaN	NaN	NaN	NaN	NaN	2	2	2	8.1	8.1	8.1	48.454	0	35.425	59058000	7
DERPT_G5053	Der f31 like allergen: Full=Cofilin ame: Full=Actin-depolymerizing factor 1 nucleoplasm,cytosol,microtubule associated complex,actin filament,plasma membrane,actin cortical patch,actin filament binding,mitotic cytokinesis,actomyosin contractile ring assem	2	NaN	NaN	NaN	NaN	NaN	NaN	NaN	NaN	NaN	NaN	NaN	NaN	NaN	NaN	NaN	NaN	NaN	24.0068	24.0886	NaN	NaN	3	3	3	27	27	27	16.845	0	34.738	142950000	9
DERPT_G9292	Full=Probable enoyl- hydratase echA8 mitochondrial matrix,cell periphery,mRNA 3-UTR binding,enoyl-CoA hydratase activity,methylglutaconyl-CoA hydratase activity,nuclear-transcribed mRNA catabolic process, deadenylation-dependent decay,fatty acid beta-oxi	1	NaN	NaN	NaN	NaN	NaN	NaN	NaN	NaN	NaN	NaN	NaN	NaN	NaN	NaN	NaN	NaN	NaN	22.871	NaN	NaN	NaN	3	3	3	1	1	1	274.34	0	34.48	127330000	7
DERPT_G5605	Der f32 like allergen: Full=Inorganic pyrophosphatase ame: Full=Pyrophosphate phospho-hydrolase Short=PPase mitochondrion,vacuole,cytosol,NURF complex,neuron projection,extracellular exosome,magnesium ion binding,cholinesterase activity,inorganic diphosph	2	NaN	NaN	NaN	NaN	NaN	NaN	NaN	NaN	23.1474	NaN	NaN	NaN	NaN	NaN	NaN	NaN	NaN	NaN	24.1348	NaN	NaN	2	2	2	2.1	2.1	2.1	166.87	0	33.93	118440000	9
DERPT_G11115	Full=60S ribosomal L17 nucleus,polysome,cytosolic large ribosomal subunit,A band,structural constituent of ribosome,protein binding,large ribosomal subunit rRNA binding,reproduction,nematode larval development,cytoplasmic translation,apoptotic process,axo	1	NaN	NaN	NaN	NaN	NaN	20.6547	NaN	NaN	NaN	NaN	NaN	NaN	NaN	NaN	NaN	NaN	NaN	NaN	NaN	NaN	NaN	2	2	2	5.9	5.9	5.9	21.669	0	32.589	5918000	2
DERPT_G7424	Full=14-3-3 zeta mitochondrion,cytosol,microtubule associated complex,plasma membrane,cell-cell adherens junction,focal adhesion,cell cortex,postsynaptic density,cell leading edge,nuclear membrane,melanosome,mast cell granule,germline ring canal,perinucle	6	NaN	NaN	NaN	NaN	NaN	23.2205	24.1486	23.8629	NaN	NaN	NaN	22.9468	NaN	NaN	NaN	NaN	NaN	NaN	24.5219	24.1686	NaN	3	3	2	12	12	8.4	31.425	0	32.175	266500000	12
DERPT_G791	Full=Calponin-2 ame: Full=Calponin smooth muscle ame: Full=Neutral calponin intracellular organelle,actin binding,cell adhesion,regulation of cell shape,regulation of gene expression,actomyosin structure organization,regulation of localization,regulation	2	NaN	NaN	NaN	NaN	NaN	NaN	23.9129	23.482	NaN	NaN	NaN	NaN	NaN	NaN	NaN	NaN	NaN	NaN	NaN	NaN	NaN	4	4	4	21.2	21.2	21.2	25.063	0	30.957	115760000	6
DERPT_G9650	Full=Filamin-C Short=FLN-C ame: Full=ABP-280 ame: Full=ABP-L ame: Full=Actin-binding ame: Full=Filamin-2 ame: Full=Gamma-filamin nucleus,trans-Golgi network,cytosol,brush border,adherens junction,sarcoplasm,Z disc,growth cone,filamentous actin,actin filam	2	NaN	NaN	NaN	NaN	NaN	NaN	NaN	NaN	NaN	NaN	NaN	NaN	NaN	NaN	NaN	NaN	NaN	22.8792	24.0191	NaN	NaN	3	3	3	28.7	28.7	28.7	19.925	0	29.917	132650000	8
DERPT_G5921	Full=Calreticulin Flags: Precursor acrosomal vesicle,extracellular space,nucleus,smooth endoplasmic reticulum,Golgi apparatus,lipid droplet,cytosol,polysome,focal adhesion,external side of plasma membrane,midbody,extracellular matrix,sarcoplasmic reticulu	6	NaN	NaN	NaN	NaN	NaN	20.2903	NaN	NaN	21.2385	NaN	NaN	19.8545	NaN	NaN	NaN	NaN	NaN	22.0777	21.9385	22.7794	NaN	3	3	3	3.7	3.7	3.7	135.38	0	29.711	59220000	10
DERPT_G11207	Der p23: 259925AAM76203.1 RH43162p extracellular region,chitin binding,chitin metabolic process	20	26.0985	25.0566	22.1934	23.2248	27.5191	26.8843	26.2964	26.5557	27.6996	25.3045	24.797	27.0706	25.5502	24.2392	28.0277	NaN	25.519	27.4919	26.2185	27.3485	25.4116	3	3	3	34.4	34.4	34.4	10.343	0	29.122	4006200000	43
DERPT_G12099	Proposed StenAllergen, Allergen homolog (Eur m1, Der f1, Der p1): Full=Cathepsin K Flags: Precursor cysteine-type peptidase activity,proteolysis	11	NaN	NaN	NaN	NaN	24.1242	23.5607	21.5351	21.8358	21.5085	NaN	21.7431	22.419	NaN	NaN	22.8487	NaN	NaN	23.4182	22.282	22.2684	NaN	3	3	3	17.4	17.4	17.4	26.89	0	28.112	179600000	15
DERPT_G3095	Full=Phosphatidylethanolamine-binding 1 Short=PEBP-1 ame: Full=HCNPpp Contains: ame: Full=Hippocampal cholinergic neurostimulating peptide Short=HCNP extracellular space,nucleus,mitochondrial outer membrane,rough endoplasmic reticulum,Golgi apparatus,cyto	5	NaN	NaN	NaN	NaN	NaN	NaN	NaN	NaN	NaN	NaN	NaN	22.699	NaN	NaN	NaN	22.9746	NaN	22.7859	23.1102	22.924	NaN	4	4	4	21.6	21.6	21.6	26.653	0	27.417	110080000	8
DERPT_G6990	Der f25 like Allergen, Proposed Pan-Allergen: Full=Triosephosphate isomerase Short=TIM ame: Full=Triose-phosphate isomerase extracellular space,nucleus,cytosol,Z disc,M band,extracellular exosome,triose-phosphate isomerase activity,ubiquitin protein ligas	6	NaN	NaN	NaN	NaN	NaN	23.3316	22.7071	24.6182	24.1969	NaN	NaN	NaN	NaN	NaN	NaN	NaN	NaN	23.1541	NaN	24.1225	NaN	2	2	2	8.4	8.4	8.4	30.037	0	26.62	249830000	12
DERPT_G11214	Full=Acetylcholinesterase Short=A Flags: Precursor nuclear envelope,endoplasmic reticulum,plasma membrane,extracellular region part,membrane part,synapse,intracellular organelle lumen,neuron part,cholinesterase activity,protein binding,nervous system deve	2	NaN	NaN	NaN	NaN	NaN	NaN	NaN	NaN	22.1355	NaN	NaN	23.2604	NaN	NaN	NaN	NaN	NaN	NaN	NaN	NaN	NaN	3	3	3	8.8	8.8	8.8	62.146	0	23.833	69508000	8
DERPT_G8246	Allergen Homolog (Der p8, Der f8, Tyr p8): Full=Glutathione S-transferase Mu 2 ame: Full=GST class-mu 2 ame: Full=GSTM2-2 extracellular region,myelin sheath,membrane-bounded organelle,protein-containing complex,cytoplasmic part,glutathione transferase act	2	NaN	NaN	NaN	NaN	NaN	NaN	NaN	23.5266	23.5321	NaN	NaN	NaN	NaN	NaN	NaN	NaN	NaN	NaN	NaN	NaN	NaN	2	2	2	10.5	10.5	10.5	25.54	0	23.362	79297000	6
DERPT_G11914	---NA---	1	NaN	NaN	NaN	NaN	21.536	NaN	NaN	NaN	NaN	NaN	NaN	NaN	NaN	NaN	NaN	NaN	NaN	NaN	NaN	NaN	NaN	2	2	2	4.8	4.8	4.8	60.51	0	23.298	43826000	2
DERPT_G12526	: Full=Antithrombin-III Short=ATIII ame: Full=Serpin C1 Flags: Precursor extracellular space,cytoplasm,binding,peptidase inhibitor activity,regulation of protein metabolic process;Full=Serpin B10 extracellular space,cytoplasm,membrane-bo	1	NaN	NaN	NaN	NaN	NaN	NaN	NaN	NaN	NaN	NaN	NaN	NaN	NaN	NaN	NaN	NaN	NaN	NaN	23.0737	NaN	NaN	2	1	1	10.8	6.7	6.7	27.312	0	21.845	107220000	7
DERPT_G8785	Full=Acetylcholinesterase Short=A Flags: Precursor extracellular space,nuclear envelope,endoplasmic reticulum,plasma membrane,synapse,intracellular organelle lumen,neuron part,cholinesterase activity,protein binding,nervous system development,acetylcholin	1	NaN	NaN	NaN	NaN	NaN	NaN	NaN	NaN	NaN	NaN	NaN	22.1863	NaN	NaN	NaN	NaN	NaN	NaN	NaN	NaN	NaN	3	3	3	9.5	9.5	9.5	62.315	0	21.401	41568000	4
DERPT_G5805	Allergen Homolog (Der p8, Der f8, Tyr p8): Full=Glutathione S-transferase Mu 2 ame: Full=GST class-mu 2 ame: Full=GSTM2-2 extracellular region,cytosol,plasma membrane,myelin sheath,membrane-bounded organelle,protein-containing complex,glutathione transfer	2	NaN	NaN	NaN	NaN	NaN	NaN	NaN	NaN	22.9856	NaN	NaN	23.6628	NaN	NaN	NaN	NaN	NaN	NaN	NaN	NaN	NaN	3	3	3	16.4	16.4	16.4	25.654	0	21.371	141340000	10
DERPT_G3626	#NAME?	1	NaN	NaN	NaN	NaN	NaN	NaN	NaN	NaN	NaN	NaN	NaN	23.8006	NaN	NaN	NaN	NaN	NaN	NaN	NaN	NaN	NaN	2	2	2	4.3	4.3	4.3	99.156	0	21.213	57630000	5
DERPT_G6717	Full= disulfide-isomerase A3 ame: Full=58 kDa glucose-regulated ame: Full=58 kDa microsomal Short=p58 ame: Full=Disulfide isomerase ER-60 ame: Full=Endoplasmic reticulum resident 57 Short=ER 57 Short=ERp57 ame: Full=Endoplasmic reticulum resident 60 Short	1	NaN	NaN	NaN	NaN	NaN	NaN	NaN	NaN	NaN	NaN	NaN	NaN	NaN	NaN	NaN	NaN	NaN	NaN	22.6641	NaN	NaN	2	2	2	6.7	6.7	6.7	57.248	0	21.014	112310000	3
DERPT_G4276	Full=Peptidyl-glycine alpha-amidating monooxygenase Short=PAM Includes: ame: Full=Peptidylglycine alpha-hydroxylating monooxygenase Short=PHM Includes: ame: Full=Peptidyl-alpha-hydroxyglycine alpha-amidating lyase ame: Full=Peptidylamidoglycolate lyase Sh	1	NaN	NaN	NaN	NaN	NaN	NaN	22.616	NaN	NaN	NaN	NaN	NaN	NaN	NaN	NaN	NaN	NaN	NaN	NaN	NaN	NaN	2	2	2	9.9	9.9	9.9	45.251	0	20.884	62343000	2
DERPT_G8964	Der p13 Allergen;Proposed StenAllergen, Allergen Homolog (Der p13, Der f13, Lep d13,Blo t13, Tyr p13, Aca s13) Full=Fatty acid-binding muscle ame: Full=M-FABP nucleoplasm,cytosol,cell-cell junction,cell projection,neuronal cell body,cell periphery,fatty	1	NaN	NaN	NaN	NaN	NaN	NaN	NaN	NaN	NaN	NaN	NaN	NaN	NaN	NaN	NaN	NaN	NaN	NaN	NaN	22.2772	NaN	3	3	3	34.4	34.4	34.4	14.981	0	19.655	51621000	2
DERPT_G10493	Full=Aldo-keto reductase family 1 member C1 homolog ame: Full=20-alpha-hydroxysteroid dehydrogenase Short=20-alpha-HSD ame: Full=Dihydrodiol dehydrogenase 1 Short=DD-1 Short=DD1 ame: Full=Indanol dehydrogenase nucleus,mitochondrial matrix,lysosome,cytosol	4	NaN	NaN	NaN	NaN	22.4151	23.4564	22.8383	NaN	NaN	NaN	NaN	23.7715	NaN	NaN	NaN	NaN	NaN	NaN	NaN	NaN	NaN	3	3	3	2	2	2	191.03	0	19.451	195950000	8
DERPT_G502	Full=Aldose reductase Short=AR ame: Full=Aldehyde reductase mitochondrial matrix,lysosome,cytosol,apical plasma membrane,cell projection,extracellular exosome,retinal dehydrogenase activity,alditol:NADP+ 1-oxidoreductase activity,estradiol 17-beta-dehydro	2	NaN	NaN	NaN	NaN	NaN	NaN	23.1777	23.2412	NaN	NaN	NaN	NaN	NaN	NaN	NaN	NaN	NaN	NaN	NaN	NaN	NaN	2	2	2	3.4	3.4	3.4	96.248	0	19.095	54174000	5
DERPT_G2424	---NA---	1	NaN	NaN	NaN	NaN	24.1668	NaN	NaN	NaN	NaN	NaN	NaN	NaN	NaN	NaN	NaN	NaN	NaN	NaN	NaN	NaN	NaN	2	2	2	8.7	8.7	8.7	45.736	0	18.564	46458000	4
DERPT_G59	Der p20 Allergen;Allergen Homolog (Der f20, Lit v2, Chi o3) Proposed Pan-Allergen: Full=Arginine kinase Short=AK extracellular region,cytosol,plasma membrane,nucleotide binding,arginine kinase activity,phosphorylation,arginine metabolic process,proline m	2	NaN	NaN	NaN	NaN	NaN	NaN	22.5855	24.0942	NaN	NaN	NaN	NaN	NaN	NaN	NaN	NaN	NaN	NaN	NaN	NaN	NaN	3	3	1	9.8	9.8	3.4	43.828	0	18.302	88484000	5
DERPT_G7101	Proposed StenAllergen, Allergen Homolog (Der f13, Blot 13, Aca s13): Full=Fatty acid-binding heart ame: Full=Fatty acid-binding 3 ame: Full=Heart-type fatty acid-binding Short=H-FABP nucleoplasm,cytosol,axon,cell body fiber,retinoic acid binding,embryonic	1	NaN	NaN	NaN	NaN	NaN	NaN	NaN	NaN	NaN	NaN	NaN	NaN	NaN	NaN	NaN	NaN	NaN	NaN	23.2555	NaN	NaN	2	2	2	20.7	20.7	20.7	16.382	0	17.622	133900000	6
DERPT_G4885	Full=Isocitrate dehydrogenase mitochondrial inner membrane,peroxisome,cytosol,plasma membrane,cell-cell adherens junction,plasmodesma,chloroplast stroma,apoplast,extracellular exosome,magnesium ion binding,isocitrate dehydrogenase (NADP+) activity,signali	1	NaN	NaN	NaN	NaN	NaN	24.1736	NaN	NaN	NaN	NaN	NaN	NaN	NaN	NaN	NaN	NaN	NaN	NaN	NaN	NaN	NaN	3	3	3	6.7	6.7	6.7	52.4	0	17.322	174730000	6
DERPT_G4277	Full=Cathepsin L1 ame: Full=Cathepsin L Contains: ame: Full=Cathepsin L1 heavy chain Contains: ame: Full=Cathepsin L1 light chain Flags: Precursor extracellular space,nucleolus,cell surface,membrane,cytoplasmic vesicle,cell projection,lysosomal lumen,fuso	3	22.8946	NaN	NaN	NaN	22.2009	NaN	NaN	NaN	NaN	NaN	NaN	23.1621	NaN	NaN	NaN	NaN	NaN	NaN	NaN	NaN	NaN	3	3	3	7.7	7.7	7.7	66.9	0	16.941	48482000	4
DERPT_G3494	Full=Actin-1 Flags: Precursor lipid droplet,striated muscle thin filament,microtubule associated complex,actin filament,cell cortex,Ino80 complex,brahma complex,membrane raft,structural constituent of cytoskeleton,ATP binding,mitotic cytokinesis,nematode	1	NaN	NaN	NaN	NaN	NaN	NaN	NaN	NaN	NaN	NaN	NaN	NaN	24.4409	NaN	NaN	NaN	NaN	NaN	NaN	NaN	NaN	5	1	1	16.5	8	8	41.596	0	16.649	286990000	3
DERPT_G1693	Full=Succinate dehydrogenase assembly factor 2- mitochondrial Short=SDH assembly factor 2-A Short=SDHAF2-A Flags: Precursor mitochondrion,peroxisome,membrane,extracellular exosome,signaling receptor binding,copper ion binding,delta3,5-delta2,4-dienoyl-CoA	5	NaN	NaN	NaN	NaN	NaN	22.4361	21.4062	NaN	21.3638	NaN	21.6087	22.6114	NaN	NaN	NaN	NaN	NaN	NaN	NaN	NaN	NaN	2	2	2	9.3	9.3	9.3	51.113	0	16.178	62043000	10
DERPT_G921	Allergen Homolog (Sola ISOD, Ole5): Full=Superoxide dismutase extracellular space,nucleus,mitochondrion,lysosome,peroxisome,cytosol,plasma membrane,chloroplast,extracellular matrix,cytoplasmic vesicle,dendrite cytoplasm,neuronal cell body,protein-containi	5	NaN	NaN	NaN	NaN	20.9872	NaN	20.106	NaN	20.6492	NaN	NaN	21.4439	NaN	NaN	NaN	NaN	NaN	NaN	20.5679	NaN	NaN	2	2	2	1.9	1.9	1.9	194.29	0	16.079	29341000	7
DERPT_G6343	Allergen Homolog (Hom s alpha-galactosidase): Full=Alpha-N-acetylgalactosaminidase ame: Full=Alpha-galactosidase B Flags: Precursor extracellular space,lysosome,plant-type cell wall,apoplast,alpha-galactosidase activity,protein binding,bone mineralization	1	NaN	NaN	NaN	NaN	NaN	NaN	24.0313	NaN	NaN	NaN	NaN	NaN	NaN	NaN	NaN	NaN	NaN	NaN	NaN	NaN	NaN	2	2	2	5.6	5.6	5.6	57.794	0	15.801	92366000	6
DERPT_G707	Full=Chitinase Flags: Precursor extracellular region,chitin binding,carbohydrate metabolic process,chitin metabolic process	1	NaN	NaN	NaN	NaN	24.4107	NaN	NaN	NaN	NaN	NaN	NaN	NaN	NaN	NaN	NaN	NaN	NaN	NaN	NaN	NaN	NaN	2	2	2	9.4	9.4	9.4	45.837	0	15.765	50159000	3
DERPT_G8209	Full=GTP 3 ,8-cyclase ame: Full=Molybdenum cofactor biosynthesis A mitochondrion,ribosome,chloroplast,molybdopterin synthase complex,structural constituent of ribosome,metal ion binding,4 iron, 4 sulfur cluster binding,GTP 3,8-cyclase activity,cyclic py	1	NaN	NaN	NaN	NaN	NaN	NaN	NaN	23.804	NaN	NaN	NaN	NaN	NaN	NaN	NaN	NaN	NaN	NaN	NaN	NaN	NaN	2	2	2	7.5	7.5	7.5	68.488	0	15.45	23381000	1
DERPT_G1524	Full=Tissue alpha-L-fucosidase ame: Full=Alpha-L-fucosidase I ame: Full=Alpha-L-fucoside fucohydrolase 1 Short=Alpha-L-fucosidase 1 Flags: Precursor extracellular space,lysosomal lumen,extracellular exosome,alpha-L-fucosidase activity,fucose binding,fucos	1	NaN	NaN	NaN	NaN	20.6034	NaN	NaN	NaN	NaN	NaN	NaN	NaN	NaN	NaN	NaN	NaN	NaN	NaN	NaN	NaN	NaN	2	2	2	3.8	3.8	3.8	52.639	0	14.587	37101000	4
DERPT_G7298	Proposed Pan-Allergen, Allergen Homolog (Tyr p28, Der f28, Pen c19, Cla h4, Cor a10): Full=Heat shock cognate 71 kDa ame: Full=Heat shock 70 kDa 8 ubiquitin ligase complex,Prp19 complex,photoreceptor inner segment,perichromatin fibrils,nucleolus,mitochond	1	NaN	NaN	NaN	NaN	NaN	NaN	NaN	NaN	NaN	NaN	NaN	NaN	NaN	NaN	NaN	NaN	NaN	NaN	NaN	NaN	18.9125	9	2	2	15.9	4.2	4.2	64.644	0	14.396	46205000	4
DERPT_G5193	---NA---	1	NaN	NaN	NaN	NaN	NaN	NaN	NaN	NaN	NaN	NaN	NaN	NaN	NaN	NaN	NaN	NaN	NaN	NaN	NaN	22.0453	NaN	2	2	2	43.7	43.7	43.7	8.0022	0	13.995	12682000	2
DERPT_G7116	Allergen Homolog (Hom s2): Full=Nascent polypeptide-associated complex subunit alpha Short=NAC-alpha ame: Full=Alpha-NAC nucleus,cytosol,nascent polypeptide-associated complex,extracellular exosome,DNA binding,transcription coactivator activity,TBP-class	1	NaN	NaN	NaN	NaN	NaN	NaN	NaN	NaN	NaN	NaN	NaN	23.391	NaN	NaN	NaN	NaN	NaN	NaN	NaN	NaN	NaN	2	2	2	12.6	12.6	12.6	23.774	0	13.654	104320000	3
DERPT_G10986	Full=cGMP-gated cation channel alpha-1 ame: Full=Cyclic nucleotide-gated cation channel 1 ame: Full=Cyclic nucleotide-gated channel alpha-1 Short=CNG channel alpha-1 Short=CNG-1 Short=CNG1 ame: Full=Cyclic nucleotide-gated photoreceptor ame: Full=Rod phot	1	NaN	NaN	NaN	NaN	NaN	23.088	NaN	NaN	NaN	NaN	NaN	NaN	NaN	NaN	NaN	NaN	NaN	NaN	NaN	NaN	NaN	2	2	2	1.9	1.9	1.9	154.97	0	13.623	128030000	7
DERPT_G10117	Full= Diedel Flags: Precursor extracellular space,calcium ion binding,response to bacterium,negative regulation of JAK-STAT cascade	1	NaN	NaN	NaN	NaN	23.8586	NaN	NaN	NaN	NaN	NaN	NaN	NaN	NaN	NaN	NaN	NaN	NaN	NaN	NaN	NaN	NaN	2	2	2	6.2	6.2	6.2	20.377	0	13.04	131730000	12
DERPT_G10534	Der p 8 Allergen;Allergen homolog (Tyr p 8, Der f8) Full=Glutathione S-transferase Mu 2 ame: Full=GST class-mu 2 ame: Full=GSTM2-2 extracellular region,myelin sheath,membrane-bounded organelle,protein-containing complex,cytoplasmic part,glutathione trans	1	NaN	NaN	NaN	NaN	NaN	NaN	NaN	NaN	NaN	NaN	NaN	NaN	NaN	NaN	NaN	NaN	NaN	NaN	21.3245	NaN	NaN	2	2	2	11.4	11.4	11.4	25.642	0	12.777	36173000	6
DERPT_G4155	#NAME?	1	NaN	NaN	NaN	NaN	NaN	NaN	NaN	NaN	22.2196	NaN	NaN	NaN	NaN	NaN	NaN	NaN	NaN	NaN	NaN	NaN	NaN	2	2	2	3	3	3	198.98	0	12.664	18548000	2
DERPT_G9923	Der p29 Allergen, Proposed Eur-Allergen, Allergen Homolog (Mal s6, Sola i5, Hev bCYP, Bet v7, Asp f27, Cand aCYP): Full=Peptidyl-prolyl cis-trans isomerase A Short=PPIase A ame: Full=Cyclophilin A ame: Full=Cyclosporin A-binding ame: Full=Rotamase A Conta	1	NaN	NaN	NaN	NaN	NaN	NaN	NaN	22.4416	NaN	NaN	NaN	NaN	NaN	NaN	NaN	NaN	NaN	NaN	NaN	NaN	NaN	2	2	2	9.6	9.6	9.6	40.816	0	12.373	22967000	2
DERPT_G7316	Full=Glutathione peroxidase 3 Short=GPx-3 Short=GSHPx-3 ame: Full=Plasma glutathione peroxidase Short=GPx-P Short=GSHPx-P Flags: Precursor extracellular space,mitochondrion,sperm plasma membrane,glutathione peroxidase activity,protein binding,temperature	1	NaN	NaN	NaN	NaN	NaN	NaN	NaN	NaN	NaN	NaN	NaN	21.624	NaN	NaN	NaN	NaN	NaN	NaN	NaN	NaN	NaN	2	2	2	4.6	4.6	4.6	33.107	0	12.199	17371000	2
DERPT_G182	Full=Endopolyphosphatase extracellular region,lysosome,vesicle,membrane part,lytic vacuole membrane,sphingomyelin phosphodiesterase activity,binding,sphingomyelin catabolic process,negative regulation of signal transduction,regulation of defense response,	1	NaN	NaN	NaN	NaN	NaN	NaN	NaN	NaN	NaN	NaN	NaN	NaN	NaN	NaN	NaN	NaN	NaN	NaN	22.0342	NaN	NaN	2	2	2	4.7	4.7	4.7	71.701	0	12.121	36004000	3
DERPT_G6784	Full=Target of rapamycin complex 2 subunit MAPKAP1 Short=TORC2 subunit MAPKAP1 ame: Full=Mitogen-activated kinase 2-associated 1 ame: Full=Stress-activated map kinase-interacting 1 Short=SAPK-interacting 1 TORC2 complex,binding,nervous system development,	1	NaN	NaN	NaN	NaN	25.476	NaN	NaN	NaN	NaN	NaN	NaN	NaN	NaN	NaN	NaN	NaN	NaN	NaN	NaN	NaN	NaN	2	2	2	3.2	3.2	3.2	87.203	0	11.466	1445600000	3
DERPT_G7520	Full=D-3-phosphoglycerate dehydrogenase Short=3-PGDH ame: Full=2-oxoglutarate reductase ame: Full=Malate dehydrogenase nucleus,mitochondrion,cytosol,chloroplast stroma,membrane,myelin sheath,phosphoglycerate dehydrogenase activity,protein binding,ATP bind	1	NaN	NaN	NaN	NaN	NaN	NaN	NaN	22.3582	NaN	NaN	NaN	NaN	NaN	NaN	NaN	NaN	NaN	NaN	NaN	NaN	NaN	2	2	2	5.6	5.6	5.6	57.312	0	11.41	73427000	3
DERPT_G9110	Der f Actinin like allergen;Allergen Homolog (Der f24 )Full=Alpha-actinin-1 ame: Full=Alpha-actinin cytoskeletal isoform ame: Full=F-actin cross-linking ame: Full=Non-muscle alpha-actinin-1 stress fiber,ruffle,extracellular space,nucleus,cytosol,striated	1	NaN	NaN	NaN	NaN	NaN	NaN	NaN	NaN	NaN	NaN	NaN	21.3871	NaN	NaN	NaN	NaN	NaN	NaN	NaN	NaN	NaN	2	2	2	1.6	1.6	1.6	149.56	0	11.344	36643000	1
DERPT_G943	Full=Histone Short=H2a j nuclear chromosome, telomeric region,nucleosome,nuclear chromatin,condensed nuclear chromosome,male germ cell nucleus,XY body,nucleoplasm,replication fork,site of double-strand break,extracellular exosome,damaged DNA binding,enzym	1	NaN	NaN	NaN	NaN	NaN	NaN	NaN	NaN	NaN	NaN	NaN	NaN	NaN	NaN	NaN	NaN	NaN	NaN	NaN	NaN	20.269	2	2	2	12.9	12.9	12.9	13.304	0	11.335	41457000	2
DERPT_G5899	Full=FUN14 domain-containing 1 integral component of mitochondrial outer membrane,protein binding,autophagy of mitochondrion,response to hypoxia	1	NaN	NaN	NaN	NaN	NaN	NaN	NaN	NaN	NaN	NaN	NaN	20.0925	NaN	NaN	NaN	NaN	NaN	NaN	NaN	NaN	NaN	2	2	2	2.2	2.2	2.2	225.89	0	11.207	20644000	1
DERPT_G12027	Allergen homolog (Der p1, Der f1): Full=Viral cathepsin Short=V-cath ame: Full=Cysteine ase Short=CP Flags: Precursor cysteine-type peptidase activity,proteolysis	1	NaN	NaN	NaN	NaN	NaN	NaN	NaN	NaN	NaN	NaN	NaN	NaN	NaN	NaN	NaN	NaN	NaN	20.4708	NaN	NaN	NaN	2	2	2	9.5	9.5	9.5	25.145	0	10.913	20815000	3
DERPT_G9303	Full=ATP-dependent rRNA helicase RRP3 nucleolus,cytosol,membrane,RNA binding,ATP-dependent RNA helicase activity,ATP binding,cysteine-type peptidase activity,maturation of SSU-rRNA from tricistronic rRNA transcript (SSU-rRNA, 5.8S rRNA, LSU-rRNA),nematode	1	NaN	NaN	NaN	NaN	NaN	NaN	NaN	NaN	NaN	NaN	NaN	22.4356	NaN	NaN	NaN	NaN	NaN	NaN	NaN	NaN	NaN	2	2	2	2.3	2.3	2.3	153.08	0	10.858	17237000	2
DERPT_G4187	Full=Prosaposin ame: Full=Sulfated glyco 1 Short=SGP-1 Contains: ame: Full=Saposin-A Contains: ame: Full=Saposin-B-Val Contains: ame: Full=Saposin-B Contains: ame: Full=Saposin-C Contains: ame: Full=Saposin-D Flags: Precursor lysosome,sphingolipid metabol	1	NaN	NaN	NaN	NaN	NaN	NaN	NaN	NaN	NaN	NaN	NaN	20.565	NaN	NaN	NaN	NaN	NaN	NaN	NaN	NaN	NaN	2	2	2	5	5	5	62.392	0	10.737	6462700	2
DERPT_G8247	hemicentin-1 isoform X1 [Tribolium castaneum] turtle homolog A	1	NaN	NaN	NaN	NaN	NaN	NaN	NaN	NaN	NaN	NaN	NaN	26.3166	NaN	NaN	NaN	NaN	NaN	NaN	NaN	NaN	NaN	2	2	2	5.4	5.4	5.4	96.742	0	10.654	234160000	0
DERPT_G4501	---NA---	1	NaN	NaN	NaN	NaN	NaN	NaN	NaN	NaN	NaN	NaN	NaN	22.8845	NaN	NaN	NaN	NaN	NaN	NaN	NaN	NaN	NaN	2	2	2	6.4	6.4	6.4	93.043	0	10.523	215280000	2
DERPT_G8414	Full=Oxidation resistance 1 nucleoplasm,extracellular exosome,tRNA-splicing ligase complex,nuclear receptor transcription coactivator activity,nuclear hormone receptor binding,tRNA splicing, via endonucleolytic cleavage and ligation,response to oxidative	1	NaN	NaN	NaN	NaN	NaN	NaN	NaN	NaN	NaN	NaN	NaN	NaN	NaN	NaN	NaN	NaN	NaN	22.4831	NaN	NaN	NaN	2	2	2	3.3	3.3	3.3	141.15	0	10.447	75428000	0
DERPT_G10901	Allergen hololog (Lep d 33): Full=Tubulin alpha-1B chain ame: Full=Alpha-tubulin ubiquitous ame: Full=Tubulin K-alpha-1 ame: Full=Tubulin alpha-ubiquitous chain Contains: ame: Full=Detyrosinated tubulin alpha-1B chain astral microtubule,nucleus,lipid drop	1	NaN	NaN	NaN	NaN	NaN	NaN	NaN	NaN	NaN	NaN	NaN	NaN	25.3196	NaN	NaN	NaN	NaN	NaN	NaN	NaN	NaN	4	1	1	14	3.3	3.3	50.057	0	5.8822	45725000	1
DERPT_G10997	Allergen Homolog (Der p20, Der f20, Lit v2, Met e2, Bomb m1, Scy pa2, Plo t1, Bla g9, Per a 9): Full=Arginine kinase Short=AK extracellular region,cytosol,plasma membrane,LUBAC complex,arginine kinase activity,ubiquitin-protein transferase activity,ATP bi	1	NaN	NaN	NaN	NaN	NaN	NaN	NaN	NaN	19.9624	NaN	NaN	NaN	NaN	NaN	NaN	NaN	NaN	NaN	NaN	NaN	NaN	3	1	1	1.7	0.6	0.6	251.69	0	5.3647	5936200	1
