# Supplementary material for: Proteome and allergenome of the European house dust mite Dermatophagoides pteronyssinus
Source: PLoS One. 2019 May 1;14(5):e0216171. doi: 10.1371/journal.pone.0216171 (PMC6493757; doi:10.1371/journal.pone.0216171)
Supplement: S10 Data — A) Proteomic results of all D. pteronyssinus airmid proteins (n = 873) identified from the spent culture media (Excretome) through combined proteomic strategy of whole extract protein analysis and gel filtration protein extract fractionation, followed by LC-MS/MS. B) List of the most specific GO terms (n = 320) differentially represented between the representative proteome and Excretome (<0.05 FDR) illustrating selective extraction of proteins associated with the Excretome. C) List of enzyme names (n = 35) differentially represented between the representative proteome and Excretome (<0.05 FDR) illustrating selective extraction of certain groups of enzymes associated with the Excretome. D) List of InterPro IDs (n = 69) differentially represented between the representative proteome and Excretome (<0.05 FDR) illustrating selective extraction of proteins with functional domains associated with the excretome. (XLSX) [file pone.0216171.s014.xlsx]

## Sheet: A
T: Majority protein IDs	T: Fasta headers	Fractions	WE	LFQ intensity SM_A	LFQ intensity SM_B	LFQ intensity SM_C	LFQ intensity SM_D	LFQ intensity SM_E	LFQ intensity SM_F	LFQ intensity SM_G	LFQ intensity sm_H	LFQ intensity SM_I	LFQ intensity SM_J	LFQ intensity SM_K	LFQ intensity SM_L	LFQ intensity SM_M	LFQ intensity SM_N	LFQ intensity SM_O	LFQ intensity SM_P	LFQ intensity SM_Q	LFQ intensity SM_R	LFQ intensity SM_S	LFQ intensity SM_T	LFQ intensity SM_U	LFQ intensity SM_Y+1	LFQ intensity SM_Y+2	LFQ intensity SM_Y+3	LFQ intensity SM_Y+4	N: Peptides	N: Unique peptides	N: Sequence coverage [%]	N: Mol. weight [kDa]	N: Q-value	N: Score	N: Intensity	N: MS/MS count
DERPT_G8792	Der p 2 Allergen;Proposed Mon-Allergen, Allergen Homolog (Der f2, Eur m2, Der s2)Full=Mite group 2 allergen Gly d ame: Allergen=Gly d protein binding,cholesterol transport,intracellular sterol transport	21	4	25.2626	26.2533	27.0793	26.9313	25.4582	25.7884	26.3252	25.8411	26.5485	29.4505	32.2947	32.4281	32.0079	30.5433	28.4444	28.8868	28.8129	26.8115	26.5576	27.2328	25.4505	30.9867	29.9578	30.1562	30.5286	17	17	78.8	15.894	0	323.31	519000000000	486
DERPT_G1283	Der p 1 Allergen, Proposed StenAllergenAllergen Homolog (Der f1, Der m1, Pso o1) : Full=Cathepsin L ase Flags: Precursor vacuole,cysteine-type peptidase activity,proteolysis,aging,response to hormone,response to carbohydrate	21	4	26.9157	26.1346	26.1536	26.8007	25.8797	25.8789	25.341	25.5958	26.5805	29.8825	30.7178	32.8109	32.9805	33.7087	33.5013	33.6983	33.0344	30.2175	29.7269	28.6532	27.0785	30.7963	30.6453	30.812	30.5871	35	35	41.3	96.017	0	323.31	489370000000	1511
DERPT_G8859	Der p3 Allergen, Proposed StenAllergen, Allergen Homolog (Der p3, Der f3, Eur m3, Blo t3, Tyr p3) Full=Trypsin Flags: Precursor serine-type endopeptidase activity,proteolysis	21	4	25.0896	26.2401	26.3497	27.2815	28.0236	27.7561	26.5157	28.452	29.498	30.5996	32.3495	32.0979	30.0784	28.2226	28.3703	28.9677	28.6414	26.7599	26.6874	26.9519	25.1472	30.3959	30.2736	30.2177	29.7544	30	30	67.4	28.075	0	323.31	444480000000	510
DERPT_G9697	Full=Sucrase- intestinal Contains: ame: Full=Sucrase Contains: ame: Full=Isomaltase extracellular region,cell wall,lysosome,membrane,alpha-1,4-glucosidase activity,carbohydrate binding,regulation of the force of heart contraction,diaphragm contraction,hear	21	4	22.0366	22.666	25.6765	26.2629	28.8993	29.0176	29.6245	30.0471	30.6091	30.3679	28.5373	27.0025	27.7446	27.6932	24.9516	24.6715	25.6309	22.3933	24.1009	23.4361	21.5967	30.6676	30.6203	30.8469	30.4823	106	102	61.7	202.06	0	323.31	338510000000	1288
DERPT_G3350	Der p15 Allergen: Full=PRKCA-binding ame: Full= interacting with C kinase 1 ame: Full= kinase C-alpha-binding extracellular region,mitochondrion,endoplasmic reticulum,Golgi apparatus,postsynaptic density,dendrite,presynaptic membrane,protein-containing com	15	4	NaN	18.6068	23.1086	27.6703	31.6409	32.7033	30.0519	26.2114	24.7288	20.7075	16.955	15.7161	NaN	18.4664	19.1971	NaN	NaN	17.1145	16.8758	NaN	NaN	29.854	27.3772	29.9765	29.5116	52	52	27.1	183.41	0	323.31	299280000000	706
DERPT_G7100	Der p9 Allergen: Full=Trypsin theta Flags: Precursor serine-type endopeptidase activity,proteolysis	21	4	22.6523	24.3197	25.9356	26.4365	26.7567	26.4958	24.9542	25.3007	26.9543	28.3373	29.7563	31.1304	30.9742	29.5142	28.677	28.6924	28.538	26.3793	26.4802	26.8355	24.4414	29.9235	30.434	30.0288	29.7465	24	24	87.2	29.352	0	323.31	285760000000	440
DERPT_G9187	Der f6 like allergen;Allergen Homolog (Blo t6)Full=Trypsin epsilon Flags: Precursor membrane,cell part,serine-type endopeptidase activity,Rho guanyl-nucleotide exchange factor activity,protein binding,proteolysis,regulation of Rho protein signal transduct	21	4	21.3424	22.0643	23.4789	23.4604	22.8819	23.5938	24.6394	26.6698	28.6033	30.59	30.9364	30.1979	28.4643	27.158	26.9986	27.3967	27.147	24.2331	24.4353	22.9268	22.5692	30.3336	30.2922	30.3143	30.2368	29	29	14.4	228.11	0	323.31	261800000000	468
DERPT_G10989	kDa bacteriolytic enzyme	21	4	21.9967	22.6616	22.7454	22.6913	22.3646	22.252	21.7955	22.2296	22.4529	24.0159	26.4243	29.6472	31.9872	31.3274	29.8102	28.6496	27.9385	26.2034	25.8628	25.5494	23.2984	29.252	29.2527	29.0456	29.0498	10	10	37	30.902	0	323.31	164570000000	302
DERPT_G9149	Full=Lysosomal alpha-mannosidase Short=Laman ame: Full=Lysosomal acid alpha-mannosidase ame: Full=Mannosidase alpha class 2B member 1 ame: Full=Mannosidase alpha-B Flags: Precursor vacuolar membrane,plant-type cell wall,Golgi apparatus part,apoplast,alpha-	11	4	20.6829	24.6205	27.7521	29.2531	32.2941	32.5806	30.0504	27.0482	23.3911	20.2377	NaN	NaN	NaN	NaN	NaN	22.7314	NaN	NaN	NaN	NaN	NaN	29.2423	29.4592	29.6173	29.3868	89	89	74.5	118.28	0	323.31	158260000000	875
DERPT_G9820	Der p14 Allergen;Proposed Sten-Allergen, Allergen Homolog (Der p14, Sar s14, Eur m14, Der f14) Full=Apolipo B-100 Short=Apo B-100 Contains: ame: Full=Apolipo B-48 Short=Apo B-48 Flags: Precursor extracellular space,vesicle,protein-containing complex,intra	20	4	17.3783	25.8317	29.1446	30.4196	30.6199	30.4516	27.1625	22.8389	19.8902	16.5456	16.1788	16.2767	18.1235	18.6988	16.876	16.9495	17.4168	17.3654	17.845	16.0897	NaN	29.6917	29.2468	29.0799	29.4778	183	183	78.5	191.41	0	323.31	155400000000	1388
DERPT_G360	Der p4 allergen, Proposed StenAllergen Allergen homolog (Der f4, Blo t4, Aca s4, Eur m4): Full=Alpha-amylase-related Flags: Precursor extracellular space,extracellular exosome,alpha-amylase activity,protein binding,metal ion binding,digestion,starch metabo	18	4	19.9002	17.5356	22.4635	20.832	20.0147	19.9452	21.9386	23.3316	27.1018	30.8888	28.776	27.5767	26.4108	24.2743	24.7217	24.6099	23.3973	18.8788	NaN	NaN	NaN	29.2679	29.7303	29.358	29.5598	40	40	75.5	60.289	0	323.31	146630000000	370
DERPT_G9116	Full=Cathepsin B Contains: ame: Full=Cathepsin B light chain Contains: ame: Full=Cathepsin B heavy chain Flags: Precursor extracellular space,nucleolus,mitochondrion,lysosome,caveola,external side of plasma membrane,apical plasma membrane,sarcolemma,perinu	21	4	20.462	21.2531	23.1355	23.0408	23.3288	22.8917	23.6358	24.7022	26.0241	29.5817	30.1907	29.6455	27.7575	25.6382	25.9335	26.2712	25.5182	22.9919	23.2845	23.7945	22.3961	28.985	28.9905	29.1095	29.1468	18	18	32.2	74.957	0	323.31	142590000000	411
DERPT_G11084	Full=Actin-3 Flags: Precursor lipid droplet,striated muscle thin filament,microtubule associated complex,actin filament,plasma membrane,focal adhesion,cell cortex,Ino80 complex,brahma complex,membrane raft,dense body,structural constituent of cytoskeleton,	21	4	26.5086	26.9937	25.693	24.6462	23.4924	22.7966	25.1276	27.3316	28.7736	25.6253	22.6575	23.7831	28.0834	29.2942	28.7326	29.6713	29.1538	25.4294	24.6175	24.0247	21.9971	29.3448	29.5911	29.0979	29.4051	37	25	88.6	41.793	0	323.31	136160000000	442
DERPT_G1248	Full=Pancreatic triacylglycerol lipase Short=PL Short=PTL Short=Pancreatic lipase Flags: Precursor lipase activity,carboxylic ester hydrolase activity,lipid digestion,cellular lipid metabolic process,lipid catabolic process	13	4	19.2755	21.0305	20.8742	23.0033	26.4742	29.3504	31.5106	30.3497	27.7892	24.5912	19.6934	19.6836	NaN	NaN	NaN	19.5096	NaN	NaN	NaN	NaN	NaN	29.067	29.2437	29.3742	29.1369	37	37	20.1	153.3	0	323.31	134080000000	377
DERPT_G3628	Full=Glutamyl aminopeptidase Short=EAP ame: Full=Aminopeptidase A Short=AP-A ame: CD_antigen=CD249 endomembrane system,organelle membrane,cytoplasmic vesicle,intracellular membrane-bounded organelle,organelle lumen,intracellular organelle part,plasma membr	13	4	29.4299	29.7107	32.6387	31.1034	28.2562	24.3921	25.5701	20.581	18.6433	17.735	NaN	NaN	NaN	NaN	17.687	NaN	NaN	20.081	NaN	21.5969	NaN	29.4692	28.9599	29.5686	29.0929	283	283	60.5	530.08	0	323.31	132290000000	1641
DERPT_G3105	Glu1: Full=Beta-glucanase ame: Full=1,3-1,4-beta-D-glucan 4-glucanohydrolase ame: Full=Endo-beta-1,3-1,4 glucanase ame: Full=Lichenase Flags: Precursor hydrolase activity, hydrolyzing O-glycosyl compounds,carbohydrate metabolic process	20	4	19.0644	18.2366	21.3059	20.4162	17.7116	NaN	16.3095	19.9323	20.2946	24.0228	26.8192	30.0842	31.5147	29.5564	26.284	26.3634	25.5236	22.958	21.975	19.0132	18.492	29.0781	28.7595	29.0039	28.7029	24	24	76.5	31.724	0	323.31	131110000000	379
DERPT_G9292	Full=Probable enoyl- hydratase echA8 mitochondrial matrix,cell periphery,mRNA 3-UTR binding,enoyl-CoA hydratase activity,methylglutaconyl-CoA hydratase activity,nuclear-transcribed mRNA catabolic process, deadenylation-dependent decay,fatty acid beta-oxid	13	4	30.1433	30.4489	29.4265	30.7736	31.0155	30.3823	27.6157	25.1538	22.2574	22.4948	20.9906	NaN	NaN	NaN	22.8778	NaN	NaN	24.9072	NaN	NaN	NaN	29.811	29.5773	29.358	29.3408	103	102	43.1	274.34	0	323.31	115840000000	850
DERPT_G5617	Full=Vitamin K-dependent C ame: Full=Anticoagulant C ame: Full=Autoprothrombin IIA ame: Full=Blood coagulation factor XIV Contains: ame: Full=Vitamin K-dependent C light chain Contains: ame: Full=Vitamin K-dependent C heavy chain Contains: ame: Full=Activa	21	4	18.1744	18.1988	24.0325	26.0664	28.4128	28.6737	29.9736	29.5144	29.9655	28.4481	25.1467	22.723	19.5704	20.075	20.2115	21.2065	19.5026	17.5014	18.0908	18.0672	17.195	29.02	28.9004	29.0442	28.8299	16	16	50.8	33.451	0	323.31	110590000000	321
DERPT_G4157	---NA---	21	4	25.7677	25.6901	24.2816	22.4922	22.3617	21.5173	22.725	22.6823	24.9656	28.5704	30.5681	29.6485	27.5192	25.9282	25.3419	25.7883	24.7664	21.9308	22.0847	22.3753	20.9174	28.7694	28.4249	28.7555	28.5172	11	11	73.3	24.512	0	323.31	98937000000	296
DERPT_G9401	Full=Nicotinate phosphoribosyltransferase Short=NAPRTase ame: Full=Nicotinate phosphoribosyltransferase domain-containing 1 endosome,cytosol,cilium,integral component of membrane,intrinsic component of plasma membrane,sarcolemma,membrane raft,SNARE binding	12	4	NaN	NaN	22.2308	22.953	25.8658	30.0334	30.5506	28.789	27.7358	25.8456	19.3216	NaN	19.2999	19.3286	21.512	NaN	NaN	NaN	NaN	NaN	NaN	28.7139	28.1046	28.5267	28.2655	40	40	8.3	478.27	0	323.31	92099000000	367
DERPT_G9315	Full=Beta-galactosidase ame: Full=Acid beta-galactosidase Short=Lactase Flags: Precursor extracellular space,cytoplasm,intracellular membrane-bounded organelle,hydrolase activity, hydrolyzing O-glycosyl compounds,carbohydrate metabolic process	13	4	19.5119	18.4874	18.909	19.687	19.5014	20.7894	25.9925	29.976	30.4379	27.8215	20.0491	NaN	17.6356	NaN	NaN	19.5284	NaN	NaN	NaN	NaN	NaN	28.4327	28.3967	28.3289	28.1779	50	50	59.5	113.42	0	323.31	90630000000	346
DERPT_G4123	Full=Delta 3 ame: Full=Drosophila Delta homolog 3 Short=Delta3 Flags: Precursor extracellular region,hydrolase activity, hydrolyzing O-glycosyl compounds,chitin binding,chitin metabolic process,macromolecule catabolic process,response to fungus,carbohydrat	10	4	30.3296	30.8573	29.5647	29.3883	29.6157	29.0837	26.5341	23.5727	22.4287	NaN	23.9009	NaN	NaN	NaN	NaN	NaN	NaN	NaN	NaN	NaN	NaN	28.7651	28.7386	28.86	28.5591	156	156	34.6	489.46	0	323.31	72994000000	1042
DERPT_G3392	Allergen homolog (Tri a34, Asp vGAPDH): Full=Glyceraldehyde-3-phosphate dehydrogenase Short=GAPDH ame: Full=Peptidyl-cysteine S-nitrosylase GAPDH mitochondrion,lipid droplet,cytosol,microtubule associated complex,plasma membrane,Z disc,ribonucleoprotein co	11	4	NaN	21.1049	20.1438	20.0467	21.2523	25.7576	30.0634	28.7671	24.6008	NaN	NaN	NaN	NaN	NaN	20.2457	22.7254	23.3038	NaN	NaN	NaN	NaN	28.3382	28.1509	28.2581	28.368	36	35	88.9	35.734	0	323.31	72445000000	276
DERPT_G9115	Full=Cathepsin B Contains: ame: Full=Cathepsin B light chain Contains: ame: Full=Cathepsin B heavy chain Flags: Precursor extracellular space,nucleolus,mitochondrion,lysosome,caveola,external side of plasma membrane,apical plasma membrane,sarcolemma,perinu	18	4	NaN	18.6317	19.559	18.3349	18.9177	18.4625	21.3209	21.4105	23.9702	25.8352	28.8722	28.0053	28.4353	25.4591	25.37	23.2558	23.6585	19.3205	20.0328	NaN	NaN	28.5623	27.799	28.6417	28.4885	17	17	30.6	76.588	0	323.31	68719000000	308
DERPT_G11207	Der p23: 259925AAM76203.1 RH43162p extracellular region,chitin binding,chitin metabolic process	15	4	NaN	NaN	19.0348	NaN	NaN	NaN	NaN	19.8348	23.9152	29.1826	31.2634	30.7244	28.9776	27.1568	25.5544	24.9631	24.9132	20.8188	20.0567	20.6573	18.6681	26.3033	25.3696	25.7868	25.8704	7	7	44.4	10.343	0	323.31	66413000000	90
DERPT_G11609	Full=Gamma-interferon-inducible lysosomal thiol reductase ame: Full=Gamma-interferon-inducible IP-30 ame: Full=Legumaturain Flags: Precursor cytoplasm,oxidoreductase activity,immune system process	13	4	NaN	NaN	NaN	NaN	NaN	NaN	NaN	20.3059	20.8629	23.3786	27.1262	29.7002	29.9666	28.8137	26.6123	26.107	25.5394	21.007	21.6614	19.7241	NaN	27.7941	27.4961	27.8039	27.7351	8	6	57.6	21.485	0	323.31	65092000000	116
DERPT_G4155	--NA--	12	4	28.869	28.2859	27.7556	29.3013	30.0398	30.0506	28.9161	26.628	22.8542	19.8056	23.0307	NaN	NaN	NaN	22.6752	NaN	NaN	NaN	NaN	NaN	NaN	28.3991	27.7841	27.5789	28.1396	118	116	57.1	198.98	0	323.31	63833000000	812
DERPT_G5877	Proposed Pan-Allergen, Allergen Homolog (Aed a8, Cor a10, Der f28, Pen c19, Gly d10, Blo t10): Full=78 kDa glucose-regulated Short=GRP-78 ame: Full=Heat shock 70 kDa 5 ame: Full=Immunoglobulin heavy chain-binding Short= Flags: Precursor extracellular space	14	4	19.2703	21.1786	21.1219	24.9483	26.6356	27.1887	28.4495	29.0165	28.8657	27.8552	21.1419	20.3624	NaN	17.6854	NaN	NaN	NaN	19.1834	NaN	NaN	NaN	28.2985	28.009	28.3967	28.2251	52	28	61.1	73.409	0	323.31	57941000000	427
DERPT_G7750	Proposed Pan-Allergen, Allergen Homolog (Tyr p 28, Der f28, Pen c19, Cla h4, Cor a10, Alt a3) Full=Heat shock cognate 71 kDa ame: Full=Heat shock 70 kDa 8 ubiquitin ligase complex,Prp19 complex,photoreceptor inner segment,perichromatin fibrils,nucleolus,m	14	4	21.6187	21.5326	18.8803	18.5566	22.5514	24.6932	27.8465	28.359	28.6589	28.1663	25.4668	22.2145	19.8467	NaN	19.1549	NaN	NaN	NaN	NaN	NaN	NaN	28.1803	27.9556	28.081	28.1569	50	18	43.9	112.63	0	323.31	56024000000	442
DERPT_G12099	Proposed StenAllergen, Allergen homolog (Eur m1, Der f1, Der p1): Full=Cathepsin K Flags: Precursor cysteine-type peptidase activity,proteolysis	19	4	21.2093	22.9939	21.2328	NaN	19.7263	NaN	18.8619	21.2676	25.4666	27.9178	26.9766	26.3787	25.8042	24.84	24.7142	25.336	25.0184	22.7763	22.4519	21.8387	20.1996	28.3021	27.767	28.1484	27.9024	15	12	90.2	26.89	0	323.31	52111000000	191
DERPT_G749	Allergen Homolog (Sal s3, Thua3): Full=Fructose-bisphosphate aldolase C ame: Full=Brain-type aldolase extracellular space,nuclear heterochromatin,mitochondrion,cytosol,cell-cell adherens junction,chloroplast,actin cytoskeleton,membrane,Z disc,axon,M band,s	12	4	17.577	NaN	20.4334	23.4378	25.6406	29.0851	31.1422	27.6955	23.2098	20.9094	20.4174	NaN	NaN	NaN	18.3787	NaN	NaN	NaN	19.1962	NaN	NaN	27.6892	26.2866	26.9369	27.6163	35	35	94.7	39.351	0	323.31	47467000000	258
DERPT_G784	Der p18 Allergen;Allergen homolog (Der f18, Blo t15) Full=Chitotriosidase-1 ame: Full=Chitinase-1 Flags: Precursor extracellular region,membrane-bounded organelle,cytoplasmic part,hydrolase activity, hydrolyzing O-glycosyl compounds,chitin binding,positiv	17	4	NaN	19.9498	21.3204	22.5705	21.5861	22.5659	25.3473	29.158	29.3436	27.5364	26.9345	27.2197	26.5691	25.2196	22.7671	23.7548	21.3706	NaN	18.895	NaN	NaN	26.9803	26.5058	26.8428	26.645	21	21	48	63.144	0	323.31	46735000000	267
DERPT_G8785	Full=Acetylcholinesterase Short=A Flags: Precursor extracellular space,nuclear envelope,endoplasmic reticulum,plasma membrane,synapse,intracellular organelle lumen,neuron part,cholinesterase activity,protein binding,nervous system development,acetylcholine	10	4	NaN	NaN	17.911	18.5921	18.3036	18.9585	24.7735	28.2135	28.9136	24.9459	18.8039	17.8334	NaN	NaN	NaN	NaN	NaN	NaN	NaN	NaN	NaN	28.0293	26.7729	27.0264	28.0448	38	34	68.6	62.315	0	323.31	42700000000	304
DERPT_G12026	Der f enolase like Allergen;Allergen homolog (Bla g Enolase, Sal s 2, Bos D Enolase), LEA homology, Proposed Pan-Allergen: Full=Enolase ame: Full=2-phospho-D-glycerate hydro-lyase ame: Full=2-phosphoglycerate dehydratase phosphopyruvate hydratase complex,	9	4	NaN	NaN	18.3501	16.5837	18.17	18.4824	24.0876	28.4285	28.1574	25.0901	18.7726	NaN	NaN	NaN	NaN	NaN	NaN	NaN	NaN	NaN	NaN	27.6115	27.4738	27.4808	27.8472	41	40	78.8	47.394	0	323.31	40272000000	261
DERPT_G3104	Glu2: Full=Beta-1,3-glucan-binding Short=BGBP ame: Full=Beta-1,3-glucan recognition Short= Flags: Precursor hydrolase activity, hydrolyzing O-glycosyl compounds,carbohydrate metabolic process	9	4	NaN	NaN	NaN	NaN	NaN	NaN	NaN	NaN	NaN	27.3383	27.3748	27.1924	27.3876	25.9457	24.9794	25.2814	25.0934	NaN	22.6046	NaN	NaN	27.6742	27.0472	27.0976	27.3515	12	12	62.7	31.744	0	323.31	39682000000	147
DERPT_G4277	Full=Cathepsin L1 ame: Full=Cathepsin L Contains: ame: Full=Cathepsin L1 heavy chain Contains: ame: Full=Cathepsin L1 light chain Flags: Precursor extracellular space,nucleolus,cell surface,membrane,cytoplasmic vesicle,cell projection,lysosomal lumen,fusom	7	4	NaN	NaN	19.7123	NaN	NaN	NaN	21.3502	27.6653	28.6197	26.4617	25.9864	21.9807	NaN	NaN	NaN	NaN	NaN	NaN	NaN	NaN	NaN	26.8453	26.5502	26.4959	26.6294	27	27	36.6	66.9	0	323.31	32428000000	227
DERPT_G6183	Proposed StenAllergen, Allergen Homolog (Asp f MDH, Mal f4, Cit iMDH): Full=Malate mitochondrial Flags: Precursor cell wall,nucleoplasm,mitochondrial inner membrane,mitochondrial matrix,vacuolar membrane,Golgi apparatus,cytosol,plasma membrane,chloroplast	6	4	NaN	NaN	NaN	NaN	NaN	21.0512	19.7941	25.2484	26.9757	26.3391	23.029	NaN	NaN	NaN	NaN	NaN	NaN	NaN	NaN	NaN	NaN	27.307	27.1945	27.0791	27.2385	23	23	78.1	36.075	0	323.31	31996000000	153
DERPT_G8780	Der f30 like allergen: Full=Ferritin heavy chain Short=Ferritin H subunit Contains: ame: Full=Ferritin heavy N-terminally processed nucleus,mitochondrion,autolysosome,extracellular exosome,ferroxidase activity,ferric iron binding,intracellular sequestering	10	4	NaN	22.8759	28.6598	31.4411	30.4609	27.2022	23.2867	18.5127	20.5496	NaN	20.1671	NaN	NaN	22.0596	NaN	NaN	NaN	NaN	NaN	NaN	NaN	27.1707	27.5963	27.4005	28.1201	20	20	86.1	20.774	0	323.31	29918000000	153
DERPT_G8125	Full=Serpin B8 extracellular space,cytoplasm,membrane,membrane-bounded organelle,protein binding,negative regulation of biosynthetic process,positive regulation of signal transduction,response to organic substance,regulation of lipid metabolic process,nega	10	4	NaN	NaN	18.3485	18.658	19.2982	18.6641	21.28	25.9274	29.0069	28.4543	21.1545	19.8352	NaN	NaN	NaN	NaN	NaN	NaN	NaN	NaN	NaN	26.7323	25.5782	25.3062	26.8636	36	35	46.1	88.409	0	323.31	29520000000	229
DERPT_G11610	Full=GILT Flags: Precursor intracellular part,oxidoreductase activity,immune system process	12	4	NaN	NaN	NaN	NaN	NaN	NaN	NaN	21.1807	NaN	24.3397	25.6915	29.253	29.0869	27.5975	25.58	25.0875	24.5908	20.3117	20.4285	19.232	NaN	26.1656	25.1296	26.2411	25.9823	16	14	35.4	58.763	0	323.31	28128000000	135
DERPT_G5156	Der f aldehyde dehydrogenase like allergen;Allergen homolog (Tyr p 35, Cla h3): Full=Retinal dehydrogenase 2 Short=RALDH 2 Short= 2 ame: Full=Aldehyde dehydrogenase family 1 member A2 ame: Full=Retinaldehyde-specific dehydrogenase type 2 Short=RALDH(II) n	7	4	NaN	NaN	21.571	23.815	26.4783	29.7536	29.4255	25.7145	21.214	NaN	NaN	NaN	NaN	NaN	NaN	NaN	NaN	NaN	NaN	NaN	NaN	27.1786	26.9206	26.8023	26.5129	54	53	94.1	54.092	0	323.31	27397000000	303
DERPT_G4309	Full=Dipeptidyl peptidase 3 ame: Full=Dipeptidyl aminopeptidase III ame: Full=Dipeptidyl arylamidase III ame: Full=Dipeptidyl peptidase III Short=DPP III ame: Full=Enkephalinase B nucleus,endoplasmic reticulum,cytosol,plasma membrane,integral component of	4	4	NaN	NaN	NaN	NaN	NaN	NaN	24.8305	27.6732	26.8762	22.0411	NaN	NaN	NaN	NaN	NaN	NaN	NaN	NaN	NaN	NaN	NaN	27.077	27.4723	27.3583	26.933	46	46	34.2	171.51	0	323.31	27266000000	269
DERPT_G5247	Der f EF elongation factor like Allergen: Full=Elongation factor 2 Short=EF-2 nucleus,lipid droplet,cytosol,microtubule associated complex,plasma membrane,cell-cell adherens junction,cell surface,aggresome,yeast-form cell wall,extracellular matrix,polysoma	16	4	21.1029	19.3914	18.2082	17.8088	NaN	16.608	20.4931	25.3095	27.5012	29.5734	25.5969	20.0768	NaN	21.0443	20.5605	18.5506	19.3689	NaN	NaN	16.9496	NaN	27.3027	27.4253	25.6328	25.8418	58	57	70.1	94.65	0	323.31	25897000000	297
DERPT_G59	Der p20 Allergen;Allergen Homolog (Der f20, Lit v2, Chi o3) Proposed Pan-Allergen: Full=Arginine kinase Short=AK extracellular region,cytosol,plasma membrane,nucleotide binding,arginine kinase activity,phosphorylation,arginine metabolic process,proline me	13	4	25.1187	24.5091	22.677	19.295	NaN	NaN	NaN	22.3	27.0387	28.2358	23.7381	20.0285	NaN	24.7273	25.5968	25.2593	23.2928	NaN	NaN	NaN	NaN	26.889	27.2041	27.0741	27.1427	40	25	72.4	43.828	0	323.31	25778000000	196
DERPT_G3494	Full=Actin-1 Flags: Precursor lipid droplet,striated muscle thin filament,microtubule associated complex,actin filament,cell cortex,Ino80 complex,brahma complex,membrane raft,structural constituent of cytoskeleton,ATP binding,mitotic cytokinesis,nematode l	10	4	23.5792	23.9079	22.1371	24.0417	NaN	NaN	NaN	21.8014	23.7816	NaN	NaN	NaN	NaN	20.8398	24.1971	24.0104	22.8486	NaN	NaN	NaN	NaN	26.7872	27.2983	26.555	27.4664	27	15	81.1	41.596	0	323.31	25371000000	103
DERPT_G1475	Full=Carboxypeptidase A1 Flags: Precursor metallocarboxypeptidase activity,zinc ion binding,proteolysis	9	4	NaN	NaN	NaN	NaN	NaN	NaN	NaN	21.2402	25.0662	29.5065	25.8872	25.3785	24.5583	24.5566	23.536	22.8876	NaN	NaN	NaN	NaN	NaN	26.8896	26.7327	26.7045	26.757	19	19	50.1	50.092	0	323.31	24047000000	161
DERPT_G11754	Full=Purine nucleoside phosphorylase Short=PNP ame: Full=Inosine phosphorylase ame: Full=Inosine-guanosine phosphorylase nucleus,cytosol,extracellular exosome,nucleoside binding,purine nucleobase binding,purine-nucleoside phosphorylase activity,drug bindin	9	4	18.0649	19.2957	18.9666	17.904	19.0478	22.094	28.3122	28.0857	24.5015	NaN	NaN	NaN	NaN	NaN	NaN	NaN	NaN	NaN	NaN	NaN	NaN	26.925	25.9653	26.6748	26.7539	21	21	63.2	37.835	0	323.31	23922000000	164
DERPT_G6990	Der f25 like Allergen, Proposed Pan-Allergen: Full=Triosephosphate isomerase Short=TIM ame: Full=Triose-phosphate isomerase extracellular space,nucleus,cytosol,Z disc,M band,extracellular exosome,triose-phosphate isomerase activity,ubiquitin protein ligase	7	4	NaN	NaN	NaN	NaN	NaN	17.5064	20.1253	23.7142	29.0473	27.555	NaN	NaN	NaN	NaN	NaN	21.3138	NaN	21.2043	NaN	NaN	NaN	26.3988	26.2365	26.386	26.6398	23	23	76.4	30.037	0	323.31	23599000000	157
DERPT_G11214	Full=Acetylcholinesterase Short=A Flags: Precursor nuclear envelope,endoplasmic reticulum,plasma membrane,extracellular region part,membrane part,synapse,intracellular organelle lumen,neuron part,cholinesterase activity,protein binding,nervous system devel	7	4	NaN	NaN	NaN	NaN	NaN	19.2036	23.095	26.9626	28.218	25.4225	20.6829	NaN	NaN	NaN	NaN	NaN	NaN	NaN	NaN	21.4224	NaN	26.4636	26.4022	26.537	26.2938	27	27	47.6	62.146	0	323.31	23576000000	158
DERPT_G9947	Full=Acid phosphatase type 7 ame: Full=Purple acid phosphatase long form Flags: Precursor acid phosphatase activity,protein binding,metal ion binding,riboflavin metabolic process,hexachlorocyclohexane metabolic process	9	4	NaN	NaN	NaN	18.8773	NaN	18.741	19.5827	23.3469	27.7975	28.1305	23.6926	NaN	18.0173	NaN	NaN	NaN	20.1112	NaN	NaN	NaN	NaN	26.4169	26.7187	26.6878	26.3195	36	36	24.5	225.28	0	323.31	23286000000	213
DERPT_G9653	Full=Dipeptidyl peptidase 1 ame: Full=Cathepsin C ame: Full=Cathepsin J ame: Full=Dipeptidyl peptidase I Short=DPP-I Short=DPPI ame: Full=Dipeptidyl transferase Contains: ame: Full=Dipeptidyl peptidase 1 exclusion domain chain ame: Full=Dipeptidyl peptidas	14	4	NaN	NaN	NaN	NaN	19.516	21.5541	25.6828	27.3226	26.5441	23.0097	24.5447	26.7448	28.0291	27.9763	26.8669	27.0184	24.4363	20.6851	NaN	NaN	NaN	26.2145	26.4447	26.0273	25.7802	27	27	50.9	57.164	0	323.31	23031000000	230
DERPT_G4158	Full=Leucine aminopeptidase 2 ame: Full=Leucyl aminopeptidase 2 Short=LAP2 Flags: Precursor extracellular space,lysosome,endoplasmic reticulum,Golgi apparatus,plasma membrane,integral component of membrane,extracellular exosome,carboxypeptidase activity,pr	6	4	NaN	NaN	NaN	NaN	22.2915	26.7353	28.6942	28.8173	26.1634	25.0702	NaN	NaN	NaN	NaN	NaN	NaN	NaN	NaN	NaN	NaN	NaN	26.8994	26.2064	26.3645	26.8713	27	27	54.1	53.733	0	323.31	22709000000	185
DERPT_G2431	---NA---	11	4	29.1681	29.7592	29.0853	27.6703	23.7197	20.9692	20.8434	21.119	24.7472	24.5866	21.4283	NaN	NaN	NaN	NaN	NaN	NaN	NaN	NaN	NaN	NaN	27.4525	27.2429	27.1289	26.8654	36	36	13.4	256.72	0	323.31	22375000000	211
DERPT_G3346	Full=Peroxiredoxin-1 extracellular space,nuclear euchromatin,nucleolus,mitochondrial matrix,peroxisomal matrix,smooth endoplasmic reticulum,cytosol,microtubule associated complex,cell-cell adherens junction,extracellular matrix,melanosome,myelin sheath,ext	13	4	22.3473	22.2917	24.3945	26.3445	28.5901	28.3794	25.791	24.642	26.7749	26.4878	23.7214	20.1205	19.8814	NaN	NaN	NaN	NaN	NaN	NaN	NaN	NaN	27.2572	26.9845	27.0527	27.1712	23	22	57.9	33.647	0	323.31	21642000000	210
DERPT_G8938	Full=Probable cytosol aminopeptidase ame: Full=Leucine aminopeptidase Short=LAP ame: Full=Leucyl aminopeptidase nucleoplasm,mitochondrion,trans-Golgi network,focal adhesion,extracellular exosome,aminopeptidase activity,metalloexopeptidase activity,manganes	10	4	22.419	NaN	19.9794	24.089	28.3389	28.7484	26.3573	24.935	21.0109	NaN	NaN	NaN	NaN	NaN	20.4865	22.4403	NaN	NaN	NaN	NaN	NaN	26.9873	26.7703	26.6728	26.8578	41	41	70.7	61.988	0	323.31	21037000000	206
DERPT_G4091	Full=Polypyrimidine tract-binding 3 ame: Full=Regulator of differentiation 1 Short=Rod1 spliceosomal complex,peroxisome,membrane,growth cone,neuronal cell body,DNA binding,mRNA binding,lipid transporter activity,protein binding,oxidoreductase activity, act	12	4	NaN	25.2571	26.646	27.3876	27.9228	28.9542	29.4098	26.2703	23.2879	20.5919	19.6513	NaN	20.7045	NaN	NaN	NaN	NaN	20.2674	NaN	NaN	NaN	26.1747	25.5888	25.3818	26.0402	39	39	7.3	641.91	0	323.31	21003000000	282
DERPT_G10848	Full=Uncharacterized serine carboxypeptidase Flags: Precursor mitochondrion,vacuole,membrane,extracellular region part,serine-type carboxypeptidase activity,protein binding,proteolysis,regulation of protein stability,biological_process,negative regulation	9	4	NaN	NaN	20.6998	22.6545	22.3733	26.5849	29.6828	29.1037	25.6675	22.5828	NaN	NaN	23.4029	NaN	NaN	NaN	NaN	NaN	NaN	NaN	NaN	25.3058	24.7915	25.5145	25.9593	25	25	56.2	53.055	0	323.31	20706000000	152
DERPT_G5605	Der f32 like allergen: Full=Inorganic pyrophosphatase ame: Full=Pyrophosphate phospho-hydrolase Short=PPase mitochondrion,vacuole,cytosol,NURF complex,neuron projection,extracellular exosome,magnesium ion binding,cholinesterase activity,inorganic diphospha	8	4	NaN	NaN	19.1086	NaN	NaN	17.9776	20.3964	27.5529	28.6845	25.1183	17.7027	NaN	NaN	18.7084	NaN	NaN	NaN	NaN	NaN	NaN	NaN	26.1635	26.0011	26.1293	26.1533	51	51	33.4	166.87	0	323.31	20099000000	237
DERPT_G10544	Full=Sensory neuron membrane 1 intracellular membrane-bounded organelle,cytoplasmic part,plasma membrane part,signaling receptor activity,binding,positive regulation of cytokine production,system process,lipid transport,signal transduction,positive regulat	8	4	29.2886	29.8227	29.1816	26.6802	23.8713	21.9917	20.4147	19.8488	NaN	NaN	NaN	NaN	NaN	NaN	NaN	NaN	NaN	NaN	NaN	NaN	NaN	26.2236	26.162	26.2201	25.9217	39	39	73.4	53.051	0	323.31	19923000000	220
DERPT_G114	Proposed StenAllergen, Allergen Homolog (ole e5, Sola 1 SOD): Full=Superoxide dismutase extracellular space,nucleus,mitochondrion,cytosol,plasma membrane,extracellular matrix,cytoplasmic vesicle,dendrite cytoplasm,neuronal cell body,protein-containing comp	9	4	18.9415	NaN	NaN	NaN	NaN	NaN	18.4113	20.3126	25.1206	28.618	26.9795	22.6493	18.4902	NaN	NaN	NaN	NaN	NaN	NaN	19.3954	NaN	25.963	25.838	25.8671	26.3483	12	12	90.8	15.713	0	323.31	19627000000	98
DERPT_G182	Full=Endopolyphosphatase extracellular region,lysosome,vesicle,membrane part,lytic vacuole membrane,sphingomyelin phosphodiesterase activity,binding,sphingomyelin catabolic process,negative regulation of signal transduction,regulation of defense response,s	17	4	NaN	NaN	NaN	20.035	20.6455	22.7911	25.2818	27.4196	26.0963	23.8292	21.0406	20.2059	22.6649	22.9222	22.8302	26.1829	24.6436	22.6625	20.4489	NaN	20.0962	26.6964	26.1813	26.5224	26.4999	25	25	49.4	71.701	0	323.31	18942000000	183
DERPT_G6717	Full= disulfide-isomerase A3 ame: Full=58 kDa glucose-regulated ame: Full=58 kDa microsomal Short=p58 ame: Full=Disulfide isomerase ER-60 ame: Full=Endoplasmic reticulum resident 57 Short=ER 57 Short=ERp57 ame: Full=Endoplasmic reticulum resident 60 Short=	11	4	NaN	NaN	18.4292	NaN	NaN	22.4883	23.5072	27.544	28.5636	25.887	23.7736	22.229	23.3605	22.0211	NaN	NaN	23.4711	NaN	NaN	NaN	NaN	25.9402	26.5402	26.5523	26.0721	38	38	74.3	57.248	0	323.31	18720000000	208
DERPT_G11532	Full=Probable cytosol aminopeptidase ame: Full=Leucine aminopeptidase Short=LAP ame: Full=Leucyl aminopeptidase cytoplasm,aminopeptidase activity,metalloexopeptidase activity,manganese ion binding,proteolysis	7	4	NaN	NaN	24.0272	25.8483	30.0247	27.1014	24.0578	20.4945	18.5167	NaN	NaN	NaN	NaN	NaN	NaN	NaN	NaN	NaN	NaN	NaN	NaN	26.8294	26.5449	26.7078	26.5573	43	43	66.8	57.429	0	323.31	18684000000	214
DERPT_G11422	Full=Chitotriosidase-1 ame: Full=Chitinase-1 Flags: Precursor extracellular region,endoplasmic reticulum,vesicle,chitinase activity,chitin binding,carbohydrate metabolic process,inflammatory response,activation of NF-kappaB-inducing kinase activity,positiv	13	4	NaN	NaN	NaN	22.4609	NaN	19.5883	23.7643	27.3396	27.4303	26.45	25.9203	23.7061	24.6701	25.1633	24.2182	23.4869	23.6912	NaN	NaN	NaN	NaN	26.2637	26.3883	26.1471	25.5882	30	30	53.3	59.889	0	323.31	18124000000	259
DERPT_G10000	Full=Lysosomal Pro-X carboxypeptidase ame: Full=Proline carboxypeptidase ame: Full=Prolylcarboxypeptidase Short=PRCP Flags: Precursor extracellular region,vesicle,intracellular membrane-bounded organelle,cytoplasmic part,basal part of cell,aminopeptidase a	9	4	NaN	NaN	18.899	20.3272	20.4837	23.435	28.0343	27.6687	24.3477	19.5742	NaN	22.1448	NaN	NaN	NaN	NaN	NaN	NaN	NaN	NaN	NaN	26.1506	24.4706	25.9471	25.9895	24	24	49.5	56.635	0	323.31	17759000000	145
DERPT_G7070	Full=Biotinidase Short=Biotinase Flags: Precursor extracellular region,membrane,cell part,hydrolase activity, acting on carbon-nitrogen (but not peptide) bonds, in linear amides,nitrogen compound metabolic process,inflammatory response,cellular process	10	4	NaN	NaN	NaN	19.6039	19.3914	20.8793	23.7962	27.8283	28.9253	26.6542	22.1477	NaN	NaN	NaN	18.3406	NaN	20.1185	NaN	NaN	NaN	NaN	25.9047	25.8957	26.3278	26.1811	33	33	59.4	61.307	0	323.31	17711000000	190
DERPT_G3333	Full=Probable serine carboxypeptidase CPVL Flags: Precursor vacuole,extracellular exosome,serine-type carboxypeptidase activity,proteolysis involved in cellular protein catabolic process	6	4	NaN	NaN	NaN	NaN	NaN	19.6743	25.577	27.2137	26.1772	21.1411	NaN	NaN	20.6562	NaN	NaN	NaN	NaN	NaN	NaN	NaN	NaN	26.2137	26.351	26.5095	26.3309	25	25	62.9	53.846	0	323.31	17708000000	143
DERPT_G8505	Full=Glutathione hydrolase 1 proenzyme ame: Full=Gamma-glutamyltransferase 1 ame: Full=Gamma-glutamyltranspeptidase 1 Short=GGT 1 ame: Full=Leukotriene-C4 hydrolase ame: CD_antigen=CD224 Contains: ame: Full=Glutathione hydrolase 1 heavy chain Contains: ame	10	4	26.7066	26.9391	25.6849	24.2864	21.5054	23.8185	27.9012	27.913	26.0144	22.3124	NaN	NaN	NaN	NaN	NaN	NaN	NaN	NaN	NaN	NaN	NaN	26.4025	26.734	26.4222	26.3334	39	39	61	68.847	0	323.31	17554000000	258
DERPT_G4118	Full=Nucleoside diphosphate kinase Short=NDK Short=NDP kinase nucleus,mitochondrial outer membrane,centrosome,cytosol,microtubule,microtubule associated complex,intermediate filament,focal adhesion,lamellipodium,ruffle membrane,myelin sheath,perinuclear re	14	4	20.7672	20.8506	19.4986	18.8019	21.3265	22.215	25.9801	28.8607	28.7144	24.428	18.5276	NaN	17.9729	19.761	17.5208	NaN	NaN	NaN	NaN	NaN	NaN	25.3459	25.1213	25.1606	25.5253	17	17	91.6	17.556	0	323.31	17506000000	154
DERPT_G6343	Allergen Homolog (Hom s alpha-galactosidase): Full=Alpha-N-acetylgalactosaminidase ame: Full=Alpha-galactosidase B Flags: Precursor extracellular space,lysosome,plant-type cell wall,apoplast,alpha-galactosidase activity,protein binding,bone mineralization,	7	4	NaN	NaN	NaN	21.2915	21.203	25.6059	28.5023	28.1127	24.9351	21.0791	NaN	NaN	NaN	NaN	NaN	NaN	NaN	NaN	NaN	NaN	NaN	26.5935	25.5303	26.5342	26.5614	35	33	76.8	57.794	0	323.31	17359000000	186
DERPT_G2912	Allergen homolog (Tri a34, Asp vGAPDH): Full=DNA-directed RNA polymerase II subunit rpb2 Short=RNA polymerase II subunit 2 Short=RNA polymerase II subunit B2 RNA polymerase II, core complex,mitochondrion,cytosol,plasmodesma,cytoplasmic stress granule,nucle	6	4	NaN	NaN	NaN	20.212	21.7612	24.6373	28.2101	25.8614	19.7791	NaN	NaN	NaN	NaN	NaN	NaN	NaN	NaN	NaN	NaN	NaN	NaN	26.2147	26.0015	26.3273	25.9012	23	22	5.3	529.84	0	323.31	17206000000	125
DERPT_G10535	Allergen homolog (Der p8, Der f8, tyr p8): Full=Glutathione S-transferase Mu 2 ame: Full=GST class-mu 2 ame: Full=GSTM2-2 extracellular region,myelin sheath,membrane-bounded organelle,cytoplasmic part,glutathione transferase activity,enzyme binding,protein	17	4	18.8289	18.6354	20.2074	21.1023	20.3911	21.8257	23.1822	24.79	28.423	29.6991	24.7519	22.776	22.7189	20.563	21.665	NaN	21.2839	19.5934	NaN	NaN	NaN	25.5225	25.3891	25.5601	25.9709	28	28	86.6	25.621	0	323.31	17073000000	171
DERPT_G1018	Full=Puromycin-sensitive aminopeptidase Short=PSA ame: Full=Cytosol alanyl aminopeptidase Short=AAP-S mitochondrial proton-transporting ATP synthase complex, coupling factor F(o),nucleus,cytosol,plasma membrane,endomembrane system,vesicle,periplasmic space	6	4	NaN	20.3352	NaN	NaN	NaN	NaN	25.4579	27.2781	23.9809	24.504	20.6228	NaN	NaN	NaN	NaN	NaN	NaN	NaN	NaN	NaN	NaN	26.0081	26.1059	26.0614	25.9317	58	58	64.3	101.5	0	323.31	16118000000	235
DERPT_G11558	Full=ATP synthase subunit mitochondrial Flags: Precursor mitochondrial proton-transporting ATP synthase complex, catalytic core F(1),nucleus,Golgi apparatus,lipid droplet,cytosol,cell surface,extracellular matrix,mitochondrial nucleoid,myelin sheath,extrac	12	4	21.5996	21.9227	19.1585	23.7649	27.107	24.3325	19.8691	23.0088	20.9856	NaN	NaN	NaN	NaN	NaN	22.9738	23.1562	NaN	NaN	21.418	NaN	NaN	26.1696	26.2874	26.264	26.142	29	29	70.9	56.454	0	323.31	15697000000	209
DERPT_G9385	Full=Peptidase 1 ame: Full=Allergen Der f I ame: Full=Major mite fecal allergen Der f 1 ame: Allergen=Der f 1 Flags: Precursor cytoplasmic part,cysteine-type peptidase activity,proteolysis	5	4	NaN	NaN	NaN	NaN	NaN	NaN	NaN	NaN	24.569	27.2353	25.8316	23.4399	20.3909	NaN	NaN	NaN	NaN	NaN	NaN	NaN	NaN	26.6244	25.9406	26.8419	26.4798	14	14	39.8	39.225	0	323.31	15294000000	98
DERPT_G1126	Full=60 kDa heat shock mitochondrial ame: Full=60 kDa chaperonin ame: Full=Chaperonin 60 Short=CPN60 ame: Full=Heat shock 60 Short=HSP-60 Short=Hsp60 Flags: Precursor extracellular space,mitochondrial matrix,early endosome,vacuolar membrane,peroxisomal mat	9	4	NaN	21.3818	25.957	30.5775	29.4033	25.9345	19.9542	19.4776	18.527	18.3556	NaN	NaN	NaN	NaN	NaN	NaN	NaN	NaN	NaN	NaN	NaN	25.445	26.0811	26.3323	25.8138	58	58	82.6	63.091	0	323.31	14745000000	297
DERPT_G4900	---NA---	14	4	NaN	NaN	NaN	NaN	NaN	23.7806	25.1042	27.9778	27.5937	27.9833	24.5687	24.112	25.2301	26.6521	26.5505	27.6416	25.9284	24.3059	25.5086	NaN	NaN	24.1496	24.8576	24.8966	24.3281	5	5	61.4	11.273	0	323.31	14632000000	87
DERPT_G11832	Full=Malate cytoplasmic ame: Full=Cytosolic malate dehydrogenase extracellular space,nucleus,mitochondrion,vacuolar membrane,Golgi apparatus,centrosome,cytosol,plasma membrane,plasmodesma,chloroplast stroma,myelin sheath,apoplast,extracellular exosome,prot	5	4	NaN	NaN	NaN	NaN	NaN	20.9374	23.7413	27.3303	27.5935	23.7912	NaN	NaN	NaN	NaN	NaN	NaN	NaN	NaN	NaN	NaN	NaN	25.7018	25.0237	25.6471	25.9251	18	18	70.3	35.586	0	323.31	14371000000	112
DERPT_G3352	Full=Beta-hexosaminidase subunit alpha ame: Full=Beta-N-acetylhexosaminidase subunit alpha Short=Hexosaminidase subunit A ame: Full=N-acetyl-beta-glucosaminidase subunit alpha Flags: Precursor acrosomal vesicle,extracellular space,cell wall,lysosome,membra	9	4	NaN	NaN	18.7689	22.9438	21.8812	27.2296	28.8108	27.7342	26.3225	22.0071	NaN	17.4526	NaN	NaN	NaN	NaN	NaN	NaN	NaN	NaN	NaN	25.1661	24.5855	25.1033	25.2801	31	31	33.4	107.85	0	323.31	14351000000	192
DERPT_G11836	---NA---	13	4	NaN	NaN	21.4085	23.5849	24.5242	27.1306	26.6299	22.5404	20.7275	25.096	26.2572	24.4031	22.3049	NaN	20.9386	20.617	NaN	NaN	NaN	NaN	NaN	25.352	26.1547	26.0857	25.6135	24	16	38.6	64.922	0	323.31	13721000000	151
DERPT_G6766	Full=Polypeptide N-acetylgalactosaminyltransferase 1 ame: Full=Polypeptide c transferase 1 Short= c-T1 Short=pp- ase 1 ame: Full= -UDP acetylgalactosaminyltransferase 1 ame: Full=UDP- c:polypeptide N-acetylgalactosaminyltransferase 1 Contains: ame: Full=Po	7	4	NaN	NaN	NaN	NaN	17.4859	19.1142	20.6696	26.2128	27.5743	25.9547	20.6811	NaN	NaN	NaN	NaN	NaN	NaN	NaN	NaN	NaN	NaN	25.5155	25.6707	25.5908	25.449	27	25	33.4	136.63	0	323.31	13377000000	152
DERPT_G2884	Allergen homolog (Pen c19, Tyr p28, Der f28, Cor a10), Proposed Pan-Allergen: Full=Heat shock cognate 71 kDa ame: Full=Heat shock 70 kDa 8 ubiquitin ligase complex,Prp19 complex,photoreceptor inner segment,zona pellucida receptor complex,spliceosomal compl	7	4	NaN	NaN	NaN	NaN	NaN	21.5877	24.3024	24.567	26.8851	26.6971	21.3513	23.046	NaN	NaN	NaN	NaN	NaN	NaN	NaN	NaN	NaN	26.1401	25.6819	26.2306	25.6556	34	29	53.6	70.617	0	323.31	13336000000	172
DERPT_G3119	Full=Viral cathepsin Short=V-cath ame: Full=Cysteine ase Short=CP Flags: Precursor extracellular region,vacuole,cytoplasmic ribonucleoprotein granule,cysteine-type peptidase activity,proteolysis,defense response to other organism	8	4	NaN	NaN	NaN	NaN	NaN	NaN	NaN	20.808	24.1008	27.661	25.7375	22.0097	20.7565	20.8826	21.2226	NaN	NaN	NaN	NaN	NaN	NaN	26.0305	26.1546	26.1894	25.7215	9	9	30.5	42.124	0	323.31	13281000000	49
DERPT_G8650	Full=Dipeptidyl peptidase 2 ame: Full=Dipeptidyl aminopeptidase II ame: Full=Dipeptidyl peptidase 7 ame: Full=Dipeptidyl peptidase II Short=DPP II ame: Full=Quiescent cell proline dipeptidase Flags: Precursor endomembrane system,cytoplasmic vesicle,intrace	6	4	NaN	NaN	NaN	NaN	21.0647	22.4142	26.047	25.5345	25.3716	20.6428	NaN	NaN	NaN	NaN	NaN	NaN	NaN	NaN	NaN	NaN	NaN	26.0728	25.4892	25.4969	26.1656	23	23	48.3	57.216	0	323.31	13279000000	134
DERPT_G1317	Full=Glucosylceramidase ame: Full=Acid beta-glucosidase ame: Full=Beta-glucocerebrosidase ame: Full=D-glucosyl-N-acylsphingosine glucohydrolase Flags: Precursor extracellular space,lysosomal membrane,lysosomal lumen,glucosylceramidase activity,protein kina	6	4	NaN	NaN	NaN	NaN	NaN	NaN	19.9735	24.7588	27.8226	27.4164	22.6729	NaN	NaN	NaN	NaN	NaN	NaN	22.7785	NaN	NaN	NaN	25.726	25.7945	25.649	25.2316	35	35	20.8	167.85	0	323.31	13213000000	159
DERPT_G7996	---NA---	7	4	21.359	NaN	NaN	NaN	NaN	NaN	NaN	NaN	NaN	22.5832	26.9334	28.6292	26.7314	25.6567	24.099	NaN	NaN	NaN	NaN	NaN	NaN	25.613	24.899	25.5104	25.5379	9	9	70.8	13.678	0	323.31	12880000000	90
DERPT_G6671	Full=Negative elongation factor A NELF complex,nucleic acid binding,chromatin binding,protein binding,negative regulation of transcription elongation from RNA polymerase II promoter,chromatin	7	4	NaN	NaN	NaN	NaN	NaN	NaN	NaN	NaN	20.323	26.4363	27.2323	27.3944	26.1632	24.3829	22.0377	NaN	NaN	NaN	NaN	NaN	NaN	25.0972	25.029	25.5847	25.5469	13	13	6	241.72	0	323.31	12781000000	105
DERPT_G5808	Full=Prolyl endopeptidase Short=PE ame: Full=Post-proline cleaving enzyme nucleus,cytoplasm,serine-type endopeptidase activity,serine-type exopeptidase activity,proteolysis	11	4	24.7281	25.759	28.6695	26.9606	24.4563	21.4193	24.082	26.1198	25.0636	23.2107	18.9441	NaN	NaN	NaN	NaN	NaN	NaN	NaN	NaN	NaN	NaN	26.5121	26.3443	26.5213	26.179	41	41	61.9	82.059	0	323.31	12778000000	223
DERPT_G8466	Full=Adrenocorticotropic hormone receptor Short=ACTH receptor Short=ACTH-R ame: Full=Adrenocorticotropin receptor ame: Full=Melanocortin receptor 2 Short=MC2-R integral component of membrane,cytoplasmic part,G-protein coupled receptor activity,glycerophosp	7	4	NaN	18.9352	NaN	18.8927	20.8158	27.2428	27.7503	25.7899	20.6924	NaN	NaN	NaN	NaN	NaN	NaN	NaN	NaN	NaN	NaN	NaN	NaN	25.9418	24.5713	25.6336	24.5658	22	22	22.5	100.1	0	323.31	12226000000	114
DERPT_G6630	Full=Vesicle transport GOT1A ame: Full=Golgi transport 1 homolog A Golgi cis cisterna,Golgi membrane,vacuole,endoplasmic reticulum,plasma membrane,COPII-coated ER to Golgi transport vesicle,RNA binding,obsolete signal transducer activity,ribonuclease T2 ac	20	4	22.9535	23.2309	22.6068	18.317	19.5754	19.7369	NaN	21.1866	21.1858	26.4571	28.6465	28.0003	25.8775	22.8711	21.9988	19.8761	20.7201	21.0473	21.089	22.3719	19.6045	24.2181	24.2336	24.2091	23.6104	21	21	27.4	86.304	0	323.31	11907000000	119
DERPT_G579	---NA---	9	4	NaN	NaN	20.6992	26.8656	29.2232	27.5046	24.8907	24.3624	24.008	23.7468	18.4411	NaN	NaN	NaN	NaN	NaN	NaN	NaN	NaN	NaN	NaN	25.3254	25.4874	25.2361	24.9401	19	19	51.4	31.563	0	323.31	11888000000	165
DERPT_G707	Full=Chitinase Flags: Precursor extracellular region,chitin binding,carbohydrate metabolic process,chitin metabolic process	8	4	NaN	NaN	NaN	NaN	NaN	NaN	NaN	24.3719	26.8069	27.5097	25.9237	24.0845	23.3177	21.6865	22.4805	NaN	NaN	NaN	NaN	NaN	NaN	25.9446	24.7189	25.9965	25.8361	21	21	49.9	45.837	0	323.31	11711000000	107
DERPT_G7108	Full=Isocitrate dehydrogenase mitochondrial inner membrane,peroxisome,cytosol,plasma membrane,cell-cell adherens junction,chloroplast,extracellular exosome,magnesium ion binding,isocitrate dehydrogenase (NADP+) activity,signaling receptor binding,protein h	4	4	NaN	NaN	NaN	NaN	NaN	20.792	24.6854	27.3452	25.6269	NaN	NaN	NaN	NaN	NaN	NaN	NaN	NaN	NaN	NaN	NaN	NaN	25.8531	25.7212	25.843	25.8393	30	27	77.4	46.495	0	323.31	11513000000	145
DERPT_G5921	Full=Calreticulin Flags: Precursor acrosomal vesicle,extracellular space,nucleus,smooth endoplasmic reticulum,Golgi apparatus,lipid droplet,cytosol,polysome,focal adhesion,external side of plasma membrane,midbody,extracellular matrix,sarcoplasmic reticulum	7	4	NaN	NaN	NaN	NaN	21.6342	24.3286	28.4475	28.0984	25.2192	19.052	NaN	NaN	NaN	NaN	22.4421	NaN	NaN	NaN	NaN	NaN	NaN	25.181	24.9385	24.4321	25.7943	39	39	24.4	135.38	0	323.31	11416000000	182
DERPT_G3359	Full=Phosphoribosylformylglycinamidine synthase Short=FGAM synthase Short=FGAMS ame: Full=Formylglycinamide ribonucleotide amidotransferase Short=FGAR amidotransferase Short=FGAR-AT mitochondrion,chloroplast stroma,phosphoribosylformylglycinamidine synthas	5	4	NaN	NaN	NaN	NaN	NaN	20.332	26.9029	26.1253	21.4374	20.1693	NaN	NaN	NaN	NaN	NaN	NaN	NaN	NaN	NaN	NaN	NaN	25.6378	25.5803	25.6339	25.9091	57	57	55.5	148.24	0	323.31	11207000000	217
DERPT_G108	Full=Serpin B10 extracellular space,cytoplasmic vesicle,serine protease inhibitor complex,endopeptidase inhibitor activity,binding,regulation of cellular process,regulation of protein metabolic process	3	4	NaN	NaN	NaN	NaN	NaN	NaN	NaN	NaN	22.2977	20.6325	19.9606	NaN	NaN	NaN	NaN	NaN	NaN	NaN	NaN	NaN	NaN	26.0205	25.652	26.0603	25.8179	18	18	50.8	42.54	0	323.31	11207000000	72
DERPT_G11215	Full=3-oxoacyl- peroxisomal membrane,nuclear membrane,extracellular exosome,3-keto sterol reductase activity,carbonyl reductase (NADPH) activity,signaling receptor binding,serine-type peptidase activity,oxidoreductase activity, acting on NAD(P)H, quinone o	7	4	NaN	NaN	18.4367	18.1881	26.5395	25.8305	24.6251	25.2863	20.7916	NaN	NaN	NaN	NaN	NaN	NaN	NaN	NaN	NaN	NaN	NaN	NaN	25.9282	25.714	25.7441	25.8398	64	64	67.2	110.9	0	323.31	11007000000	261
DERPT_G9303	Full=ATP-dependent rRNA helicase RRP3 nucleolus,cytosol,membrane,RNA binding,ATP-dependent RNA helicase activity,ATP binding,cysteine-type peptidase activity,maturation of SSU-rRNA from tricistronic rRNA transcript (SSU-rRNA, 5.8S rRNA, LSU-rRNA),nematode	6	4	NaN	NaN	NaN	NaN	NaN	NaN	NaN	23.1098	25.6881	26.5435	25.8162	23.9869	NaN	23.3807	NaN	NaN	NaN	NaN	NaN	NaN	NaN	25.4184	25.1294	25.3057	25.2055	19	19	19.8	153.08	0	323.31	10674000000	85
DERPT_G2424	---NA---	10	4	27.3631	28.961	28.0594	26.1715	23.6006	19.5276	19.0481	NaN	20.7177	17.0829	19.2906	NaN	NaN	NaN	NaN	NaN	NaN	NaN	NaN	NaN	NaN	25.8329	25.8864	25.9059	25.4225	27	27	47.3	45.736	0	323.31	10632000000	154
DERPT_G6676	Full=Acetylcholinesterase Short=A Flags: Precursor endoplasmic reticulum,plasma membrane,extracellular region part,intracellular organelle part,synapse,neuron part,cholinesterase activity,protein binding,neurotransmitter metabolic process,response to chemi	8	4	NaN	21.8273	19.5369	22.0857	26.7261	27.2461	25.176	20.541	22.2401	NaN	NaN	NaN	NaN	NaN	NaN	NaN	NaN	NaN	NaN	NaN	NaN	25.9006	25.5104	25.5156	26.3145	42	42	33.1	178.19	0	323.31	10590000000	237
DERPT_G1015	Full=Leukocyte elastase inhibitor ame: Full=Serpin B1 extracellular space,cytoplasm,membrane,extracellular vesicle,binding,regulation of blood coagulation,regulation of protein catabolic process,multicellular organismal process,negative regulation of prote	6	4	NaN	NaN	NaN	NaN	NaN	22.297	23.6323	25.7916	27.9326	26.3207	22.3871	NaN	NaN	NaN	NaN	NaN	NaN	NaN	NaN	NaN	NaN	25.3383	25.1718	25.463	25.4058	17	17	51.7	47.422	0	323.31	10518000000	101
DERPT_G10720	Full=Deoxyribonuclease-2-alpha ame: Full=Acid DNase ame: Full=Deoxyribonuclease II alpha Short=DNase II alpha ame: Full=Lysosomal DNase II Flags: Precursor membrane-bounded organelle,intracellular part,deoxyribonuclease II activity,DNA catabolic process,mu	6	4	NaN	NaN	NaN	NaN	NaN	20.3754	21.3384	25.9861	27.5441	25.7149	20.9127	NaN	NaN	NaN	NaN	NaN	NaN	NaN	NaN	NaN	NaN	25.2644	25.2318	25.371	24.8449	23	23	60.2	48.454	0	323.31	10197000000	133
DERPT_G12526	Full=Antithrombin-III Short=ATIII ame: Full=Serpin C1 Flags: Precursor extracellular space,cytoplasm,binding,peptidase inhibitor activity,regulation of protein metabolic process	6	4	NaN	NaN	NaN	NaN	NaN	NaN	19.5116	20.8334	23.9468	24.8318	21.9005	20.7223	NaN	NaN	NaN	NaN	NaN	NaN	NaN	NaN	NaN	25.9497	25.1026	25.3892	25.9842	9	8	58.8	27.312	0	323.31	9969700000	63
DERPT_G7617	Full=Cathepsin K Flags: Precursor extracellular space,nucleolus,lysosome,cytoplasmic vesicle,fusome,extracellular exosome,cysteine-type endopeptidase activity,methyltransferase activity,cysteine-type carboxypeptidase activity,histone binding,response to or	4	4	NaN	NaN	NaN	NaN	NaN	NaN	21.8575	24.867	24.5852	21.6061	NaN	NaN	NaN	NaN	NaN	NaN	NaN	NaN	NaN	NaN	NaN	25.2686	25.573	25.3616	25.5984	22	22	33.5	106.24	0	323.31	9634600000	104
DERPT_G7520	Full=D-3-phosphoglycerate dehydrogenase Short=3-PGDH ame: Full=2-oxoglutarate reductase ame: Full=Malate dehydrogenase nucleus,mitochondrion,cytosol,chloroplast stroma,membrane,myelin sheath,phosphoglycerate dehydrogenase activity,protein binding,ATP bindi	6	4	NaN	NaN	NaN	23.4047	26.1975	25.6003	26.3671	24.0872	20.0624	NaN	NaN	NaN	NaN	NaN	NaN	NaN	NaN	NaN	NaN	NaN	NaN	24.8125	24.859	24.6093	25.1453	33	33	78.5	57.312	0	323.31	9590800000	156
DERPT_G5915	Full=Beta-hexosaminidase subunit alpha ame: Full=Beta-N-acetylhexosaminidase subunit alpha Short=Hexosaminidase subunit A ame: Full=N-acetyl-beta-glucosaminidase subunit alpha Flags: Precursor acrosomal vesicle,extracellular space,cell wall,lysosome,membra	9	4	26.0895	26.9598	24.6487	23.0298	25.1811	27.6744	26.9513	23.9248	19.4461	NaN	NaN	NaN	NaN	NaN	NaN	NaN	NaN	NaN	NaN	NaN	NaN	24.8681	24.9628	24.7813	24.5993	22	22	39.3	66.555	0	323.31	9458500000	165
DERPT_G9732	Full=Gamma-interferon-inducible lysosomal thiol reductase ame: Full=Gamma-interferon-inducible IP-30 Flags: Precursor lysosome,membrane,oxidoreductase activity, acting on a sulfur group of donors,antigen processing and presentation of exogenous peptide ant	7	4	NaN	NaN	NaN	NaN	NaN	NaN	NaN	21.4441	24.786	27.052	27.2336	26.3087	24.9273	23.1289	NaN	NaN	NaN	NaN	NaN	NaN	NaN	24.7177	24.8443	24.8565	25.1133	7	7	56.6	17.124	0	323.31	8916300000	77
DERPT_G9544	Full= disulfide-isomerase Short=PDI ame: Full=Cellular thyroid hormone-binding ame: Full=Prolyl 4-hydroxylase subunit beta ame: Full=p55 Flags: Precursor extracellular space,nuclear envelope,mitochondrion,vacuolar membrane,rough endoplasmic reticulum,endop	11	4	NaN	21.6918	19.3071	NaN	19.1932	21.0356	24.785	26.2462	27.0572	26.9768	26.0472	24.7789	20.358	NaN	NaN	NaN	NaN	NaN	NaN	NaN	NaN	24.0604	24.1749	23.9583	25.3408	34	34	23	186.47	0	323.31	8687400000	182
DERPT_G7876	Full=Alpha-actinin-3 ame: Full=Alpha-actinin skeletal muscle isoform 3 ame: Full=F-actin cross-linking stress fiber,nucleus,cytosol,actin filament,brush border,fascia adherens,postsynaptic density,Z disc,secretory granule,dendrite,axolemma,M band,cuticular	8	4	NaN	NaN	NaN	NaN	23.4077	25.0025	22.8871	21.8907	23.4009	23.6985	23.574	21.1124	NaN	NaN	NaN	NaN	NaN	NaN	NaN	NaN	NaN	25.5942	25.4376	24.9126	25.7842	61	61	46.4	175.28	0	323.31	8661200000	204
DERPT_G3693	Full=V-type proton ATPase catalytic subunit A Short=V-ATPase subunit A ame: Full=V-ATPase 69 kDa subunit ame: Full=Vacuolar proton pump subunit alpha vacuolar proton-transporting V-type ATPase, V1 domain,plant-type vacuole,cell wall,mitochondrion,lysosomal	8	4	26.4862	26.8153	23.9646	21.5528	NaN	21.6075	NaN	22.5563	NaN	NaN	NaN	NaN	23.7373	22.8969	NaN	NaN	NaN	NaN	NaN	NaN	NaN	25.531	25.6624	25.7069	25.2597	36	36	50.6	108.22	0	323.31	8520700000	163
DERPT_G6623	---NA---	11	4	20.4893	18.591	18.5789	NaN	23.9594	25.489	26.1391	27.4685	27.1998	26.3215	20.9806	NaN	20.0254	NaN	NaN	NaN	NaN	NaN	NaN	NaN	NaN	24.6364	24.9631	23.9782	23.9484	19	19	70.1	27.811	0	323.31	8289600000	140
DERPT_G11928	Proposed Pan-Allergen, Allergen homolog (Aed a8, Tyr p 28, Der f28, Cla h 4, Cor a10): Full=Chaperone ame: Full=HSP70 ame: Full=Heat shock 70 kDa ame: Full=Heat shock 70 nucleolus,lipid droplet,microtubule associated complex,focal adhesion,extracellular ma	7	4	NaN	NaN	NaN	21.6378	22.7485	23.2814	24.6986	25.2725	24.8335	24.548	NaN	NaN	NaN	NaN	NaN	NaN	NaN	NaN	NaN	NaN	NaN	25.3315	25.2896	25.5169	25.4903	36	36	51.1	75.984	0	323.31	8246400000	149
DERPT_G5458	Full=Probable bifunctional chitinase lysozyme Includes: ame: Full=Chitinase Includes: ame: Full=Lysozyme Flags: Precursor extracellular region,chitin binding,chitin metabolic process	7	4	NaN	NaN	NaN	NaN	NaN	NaN	NaN	22.4789	25.614	26.5597	25.4109	23.4328	21.7561	24.543	NaN	NaN	NaN	NaN	NaN	NaN	NaN	25.1954	24.7078	24.9388	24.9614	16	16	55.9	43.15	0	323.31	8221200000	90
DERPT_G3520	Full=Dihydrolipoyl mitochondrial ame: Full=Dihydrolipoamide dehydrogenase Flags: Precursor nucleoplasm,mitochondrial respiratory chain complex I,Golgi apparatus,cilium,glycine cleavage complex,mitochondrial pyruvate dehydrogenase complex,mitochondrial oxog	3	4	NaN	NaN	NaN	NaN	NaN	NaN	25.1995	25.6277	21.396	NaN	NaN	NaN	NaN	NaN	NaN	NaN	NaN	NaN	NaN	NaN	NaN	25.0461	25.0971	24.567	25.2497	25	25	68.4	54.905	0	323.31	7953900000	138
DERPT_G1524	Full=Tissue alpha-L-fucosidase ame: Full=Alpha-L-fucosidase I ame: Full=Alpha-L-fucoside fucohydrolase 1 Short=Alpha-L-fucosidase 1 Flags: Precursor extracellular space,lysosomal lumen,extracellular exosome,alpha-L-fucosidase activity,fucose binding,fucose	4	4	NaN	NaN	NaN	22.3452	26.869	27.1234	24.0846	NaN	NaN	NaN	NaN	NaN	NaN	NaN	NaN	NaN	NaN	NaN	NaN	NaN	NaN	25.1687	25.6186	25.1375	25.0542	31	31	52.1	52.639	0	323.31	7928400000	132
DERPT_G3328	Full=Plasma membrane proteolipid 3 plasma membrane,integral component of membrane,protein binding	6	4	NaN	21.7191	20.8538	25.6367	26.8882	26.1126	21.9021	NaN	NaN	NaN	NaN	NaN	NaN	NaN	NaN	NaN	NaN	NaN	NaN	NaN	NaN	25.0139	24.4903	25.0133	24.4855	24	24	36.1	112.95	0	323.31	7832300000	125
DERPT_G10880	Full=Aspartate mitochondrial Short=m ame: Full=Fatty acid-binding Short=FABP-1 ame: Full=Glutamate oxaloacetate transaminase 2 ame: Full=Kynurenine aminotransferase 4 ame: Full=Kynurenine aminotransferase IV ame: Full=Kynurenine--oxoglutarate transaminase	5	4	23.628	23.9182	21.5838	NaN	NaN	NaN	NaN	23.3324	22.1771	NaN	NaN	NaN	NaN	NaN	NaN	NaN	NaN	NaN	NaN	NaN	NaN	25.362	24.9121	25.4444	24.9767	22	22	26.7	123.66	0	323.31	7611900000	85
DERPT_G7149	Full=Prostaglandin reductase-3 Short=PTGR-3 ame: Full=15-oxoprostaglandin 13-reductase ame: Full=Zinc-binding alcohol dehydrogenase domain-containing 2 mitochondrion,peroxisome,RNA binding,oxidoreductase activity, acting on the CH-CH group of donors, NAD o	4	4	NaN	NaN	NaN	NaN	NaN	NaN	21.8971	25.9841	24.7312	23.4357	NaN	NaN	NaN	NaN	NaN	NaN	NaN	NaN	NaN	NaN	NaN	24.9308	25.1059	24.801	25.3563	20	20	71.6	37.489	0	323.31	7515800000	97
DERPT_G3573	Full=Trifunctional purine biosynthetic adenosine-3 Includes: ame: Full=Phosphoribosylamine--glycine ligase ame: Full=Glycinamide ribonucleotide synthetase Short=GARS ame: Full=Phosphoribosylglycinamide synthetase Includes: ame: Full=Phosphoribosylformylgly	7	4	NaN	NaN	NaN	18.8945	25.9959	26.4555	23.9652	19.963	20.3929	21.2142	NaN	NaN	NaN	NaN	NaN	NaN	NaN	NaN	NaN	NaN	NaN	24.7915	25.3909	25.0829	25.3576	49	49	22	333.35	0	323.31	7498400000	178
DERPT_G9650	Full=Filamin-C Short=FLN-C ame: Full=ABP-280 ame: Full=ABP-L ame: Full=Actin-binding ame: Full=Filamin-2 ame: Full=Gamma-filamin nucleus,trans-Golgi network,cytosol,brush border,adherens junction,sarcoplasm,Z disc,growth cone,filamentous actin,actin filame	4	4	NaN	NaN	NaN	NaN	NaN	NaN	NaN	NaN	NaN	22.9374	25.7219	24.8768	23.2385	NaN	NaN	NaN	NaN	NaN	NaN	NaN	NaN	24.8644	24.5248	24.2364	24.9727	13	13	81.4	19.925	0	323.31	7457300000	54
DERPT_G3301	Full=Uncharacterized oxidoreductase membrane,intracellular membrane-bounded organelle,organelle part,cytoplasmic part,oxidoreductase activity, acting on the CH-OH group of donors, NAD or NADP as acceptor,cellular lipid metabolic process	3	4	NaN	NaN	NaN	NaN	NaN	NaN	NaN	22.1195	25.2959	24.0731	NaN	NaN	NaN	NaN	NaN	NaN	NaN	NaN	NaN	NaN	NaN	25.4636	24.8833	24.7514	25.2868	15	15	82.8	25.974	0	323.31	7436500000	77
DERPT_G10997	Allergen Homolog (Der p20, Der f20, Lit v2, Met e2, Bomb m1, Scy pa2, Plo t1, Bla g9, Per a 9): Full=Arginine kinase Short=AK extracellular region,cytosol,plasma membrane,LUBAC complex,arginine kinase activity,ubiquitin-protein transferase activity,ATP bin	6	4	22.2014	22.1549	NaN	NaN	NaN	NaN	NaN	21.4271	24.5567	27.4023	20.9803	NaN	NaN	NaN	NaN	NaN	NaN	NaN	NaN	NaN	NaN	24.4886	24.5599	24.2737	24.9362	35	20	13.1	251.69	0	323.31	7421100000	105
DERPT_G7817	Full=Beta-galactosidase ame: Full=Acid beta-galactosidase Short=Lactase Flags: Precursor extracellular space,intracellular membrane-bounded organelle,cytoplasmic part,beta-galactosidase activity,galactose metabolic process,glycosaminoglycan catabolic proce	7	4	NaN	NaN	20.065	22.9748	26.4881	27.5051	25.4617	22.8996	20.6363	NaN	NaN	NaN	NaN	NaN	NaN	NaN	NaN	NaN	NaN	NaN	NaN	25.2544	25.0246	25.2848	25.3928	20	20	41.8	71.322	0	323.31	7394600000	96
DERPT_G10584	Full=2,3-bisphosphoglycerate-independent phosphoglycerate mutase Short=BPG-independent PGAM Short=Phosphoglyceromutase Short=iPGM cytoplasm,phosphoglycerate mutase activity,manganese ion binding,reproduction,glucose catabolic process,multicellular organism	3	4	NaN	NaN	NaN	NaN	NaN	NaN	NaN	21.7788	25.0178	22.4563	NaN	NaN	NaN	NaN	NaN	NaN	NaN	NaN	NaN	NaN	NaN	25.2418	25.1058	24.9875	25.3785	26	26	62.9	64.432	0	323.31	7211000000	102
DERPT_G8235	Full=Multidrug resistance-associated 1 ame: Full=ATP-binding cassette sub-family C member 1 ame: Full=Leukotriene C(4) transporter Short=LTC4 transporter vacuolar membrane,integral component of plasma membrane,lipid transporter activity,protein binding,ATP	4	4	27.626	26.7532	25.354	22.1767	NaN	NaN	NaN	NaN	NaN	NaN	NaN	NaN	NaN	NaN	NaN	NaN	NaN	NaN	NaN	NaN	NaN	25.1312	25.2955	25.38	24.658	54	54	41.5	154.71	0	323.31	7129300000	189
DERPT_G191	Full= flp ame: Full= mitochondrion	7	4	NaN	NaN	21.4035	23.3429	26.2604	27.1456	26.3974	24.838	22.3481	NaN	NaN	NaN	NaN	NaN	NaN	NaN	NaN	NaN	NaN	NaN	NaN	24.8114	25.1671	25.0543	24.862	18	18	53.2	46.924	0	323.31	7049600000	93
DERPT_G7292	Full=Beta-mannosidase A ame: Full=Mannanase A Short=Mannase A Flags: Precursor extracellular space,nuclear speck,motile cilium,cytoplasmic part,obsolete transcription factor activity, RNA polymerase II transcription factor binding,proximal promoter DNA-bin	4	4	NaN	NaN	NaN	NaN	NaN	22.2406	25.4606	25.5974	21.8117	NaN	NaN	NaN	NaN	NaN	NaN	NaN	NaN	NaN	NaN	NaN	NaN	24.5997	25.0401	24.9163	24.5627	30	30	16.3	255.94	0	323.31	6953300000	112
DERPT_G10213	Full=Glutamate receptor kainate 3 Short= 3 ame: Full=Glutamate receptor 7 Short= -7 Short= 7 Flags: Precursor endoplasmic reticulum,synaptic vesicle,postsynaptic density,axon,AMPA glutamate receptor complex,kainate selective glutamate receptor complex,pres	7	4	NaN	NaN	NaN	NaN	NaN	NaN	NaN	NaN	19.422	24.7873	27.5467	25.9947	25.5468	24.2439	23.1449	NaN	NaN	NaN	NaN	NaN	NaN	23.1148	24.5368	24.3951	23.7615	16	16	20.4	99.772	0	323.31	6830000000	92
DERPT_G10381	Full=N-acetylmuramoyl-L-alanine amidase ame: Full=Peptidoglycan recognition 2 ame: Full=Peptidoglycan recognition long Short=PGRP-L Flags: Precursor	8	4	26.0072	26.1942	25.7282	23.5301	NaN	NaN	24.2566	25.1919	25.3823	25.1291	NaN	NaN	NaN	NaN	NaN	NaN	NaN	NaN	NaN	NaN	NaN	25.5853	25.6229	25.6992	25.2543	37	37	46.4	94.438	0	323.31	6770900000	130
DERPT_G249	Full=Adenosylhomocysteinase Short= cyase ame: Full=S-adenosyl-L-homocysteine hydrolase nucleus,cytosol,melanosome,neuron projection,extracellular exosome,nucleic acid binding,adenosylhomocysteinase activity,copper ion binding,ATP binding,identical protein	5	4	NaN	NaN	NaN	NaN	21.0389	24.4827	25.3799	20.8836	18.6326	NaN	NaN	NaN	NaN	NaN	NaN	NaN	NaN	NaN	NaN	NaN	NaN	24.9415	24.9733	24.8196	25.1128	25	25	29.2	116.07	0	323.31	6747300000	99
DERPT_G7424	Full=14-3-3 zeta mitochondrion,cytosol,microtubule associated complex,plasma membrane,cell-cell adherens junction,focal adhesion,cell cortex,postsynaptic density,cell leading edge,nuclear membrane,melanosome,mast cell granule,germline ring canal,perinuclea	11	4	23.4104	24.0341	20.4496	19.1471	19.184	20.0823	25.9922	28.3393	26.994	22.338	NaN	NaN	NaN	NaN	NaN	NaN	NaN	NaN	17.9216	NaN	NaN	21.987	22.6007	22.2387	22.9222	24	22	69	31.425	0	323.31	6712500000	123
DERPT_G7009	Full=S phase cyclin A-associated in the endoplasmic reticulum Short=S phase cyclin A-associated in the ER ame: Full=Zinc finger 291 catalytic activity,acetyl-CoA metabolic process	2	4	21.1334	21.758	NaN	NaN	NaN	NaN	NaN	NaN	NaN	NaN	NaN	NaN	NaN	NaN	NaN	NaN	NaN	NaN	NaN	NaN	NaN	25.2848	25.0832	24.9852	25.2299	19	19	19.9	184.68	0	323.31	6658300000	87
DERPT_G3794	Allergen homolog (Gal d GP, Asp fGPI): Full=Glucose-6-phosphate isomerase Short=GPI ame: Full=Phosphoglucose isomerase Short=PGI ame: Full=Phosphohexose isomerase Short=PHI extracellular space,nucleoplasm,lipid droplet,cytosol,neuron projection,myelin shea	5	4	NaN	NaN	NaN	NaN	NaN	19.7004	22.4496	26.6826	23.1999	NaN	NaN	NaN	NaN	NaN	NaN	21.3847	NaN	NaN	NaN	NaN	NaN	24.4962	24.6892	24.4908	24.438	35	34	68.4	66.683	0	323.31	6433700000	136
DERPT_G5899	Full=FUN14 domain-containing 1 integral component of mitochondrial outer membrane,protein binding,autophagy of mitochondrion,response to hypoxia	8	4	24.7205	24.4197	23.6311	23.1298	NaN	21.4825	24.4986	26.1422	23.2443	NaN	NaN	NaN	NaN	NaN	NaN	NaN	NaN	NaN	NaN	NaN	NaN	24.6215	24.2477	24.5836	24.4688	33	33	18.7	225.89	0	323.31	6377900000	135
DERPT_G10855	Full=Phosphoglucomutase Short=PGM ame: Full=Alpha-phosphoglucomutase ame: Full=Glucose phosphomutase cytoplasm,membrane-bounded organelle,phosphoglucomutase activity,glucose-1,6-bisphosphate synthase activity,purine ribonucleoside catabolic process,starch	4	4	NaN	NaN	NaN	NaN	NaN	NaN	18.6975	23.8749	26.288	21.7527	NaN	NaN	NaN	NaN	NaN	NaN	NaN	NaN	NaN	NaN	NaN	24.5501	24.987	24.9647	24.7824	27	27	55.9	70.294	0	323.31	6254400000	117
DERPT_G8619	Full=3-hydroxyisobutyrate mitochondrial Short=HIBADH Flags: Precursor mitochondrion,lipid droplet,phosphogluconate dehydrogenase (decarboxylating) activity,3-hydroxyisobutyrate dehydrogenase activity,NAD binding,L-serine catabolic process,valine catabolic	10	4	NaN	NaN	NaN	NaN	NaN	20.7209	25.8128	26.4206	24.3649	22.9391	21.7866	21.9231	22.2407	22.33	20.0872	NaN	NaN	NaN	NaN	NaN	NaN	24.8909	24.5855	24.4663	24.9854	22	22	83.7	35.514	0	323.31	6237400000	132
DERPT_G5615	Der f16 like allergen: Full=Villin-1 extracellular space,cytosol,actin filament,filopodium,cell leading edge,phospholipid binding,actin filament binding,system process,phagocytosis,positive regulation of gene expression,regulation of neuron projection deve	11	4	NaN	21.6782	20.0625	NaN	NaN	NaN	22.8975	24.7289	25.2712	24.3526	23.6391	21.1167	21.5793	21.4261	20.6205	NaN	NaN	NaN	NaN	NaN	NaN	24.4775	24.5362	24.478	24.5963	30	30	62.1	55.424	0	323.31	6132600000	127
DERPT_G1085	Full=Lysosomal acid phosphatase Short=LAP Flags: Precursor membrane,vesicle,intracellular membrane-bounded organelle,cytoplasmic part,binding,phosphatase activity,cellular metabolic process,cellular process,organic substance metabolic process	9	4	23.8476	24.8867	23.4871	20.1773	NaN	18.2453	24.8324	25.912	24.4725	20.7446	NaN	NaN	NaN	NaN	NaN	NaN	NaN	NaN	NaN	NaN	NaN	24.8925	24.5601	24.8003	24.6586	30	30	28.5	116.38	0	323.31	5912900000	130
DERPT_G9981	Full=Probable methylmalonate-semialdehyde dehydrogenase [acylating] mitochondrial Short=MMSDH Short=Malonate-semialdehyde dehydrogenase nucleoplasm,mitochondrion,extracellular exosome,fatty-acyl-CoA binding,3-chloroallyl aldehyde dehydrogenase activity,ald	5	4	NaN	NaN	NaN	20.9751	24.1512	27.4089	26.631	23.077	NaN	NaN	NaN	NaN	NaN	NaN	NaN	NaN	NaN	NaN	NaN	NaN	NaN	24.4744	23.9466	24.3385	24.5253	28	28	57.9	58.943	0	323.31	5791900000	115
DERPT_G11193	Full=Neutral alpha-glucosidase AB ame: Full=Alpha-glucosidase 2 ame: Full=Glucosidase II subunit alpha Flags: Precursor extracellular region,chloroplast,membrane,glucosidase II complex,alpha-1,4-glucosidase activity,protein binding,carbohydrate binding,N-g	4	4	NaN	NaN	NaN	NaN	NaN	21.4641	24.6288	26.4682	24.4807	NaN	NaN	NaN	NaN	NaN	NaN	NaN	NaN	NaN	NaN	NaN	NaN	24.3301	24.1458	24.2793	24.1348	34	34	46.7	108.87	0	323.31	5717800000	151
DERPT_G683	Full=Alpha-tectorin Flags: Precursor extracellular region,membrane,cell part,binding,cell-matrix adhesion,multicellular organismal process,cellular process,developmental process,negative regulation of cellular process,anatomical structure development	7	4	24.7323	24.6116	22.6409	NaN	NaN	20.648	26.4785	25.0887	19.4564	NaN	NaN	NaN	NaN	NaN	NaN	NaN	NaN	NaN	NaN	NaN	NaN	24.561	24.867	24.9346	24.7281	45	45	44.6	134.3	0	323.31	5531300000	165
DERPT_G8185	Full=Rab GDP dissociation inhibitor alpha Short=Rab GDI alpha ame: Full=Guanosine diphosphate dissociation inhibitor 1 Short=GDI-1 Golgi apparatus,cytosol,focal adhesion,plasmodesma,membrane,midbody,neuron projection,myelin sheath,protein-containing comple	3	4	NaN	NaN	NaN	NaN	NaN	NaN	NaN	NaN	24.8249	23.9648	NaN	NaN	NaN	23.3711	NaN	NaN	NaN	NaN	NaN	NaN	NaN	24.7023	24.8785	24.613	24.902	30	30	76.8	50.419	0	323.31	5288500000	109
DERPT_G5598	Full=Di-N-acetylchitobiase Flags: Precursor extracellular region,hydrolase activity,carbohydrate metabolic process	6	4	NaN	NaN	NaN	NaN	20.9882	22.5289	25.9773	26.7691	22.9797	21.2763	NaN	NaN	NaN	NaN	NaN	NaN	NaN	NaN	NaN	NaN	NaN	24.5218	24.2909	23.7705	24.3943	23	23	54.8	42.765	0	323.31	5280300000	93
DERPT_G3451	Full=Angiotensin-converting enzyme Short=ACE ame: Full=Dipeptidyl carboxypeptidase I ame: Full=Kininase II ame: CD_antigen=CD143 Contains: ame: Full=Angiotensin-converting soluble form Flags: Precursor extracellular space,basal plasma membrane,brush border	9	4	25.48	26.4617	23.296	22.8684	21.4646	24.1253	26.337	26.1131	21.369	NaN	NaN	NaN	NaN	NaN	NaN	NaN	NaN	NaN	NaN	NaN	NaN	24.3966	24.4631	24.0914	24.1971	41	41	43.6	123.98	0	323.31	5126900000	151
DERPT_G11317	Full=L-carnitine dehydrogenase Short=CDH Short=L-CDH nucleolus,Golgi apparatus,cytosol,plasma membrane,extracellular exosome,3-hydroxyacyl-CoA dehydrogenase activity,protein homodimerization activity,L-gulonate 3-dehydrogenase activity,NAD+ binding,carniti	5	4	NaN	NaN	NaN	NaN	NaN	20.7576	21.9706	25.8432	26.8591	24.2299	NaN	NaN	NaN	NaN	NaN	NaN	NaN	NaN	NaN	NaN	NaN	24.0634	24.2888	24.3655	24.3578	24	5	75.6	35.579	0	323.31	5017800000	98
DERPT_G2797	Full=Heat shock cognate 71 kDa ame: Full=Heat shock 70 kDa 8 synaptonemal complex,male germ cell nucleus,zona pellucida receptor complex,extracellular space,cell wall,mitochondrion,lysosomal membrane,late endosome,endoplasmic reticulum lumen,endoplasmic re	6	4	NaN	NaN	NaN	NaN	NaN	22.3422	22.8531	23.7582	25.8499	24.5999	19.8808	NaN	NaN	NaN	NaN	NaN	NaN	NaN	NaN	NaN	NaN	24.6657	23.9009	24.6958	24.4413	31	31	10.1	366.17	0	323.31	4976100000	123
DERPT_G842	Full=Medium-chain specific acyl- mitochondrial Short=MCAD Flags: Precursor cell wall,nucleus,mitochondrial matrix,peroxisome,lipid droplet,cytosol,microtubule associated complex,plasma membrane,axon,mitochondrial membrane,extracellular exosome,fatty-acyl-C	2	4	NaN	NaN	NaN	NaN	NaN	23.8224	24.1143	NaN	NaN	NaN	NaN	NaN	NaN	NaN	NaN	NaN	NaN	NaN	NaN	NaN	NaN	24.6498	24.4957	24.4215	24.7185	20	18	63	46.874	0	323.31	4809600000	66
DERPT_G3669	Full=3-oxoacyl- cell wall,mitochondrial inner membrane,endoplasmic reticulum,lipid droplet,cytosol,microtubule associated complex,plasma membrane,chloroplast,mitochondrial nucleoid,amyloid-beta binding,3-hydroxyacyl-CoA dehydrogenase activity,estradiol 17-	4	4	NaN	NaN	NaN	NaN	NaN	21.3761	25.0186	25.9773	23.0785	NaN	NaN	NaN	NaN	NaN	NaN	NaN	NaN	NaN	NaN	NaN	NaN	24.7208	24.6178	24.1758	24.7654	16	16	75.8	27.039	0	323.31	4781100000	61
DERPT_G7165	Full=ATP synthase subunit mitochondrial Flags: Precursor mitochondrial proton-transporting ATP synthase, catalytic core,lipid droplet,microtubule associated complex,COP9 signalosome,integral component of membrane,extracellular matrix,mitochondrial nucleoid	10	4	22.7223	23.0022	NaN	22.4978	24.4387	21.7267	NaN	NaN	NaN	NaN	NaN	NaN	22.5807	23.4308	23.6004	21.9958	NaN	20.3444	NaN	NaN	NaN	24.3496	24.59	24.4838	23.9977	22	22	40.7	60.409	0	323.31	4636700000	88
DERPT_G3686	Full=Alpha-aminoadipic semialdehyde dehydrogenase Short=Alpha-AASA dehydrogenase ame: Full=Aldehyde dehydrogenase family 7 member A1 ame: Full=Antiquitin-1 ame: Full=Betaine aldehyde dehydrogenase ame: Full=Delta1-piperideine-6-carboxylate dehydrogenase Sh	4	4	NaN	NaN	NaN	NaN	22.2092	26.2511	26.4539	22.715	NaN	NaN	NaN	NaN	NaN	NaN	NaN	NaN	NaN	NaN	NaN	NaN	NaN	24.5086	24.16	24.1379	24.4521	27	27	63.3	56.27	0	323.31	4518300000	90
DERPT_G8988	---NA---	4	4	NaN	NaN	NaN	NaN	NaN	NaN	NaN	NaN	NaN	NaN	NaN	NaN	23.7335	24.8328	23.2928	22.5958	NaN	NaN	NaN	NaN	NaN	21.1402	23.8949	25.9565	23.6777	9	8	66.2	21.931	0	323.31	4514000000	41
DERPT_G3683	Full=Glutamate receptor delta-2 Short= 2 Short= delta-2 subunit Flags: Precursor axon,kainate selective glutamate receptor complex,presynaptic membrane,neuronal cell body,dendritic spine,membrane-bounded organelle,intracellular part,postsynaptic membrane,i	5	4	NaN	NaN	NaN	NaN	NaN	NaN	NaN	20.936	26.0286	26.7533	23.8437	NaN	NaN	21.7307	NaN	NaN	NaN	NaN	NaN	NaN	NaN	24.278	24.2645	23.6687	24.6004	21	21	61.4	32.754	0	323.31	4400600000	86
DERPT_G3240	Full=Succinyl- :3-ketoacid coenzyme A transferase mitochondrial ame: Full=3-oxoacid -transferase 1 ame: Full=Somatic-type succinyl- :3-oxoacid -transferase Short=SCOT-s Flags: Precursor mitochondrion,motile cilium,3-oxoacid CoA-transferase activity,protein	3	4	NaN	NaN	NaN	NaN	NaN	NaN	22.5064	25.3528	19.302	NaN	NaN	NaN	NaN	NaN	NaN	NaN	NaN	NaN	NaN	NaN	NaN	24.1585	24.3092	24.3495	24.3328	21	21	59.9	55.661	0	323.31	4390900000	96
DERPT_G6344	Full=Alpha-N-acetylgalactosaminidase ame: Full=Alpha-galactosidase B Flags: Precursor extracellular space,cell wall,lysosome,alpha-galactosidase activity,protein binding,bone mineralization,negative regulation of nitric oxide biosynthetic process,glycosylc	6	4	NaN	NaN	NaN	NaN	19.7502	24.4825	26.0945	25.612	23.5161	20.2313	NaN	NaN	NaN	NaN	NaN	NaN	NaN	NaN	NaN	NaN	NaN	24.3416	23.8789	23.8246	24.3065	22	20	62.5	50.579	0	323.31	4335300000	103
DERPT_G7725	Full=4-hydroxyphenylpyruvate dioxygenase ame: Full=4-hydroxyphenylpyruvic acid oxidase Short=4HPPD Short=HPD Short=HPPDase Golgi membrane,mitochondrion,endoplasmic reticulum membrane,cytosol,PML body,extracellular exosome,DNA binding,4-hydroxyphenylpyruvat	4	4	NaN	NaN	NaN	NaN	NaN	NaN	20.1851	26.3957	26.1269	21.3825	NaN	NaN	NaN	NaN	NaN	NaN	NaN	NaN	NaN	NaN	NaN	23.9048	24.1055	23.08	24.2807	30	30	13.5	253.31	0	323.31	4334500000	90
DERPT_G9736	Full=Tissue alpha-L-fucosidase ame: Full=Alpha-L-fucosidase I ame: Full=Alpha-L-fucoside fucohydrolase 1 Short=Alpha-L-fucosidase 1 Flags: Precursor lysosomal lumen,extracellular exosome,alpha-L-fucosidase activity,fucose binding,fucose metabolic process,m	6	4	NaN	NaN	18.9067	22.333	27.3629	27.2874	22.6503	18.6048	NaN	NaN	NaN	NaN	NaN	NaN	NaN	NaN	NaN	NaN	NaN	NaN	NaN	23.1015	23.3602	23.5103	23.1379	19	19	40.8	53.276	0	323.31	4302300000	83
DERPT_G791	Full=Calponin-2 ame: Full=Calponin smooth muscle ame: Full=Neutral calponin intracellular organelle,actin binding,cell adhesion,regulation of cell shape,regulation of gene expression,actomyosin structure organization,regulation of localization,regulation o	6	4	NaN	NaN	NaN	NaN	NaN	NaN	NaN	NaN	NaN	NaN	25.018	25.3299	24.8596	24.0325	23.3433	23.5071	NaN	NaN	NaN	NaN	NaN	23.9179	24.5082	23.7149	24.603	18	18	72.6	25.063	0	323.31	4291900000	80
DERPT_G9386	Allergen Homolog (Der p1, Der f1): Full=Cathepsin K Flags: Precursor vacuole,cysteine-type peptidase activity,proteolysis,biological_process,response to stimulus	4	4	NaN	NaN	NaN	NaN	NaN	NaN	NaN	NaN	24.5142	26.97	24.6399	22.6311	NaN	NaN	NaN	NaN	NaN	NaN	NaN	NaN	NaN	24.1811	24.2594	24.1923	24.4367	9	9	33.5	47.674	0	323.31	4272300000	45
DERPT_G7935	Full=Fumarylacetoacetase Short=FAA ame: Full=Beta-diketonase ame: Full=Fumarylacetoacetate hydrolase extracellular exosome,fumarylacetoacetase activity,arginine catabolic process,aromatic amino acid family catabolic process,tyrosine metabolic process,styre	3	4	NaN	NaN	NaN	NaN	NaN	NaN	22.6061	25.7893	23.3733	NaN	NaN	NaN	NaN	NaN	NaN	NaN	NaN	NaN	NaN	NaN	NaN	24.3868	23.8648	24.1911	24.3868	27	27	85.4	47.854	0	323.31	4232700000	91
DERPT_G6328	Full=Uncharacterized UDP-glucosyltransferase UDP-glucosyltransferase activity,protein localization to paranode region of axon,cytoskeleton organization,steroid metabolic process,glycolipid biosynthetic process,paranodal junction assembly,neuron projection	3	4	NaN	NaN	NaN	NaN	NaN	NaN	NaN	21.088	25.5398	24.7957	NaN	NaN	NaN	NaN	NaN	NaN	NaN	NaN	NaN	NaN	NaN	24.1788	23.912	24.4403	24.7302	22	22	74.6	51.596	0	323.31	4181500000	87
DERPT_G4831	Allergen Homolog (Hev b9, Sac Enolase, Alt a 11) LEA homology, Proposed Pan-Allergen: Full=Enolase ame: Full=2-phospho-D-glycerate hydro-lyase ame: Full=2-phosphoglycerate dehydratase phosphopyruvate hydratase complex,nucleus,mitochondrial envelope,plasma	3	4	NaN	NaN	NaN	NaN	NaN	NaN	22.9059	25.6093	24.3117	NaN	NaN	NaN	NaN	NaN	NaN	NaN	NaN	NaN	NaN	NaN	NaN	24.2789	24.3048	24.2987	23.9648	27	26	22.5	144.42	0	323.31	4150400000	107
DERPT_G4236	Full=Bifunctional purine biosynthesis Includes: ame: Full=Phosphoribosylaminoimidazolecarboxamide formyltransferase ame: Full=AICAR transformylase Includes: ame: Full=IMP cyclohydrolase ame: Full=ATIC ame: Full=IMP synthase ame: Full=Inosinicase cytosol,pl	3	4	NaN	NaN	NaN	NaN	NaN	NaN	25.2023	24.014	21.8053	NaN	NaN	NaN	NaN	NaN	NaN	NaN	NaN	NaN	NaN	NaN	NaN	24.3795	24.331	24.2623	24.515	31	31	63.1	64.835	0	323.31	4069500000	139
DERPT_G6275	Full=Biotinidase Short=Biotinase Flags: Precursor membrane,membrane-bounded organelle,extracellular region part,cell part,hydrolase activity, acting on carbon-nitrogen (but not peptide) bonds, in linear amides,water-soluble vitamin metabolic process,defens	7	4	24.4395	24.463	21.3237	NaN	NaN	NaN	22.5041	25.9954	25.1874	21.0969	NaN	NaN	NaN	NaN	NaN	NaN	NaN	NaN	NaN	NaN	NaN	23.9082	23.5256	23.9071	23.7459	22	22	48	60.358	0	323.31	4069100000	101
DERPT_G10570	Full=Aconitate mitochondrial Short=Aconitase ame: Full=Citrate hydro-lyase Flags: Precursor nucleus,cytosol,mitochondrial nucleoid,myelin sheath,double-stranded DNA binding,single-stranded DNA binding,aconitate hydratase activity,iron ion binding,3 iron, 4	3	4	NaN	NaN	NaN	NaN	NaN	NaN	20.5733	24.9746	24.1184	NaN	NaN	NaN	NaN	NaN	NaN	NaN	NaN	NaN	NaN	NaN	NaN	23.6704	24.3761	23.5438	24.3671	30	30	51.2	85.617	0	323.31	3905300000	111
DERPT_G8047	Der p10 Allergen;Proposed Pan-Allergen, Allergen Homolog (Der p10, Aca s10, Pso o10, Sar s10, Blo t10): Full=Tropomyosin	12	4	NaN	21.0661	19.8924	27.8188	28.8093	26.0032	25.278	23.0274	18.7702	NaN	NaN	NaN	23.3173	23.6119	23.0334	23.8657	NaN	NaN	NaN	NaN	NaN	21.1127	22.2635	21.941	22.3615	34	34	77.1	32.972	0	323.31	3902100000	171
DERPT_G7120	Full=Enoyl- mitochondrial ame: Full=Enoyl- hydratase 1 ame: Full=Short-chain enoyl- hydratase Short=SCEH Flags: Precursor cell wall,mitochondrial matrix,plasma membrane,extracellular exosome,enoyl-CoA hydratase activity,protein binding,fatty acid beta-oxid	5	4	NaN	NaN	NaN	NaN	19.0391	23.1542	27.6246	24.7525	20.4779	NaN	NaN	NaN	NaN	NaN	NaN	NaN	NaN	NaN	NaN	NaN	NaN	22.8902	22.9174	22.7623	23.1401	22	22	66.8	31.4	0	323.31	3791400000	92
DERPT_G11279	Full=Proteasome subunit alpha ame: Full=20S proteasome alpha subunit ame: Full=Proteasome core P-body,mitochondrion,polysome,nuclear matrix,proteasome core complex, alpha-subunit complex,sarcomere,proteasome storage granule,nuclear outer membrane-endoplasm	4	4	NaN	21.2347	27.6014	28.2431	24.7337	NaN	NaN	NaN	NaN	NaN	NaN	NaN	NaN	NaN	NaN	NaN	NaN	NaN	NaN	NaN	NaN	24.3939	24.1664	24.2731	24.4661	21	21	70.9	27.228	0	323.31	3759900000	80
DERPT_G11121	Full=Prolyl endopeptidase Short=PE ame: Full=Post-proline cleaving enzyme nucleus,cytoplasmic part,serine-type endopeptidase activity,serine-type exopeptidase activity,proteolysis	3	4	NaN	NaN	NaN	NaN	NaN	NaN	21.7126	25.3951	24.0709	NaN	NaN	NaN	NaN	NaN	NaN	NaN	NaN	NaN	NaN	NaN	NaN	23.9983	24.0158	24.2801	24.0895	30	30	55.9	88.301	0	323.31	3753300000	103
DERPT_G11070	Full=WD repeat-containing 1 ame: Full=Actin-interacting 1 Short=AIP1 cytosol,membrane,sarcoplasm,myofibril,cell junction,cortical actin cytoskeleton,actomyosin, actin portion,cell projection,myelin sheath,membrane-bounded organelle,actin filament binding,n	0	4	NaN	NaN	NaN	NaN	NaN	NaN	NaN	NaN	NaN	NaN	NaN	NaN	NaN	NaN	NaN	NaN	NaN	NaN	NaN	NaN	NaN	24.4188	24.2197	24.2547	24.2336	23	23	56.3	68.19	0	323.31	3676500000	77
DERPT_G162	Full=Leukotriene A-4 hydrolase homolog Short=LTA-4 hydrolase ame: Full=Leukotriene A(4) hydrolase nucleus,cytoplasm,aminopeptidase activity,protein binding,metallopeptidase activity,zinc ion binding,ether hydrolase activity,proteolysis,leukotriene metaboli	4	4	NaN	NaN	NaN	NaN	NaN	NaN	21.0493	24.0358	24.7006	19.5364	NaN	NaN	NaN	NaN	NaN	NaN	NaN	NaN	NaN	NaN	NaN	24.0774	24.151	24.2345	24.1528	28	28	49.8	83.394	0	323.31	3591700000	107
DERPT_G3562	783904EAT37868.1 AAEL010188-PA	5	4	NaN	NaN	NaN	NaN	NaN	NaN	22.5741	25.2514	24.4397	22.3941	22.7232	NaN	NaN	NaN	NaN	NaN	NaN	NaN	NaN	NaN	NaN	24.2089	24.0175	23.8851	24.4368	15	15	59.9	41.508	0	323.31	3590800000	75
DERPT_G6360	Full=Proteasome subunit beta type-1 ame: Full=Macropain subunit C5 ame: Full=Multicatalytic endopeptidase complex subunit C5 ame: Full=Proteasome component C5 ame: Full=Proteasome gamma chain Flags: Precursor nucleoplasm,endoplasmic reticulum membrane,plas	4	4	NaN	NaN	27.4239	28.3701	24.6642	20.1241	NaN	NaN	NaN	NaN	NaN	NaN	NaN	NaN	NaN	NaN	NaN	NaN	NaN	NaN	NaN	24.2686	23.1124	23.8737	23.7896	18	18	77.7	25.996	0	323.31	3585200000	91
DERPT_G6930	Full=Probable Xaa-Pro aminopeptidase PEPP ame: Full=Aminoacylproline aminopeptidase ame: Full=Prolidase extracellular exosome,aminopeptidase activity,dipeptidase activity,manganese ion binding,macromolecule metabolic process	4	4	NaN	NaN	NaN	NaN	NaN	NaN	22.3365	23.9022	25.4269	23.4914	NaN	NaN	NaN	NaN	NaN	NaN	NaN	NaN	NaN	NaN	NaN	23.9391	23.6858	23.6827	24.1182	24	24	48.9	65.002	0	323.31	3538200000	108
DERPT_G502	Full=Aldose reductase Short=AR ame: Full=Aldehyde reductase mitochondrial matrix,lysosome,cytosol,apical plasma membrane,cell projection,extracellular exosome,retinal dehydrogenase activity,alditol:NADP+ 1-oxidoreductase activity,estradiol 17-beta-dehydrog	5	4	NaN	NaN	NaN	NaN	NaN	NaN	NaN	19.8212	24.3852	27.1797	25.3403	22.9732	NaN	NaN	NaN	NaN	NaN	NaN	NaN	NaN	NaN	23.2426	23.8976	23.5404	23.4645	22	22	24.7	96.248	0	323.31	3537400000	85
DERPT_G7538	Full=Beta-galactosidase Short=Beta-gal ame: Full=Lactase extracellular space,membrane,lysosomal lumen,extracellular exosome,beta-glucuronidase activity,signaling receptor binding,protein domain specific binding,hyaluronan catabolic process,starch metabolic	4	4	NaN	NaN	NaN	25.8736	27.8527	26.1805	21.1645	NaN	NaN	NaN	NaN	NaN	NaN	NaN	NaN	NaN	NaN	NaN	NaN	NaN	NaN	23.8141	23.3088	23.6868	23.9238	26	26	46.1	78.563	0	323.31	3494400000	96
DERPT_G11074	EGF-like domain-containing 2	10	4	23.0715	25.5331	26.6839	25.9792	25.1049	24.1076	24.095	22.8904	22.4007	22.9223	NaN	NaN	NaN	NaN	NaN	NaN	NaN	NaN	NaN	NaN	NaN	24.3713	23.6573	23.7213	24.4523	31	31	18.1	191.54	0	323.31	3286200000	143
DERPT_G1529	Full=Phosphatidylinositol glycan anchor biosynthesis class U ame: Full=Cell division cycle 91-like 1 Short= CDC91-like 1 ame: Full=GPI transamidase component PIG-U nucleoplasm,proteasome core complex, beta-subunit complex,cytosolic ribosome,proteasome stor	4	4	NaN	20.0312	27.4633	28.7011	24.5997	NaN	NaN	NaN	NaN	NaN	NaN	NaN	NaN	NaN	NaN	NaN	NaN	NaN	NaN	NaN	NaN	23.9115	23.4042	23.1985	23.9853	20	20	29.1	76.816	0	323.31	3280100000	76
DERPT_G2503	Full=Endochitinase 1 Flags: Precursor chitinase activity,protein binding,chitin catabolic process,cell wall macromolecule catabolic process	4	4	NaN	NaN	NaN	NaN	NaN	NaN	NaN	20.3121	25.8326	24.8589	19.7402	NaN	NaN	NaN	NaN	NaN	NaN	NaN	NaN	NaN	NaN	24.1366	22.89	24.0926	23.3061	17	17	10.5	251.55	0	323.31	3234300000	60
DERPT_G11382	Full=Proteasome subunit alpha ame: Full=20S proteasome alpha subunit ame: Full=Proteasome core nucleoplasm,vacuolar membrane,plasma membrane,proteasome core complex, alpha-subunit complex,cytosolic ribosome,proteasome storage granule,nuclear outer membrane	4	4	NaN	19.5467	27.5266	27.8483	25.3064	NaN	NaN	NaN	NaN	NaN	NaN	NaN	NaN	NaN	NaN	NaN	NaN	NaN	NaN	NaN	NaN	23.4364	23.0267	23.1477	23.4664	22	22	70.1	26.428	0	323.31	3203600000	106
DERPT_G7893	Full=Fumarate mitochondrial Short=Fumarase Flags: Precursor mitochondrial matrix,cytosol,tricarboxylic acid cycle enzyme complex,extracellular exosome,fumarate hydratase activity,protein binding,fumarate metabolic process,malate metabolic process,response	3	4	NaN	NaN	NaN	NaN	NaN	24.9571	26.395	23.2706	NaN	NaN	NaN	NaN	NaN	NaN	NaN	NaN	NaN	NaN	NaN	NaN	NaN	23.4453	23.6177	23.4984	24.0397	20	20	53.3	59.722	0	323.31	3202000000	75
DERPT_G7229	Full=Proteasome subunit alpha type-1 nucleoplasm,vacuolar membrane,centrosome,microtubule associated complex,plasma membrane,plasmodesma,proteasome core complex, alpha-subunit complex,cytosolic ribosome,proteasome storage granule,nuclear outer membrane-end	5	4	NaN	NaN	27.8892	28.0934	25.7089	20.1858	18.7003	NaN	NaN	NaN	NaN	NaN	NaN	NaN	NaN	NaN	NaN	NaN	NaN	NaN	NaN	23.6934	23.3407	23.0211	23.5649	18	18	64	32.297	0	323.31	3165800000	101
DERPT_G9539	Full=Proteasome subunit alpha ame: Full=20S proteasome alpha subunit ame: Full=Proteasome core P-body,nucleus,chloroplast,proteasome core complex, alpha-subunit complex,proteasome storage granule,nuclear outer membrane-endoplasmic reticulum membrane networ	3	4	NaN	NaN	26.8897	27.6183	24.426	NaN	NaN	NaN	NaN	NaN	NaN	NaN	NaN	NaN	NaN	NaN	NaN	NaN	NaN	NaN	NaN	23.1697	23.7472	23.3287	23.1793	13	13	66.2	25.954	0	323.31	3044200000	67
DERPT_G11171	Full=Thioredoxin reductase cytoplasmic Short=TR ame: Full=Thioredoxin reductase TR1 nucleoplasm,nucleolus,mitochondrion,cytosol,ribosome,microtubule associated complex,chloroplast,neuron projection,neuronal cell body,extracellular exosome,structural consti	2	4	NaN	NaN	NaN	NaN	NaN	NaN	25.1397	24.5964	NaN	NaN	NaN	NaN	NaN	NaN	NaN	NaN	NaN	NaN	NaN	NaN	NaN	23.7758	24.0843	23.9174	24.0014	23	23	34.2	109.07	0	323.31	3031400000	77
DERPT_G7218	Full=Glycerol-3-phosphate dehydrogenase mitochondrion,cytosol,plasma membrane,glycerol-3-phosphate dehydrogenase complex,extracellular exosome,glycerol-3-phosphate dehydrogenase [NAD+] activity,glycerol-3-phosphate dehydrogenase (quinone) activity,sodium c	3	4	NaN	NaN	NaN	NaN	NaN	NaN	21.5301	24.0689	23.9185	NaN	NaN	NaN	NaN	NaN	NaN	NaN	NaN	NaN	NaN	NaN	NaN	23.9182	23.8158	23.6873	24.0533	17	17	57.5	44.521	0	323.31	2968000000	64
DERPT_G5131	Full=Pyridoxal kinase Short=PL kinase nucleus,cytosol,nucleotide binding,pyridoxal kinase activity,alkali metal ion binding,anion binding,cellular bud site selection,pyridoxine biosynthetic process,pyridoxal 5-phosphate salvage,trichoblast differentiation	3	4	NaN	NaN	NaN	NaN	NaN	NaN	NaN	23.529	24.36	21.9498	NaN	NaN	NaN	NaN	NaN	NaN	NaN	NaN	NaN	NaN	NaN	23.8412	23.7466	24.1002	23.9919	18	18	76.5	34.781	0	323.31	2964400000	79
DERPT_G10475	792145EAT46561.1 AAEL002257-PA	8	4	25.953	25.4403	23.6149	20.0574	23.821	25.8447	23.6488	19.6319	NaN	NaN	NaN	NaN	NaN	NaN	NaN	NaN	NaN	NaN	NaN	NaN	NaN	23.9983	24.0394	23.8675	23.7361	28	28	36.1	100.92	0	323.31	2937500000	131
DERPT_G3289	Full=5 -nucleotidase Short=5 -NT ame: Full=Ecto-5 -nucleotidase ame: CD_antigen=CD73 Flags: Precursor plasma membrane,binding,nucleotidase activity,purine nucleotide metabolic process,nucleotide catabolic process,nucleobase-containing compound biosynthetic	6	4	21.8062	21.2929	NaN	NaN	NaN	NaN	21.4971	25.929	24.9608	22.5991	NaN	NaN	NaN	NaN	NaN	NaN	NaN	NaN	NaN	NaN	NaN	23.1152	22.6496	23.7163	22.9056	25	25	46.4	68.403	0	323.31	2853600000	67
DERPT_G3272	Full=3-hydroxyisobutyryl- mitochondrial ame: Full=3-hydroxyisobutyryl-coenzyme A hydrolase Short=HIB- hydrolase Short=HIBYL- -H Flags: Precursor mitochondrion,cytosol,membrane,3-hydroxyisobutyryl-CoA hydrolase activity,valine catabolic process,response to	2	4	NaN	NaN	NaN	NaN	NaN	NaN	NaN	NaN	22.9785	24.6449	NaN	NaN	NaN	NaN	NaN	NaN	NaN	NaN	NaN	NaN	NaN	24.2676	24.2344	24.0518	24.2669	14	14	47.7	44.378	0	323.31	2818700000	52
DERPT_G5606	Full=Glucose 1-dehydrogenase membrane,oxidoreductase activity, acting on the CH-OH group of donors, NAD or NADP as acceptor,xylulose metabolic process	4	4	NaN	NaN	NaN	NaN	20.9929	21.2713	26.2827	25.069	NaN	NaN	NaN	NaN	NaN	NaN	NaN	NaN	NaN	NaN	NaN	NaN	NaN	23.3496	22.9044	23.048	23.5818	18	17	56.8	55.944	0	323.31	2810700000	72
DERPT_G4454	---NA---	0	4	NaN	NaN	NaN	NaN	NaN	NaN	NaN	NaN	NaN	NaN	NaN	NaN	NaN	NaN	NaN	NaN	NaN	NaN	NaN	NaN	NaN	24.079	23.736	23.609	23.5132	6	6	7.2	150.69	0	323.31	2745800000	25
DERPT_G12502	---NA---	6	4	21.8818	22.2587	NaN	22.3564	23.2205	24.2025	22.1258	NaN	NaN	NaN	NaN	NaN	NaN	NaN	NaN	NaN	NaN	NaN	NaN	NaN	NaN	23.6621	23.5854	23.4139	23.5742	16	14	46.7	37.633	0	323.31	2716000000	51
DERPT_G7543	Full=NADP-dependent malic enzyme Short=NADP-ME cell wall,mitochondrion,vacuolar membrane,cytosol,plasma membrane,plasmodesma,chloroplast,apoplast,malate dehydrogenase (decarboxylating) (NAD+) activity,malate dehydrogenase (decarboxylating) (NADP+) activity	3	4	NaN	NaN	NaN	NaN	NaN	NaN	25.7582	24.8983	20.1352	NaN	NaN	NaN	NaN	NaN	NaN	NaN	NaN	NaN	NaN	NaN	NaN	23.6424	23.6778	23.1409	23.8686	25	25	42.6	86.975	0	323.31	2706000000	97
DERPT_G3512	Full=Acyl- synthetase family member mitochondrial Flags: Precursor intracellular membrane-bounded organelle,cytoplasmic part,CoA-ligase activity,acid-thiol ligase activity,lipid metabolic process,monocarboxylic acid metabolic process	3	4	NaN	NaN	NaN	NaN	NaN	20.9878	25.5672	23.8159	NaN	NaN	NaN	NaN	NaN	NaN	NaN	NaN	NaN	NaN	NaN	NaN	NaN	23.1003	23.0783	23.0627	23.1844	22	22	56.7	71.161	0	323.31	2640200000	62
DERPT_G8039	Full=Lysosomal alpha-mannosidase Short=Laman ame: Full=Lysosomal acid alpha-mannosidase ame: Full=Mannosidase alpha class 2B member 1 ame: Full=Mannosidase alpha-B Flags: Precursor extracellular region,cell wall,vacuole,Golgi apparatus,intracellular organe	3	4	NaN	NaN	NaN	NaN	24.5781	26.9565	23.2	NaN	NaN	NaN	NaN	NaN	NaN	NaN	NaN	NaN	NaN	NaN	NaN	NaN	NaN	23.8774	23.331	23.8206	23.7382	32	32	42.7	119.03	0	323.31	2533800000	86
DERPT_G5776	Full=Acetylcholinesterase Short=A Flags: Precursor endoplasmic reticulum,plasma membrane,integral component of membrane,organelle envelope,extracellular region part,synapse,neuron part,cholinesterase activity,protein binding,solute:proton antiporter activi	4	4	NaN	NaN	NaN	NaN	NaN	NaN	NaN	22.9955	24.6315	22.0691	21.7198	NaN	NaN	NaN	NaN	NaN	NaN	NaN	NaN	NaN	NaN	23.4278	23.4922	23.3839	23.9521	22	22	27.3	123.59	0	323.31	2504900000	70
DERPT_G3761	Full=PI-PLC X domain-containing 3 phosphoric diester hydrolase activity,lipid metabolic process	4	4	NaN	NaN	NaN	NaN	NaN	NaN	22.7561	25.2204	25.3777	24.3844	NaN	NaN	NaN	NaN	NaN	NaN	NaN	NaN	NaN	NaN	NaN	23.3473	23.2974	23.3538	23.4297	16	16	41.5	60.982	0	323.31	2477000000	52
DERPT_G9052	Full=Glutamate dehydrogenase mitochondrial Short=GDH 2 Flags: Precursor mitochondrial inner membrane,mitochondrial matrix,vacuolar membrane,cytosol,glutamate dehydrogenase (NAD+) activity,glutamate dehydrogenase [NAD(P)+] activity,copper ion binding,ATP bi	4	4	NaN	NaN	NaN	21.8405	24.2365	23.7859	20.4326	NaN	NaN	NaN	NaN	NaN	NaN	NaN	NaN	NaN	NaN	NaN	NaN	NaN	NaN	23.5066	23.5138	23.4922	23.643	24	24	56.9	63.344	0	323.31	2463200000	76
DERPT_G1693	Full=Succinate dehydrogenase assembly factor 2- mitochondrial Short=SDH assembly factor 2-A Short=SDHAF2-A Flags: Precursor mitochondrion,peroxisome,membrane,extracellular exosome,signaling receptor binding,copper ion binding,delta3,5-delta2,4-dienoyl-CoA	5	4	NaN	NaN	NaN	NaN	20.5837	26.0805	26.7544	23.9042	22.7736	NaN	NaN	NaN	NaN	NaN	NaN	NaN	NaN	NaN	NaN	NaN	NaN	23.4618	22.3475	22.5534	23.345	17	17	46	51.113	0	323.31	2387800000	70
DERPT_G214	Full=E3 ubiquitin- ligase MARCH5 ame: Full=Membrane-associated RING finger 5 ame: Full=Membrane-associated RING-CH V Short=MARCH-V ame: Full=RING-type E3 ubiquitin transferase MARCH5 organelle membrane,mitochondrial part,Golgi apparatus part,zinc ion bindi	3	4	NaN	NaN	NaN	NaN	NaN	NaN	NaN	NaN	25.167	24.5852	19.8891	NaN	NaN	NaN	NaN	NaN	NaN	NaN	NaN	NaN	NaN	23.3539	22.9927	22.8033	23.4545	23	23	21.5	138.08	0	323.31	2361500000	65
DERPT_G5561	Full=Inositol-3-phosphate synthase Short=MIP synthase ame: Full=Myo-inositol 1-phosphate synthase Short=IPS Short=MI-1-P synthase cytoplasm,inositol-3-phosphate synthase activity,protein binding,inositol biosynthetic process,phospholipid biosynthetic proce	3	4	NaN	NaN	NaN	NaN	22.8692	25.144	22.532	NaN	NaN	NaN	NaN	NaN	NaN	NaN	NaN	NaN	NaN	NaN	NaN	NaN	NaN	23.5723	23.1447	23.2605	23.6293	28	28	64.5	61.823	0	323.31	2361400000	77
DERPT_G8420	Full=Transketolase Short=TK nucleoplasm,peroxisome,endoplasmic reticulum membrane,myelin sheath,extracellular exosome,magnesium ion binding,transketolase activity,thiamine pyrophosphate binding,protein homodimerization activity,monosaccharide binding,gluco	1	4	NaN	20.5188	NaN	NaN	NaN	NaN	NaN	NaN	NaN	NaN	NaN	NaN	NaN	NaN	NaN	NaN	NaN	NaN	NaN	NaN	NaN	23.0594	23.7026	23.5888	23.9935	23	23	60.2	67.96	0	323.31	2338600000	74
DERPT_G11210	Full=Adenosine kinase Short=AK ame: Full=Adenosine 5 -phosphotransferase nucleoplasm,cytosol,plasma membrane,adenosine kinase activity,copper ion binding,carbohydrate kinase activity,organic cyclic compound binding,heterocyclic compound binding,purine nucl	3	4	NaN	NaN	NaN	NaN	NaN	NaN	NaN	NaN	20.8761	23.1958	20.5965	NaN	NaN	NaN	NaN	NaN	NaN	NaN	NaN	NaN	NaN	23.5934	23.5538	23.2856	23.7732	16	16	52.2	38.918	0	323.31	2298500000	67
DERPT_G10829	Full=Iron-responsive element-binding 2 Short=IRE-BP 2 cell wall,mitochondrion,vacuolar membrane,endoplasmic reticulum,Golgi apparatus,cytosol,plasma membrane,plasmodesma,chloroplast stroma,apoplast,extracellular exosome,aconitate hydratase activity,copper	2	4	NaN	NaN	NaN	NaN	NaN	NaN	NaN	24.4384	22.4081	NaN	NaN	NaN	NaN	NaN	NaN	NaN	NaN	NaN	NaN	NaN	NaN	23.234	23.0726	22.8605	23.3656	21	21	34.8	115.2	0	323.31	2260000000	76
DERPT_G873	Full=Filamin-A Short=FLN-A ame: Full=Actin-binding 280 Short=ABP-280 ame: Full=Alpha-filamin ame: Full=Endothelial actin-binding ame: Full=Filamin-1 ame: Full=Non-muscle filamin stress fiber,nucleolus,endoplasmic reticulum lumen,trans-Golgi network,cytosol	5	4	NaN	NaN	NaN	NaN	22.2179	22.7446	23.3155	24.2631	22.1402	NaN	NaN	NaN	NaN	NaN	NaN	NaN	NaN	NaN	NaN	NaN	NaN	23.2003	23.0697	22.8415	23.2914	28	28	31	137.17	0	323.31	2242600000	81
DERPT_G7681	Full=V-type proton ATPase subunit B Short=V-ATPase subunit B ame: Full=Vacuolar proton pump subunit B vacuolar proton-transporting V-type ATPase, V1 domain,fungal-type vacuole membrane,ruffle,lysosomal membrane,early endosome,Golgi apparatus,cytosol,microv	6	4	26.0504	25.4211	22.7122	22.122	NaN	NaN	NaN	NaN	NaN	NaN	NaN	NaN	NaN	NaN	22.2471	NaN	23.8549	NaN	NaN	NaN	NaN	23.5544	23.2686	23.5035	23.3818	21	21	62.4	55.908	0	323.31	2191400000	85
DERPT_G8668	Full=Succinyl-diaminopimelate desuccinylase Short=SDAP desuccinylase ame: Full=N-succinyl-LL-2,6-diaminoheptanedioate amidohydrolase nucleoplasm,mitochondrion,cytosol,ribosome,extracellular exosome,omega peptidase activity,zinc ion binding,metallodipeptida	5	4	NaN	NaN	NaN	NaN	NaN	NaN	22.465	22.4013	23.1515	25.1143	22.0414	NaN	NaN	NaN	NaN	NaN	NaN	NaN	NaN	NaN	NaN	23.1891	23.2011	23.1596	23.289	23	23	61.7	53.216	0	323.31	2187900000	83
DERPT_G1392	Full=Chitosanase Flags: Precursor extracellular region,chitosanase activity,carbohydrate metabolic process,amino sugar metabolic process	3	4	NaN	NaN	NaN	NaN	NaN	NaN	NaN	NaN	NaN	23.1085	24.7881	23.1758	NaN	NaN	NaN	NaN	NaN	NaN	NaN	NaN	NaN	23.0545	23.4182	23.3359	23.1261	14	14	68.8	29.231	0	323.31	2169900000	61
DERPT_G4999	Allergen Homolog (Tyr p28, Der f28, Pen c19, Cor a10), Proposed Pan-Allergen: Full=Heat shock cognate 71 kDa ame: Full=Heat shock 70 kDa 8 ubiquitin ligase complex,Prp19 complex,photoreceptor inner segment,zona pellucida receptor complex,spliceosomal compl	6	4	NaN	NaN	NaN	NaN	NaN	20.7441	21.8778	22.1407	21.224	19.9482	NaN	NaN	NaN	20.7784	NaN	NaN	NaN	NaN	NaN	NaN	NaN	23.6682	23.0937	23.5533	23.8485	29	17	46.7	70.57	0	323.31	2150900000	75
DERPT_G10010	Full=Proteasome subunit alpha ame: Full=20S proteasome alpha subunit ame: Full=Proteasome core P-body,male germ cell nucleus,vacuole,microtubule associated complex,proteasome core complex, alpha-subunit complex,cytosolic ribosome,proteasome storage granule	3	4	NaN	NaN	26.795	27.0436	23.6644	NaN	NaN	NaN	NaN	NaN	NaN	NaN	NaN	NaN	NaN	NaN	NaN	NaN	NaN	NaN	NaN	23.7799	23.8153	23.7865	23.753	20	20	71.5	31.324	0	323.31	2068400000	68
DERPT_G8007	Full=Myosin light chain kinase 3 ame: Full=Cardiac- -C-associated Ca kinase Short=Cardiac-MLCK nucleus,cytosol,endomembrane system,dendrite,A band,cell projection part,extracellular exosome,presynapse,postsynapse,calmodulin-dependent protein kinase activit	4	4	NaN	NaN	NaN	NaN	NaN	21.3708	21.4429	NaN	NaN	22.4916	22.2822	NaN	NaN	NaN	NaN	NaN	NaN	NaN	NaN	NaN	NaN	23.0889	22.8102	22.5522	23.7103	63	63	12.1	1001.6	0	323.31	2067800000	131
DERPT_G10471	Full=Acid phosphatase type 7 ame: Full=Purple acid phosphatase long form Flags: Precursor nucleus,focal adhesion,dendrite,cell body,cytoskeletal part,cytoplasmic part,plasma membrane region,acid phosphatase activity,protein tyrosine kinase activity,obsolet	3	4	NaN	NaN	NaN	NaN	NaN	NaN	NaN	22.2129	23.9546	22.7188	NaN	NaN	NaN	NaN	NaN	NaN	NaN	NaN	NaN	NaN	NaN	22.9989	22.9615	22.9122	22.7871	14	14	7.2	263.66	0	323.31	2045700000	49
DERPT_G10013	Full=Uroporphyrinogen decarboxylase Short=UPD Short=URO-D nucleoplasm,cytosol,uroporphyrinogen decarboxylase activity,ferrous iron binding,heme biosynthetic process,uroporphyrinogen III metabolic process,chlorophyll metabolic process	3	4	NaN	NaN	NaN	NaN	NaN	NaN	22.9587	25.8203	24.0454	NaN	NaN	NaN	NaN	NaN	NaN	NaN	NaN	NaN	NaN	NaN	NaN	22.6003	22.9715	22.6001	23.0432	21	21	81.5	41.931	0	323.31	1998900000	56
DERPT_G8138	Full=Acetylcholinesterase Short=A Flags: Precursor extracellular space,nuclear envelope,endoplasmic reticulum,plasma membrane,synapse,intracellular organelle lumen,neuron part,cholinesterase activity,protein binding,response to acid chemical,acetylcholine	3	4	NaN	NaN	NaN	NaN	NaN	NaN	22.7448	23.4814	22.339	NaN	NaN	NaN	NaN	NaN	NaN	NaN	NaN	NaN	NaN	NaN	NaN	23.0252	23.0718	23.1951	22.9841	19	19	30.4	119.41	0	323.31	1963900000	69
DERPT_G4589	Full=Chitotriosidase-1 ame: Full=Chitinase-1 Flags: Precursor cytoplasm,intracellular membrane-bounded organelle,intracellular non-membrane-bounded organelle,intracellular organelle part,chitin binding,carbohydrate metabolic process,nitrogen compound metab	5	4	NaN	NaN	22.3433	23.9025	NaN	20.6571	NaN	22.7115	22.4927	NaN	NaN	NaN	NaN	NaN	NaN	NaN	NaN	NaN	NaN	NaN	NaN	23.1605	22.5038	22.8629	21.6933	15	15	14.3	203.87	0	323.31	1851500000	47
DERPT_G8046	Full=Myosin-7 ame: Full=Myosin heavy chain 7 ame: Full=Myosin heavy chain slow isoform Short= -slow ame: Full=Myosin heavy cardiac muscle beta isoform Short= -beta stress fiber,striated muscle myosin thick filament,intercalated disc,Z disc,A band,microfila	14	4	NaN	NaN	18.8934	NaN	NaN	NaN	NaN	NaN	20.8332	20.3244	21.9907	24.5706	26.0619	26.1202	26.2632	26.1375	27.3334	23.9562	23.8564	22.9337	22.8866	19.896	23.514	20.6173	21.8561	34	34	18.7	249.02	0	323.31	1804400000	119
DERPT_G3194	Full=3-hydroxybutyryl- dehydrogenase ame: Full=Beta-hydroxybutyryl- dehydrogenase Short=BHBD cell wall,mitochondrial inner membrane,cytosol,plasma membrane,intracellular organelle lumen,translation initiation factor activity,3-hydroxyacyl-CoA dehydrogenase	2	4	NaN	NaN	NaN	NaN	NaN	NaN	NaN	21.8679	23.867	NaN	NaN	NaN	NaN	NaN	NaN	NaN	NaN	NaN	NaN	NaN	NaN	23.0964	22.8126	22.3942	23.421	16	16	14.9	156.9	0	323.31	1772700000	49
DERPT_G9373	Full=Glycogen muscle form ame: Full=Myophosphorylase plasma membrane,sarcoplasmic reticulum,Z disc,axon,protein-containing complex,extracellular exosome,purine nucleobase binding,ATP binding,drug binding,glycogen phosphorylase activity,AMP binding,vitamin	0	4	NaN	NaN	NaN	NaN	NaN	NaN	NaN	NaN	NaN	NaN	NaN	NaN	NaN	NaN	NaN	NaN	NaN	NaN	NaN	NaN	NaN	23.2511	23.168	23.0857	23.3354	25	25	37.6	100.96	0	323.31	1765800000	46
DERPT_G8249	Full=Hypoxia up-regulated 1 Flags: Precursor smooth endoplasmic reticulum,integral component of membrane,endoplasmic reticulum chaperone complex,binding,symporter activity,response to ischemia,positive regulation of macromolecule metabolic process,regulati	3	4	NaN	NaN	NaN	NaN	NaN	NaN	21.6344	24.7186	23.7404	NaN	NaN	NaN	NaN	NaN	NaN	NaN	NaN	NaN	NaN	NaN	NaN	22.5805	22.9221	22.8195	22.7826	25	25	20.1	171.45	0	323.31	1738300000	66
DERPT_G6409	Allergen Homolog (Hev b HSP80, Asp f12): Full=Heat shock HSP 90-alpha polytene chromosome interband,mitochondrion,lysosomal membrane,lipid droplet,centrosome,cytosol,cell-cell adherens junction,COP9 signalosome,cell surface,inclusion body,basolateral plasm	8	4	21.877	20.9976	20.1981	NaN	NaN	NaN	NaN	21.7798	25.1739	22.225	NaN	NaN	NaN	NaN	22.2295	22.11	NaN	NaN	NaN	NaN	NaN	22.823	23.2968	22.8447	23.3773	21	21	35.8	83.479	0	323.31	1735100000	65
DERPT_G9291	Full=Alpha-N-acetylglucosaminidase ame: Full=N-acetyl-alpha-glucosaminidase Short=NAG Contains: ame: Full=Alpha-N-acetylglucosaminidase 82 kDa form Contains: ame: Full=Alpha-N-acetylglucosaminidase 77 kDa form Flags: Precursor lysosome,extracellular exosom	3	4	NaN	NaN	NaN	NaN	NaN	NaN	22.3782	22.9334	21.1346	NaN	NaN	NaN	NaN	NaN	NaN	NaN	NaN	NaN	NaN	NaN	NaN	23.2677	23.2607	23.1479	23.0897	19	19	15.8	193.37	0	323.31	1721400000	52
DERPT_G11735	Full=Hexokinase-2 ame: Full=Hexokinase type II Short=HK II nucleus,mitochondrion,cytosol,cell cortex,intracellular organelle part,membrane raft,sperm principal piece,glucokinase activity,protein binding,ATP binding,glucose binding,cellular glucose homeosta	2	4	NaN	NaN	NaN	NaN	NaN	NaN	NaN	NaN	22.9235	20.3985	NaN	NaN	NaN	NaN	NaN	NaN	NaN	NaN	NaN	NaN	NaN	23.0028	22.664	23.1813	23.3291	16	16	50.1	54.621	0	323.31	1705000000	64
DERPT_G3552	Full=1-pyrroline-5-carboxylate dehydrogenase Short=P5C dehydrogenase ame: Full=L-glutamate gamma-semialdehyde dehydrogenase mitochondrial matrix,1-pyrroline-5-carboxylate dehydrogenase activity,aldehyde dehydrogenase (NAD) activity,identical protein bindin	3	4	NaN	NaN	NaN	NaN	NaN	NaN	22.5118	25.6291	20.4502	NaN	NaN	NaN	NaN	NaN	NaN	NaN	NaN	NaN	NaN	NaN	NaN	22.7061	22.4084	22.2151	23.3045	20	20	39	65.924	0	323.31	1690100000	62
DERPT_G10181	Full=Glutamine synthetase Short=GS ame: Full=Glutamate decarboxylase ame: Full=Glutamate--ammonia ligase nucleus,mitochondrion,rough endoplasmic reticulum,lipid droplet,perikaryon,myelin sheath,axon terminus,extracellular exosome,glial cell projection,magn	5	4	NaN	NaN	NaN	21.2423	23.2526	25.5921	25.6123	22.5873	NaN	NaN	NaN	NaN	NaN	NaN	NaN	NaN	NaN	NaN	NaN	NaN	NaN	22.9932	23.0623	22.4977	23.5608	19	19	80	40.599	0	323.31	1668900000	71
DERPT_G7931	Full=Proteasome subunit beta type-5 Flags: Precursor nucleoplasm,endoplasmic reticulum membrane,centrosome,proteasome core complex, beta-subunit complex,proteasome storage granule,extracellular exosome,spermatoproteasome complex,threonine-type endopeptidas	3	4	NaN	NaN	26.6278	26.823	24.23	NaN	NaN	NaN	NaN	NaN	NaN	NaN	NaN	NaN	NaN	NaN	NaN	NaN	NaN	NaN	NaN	23.1791	23.5624	23.1815	23.3273	16	16	61.1	31.166	0	323.31	1565500000	52
DERPT_G848	Full=Apical endosomal glyco ame: Full=MAM domain-containing 4 Flags: Precursor membrane,protein binding	6	4	NaN	NaN	NaN	22.4264	21.1062	22.5324	22.0234	20.7748	20.3518	NaN	NaN	NaN	NaN	NaN	NaN	NaN	NaN	NaN	NaN	NaN	NaN	22.6437	22.177	23.0538	22.6082	29	29	14.1	340.16	0	323.31	1498900000	77
DERPT_G10735	Full=Uncharacterized UDP-glucosyltransferase cytoplasm,intracellular membrane-bounded organelle,binding,transferase activity, transferring hexosyl groups,steroid metabolic process,antibiotic metabolic process,cellular process	3	4	NaN	NaN	NaN	NaN	NaN	NaN	NaN	19.9176	25.6627	25.0939	NaN	NaN	NaN	NaN	NaN	NaN	NaN	NaN	NaN	NaN	NaN	22.3336	22.1	21.5958	22.7888	13	13	45.9	51.419	0	323.31	1401500000	50
DERPT_G6775	Full=Translationally-controlled tumor homolog Short=TCTP extracellular space,nucleoplasm,polytene chromosome,plasma membrane,Ras guanyl-nucleotide exchange factor activity,transcription factor binding,double-strand break repair,mitotic G2 DNA damage checkp	2	4	NaN	NaN	NaN	NaN	NaN	NaN	NaN	NaN	21.2563	23.649	NaN	NaN	NaN	NaN	NaN	NaN	NaN	NaN	NaN	NaN	NaN	22.4738	22.774	22.5861	23.2309	7	7	65.2	18.278	0	323.31	1399300000	30
DERPT_G3141	Full=Alcohol dehydrogenase nucleus,mitochondrion,cytosol,apical plasma membrane,extracellular exosome,retinal dehydrogenase activity,alditol:NADP+ 1-oxidoreductase activity,estradiol 17-beta-dehydrogenase activity,protein binding,oxidoreductase activity, a	3	4	NaN	NaN	NaN	NaN	NaN	NaN	NaN	NaN	22.0887	24.1131	22.4293	NaN	NaN	NaN	NaN	NaN	NaN	NaN	NaN	NaN	NaN	22.7932	22.7047	22.4096	22.9857	17	17	66.6	36.158	0	323.31	1325600000	49
DERPT_G10227	Proposed StenAllergen: Full=Transaldolase nucleus,cytosol,extracellular exosome,sedoheptulose-7-phosphate:D-glyceraldehyde-3-phosphate glyceronetransferase activity,monosaccharide binding,chronological cell aging,carbohydrate metabolic process,fructose 6-p	2	4	NaN	NaN	NaN	NaN	NaN	NaN	NaN	25.6547	22.6241	NaN	NaN	NaN	NaN	NaN	NaN	NaN	NaN	NaN	NaN	NaN	NaN	22.3061	22.2767	21.8637	22.6728	17	17	49.4	36.959	0	323.31	1249000000	41
DERPT_G3234	Full=Staphylococcal nuclease domain-containing 1 ame: Full=100 kDa coactivator ame: Full=p100 co-activator nucleus,mitochondrion,endomembrane system,membrane,RISC complex,cytoplasmic vesicle,P granule,extracellular exosome,dense body,RNA binding,protein ki	3	4	NaN	NaN	NaN	NaN	NaN	NaN	NaN	20.6091	23.8666	24.729	NaN	NaN	NaN	NaN	NaN	NaN	NaN	NaN	NaN	NaN	NaN	22.054	22.0305	22.2454	22.4413	23	23	34.2	101.21	0	323.31	1160400000	63
DERPT_G8193	Full=Ribose-5-phosphate isomerase ame: Full=D-ribose-5-phosphate ketol-isomerase ame: Full=Phosphoriboisomerase nucleus,cytoplasm,ribose-5-phosphate isomerase activity,identical protein binding,monosaccharide binding,D-ribose metabolic process,pyridoxine b	3	4	NaN	NaN	NaN	NaN	NaN	NaN	23.2478	25.3198	19.1993	NaN	NaN	NaN	NaN	NaN	NaN	NaN	NaN	NaN	NaN	NaN	NaN	21.4683	21.5954	21.6344	21.9893	16	16	72.5	25.601	0	323.31	1098700000	40
DERPT_G7984	Full=Endothelin-converting enzyme 1 Short=ECE-1 extracellular space,endoplasmic reticulum,Golgi apparatus,synaptic vesicle,external side of plasma membrane,integral component of membrane,axon,dendrite,neuron projection terminus,perinuclear region of cytopl	3	4	NaN	NaN	NaN	NaN	NaN	NaN	23.7511	24.6295	19.8723	NaN	NaN	NaN	NaN	NaN	NaN	NaN	NaN	NaN	NaN	NaN	NaN	21.1463	21.0858	21.1359	21.4055	16	16	23.1	105.47	0	323.31	1036700000	50
DERPT_G7786	Full=Enoyl- nucleus,mitochondrion,microtubule associated complex,chloroplast,signaling receptor binding,copper ion binding,ATP binding,enoyl-[acyl-carrier-protein] reductase activity,fatty acid biosynthetic process,aerobic respiration,pronephric nephron tu	2	4	NaN	NaN	NaN	NaN	NaN	NaN	NaN	22.6616	22.3199	NaN	NaN	NaN	NaN	NaN	NaN	NaN	NaN	NaN	NaN	NaN	NaN	22.0597	21.635	21.5952	22.0555	14	14	62	39.875	0	323.31	860660000	41
DERPT_G5395	Full=GMP synthase cytosol,GMP synthase activity,GMP synthase (glutamine-hydrolyzing) activity,ATP binding,pyrophosphatase activity,GMP biosynthetic process,purine nucleobase biosynthetic process,glutamate metabolic process	3	4	NaN	NaN	NaN	NaN	NaN	NaN	20.3594	24.6566	22.4068	NaN	NaN	NaN	NaN	NaN	NaN	NaN	NaN	NaN	NaN	NaN	NaN	21.0678	21.5808	21.0864	21.7304	19	19	42.3	77.184	0	323.31	781680000	45
DERPT_G2812	Allergen homolog (Cand a FPA): Full=Fructose-bisphosphate aldolase Short=FBP aldolase Short=FBPA ame: Full=Fructose-1,6-bisphosphate aldolase mitochondrion,cytosol,plasma membrane,cell surface,hyphal cell wall,fructose-bisphosphate aldolase activity,protei	3	4	NaN	NaN	NaN	NaN	NaN	NaN	22.0706	25.2805	24.3649	NaN	NaN	NaN	NaN	NaN	NaN	NaN	NaN	NaN	NaN	NaN	NaN	23.5507	23.4756	23.5899	23.1586	16	16	66.2	39.786	0	322.83	2429900000	48
DERPT_G4131	Full=Ribonuclease T2-like Short=RNase T2-like Flags: Precursor vacuole,cell periphery,RNA binding,ribonuclease T2 activity,response to stress,cell communication,RNA metabolic process,developmental process,regulation of cellular process,cellular response to	3	4	NaN	NaN	NaN	NaN	NaN	NaN	NaN	NaN	NaN	22.3324	24.7912	23.8725	NaN	NaN	NaN	NaN	NaN	NaN	NaN	NaN	NaN	23.1767	22.983	23.3134	23.4504	12	12	67.1	26.927	0	322.53	2181100000	47
DERPT_G9013	Allergen Homolog (Hom s eIF6): Full=Eukaryotic translation initiation factor 6 Short=eIF-6 lamin filament,nucleoplasm,nucleolus,cytosol,preribosome, large subunit precursor,extracellular exosome,translation initiation factor activity,ribosome binding,ribos	3	4	NaN	NaN	NaN	NaN	NaN	NaN	NaN	NaN	NaN	25.0153	23.7102	22.1385	NaN	NaN	NaN	NaN	NaN	NaN	NaN	NaN	NaN	23.198	23.1725	23.4339	22.6485	8	8	61.8	27.026	0	321.57	2203900000	44
DERPT_G7209	Full= ferric-chelate reductase 1 membrane,oxidoreductase activity	9	4	NaN	NaN	NaN	NaN	NaN	NaN	NaN	NaN	19.7165	21.6522	23.4753	26.6378	26.4197	25.336	24.2371	25.1925	23.9335	NaN	NaN	NaN	NaN	25.0477	24.785	24.8842	24.7374	8	8	68.3	17.378	0	320.16	6894800000	59
DERPT_G10233	Allergen homolog (Bos d AATr): Full=Aspartate cytoplasmic Short=c ame: Full=Cysteine cytoplasmic ame: Full=Cysteine cytoplasmic Short=cCAT ame: Full=Glutamate oxaloacetate transaminase 1 ame: Full=Transaminase A cell wall,nucleus,mitochondrion,lysosome,vac	3	4	NaN	NaN	NaN	NaN	NaN	NaN	21.4826	24.5659	22.1221	NaN	NaN	NaN	NaN	NaN	NaN	NaN	NaN	NaN	NaN	NaN	NaN	22.3406	22.252	22.2659	22.8155	14	14	45.1	45.93	0	314.54	1684100000	46
DERPT_G4930	Full=Tubulin beta-1 chain ame: Full=Beta-1-tubulin nucleus,cytosol,axonemal microtubule,axon,dendrite,extracellular matrix,neuronal cell body,myelin sheath,tubulin complex,extracellular exosome,double-stranded RNA binding,GTPase activity,structural constit	0	4	NaN	NaN	NaN	NaN	NaN	NaN	NaN	NaN	NaN	NaN	NaN	NaN	NaN	NaN	NaN	NaN	NaN	NaN	NaN	NaN	NaN	22.9182	22.5604	23.1656	23.0405	14	9	43.5	50.086	0	314.12	1493800000	44
DERPT_G6611	Full=Cellular retinoic acid-binding 1 ame: Full=Cellular retinoic acid-binding I Short=CRABP-I cytosol,axon,intracellular membrane-bounded organelle,cell body fiber,retinoic acid binding,protein binding,embryonic forelimb morphogenesis,retinoic acid metabo	5	4	NaN	NaN	NaN	NaN	NaN	NaN	NaN	NaN	21.4304	25.6315	27.1293	24.5311	23.5414	NaN	NaN	NaN	NaN	NaN	NaN	NaN	NaN	25.0418	25.6107	25.2726	25.3832	13	13	31.4	47.076	0	313.81	11165000000	102
DERPT_G5081	Full=BRO1 domain-containing BROX ame: Full=BRO1 domain- and CAAX motif-containing Flags: Precursor extracellular exosome	4	4	25.3853	25.8875	25.4468	22.4188	NaN	NaN	NaN	NaN	NaN	NaN	NaN	NaN	NaN	NaN	NaN	NaN	NaN	NaN	NaN	NaN	NaN	24.6159	24.3922	24.8666	24.4916	14	14	16.1	105.24	0	313.66	5114200000	74
DERPT_G5020	Full=Arf-GAP with coiled- ANK repeat and PH domain-containing 2 ame: Full=Centaurin-beta-2 Short=Cnt-b2 annulate lamellae,nuclear pore,mitochondrion,endoplasmic reticulum membrane,endosome membrane,cytosolic ribosome,dendrite,neuronal cell body,extracellul	3	4	NaN	NaN	NaN	NaN	NaN	NaN	NaN	NaN	NaN	20.8206	20.9571	NaN	NaN	18.9363	NaN	NaN	NaN	NaN	NaN	NaN	NaN	24.8443	24.4707	24.6327	24.9646	10	10	8	111.96	0	311.91	5030200000	51
DERPT_G961	Full=Endolysin ame: Full=Gene product 15 Short=gp15 ame: Full=Lysozyme ame: Full=Morphogenesis 2 ame: Full=Muramidase ame: Full= p15 extracellular region,intracellular,lysozyme activity,protein binding,carbohydrate binding,positive regulation of cytokine p	17	4	NaN	20.422	18.5807	NaN	NaN	NaN	17.4239	19.5553	20.4842	19.9001	23.9109	27.9205	30.2935	29.339	27.1008	27.4845	26.9573	24.3691	24.5057	23.0805	21.1858	26.2467	25.3922	26.1532	26.5196	11	11	25.3	58.648	0	309.3	24070000000	108
DERPT_G11864	Full= flp ame: Full= cell part	7	4	NaN	NaN	22.3546	24.1018	26.766	27.4071	26.8097	24.8614	23.0938	NaN	NaN	NaN	NaN	NaN	NaN	NaN	NaN	NaN	NaN	NaN	NaN	25.0359	25.2294	25.0084	25.0379	16	16	37.8	49.082	0	307.94	8550300000	95
DERPT_G8197	Full=Probable proteasome subunit beta type-4 nucleoplasm,vacuolar membrane,endoplasmic reticulum membrane,plasma membrane,proteasome core complex, beta-subunit complex,proteasome storage granule,apoplast,extracellular exosome,threonine-type endopeptidase a	3	4	NaN	NaN	26.5756	27.1694	23.2142	NaN	NaN	NaN	NaN	NaN	NaN	NaN	NaN	NaN	NaN	NaN	NaN	NaN	NaN	NaN	NaN	21.5831	21.608	21.6609	21.8621	14	14	79.2	25.267	0	306.15	1111700000	44
DERPT_G5338	782800EAT35948.1 AAEL011931-PA	13	4	NaN	NaN	19.6748	NaN	18.8192	NaN	19.9336	19.3799	21.3174	25.2709	25.9353	24.1366	21.9376	20.5402	22.0848	NaN	21.111	18.2207	NaN	NaN	NaN	20.9046	22.2559	21.7076	22.0045	16	16	61.4	27.436	0	303.68	1942400000	62
DERPT_G4105	Full=Latent-transforming growth factor beta-binding 2 Short=LTBP-2 Flags: Precursor extracellular region part,multicellular organismal process,regulation of cellular process	6	4	21.9285	23.3254	22.7683	23.5912	22.4677	NaN	NaN	NaN	NaN	NaN	23.1297	NaN	NaN	NaN	NaN	NaN	NaN	NaN	NaN	NaN	NaN	23.0982	22.7742	22.8766	22.5191	23	23	13.3	263.94	0	303.67	1650200000	55
DERPT_G341	Full=Proteasome subunit beta type-9 ame: Full=Low molecular mass 2 ame: Full=Macropain chain 7 ame: Full=Multicatalytic endopeptidase complex chain 7 ame: Full=Proteasome chain 7 ame: Full=Proteasome subunit beta-1i ame: Full=Really interesting new gene 12	4	4	NaN	21.3756	27.5941	28.1556	25.4069	NaN	NaN	NaN	NaN	NaN	NaN	NaN	NaN	NaN	NaN	NaN	NaN	NaN	NaN	NaN	NaN	23.9535	23.4822	23.4452	23.9734	12	12	62.9	25.73	0	301.91	3795600000	65
DERPT_G3561	Full=Breast cancer anti-estrogen resistance 3 nucleus,cytoplasm,cell-cell junction,adherens junction,protein kinase activity,guanyl-nucleotide exchange factor activity,beta-catenin binding,protein binding, bridging,signaling adaptor activity,ion binding,sm	6	4	NaN	NaN	NaN	NaN	NaN	NaN	NaN	21.5842	21.429	25.9419	24.7287	23.3015	22.3742	NaN	NaN	NaN	NaN	NaN	NaN	NaN	NaN	22.0935	22.2421	22.4075	23.4655	9	9	11.2	93.364	0	300.27	2266100000	42
DERPT_G8135	Full=Apical endosomal glyco ame: Full=MAM domain-containing 4 Flags: Precursor proteasome core complex,membrane,membrane-bounded organelle,intracellular organelle,extracellular region part,cytoplasmic part,protein binding,immune system process,protein meta	3	4	NaN	NaN	NaN	NaN	NaN	NaN	19.017	19.8644	20.2013	NaN	NaN	NaN	NaN	NaN	NaN	NaN	NaN	NaN	NaN	NaN	NaN	23.5002	22.8554	23.0167	23.218	23	22	10.2	386.99	0	300.04	1866200000	59
DERPT_G7727	Proposed Pan-Allergen, Allergen Homolog (Hom sNmSOD, Dro MnSOD, Hev b10, Alt a MnSOD: Full=Superoxide dismutase mitochondrial nucleoid,myelin sheath,extracellular exosome,mitochondrial respiratory chain supercomplex,DNA binding,superoxide dismutase activit	5	4	NaN	NaN	NaN	NaN	NaN	20.249	23.555	26.7096	24.8835	21.8559	NaN	NaN	NaN	NaN	NaN	NaN	NaN	NaN	NaN	NaN	NaN	22.4276	22.1528	22.165	22.7245	11	11	77.1	25.847	0	300.01	2816900000	54
DERPT_G5967	Full=Rho GDP-dissociation inhibitor 1 Short=Rho GDI 1 ame: Full=Rho-GDI alpha immunological synapse,extracellular space,nucleus,cytosol,cellular bud tip,cellular bud neck,extracellular exosome,Rho GDP-dissociation inhibitor activity,fatty acid binding,prot	3	4	NaN	NaN	NaN	NaN	NaN	NaN	NaN	NaN	NaN	20.9376	24.771	22.8774	NaN	NaN	NaN	NaN	NaN	NaN	NaN	NaN	NaN	23.1972	23.4241	23.1434	23.2398	12	12	58.5	23.375	0	299.24	2611400000	46
DERPT_G11914	---NA---	7	4	20.6184	NaN	NaN	NaN	NaN	NaN	NaN	NaN	23.9724	23.4791	24.7438	25.2515	24.4434	23.8292	NaN	NaN	NaN	NaN	NaN	NaN	NaN	21.6645	22.7626	22.3675	22.291	18	18	34.2	60.51	0	298.7	2223800000	65
DERPT_G1365	Proposed Sten-Allergen, Allergen Homolog (Der f35, Pso o2, Blo t2, Lep d2, Gly d2,): Full=Mite group 2 allergen Gly d ame: Allergen=Gly d extracellular region,protein binding,lipid binding,carbohydrate derivative binding,steroid metabolic process,cellular	21	4	23.2689	26.9862	29.3867	28.2051	27.8957	27.654	26.9596	26.5757	27.2449	29.8515	32.6028	31.8287	30.7278	29.7469	28.619	28.7106	29.5074	26.8379	26.8342	26.8458	25.7239	31.3156	30.5247	30.9356	31.0419	15	15	82.5	15.587	0	298.29	625140000000	399
DERPT_G9988	Full=Glucosamine-6-phosphate isomerase 1 ame: Full=Glucosamine-6-phosphate deaminase 1 Short=GNPDA 1 Short= 6P deaminase 1 ame: Full=Oscillin nucleus,cytoplasm,extracellular exosome,glucosamine-6-phosphate deaminase activity,hydrolase activity,fructose 6-p	3	4	NaN	NaN	NaN	NaN	21.6325	24.8851	23.3147	NaN	NaN	NaN	NaN	NaN	NaN	NaN	NaN	NaN	NaN	NaN	NaN	NaN	NaN	21.2093	21.5231	21.1859	21.4613	11	11	55.6	33.296	0	298.06	746310000	30
DERPT_G6148	Full=Formyl- :oxalate -transferase Short=FCOCT ame: Full=Formyl-coenzyme A transferase Short=Formyl- transferase mitochondrion,peroxisome,alpha-methylacyl-CoA racemase activity,bile acid metabolic process,isoprenoid catabolic process	3	4	NaN	NaN	NaN	NaN	NaN	NaN	22.5665	24.5581	22.0899	NaN	NaN	NaN	NaN	NaN	NaN	NaN	NaN	NaN	NaN	NaN	NaN	21.6394	22.6704	22.3562	22.2329	12	12	47.8	42.72	0	297.36	1037000000	39
DERPT_G7237	Full=Adenosine kinase Short=AK ame: Full=Adenosine 5 -phosphotransferase nucleoplasm,cytosol,plasma membrane,adenosine kinase activity,copper ion binding,carbohydrate kinase activity,carbohydrate metabolic process,adenosine salvage,dATP biosynthetic proces	4	4	NaN	NaN	NaN	NaN	NaN	NaN	NaN	NaN	20.9663	25.1695	19.5039	18.4318	NaN	NaN	NaN	NaN	NaN	NaN	NaN	NaN	NaN	24.5252	24.4172	24.2438	24.8793	17	17	56.4	40.484	0	297.33	4754400000	73
DERPT_G2534	Full=L-lactate dehydrogenase Short=L-LDH preribosome,I band,nuclear lumen,protein-containing complex,cytoskeletal part,nucleic acid binding,RNA helicase activity,protein kinase activity,protein binding,ATP binding,oxidoreductase activity, acting on the CH-	2	4	NaN	NaN	NaN	NaN	NaN	NaN	NaN	24.2064	24.5602	NaN	NaN	NaN	NaN	NaN	NaN	NaN	NaN	NaN	NaN	NaN	NaN	22.832	23.1406	23.1795	22.6839	14	14	4.7	466.04	0	296.77	1925200000	49
DERPT_G9601	Full=14-3-3 epsilon Short=14-3-3E chromosome,mitochondrion,centrosome,kinesin complex,plasma membrane,cell-cell adherens junction,focal adhesion,cell surface,cytoplasmic stress granule,axon,yeast-form cell wall,melanosome,germline ring canal,extracellular	8	4	20.7192	20.908	NaN	NaN	NaN	NaN	23.2034	26.4941	23.3002	19.0733	18.8435	NaN	NaN	NaN	NaN	NaN	NaN	19.6322	NaN	NaN	NaN	21.2322	22.6704	20.8467	21.6224	18	16	7.8	256.31	0	295.86	1628500000	51
DERPT_G1277	Full=Dipeptidyl aminopeptidase 6 ame: Full=DPPX ame: Full=Dipeptidyl aminopeptidase-related ame: Full=Dipeptidyl peptidase 6 ame: Full=Dipeptidyl peptidase IV ame: Full=Dipeptidyl peptidase VI Short=DPP VI integral component of membrane,cell junction,cell	6	4	21.8496	21.6089	19.3645	20.1038	26.0735	24.9646	NaN	NaN	NaN	NaN	NaN	NaN	NaN	NaN	NaN	NaN	NaN	NaN	NaN	NaN	NaN	21.7705	22.9878	23.0661	22.9858	22	22	36.4	109.69	0	293.69	980350000	48
DERPT_G4880	Full=Short-chain specific acyl- mitochondrial Short=SCAD ame: Full=Butyryl- dehydrogenase Flags: Precursor mitochondrial matrix,mitochondrial membrane,fatty-acyl-CoA binding,long-chain-acyl-CoA dehydrogenase activity,electron transfer activity,palmitoyl-Co	3	4	NaN	NaN	NaN	NaN	19.71	24.1386	25.5917	NaN	NaN	NaN	NaN	NaN	NaN	NaN	NaN	NaN	NaN	NaN	NaN	NaN	NaN	22.8068	22.44	22.8282	22.4323	16	16	26.8	88.27	0	289.49	1655700000	41
DERPT_G7050	Full=Ornithine aminotransferase ame: Full=Ornithine--oxo-acid aminotransferase nucleus,mitochondrial matrix,cytosol,ornithine-oxo-acid transaminase activity,zinc ion binding,pyridoxal phosphate binding,identical protein binding,ornithine catabolic process,	5	4	NaN	NaN	NaN	NaN	23.0755	23.8101	23.4581	22.0766	20.8204	NaN	NaN	NaN	NaN	NaN	NaN	NaN	NaN	NaN	NaN	NaN	NaN	22.4464	22.457	22.0368	22.49	17	17	66.8	49.186	0	288.36	991880000	51
DERPT_G8990	---NA---	0	4	NaN	NaN	NaN	NaN	NaN	NaN	NaN	NaN	NaN	NaN	NaN	NaN	NaN	NaN	NaN	NaN	NaN	NaN	NaN	NaN	NaN	20.3249	23.3911	24.4936	23.1367	8	8	67.3	21.897	0	288.15	2045300000	41
DERPT_G3382	Full=Coatomer subunit delta ame: Full=Archain ame: Full=Delta-coat Short=Delta-COP endoplasmic reticulum,cytosol,plasma membrane,plasmodesma,COPI vesicle coat,catalytic activity,zinc ion binding,protein kinase binding,positive regulation of cytokine produc	0	4	NaN	NaN	NaN	NaN	NaN	NaN	NaN	NaN	NaN	NaN	NaN	NaN	NaN	NaN	NaN	NaN	NaN	NaN	NaN	NaN	NaN	22.0587	22.2842	21.9849	21.9718	7	7	11.9	99.328	0	287.17	804830000	23
DERPT_G6394	Full=Proteasome subunit alpha type-7-like nucleus,cytoplasm,microtubule associated complex,proteasome core complex, alpha-subunit complex,extracellular exosome,spermatoproteasome complex,threonine-type endopeptidase activity,identical protein binding,repro	5	4	NaN	18.408	27.2401	28.3054	24.9059	19.68	NaN	NaN	NaN	NaN	NaN	NaN	NaN	NaN	NaN	NaN	NaN	NaN	NaN	NaN	NaN	22.0255	22.5417	22.2679	22.2968	18	18	69.7	27.53	0	286.7	2542600000	66
DERPT_G7298	Proposed Pan-Allergen, Allergen Homolog (Tyr p28, Der f28, Pen c19, Cla h4, Cor a10): Full=Heat shock cognate 71 kDa ame: Full=Heat shock 70 kDa 8 ubiquitin ligase complex,Prp19 complex,photoreceptor inner segment,perichromatin fibrils,nucleolus,mitochondr	5	4	NaN	NaN	NaN	NaN	NaN	21.2732	24.5153	24.6346	22.9302	22.7323	NaN	NaN	NaN	NaN	NaN	NaN	NaN	NaN	NaN	NaN	NaN	24.1251	23.0655	23.8549	24.3579	46	14	65.8	64.644	0	285.32	3358200000	63
DERPT_G8795	Allergen Homolog (Der f13): Full=Myelin P2 membrane-bounded organelle,cell body,intracellular part,fatty acid binding,startle response,nervous system development,cell proliferation,cell differentiation,regulation of response to external stimulus,negative r	8	4	25.1961	24.5962	23.8327	23.2463	NaN	NaN	NaN	NaN	NaN	23.797	25.6619	26.0294	24.3372	NaN	NaN	NaN	NaN	NaN	NaN	NaN	NaN	25.0931	25.2027	25.0079	25.6411	16	16	72.5	16.479	0	284.08	9083600000	72
DERPT_G7394	Full=Hypoxanthine-guanine phosphoribosyltransferase Short=HGPRT Short=HGPRTase cytoplasm,magnesium ion binding,hypoxanthine phosphoribosyltransferase activity,protein homodimerization activity,response to amphetamine,purine ribonucleoside salvage,adenine s	3	4	NaN	NaN	NaN	NaN	NaN	NaN	23.1761	25.2123	22.8209	NaN	NaN	NaN	NaN	NaN	NaN	NaN	NaN	NaN	NaN	NaN	NaN	22.7656	22.2895	22.4038	22.9641	12	12	62.3	24.668	0	281.35	1335600000	24
DERPT_G716	Full=Cathepsin K Flags: Precursor extracellular space,nucleolus,microvillus,external side of plasma membrane,secretory granule,neuron projection,lysosomal lumen,perikaryon,fusome,apical part of cell,extracellular exosome,aminopeptidase activity,cysteine-ty	3	4	NaN	NaN	NaN	NaN	NaN	NaN	NaN	NaN	22.1352	23.1843	21.2102	NaN	NaN	NaN	NaN	NaN	NaN	NaN	NaN	NaN	NaN	24.5095	24.1084	24.0826	24.6423	11	11	42.1	38.552	0	281.09	4068600000	65
DERPT_G8157	Full=Acetylcholinesterase Short=A Flags: Precursor endoplasmic reticulum,plasma membrane,extracellular region part,intracellular organelle part,synapse,neuron part,cholinesterase activity,protein binding,neurotransmitter metabolic process,response to chemi	3	4	NaN	NaN	NaN	NaN	NaN	NaN	NaN	24.1469	25.1859	23.7148	NaN	NaN	NaN	NaN	NaN	NaN	NaN	NaN	NaN	NaN	NaN	23.3566	23.4649	23.3542	23.4285	16	14	43.1	62.139	0	276.89	3221900000	66
DERPT_G9816	---NA---	9	4	NaN	NaN	NaN	NaN	NaN	NaN	NaN	NaN	NaN	NaN	24.6248	27.0941	29.9521	28.7072	26.9106	27.9503	27.3949	24.5246	24.2048	NaN	NaN	27.5209	26.8606	26.4511	26.9872	8	8	67.1	16.736	0	275.79	28587000000	116
DERPT_G1601	Allergen Homolog (Der p8): Full=Glutathione S-transferase 1-1 ame: Full=DDT-dehydrochlorinase ame: Full=GST class-theta glutathione transferase activity,protein binding,glutathione metabolic process,obsolete glutathione conjugation reaction	8	4	21.3616	21.5667	21.2411	NaN	NaN	NaN	21.5362	22.4514	26.5009	23.6264	NaN	NaN	NaN	NaN	21.4773	NaN	NaN	NaN	NaN	NaN	NaN	22.8281	22.8752	22.4746	23.8819	17	17	79.4	26.651	0	275.76	2266100000	54
DERPT_G5444	Full=Protease 3 ame: Full=Pitrilysin ame: Full=Protease III ame: Full=Protease pi Flags: Precursor extracellular region,nucleus,mitochondrion,peroxisome,cytosol,plasma membrane,extrinsic component of membrane,intracellular organelle part,intracellular orga	0	4	NaN	NaN	NaN	NaN	NaN	NaN	NaN	NaN	NaN	NaN	NaN	NaN	NaN	NaN	NaN	NaN	NaN	NaN	NaN	NaN	NaN	22.7743	23.2316	23.1857	22.6853	17	17	25.9	115.19	0	274.77	1484700000	48
DERPT_G154	Full=Guanine nucleotide-binding -like 1 extracellular space,nucleus,cytoplasmic part,intracellular organelle part,extracellular exosome,GTP binding,pyrophosphatase activity,gamma-glutamyl-peptidase activity,nitrogen compound metabolic process,transport,rep	7	4	24.0893	23.5866	22.7488	22.9936	NaN	NaN	22.843	24.4396	22.9187	NaN	NaN	NaN	NaN	NaN	NaN	NaN	NaN	NaN	NaN	NaN	NaN	23.6629	23.4543	23.364	22.9015	15	15	13.7	137.59	0	274.71	1901000000	51
DERPT_G11417	Full=Neural cell adhesion molecule L1 Short=N-CAM-L1 Short=NCAM-L1 ame: CD_antigen=CD171 Flags: Precursor cell part,protein binding,axonogenesis,animal organ development,response to stimulus	4	4	NaN	NaN	NaN	NaN	NaN	23.2288	25.5549	20.4707	20.2206	NaN	NaN	NaN	NaN	NaN	NaN	NaN	NaN	NaN	NaN	NaN	NaN	21.9022	21.9611	21.5528	21.5338	19	19	26.3	93.632	0	273.92	1727700000	51
DERPT_G71	Full=Multidrug resistance 1 ame: Full=ATP-binding cassette sub-family B member 1 ame: Full=P-glyco 1 ame: CD_antigen=CD243 Golgi membrane,mitochondrion,integral component of plasma membrane,pleated septate junction,apical plasma membrane,vesicle,ATP-bindin	3	4	24.3571	23.8729	22.1981	NaN	NaN	NaN	NaN	NaN	NaN	NaN	NaN	NaN	NaN	NaN	NaN	NaN	NaN	NaN	NaN	NaN	NaN	22.2407	22.5358	22.1275	22.1614	17	15	18.7	155.74	0	270.94	1109300000	41
DERPT_G11358	Full=Macrophage migration inhibitory factor Short=MIF ame: Full=L-dopachrome isomerase ame: Full=L-dopachrome tautomerase ame: Full=Phenylpyruvate tautomerase cell part,signaling receptor binding,positive regulation of protein phosphorylation,positive regu	9	4	NaN	NaN	NaN	NaN	NaN	NaN	22.1382	25.307	25.1632	24.2404	22.9267	23.428	24.5626	25.5589	24.9554	NaN	NaN	NaN	NaN	NaN	NaN	23.1805	22.944	22.9883	23.5516	8	8	74.2	14.477	0	269.93	3125200000	83
DERPT_G9848	Full= FAM186A	3	4	NaN	NaN	NaN	22.8242	NaN	22.8456	22.1294	NaN	NaN	NaN	NaN	NaN	NaN	NaN	NaN	NaN	NaN	NaN	NaN	NaN	NaN	21.5339	23.2849	22.6493	22.2546	8	7	41.6	68.275	0	269.78	1053600000	19
DERPT_G1281	---NA---	4	4	NaN	NaN	NaN	NaN	NaN	22.4432	26.9199	26.4886	21.7498	NaN	NaN	NaN	NaN	NaN	NaN	NaN	NaN	NaN	NaN	NaN	NaN	21.2495	23.6614	21.6419	21.5597	9	9	40.4	28.821	0	268.27	2505400000	37
DERPT_G99	Full=Elongation factor 1-alpha 1 Short=EF-1-alpha-1 ame: Full=Elongation factor Tu Short=EF-Tu ame: Full=Eukaryotic elongation factor 1 A-1 Short=eEF1A-1 extracellular space,nucleolus,lipid droplet,cytosol,eukaryotic translation elongation factor 1 complex	17	4	22.9092	22.0014	21.4833	20.4609	19.8853	NaN	NaN	19.1247	NaN	19.9784	NaN	19.0066	23.1322	25.3073	23.4221	24.9299	24.4201	21.7366	22.1781	21.8335	20.9052	25.1446	25.3678	25.6296	25.3427	13	10	53	50.611	0	265.41	6094700000	93
DERPT_G6075	Full=Galectin-4 Short=Gal-4 ame: Full=L-36 lactose-binding Short=L36LBP ame: Full=Lactose-binding lectin 4 extracellular matrix,nucleus,cytoplasm,cell surface,plasma membrane part,protein binding,carbohydrate binding,positive regulation of cytokine product	5	4	23.5648	23.8987	NaN	NaN	NaN	NaN	NaN	NaN	NaN	21.9811	NaN	23.2472	22.3011	NaN	NaN	NaN	NaN	NaN	NaN	NaN	NaN	22.8791	23.4769	23.2262	22.618	12	12	53.5	38.685	0	263.43	1694500000	49
DERPT_G4962	Full=Multidrug resistance 1 ame: Full=ATP-binding cassette sub-family B member 1 ame: Full=P-glyco 1 ame: CD_antigen=CD243 Golgi membrane,mitochondrion,integral component of plasma membrane,pleated septate junction,apical plasma membrane,vesicle,ATP-bindin	2	4	24.4377	24.4954	NaN	NaN	NaN	NaN	NaN	NaN	NaN	NaN	NaN	NaN	NaN	NaN	NaN	NaN	NaN	NaN	NaN	NaN	NaN	21.8632	22.2503	21.7294	21.193	16	15	18.2	145.68	0	261.99	590140000	32
DERPT_G8888	Full=Serine threonine- phosphatase PP1-beta catalytic subunit Short=PP-1B protein phosphatase type 1 complex,condensed chromosome kinetochore,nuclear chromosome, telomeric region,nuclear chromatin,polytene chromosome,nucleolus,mitochondrial outer membrane,	0	4	NaN	NaN	NaN	NaN	NaN	NaN	NaN	NaN	NaN	NaN	NaN	NaN	NaN	NaN	NaN	NaN	NaN	NaN	NaN	NaN	NaN	22.7082	23.0753	22.9066	22.7543	14	14	59.4	36.985	0	261.93	1507500000	47
DERPT_G315	Full=Carbonic anhydrase 2 ame: Full=Carbonate dehydratase II ame: Full=Carbonic anhydrase II Short=CA-II mitochondrion,cytosol,plasma membrane,myelin sheath,extracellular region part,carbonate dehydratase activity,metal ion binding,positive regulation of d	3	4	NaN	NaN	NaN	NaN	NaN	NaN	NaN	NaN	23.2287	25.5891	24.0561	NaN	NaN	NaN	NaN	NaN	NaN	NaN	NaN	NaN	NaN	23.9564	23.4149	23.5844	23.9822	17	17	29.8	61.957	0	261.36	2757200000	53
DERPT_G11457	Full=Lysosomal acid phosphatase Short=LAP Flags: Precursor lysosome,vesicle,organelle part,membrane part,protein binding,phosphatase activity,phosphate-containing compound metabolic process,multicellular organism development,regulation of biological proces	4	4	NaN	NaN	NaN	NaN	NaN	24.3268	25.8633	24.1626	19.9753	NaN	NaN	NaN	NaN	NaN	NaN	NaN	NaN	NaN	NaN	NaN	NaN	23.4305	23.5005	23.3442	23.5407	19	19	44.1	48.984	0	261.27	2430200000	80
DERPT_G1115	Full=Neutral ceramidase Short=N-CDase Short=NCDase ame: Full=Acylsphingosine deacylase 2 ame: Full=N-acylsphingosine amidohydrolase 2 Contains: ame: Full=Neutral ceramidase soluble form Golgi membrane,extracellular region,mitochondrion,endoplasmic reticulu	0	4	NaN	NaN	NaN	NaN	NaN	NaN	NaN	NaN	NaN	NaN	NaN	NaN	NaN	NaN	NaN	NaN	NaN	NaN	NaN	NaN	NaN	22.8501	22.9396	22.9624	22.7598	14	14	32	79.003	0	260.76	1418900000	43
DERPT_G1058	Full=2,3-diketo-L-gulonate reductase Short=2,3-DKG reductase ame: Full=3-dehydro-L-gulonate 2-dehydrogenase oxidoreductase activity,oxidation-reduction process	2	4	NaN	NaN	NaN	NaN	NaN	NaN	NaN	23.6054	22.373	NaN	NaN	NaN	NaN	NaN	NaN	NaN	NaN	NaN	NaN	NaN	NaN	21.5209	21.3262	20.7924	21.8447	12	12	55.4	39.215	0	260.7	896400000	33
DERPT_G10112	Full=3-oxoacyl- endoplasmic reticulum,Golgi apparatus,integral component of membrane,intracellular organelle part,CMP-N-acetylneuraminate transmembrane transporter activity,GDP-fucose transmembrane transporter activity,GDP-mannose transmembrane transporter	3	4	NaN	NaN	NaN	NaN	NaN	NaN	21.9071	23.5349	21.5903	NaN	NaN	NaN	NaN	NaN	NaN	NaN	NaN	NaN	NaN	NaN	NaN	22.3257	22.1772	21.8328	22.6438	9	9	20.1	75.331	0	260.08	925520000	29
DERPT_G10706	Full=Lysosomal alpha-glucosidase ame: Full=Acid maltase Flags: Precursor membrane,intracellular membrane-bounded organelle,cytoplasmic part,carbohydrate binding,alpha-glucosidase activity,polysaccharide catabolic process,cellular glucan metabolic process,s	5	4	22.4529	23.4317	21.8234	NaN	NaN	NaN	22.5698	20.8384	NaN	NaN	NaN	NaN	NaN	NaN	NaN	NaN	NaN	NaN	NaN	NaN	NaN	22.7367	22.6772	23.3522	22.0506	16	16	23.2	117.18	0	257.63	1556100000	42
DERPT_G11915	---NA---	4	4	NaN	NaN	NaN	NaN	NaN	NaN	NaN	NaN	NaN	NaN	23.9552	26.3304	24.5147	22.5163	NaN	NaN	NaN	NaN	NaN	NaN	NaN	21.0572	22.8872	22.1779	21.5447	7	6	24.5	38.041	0	256.62	2110800000	37
DERPT_G8042	Der p7 Allergen;Allergen homolog (Der f7) Full=Mite allergen Der p 7 ame: Full=Allergen Der p VII ame: Allergen=Der p 7 Flags: Precursor	13	4	22.506	22.6668	21.1652	20.6674	NaN	NaN	NaN	NaN	25.5377	27.0777	25.1821	22.4503	22.2422	22.9162	24.0125	24.2991	NaN	NaN	21.144	NaN	NaN	27.0732	25.9093	25.8534	25.794	9	9	48.6	28.549	0	256.04	17099000000	105
DERPT_G5923	Full=Nuclear transport factor 2 Short=NTF-2 cytosol,plasma membrane,nuclear membrane,membrane part,protein transmembrane transporter activity,Ran GTPase binding,protein import into nucleus,multicellular organism development,regulation of biological process	4	4	NaN	NaN	NaN	NaN	NaN	NaN	NaN	NaN	21.8521	24.7737	23.6208	22.0777	NaN	NaN	NaN	NaN	NaN	NaN	NaN	NaN	NaN	21.767	22.0459	21.8964	22.3388	6	6	90.6	14.665	0	252.57	1764600000	34
DERPT_G8339	Full=Eukaryotic translation initiation factor 3 subunit D-1 Short=eIF3d-1 ame: Full=Eukaryotic translation initiation factor 3 subunit 7-1 ame: Full=Eukaryotic translation initiation factor 3 subunit p66 nucleus,cytosol,eukaryotic translation initiation fa	2	4	NaN	NaN	NaN	NaN	NaN	NaN	NaN	20.7944	23.2991	NaN	NaN	NaN	NaN	NaN	NaN	NaN	NaN	NaN	NaN	NaN	NaN	21.969	21.9727	21.9278	22.0764	16	16	35	63.985	0	252.37	840770000	39
DERPT_G1219	Full=N-acetylgalactosamine-6-sulfatase ame: Full=Chondroitinsulfatase Short=Chondroitinase ame: Full=Galactose-6-sulfate sulfatase ame: Full=N-acetylgalactosamine-6-sulfate sulfatase Short= c6S sulfatase Flags: Precursor plasma membrane,endomembrane system	4	4	NaN	NaN	NaN	NaN	NaN	22.837	26.667	24.986	20.8791	NaN	NaN	NaN	NaN	NaN	NaN	NaN	NaN	NaN	NaN	NaN	NaN	23.2151	23.2518	23.155	23.5419	21	21	12.5	199.9	0	251.87	2378600000	54
DERPT_G5053	Der f31 like allergen: Full=Cofilin ame: Full=Actin-depolymerizing factor 1 nucleoplasm,cytosol,microtubule associated complex,actin filament,plasma membrane,actin cortical patch,actin filament binding,mitotic cytokinesis,actomyosin contractile ring assemb	8	4	19.886	19.6448	17.5018	NaN	NaN	NaN	NaN	NaN	20.4234	22.5619	25.0024	23.953	19.5059	NaN	NaN	NaN	NaN	NaN	NaN	NaN	NaN	22.5926	21.7027	22.3515	23.5374	13	13	77	16.845	0	251.82	2062700000	57
DERPT_G11486	Full=Acid phosphatase type 7 ame: Full=Purple acid phosphatase long form Flags: Precursor cell part,acid phosphatase activity,metal ion binding,riboflavin metabolic process,hexachlorocyclohexane metabolic process	5	4	NaN	NaN	NaN	NaN	NaN	22.0061	26.1216	27.2879	24.7795	23.3401	NaN	NaN	NaN	NaN	NaN	NaN	NaN	NaN	NaN	NaN	NaN	25.4163	24.8708	24.6527	24.7982	13	13	14.9	120.76	0	251.02	7368700000	75
DERPT_G4903	---NA---	4	4	NaN	NaN	NaN	NaN	NaN	NaN	NaN	22.0885	27.305	26.4354	24.0664	NaN	NaN	NaN	NaN	NaN	NaN	NaN	NaN	NaN	NaN	21.584	23.1653	22.5731	22.3651	11	11	33	31.085	0	250.45	2692000000	44
DERPT_G577	---NA---	8	4	NaN	NaN	NaN	24.9606	25.8608	23.7881	23	22.8564	23.7266	25.7443	24.2666	NaN	NaN	NaN	NaN	NaN	NaN	NaN	NaN	NaN	NaN	21.9093	23.1504	22.7973	22.1161	13	13	55.8	23.75	0	250.16	1421300000	50
DERPT_G7017	Full=Pro convertase subtilisin kexin type 6 ame: Full=Paired basic amino acid cleaving enzyme 4 ame: Full=Subtilisin-like pro convertase 4 Short=SPC4 ame: Full=Subtilisin kexin-like protease PACE4 Flags: Precursor extracellular space,plasma membrane,trans-	0	4	NaN	NaN	NaN	NaN	NaN	NaN	NaN	NaN	NaN	NaN	NaN	NaN	NaN	NaN	NaN	NaN	NaN	NaN	NaN	NaN	NaN	21.7511	21.5992	21.4543	21.5694	10	10	9.5	195.68	0	249.88	565120000	24
DERPT_G11514	Full=Beta-galactosidase ame: Full=Acid beta-galactosidase Short=Lactase Flags: Precursor cytoplasm,intracellular membrane-bounded organelle,extracellular region part,beta-galactosidase activity,galactose metabolic process,glycosaminoglycan catabolic proces	7	4	NaN	NaN	18.2144	21.3234	24.0824	26.2254	25.1384	21.4767	18.3188	NaN	NaN	NaN	NaN	NaN	NaN	NaN	NaN	NaN	NaN	NaN	NaN	23.5104	23.0156	23.5651	23.3821	19	19	28	82.052	0	249.65	2259900000	92
DERPT_G10534	Der p 8 Allergen;Allergen homolog (Tyr p 8, Der f8) Full=Glutathione S-transferase Mu 2 ame: Full=GST class-mu 2 ame: Full=GSTM2-2 extracellular region,myelin sheath,membrane-bounded organelle,protein-containing complex,cytoplasmic part,glutathione transf	8	4	NaN	NaN	NaN	20.2091	20.1239	20.3701	22.1983	22.342	26.9346	26.8916	20.9982	NaN	NaN	NaN	NaN	NaN	NaN	NaN	NaN	NaN	NaN	23.5432	23.553	24.3884	24.4687	14	14	57.1	25.642	0	248.79	5337300000	65
DERPT_G129	Full=Adenylyl cyclase-associated 1 Short=CAP 1 extracellular space,postsynaptic density,cortical actin cytoskeleton,membrane-bounded organelle,nucleic acid binding,actin binding,zinc ion binding,cell morphogenesis,ameboidal-type cell migration,receptor-med	0	4	NaN	NaN	NaN	NaN	NaN	NaN	NaN	NaN	NaN	NaN	NaN	NaN	NaN	NaN	NaN	NaN	NaN	NaN	NaN	NaN	NaN	21.7279	21.7491	21.8781	21.7402	10	10	17.9	63.2	0	247.95	714470000	36
DERPT_G8127	Der f27 like allergen; Full=Corticosteroid-binding globulin Short=CBG ame: Full=Serpin A6 ame: Full=Transcortin Flags: Precursor extracellular space,cell part,endopeptidase inhibitor activity,protein binding,negative regulation of biosynthetic process,positive regulation of sign	0	4	NaN	NaN	NaN	NaN	NaN	NaN	NaN	NaN	NaN	NaN	NaN	NaN	NaN	NaN	NaN	NaN	NaN	NaN	NaN	NaN	NaN	24.3314	24.0647	23.8237	24.1155	9	9	37.8	43.326	0	247.65	3276300000	19
DERPT_G921	Allergen Homolog (Sola ISOD, Ole5): Full=Superoxide dismutase extracellular space,nucleus,mitochondrion,lysosome,peroxisome,cytosol,plasma membrane,chloroplast,extracellular matrix,cytoplasmic vesicle,dendrite cytoplasm,neuronal cell body,protein-containin	5	4	NaN	NaN	NaN	NaN	NaN	NaN	NaN	19.9898	22.886	24.3606	24.1271	20.9197	NaN	NaN	NaN	NaN	NaN	NaN	NaN	NaN	NaN	23.4276	23.6244	23.6134	23.9775	8	8	7.1	194.29	0	244.01	2344600000	58
DERPT_G6816	Full=Urocanate hydratase Short=Urocanase ame: Full=Imidazolonepropionate hydrolase cytosol,urocanate hydratase activity,glutamate metabolic process,histidine catabolic process	2	4	NaN	NaN	NaN	NaN	NaN	NaN	22.4338	21.771	NaN	NaN	NaN	NaN	NaN	NaN	NaN	NaN	NaN	NaN	NaN	NaN	NaN	21.8225	21.8714	21.9206	21.9291	15	15	32.2	75.719	0	243.57	741090000	52
DERPT_G9802	Allergen Homolog (Der f30): Full=Ferritin heavy chain Short=Ferritin H subunit Contains: ame: Full=Ferritin heavy N-terminally processed ferric iron binding,oxidoreductase activity,iron ion transport,cellular iron ion homeostasis,immune response,negative r	6	4	NaN	22.5017	24.9034	28.3614	27.7756	25.3679	21.9182	NaN	NaN	NaN	NaN	NaN	NaN	NaN	NaN	NaN	NaN	NaN	NaN	NaN	NaN	24.4063	24.8759	24.3144	24.5685	16	16	27.2	48.966	0	242.18	4084100000	85
DERPT_G1383	Full=N(4)-(beta-N-acetylglucosaminyl)-L-asparaginase ame: Full=Aspartylglucosaminidase Short=AGA ame: Full=Glycosylasparaginase ame: Full=N4-(N-acetyl-beta-glucosaminyl)-L-asparagine amidase Contains: ame: Full=Glycosylasparaginase alpha chain Contains: am	4	4	NaN	NaN	NaN	21.72	NaN	NaN	25.0228	25.2008	24.9135	NaN	NaN	NaN	NaN	NaN	NaN	NaN	NaN	NaN	NaN	NaN	NaN	23.3558	22.6795	22.9076	23.1845	7	7	30.7	37.285	0	240.44	2253400000	36
DERPT_G9084	Full=Serine cytosolic Short=SHMT ame: Full=Glycine hydroxymethyltransferase ame: Full=Serine methylase mitochondrial respiratory chain complex I,plasma membrane,chloroplast thylakoid,chloroplast stroma,stromule,cytosolic ribosome,mitochondrial nucleoid,apo	0	4	NaN	NaN	NaN	NaN	NaN	NaN	NaN	NaN	NaN	NaN	NaN	NaN	NaN	NaN	NaN	NaN	NaN	NaN	NaN	NaN	NaN	22.5876	23.0086	22.6728	23.2114	14	14	40.1	59.805	0	240.41	1416100000	39
DERPT_G10897	---NA---	8	4	NaN	NaN	NaN	NaN	NaN	NaN	22.1737	26.8746	26.4571	22.2148	NaN	NaN	NaN	NaN	NaN	19.5344	18.2728	18.3459	NaN	19.5983	NaN	17.93	16.9143	17.814	17.9424	8	8	57.5	13.116	0	240.28	2132200000	39
DERPT_G7589	Full=Glutaryl- mitochondrial Short=GCD Flags: Precursor mitochondrial inner membrane,mitochondrial matrix,peroxisome,integral component of membrane,fatty-acyl-CoA binding,acyl-CoA oxidase activity,glutaryl-CoA dehydrogenase activity,electron transfer activ	0	4	NaN	NaN	NaN	NaN	NaN	NaN	NaN	NaN	NaN	NaN	NaN	NaN	NaN	NaN	NaN	NaN	NaN	NaN	NaN	NaN	NaN	22.8955	22.9056	22.6862	22.9449	12	12	18.5	112.43	0	238.62	1381100000	39
DERPT_G7501	Full=Protocatechuate 3,4-dioxygenase beta chain ame: Full=3,4-PCD ferric iron binding,oxidoreductase activity, acting on single donors with incorporation of molecular oxygen, incorporation of two atoms of oxygen,cellular aromatic compound metabolic process	7	4	NaN	NaN	NaN	NaN	NaN	NaN	NaN	19.3017	23.7879	24.98	22.498	22.1846	21.1035	20.8313	NaN	NaN	NaN	NaN	NaN	NaN	NaN	23.7929	23.1377	22.838	23.1779	13	13	38.3	28.175	0	237.37	2606900000	72
DERPT_G5294	Full=Vitellogenin-3 Flags: Precursor lipid transporter activity,lipid transport	3	4	NaN	NaN	NaN	NaN	NaN	NaN	NaN	NaN	20.7029	24.7763	23.79	NaN	NaN	NaN	NaN	NaN	NaN	NaN	NaN	NaN	NaN	24.0984	23.3835	22.8144	23.7229	17	17	14.2	219.53	0	237.23	1927700000	56
DERPT_G3363	Full=Transmembrane 9 superfamily member 4 Flags: Precursor nucleus,vacuolar membrane,trans-Golgi network,cytosol,plasma membrane,plant-type cell wall,plasmodesma,endosome membrane,integral component of membrane,extracellular exosome,fructose 1,6-bisphospha	3	4	NaN	NaN	NaN	NaN	NaN	NaN	20.9607	18.874	NaN	NaN	NaN	NaN	NaN	NaN	20.9735	NaN	NaN	NaN	NaN	NaN	NaN	23.9474	23.6385	23.6622	24.1806	11	11	13.7	111.08	0	236.35	2816500000	59
DERPT_G511	peritrophin 3 extracellular region,chitin binding,chitin metabolic process	6	4	NaN	NaN	NaN	NaN	NaN	NaN	NaN	NaN	21.998	23.3298	25.2313	24.5522	25.2401	24.632	NaN	NaN	NaN	NaN	NaN	NaN	NaN	22.5828	22.7301	23.1665	22.4386	8	8	37.8	29.066	0	236.29	2357600000	40
DERPT_G497	Full=Golgi-associated plant pathogenesis-related 1 Short=GAPR-1 Short=Golgi-associated PR-1 ame: Full=Glioma pathogenesis-related 2 Short= 2 fungal-type vacuole,extracellular region,nuclear envelope,endoplasmic reticulum,fungal-type cell wall,membrane,magn	5	4	21.9413	21.7585	NaN	NaN	NaN	NaN	NaN	NaN	NaN	NaN	NaN	25.1423	24.2645	23.391	NaN	NaN	NaN	NaN	NaN	NaN	NaN	23.6347	23.3772	23.247	23.2973	7	7	50.8	22.296	0	235.61	3090500000	35
DERPT_G6881	Full=Proteasome subunit beta 2 ame: Full=20S proteasome beta subunit 2 ame: Full=Proteasome core 2 Flags: Precursor nucleoplasm,endoplasmic reticulum membrane,proteasome core complex, beta-subunit complex,proteasome storage granule,extracellular exosome,sp	4	4	NaN	20.9079	26.7887	27.7013	25.2204	NaN	NaN	NaN	NaN	NaN	NaN	NaN	NaN	NaN	NaN	NaN	NaN	NaN	NaN	NaN	NaN	23.9491	23.922	23.2747	23.3153	12	12	57.6	30.254	0	235.44	2383000000	58
DERPT_G4970	Full=Ribokinase Short=RK extracellular exosome,ribokinase activity,protein binding,D-ribose metabolic process,pentose-phosphate shunt	2	4	NaN	NaN	NaN	NaN	NaN	NaN	NaN	22.4515	21.8144	NaN	NaN	NaN	NaN	NaN	NaN	NaN	NaN	NaN	NaN	NaN	NaN	22.3807	21.9261	22.4335	22.5808	11	11	62.8	35.15	0	235.37	1148200000	42
DERPT_G4276	Full=Peptidyl-glycine alpha-amidating monooxygenase Short=PAM Includes: ame: Full=Peptidylglycine alpha-hydroxylating monooxygenase Short=PHM Includes: ame: Full=Peptidyl-alpha-hydroxyglycine alpha-amidating lyase ame: Full=Peptidylamidoglycolate lyase Sho	0	4	NaN	NaN	NaN	NaN	NaN	NaN	NaN	NaN	NaN	NaN	NaN	NaN	NaN	NaN	NaN	NaN	NaN	NaN	NaN	NaN	NaN	22.9285	21.8962	22.2915	22.8064	9	9	31.9	45.251	0	233.87	1246800000	22
DERPT_G10318	Full=Angiotensin-converting enzyme Short=ACE ame: Full=Dipeptidyl carboxypeptidase I ame: Full=Kininase II ame: CD_antigen=CD143 Contains: ame: Full=Angiotensin-converting soluble form Flags: Precursor extracellular space,basal plasma membrane,cell surface	4	4	NaN	NaN	NaN	NaN	NaN	22.089	23.5709	24.8806	23.0451	NaN	NaN	NaN	NaN	NaN	NaN	NaN	NaN	NaN	NaN	NaN	NaN	22.6074	22.6674	22.7593	22.6986	21	21	35.3	80.632	0	233.59	1628700000	64
DERPT_G10626	Full=Regucalcin Short=RC ame: Full=Gluconolactonase Short=GNL ame: Full=Senescence marker 30 Short=SMP-30 nucleus,cytoplasm,hydrolase activity,metal ion binding,negative regulation of macromolecule metabolic process,regulation of phosphate metabolic proces	2	4	NaN	NaN	NaN	NaN	NaN	NaN	NaN	NaN	NaN	23.9318	23.0616	NaN	NaN	NaN	NaN	NaN	NaN	NaN	NaN	NaN	NaN	23.6437	23.298	23.3389	23.8422	12	12	31.5	53.061	0	232.03	2715300000	51
DERPT_G10493	Full=Aldo-keto reductase family 1 member C1 homolog ame: Full=20-alpha-hydroxysteroid dehydrogenase Short=20-alpha-HSD ame: Full=Dihydrodiol dehydrogenase 1 Short=DD-1 Short=DD1 ame: Full=Indanol dehydrogenase nucleus,mitochondrial matrix,lysosome,cytosol,	5	4	NaN	NaN	NaN	NaN	NaN	NaN	21.4044	23.4655	27.5679	27.1715	24.0319	NaN	NaN	NaN	NaN	NaN	NaN	NaN	NaN	NaN	NaN	24.8791	24.5484	24.212	25.3304	18	18	9.7	191.03	0	229.96	3950800000	63
DERPT_G218	Full=Alpha-2-macroglobulin Short=Alpha-2-M Flags: Precursor extracellular space,endopeptidase inhibitor activity,growth factor binding,cytokine binding,cell differentiation,negative regulation of cellular protein metabolic process,animal organ development	5	4	NaN	NaN	NaN	NaN	21.4858	25.1423	24.8687	21.9591	19.0308	NaN	NaN	NaN	NaN	NaN	NaN	NaN	NaN	NaN	NaN	NaN	NaN	22.5392	22.7402	22.4194	22.8103	24	24	23.3	178.84	0	227.7	1646900000	72
DERPT_G1000	Full=Transmembrane 184C ame: Full=Transmembrane 34 nucleoplasm,mitochondrion,endoplasmic reticulum membrane,Golgi apparatus,actin cytoskeleton,proteasome core complex, beta-subunit complex,proteasome storage granule,extracellular exosome,threonine-type end	5	4	NaN	19.7914	27.1507	28.4446	24.6713	21.9293	NaN	NaN	NaN	NaN	NaN	NaN	NaN	NaN	NaN	NaN	NaN	NaN	NaN	NaN	NaN	23.2313	22.0469	22.7454	22.9812	13	13	19.2	64.433	0	227.39	2966200000	51
DERPT_G861	---NA---	8	4	27.9949	27.6031	24.7481	25.9389	NaN	NaN	NaN	NaN	NaN	NaN	23.8385	23.7162	24.3144	23.8633	NaN	NaN	NaN	NaN	NaN	NaN	NaN	24.7176	25.5368	25.6704	24.728	9	9	44.6	15.544	0	226.2	5572700000	53
DERPT_G8293	Full=Ubiquitin-like modifier-activating enzyme 1 ame: Full=Ubiquitin-activating enzyme E1 heterochromatin,nucleus,mitochondrion,lysosomal membrane,cytosol,plasma membrane,plasmodesma,endosome membrane,desmosome,rough endoplasmic reticulum membrane,extracel	0	4	NaN	NaN	NaN	NaN	NaN	NaN	NaN	NaN	NaN	NaN	NaN	NaN	NaN	NaN	NaN	NaN	NaN	NaN	NaN	NaN	NaN	22.3272	22.4266	22.0898	22.6161	18	18	23.4	129.72	0	225	1008300000	45
DERPT_G5961	Full=ATP-binding cassette sub-family A member 2 ame: Full=ATP-binding cassette transporter 2 Short=ATP-binding cassette 2 vacuole,endoplasmic reticulum,cell surface,integral component of membrane,cytoplasmic vesicle part,plasma membrane part,alveolar lamel	4	4	25.0699	25.4807	22.5011	20.501	NaN	NaN	NaN	NaN	NaN	NaN	NaN	NaN	NaN	NaN	NaN	NaN	NaN	NaN	NaN	NaN	NaN	22.3908	23.3611	22.1677	22.8078	26	26	18.7	214.55	0	224.38	877400000	69
DERPT_G9761	Full=Dihydropteridine reductase ame: Full=HDHPR ame: Full=Quinoid dihydropteridine reductase mitochondrion,cytosol,neuron projection,extracellular exosome,6,7-dihydropteridine reductase activity,electron transfer activity,protein homodimerization activity,	2	4	NaN	NaN	NaN	NaN	NaN	NaN	NaN	21.8421	23.3589	NaN	NaN	NaN	NaN	NaN	NaN	NaN	NaN	NaN	NaN	NaN	NaN	23.0943	22.7868	22.7637	23.1329	13	13	58	26.565	0	224.21	1931900000	50
DERPT_G9632	Full=Phosphoglucomutase-1 Short=PGM 1 ame: Full=Glucose phosphomutase 1 nucleus,cytosol,cell-cell adherens junction,chloroplast,actin cytoskeleton,dystrophin-associated glycoprotein complex,Z disc,cell-substrate junction,sarcolemma,plastid part,apoplast,ex	3	4	NaN	NaN	NaN	NaN	NaN	NaN	NaN	21.4657	23.8083	21.8606	NaN	NaN	NaN	NaN	NaN	NaN	NaN	NaN	NaN	NaN	NaN	22.139	22.0087	22.1942	22.3866	17	17	41.3	62.395	0	223.72	1282000000	62
DERPT_G603	Full=Phospholipid hydroperoxide glutathione mitochondrial Short=PHGPx ame: Full=Glutathione peroxidase 4 Short=GPx-4 Short=GSHPx-4 Flags: Precursor nuclear envelope,mitochondrial inner membrane,cytosol,plasma membrane,chloroplast,extracellular exosome,glut	5	4	23.0463	22.4489	NaN	NaN	NaN	NaN	NaN	NaN	NaN	23.56	24.9599	23.4902	NaN	NaN	NaN	NaN	NaN	NaN	NaN	NaN	NaN	23.8832	23.6612	23.7424	24.162	14	14	54.8	26.341	0	223.4	4540700000	64
DERPT_G210	Full=Pyruvate kinase Short=PK nucleus,mitochondrion,lipid droplet,cytosol,plasma membrane,cell-cell adherens junction,cilium,cell surface,yeast-form cell wall,hyphal cell wall,extracellular matrix,P granule,myelin sheath,extracellular exosome,magnesium ion	4	4	NaN	NaN	NaN	NaN	22.2639	23.3008	22.4093	20.0231	NaN	NaN	NaN	NaN	NaN	NaN	NaN	NaN	NaN	NaN	NaN	NaN	NaN	22.3875	22.3086	22.3313	22.766	16	15	44.4	58.099	0	222.65	1092100000	53
DERPT_G8964	Der p13 Allergen;Proposed StenAllergen, Allergen Homolog (Der p13, Der f13, Lep d13,Blo t13, Tyr p13, Aca s13) Full=Fatty acid-binding muscle ame: Full=M-FABP nucleoplasm,cytosol,cell-cell junction,cell projection,neuronal cell body,cell periphery,fatty a	3	4	NaN	NaN	NaN	NaN	NaN	NaN	NaN	NaN	NaN	NaN	NaN	21.5734	21.4303	20.0077	NaN	NaN	NaN	NaN	NaN	NaN	NaN	24.7914	23.3035	23.9613	24.8044	16	16	71.8	14.981	0	222.22	3960100000	66
DERPT_G212	Full=Polyubiquitin Contains: ame: Full=Ubiquitin Flags: Precursor extracellular space,cell wall,nucleus,vacuole,ribosome,microtubule associated complex,myelin sheath,extracellular exosome,protease binding,structural constituent of ribosome,calcium ion bind	21	4	25.3014	26.9419	24.8237	20.989	19.9296	19.5033	20.3484	20.3299	20.3606	19.7174	23.6051	27.5497	27.525	26.1989	25.3895	22.4558	21.3023	20.3518	20.735	20.5096	20.7137	25.287	26.3955	25.8289	25.6883	10	6	17.4	287.21	0	221.8	12081000000	94
DERPT_G3101	Full=Carbonic anhydrase 1 ame: Full=Carbonate dehydratase I ame: Full=Carbonic anhydrase I Short=CA-I mitochondrion,cytosol,carbonate dehydratase activity,positive regulation of defense response to virus by host,positive regulation of synaptic transmission	5	4	NaN	NaN	NaN	NaN	NaN	NaN	NaN	NaN	20.5739	23.8333	24.4418	23.6656	22.5184	NaN	NaN	NaN	NaN	NaN	NaN	NaN	NaN	24.1165	23.6303	23.7791	24.194	7	7	50.5	31.065	0	221.41	3183700000	48
DERPT_G7487	Full=6-phosphogluconate decarboxylating nucleus,mitochondrion,cytosol,plasma membrane,extracellular exosome,phosphogluconate dehydrogenase (decarboxylating) activity,phosphogluconate 2-dehydrogenase activity,carbohydrate binding,carboxylic acid binding,NAD	0	4	NaN	NaN	NaN	NaN	NaN	NaN	NaN	NaN	NaN	NaN	NaN	NaN	NaN	NaN	NaN	NaN	NaN	NaN	NaN	NaN	NaN	22.5308	23.0513	22.7181	23.0388	20	20	59.9	53.811	0	220.52	1393700000	52
DERPT_G5384	Full=Paired box Pax-6 nuclear chromatin,nucleoplasm,transcription factor complex,mitochondrion,peroxisome,fatty-acyl-CoA binding,RNA polymerase II proximal promoter sequence-specific DNA binding,RNA polymerase II core promoter sequence-specific DNA binding	3	4	NaN	NaN	NaN	NaN	NaN	NaN	24.4213	25.1866	22.4097	NaN	NaN	NaN	NaN	NaN	NaN	NaN	NaN	NaN	NaN	NaN	NaN	21.7763	21.6378	21.5266	21.7973	12	12	24.7	83.616	0	219.97	1082400000	33
DERPT_G9110	Der f Actinin like allergen;Allergen Homolog (Der f24 )Full=Alpha-actinin-1 ame: Full=Alpha-actinin cytoskeletal isoform ame: Full=F-actin cross-linking ame: Full=Non-muscle alpha-actinin-1 stress fiber,ruffle,extracellular space,nucleus,cytosol,striated	3	4	NaN	NaN	NaN	23.4959	25.0576	21.205	NaN	NaN	NaN	NaN	NaN	NaN	NaN	NaN	NaN	NaN	NaN	NaN	NaN	NaN	NaN	22.4164	22.947	22.8972	22.3009	21	21	20	149.56	0	219.08	378820000	45
DERPT_G1666	Full=Chitin synthase 2 ame: Full=Chitin-UDP acetyl-glucosaminyl transferase 2 membrane,cytoplasmic vesicle,transferase activity, transferring hexosyl groups,cell differentiation,cell wall biogenesis,sporulation,anatomical structure development,cell wall or	0	4	NaN	NaN	NaN	NaN	NaN	NaN	NaN	NaN	NaN	NaN	NaN	NaN	NaN	NaN	NaN	NaN	NaN	NaN	NaN	NaN	NaN	21.5464	21.5079	21.512	20.8583	14	14	14.2	202.39	0	218.42	589660000	39
DERPT_G3095	Full=Phosphatidylethanolamine-binding 1 Short=PEBP-1 ame: Full=HCNPpp Contains: ame: Full=Hippocampal cholinergic neurostimulating peptide Short=HCNP extracellular space,nucleus,mitochondrial outer membrane,rough endoplasmic reticulum,Golgi apparatus,cytos	5	4	NaN	NaN	NaN	NaN	NaN	NaN	NaN	NaN	21.946	24.3828	23.454	25.4986	22.7061	NaN	NaN	NaN	NaN	NaN	NaN	NaN	NaN	24.8645	25.2098	24.8529	24.8428	12	12	55.1	26.653	0	216.46	7654800000	65
DERPT_G1649	Allergen Homolog (Bla g6): Full=Calmodulin Short= nucleoplasm,centriole,cytosol,microtubule associated complex,spindle microtubule,voltage-gated potassium channel complex,rhabdomere,sarcomere,midbody,myosin V complex,myosin VI complex,nuclear membrane,calc	0	4	NaN	NaN	NaN	NaN	NaN	NaN	NaN	NaN	NaN	NaN	NaN	NaN	NaN	NaN	NaN	NaN	NaN	NaN	NaN	NaN	NaN	23.0623	22.5335	22.1614	22.9371	7	7	16.2	73.587	0	216.46	1354500000	33
DERPT_G3626	--NA--	0	4	NaN	NaN	NaN	NaN	NaN	NaN	NaN	NaN	NaN	NaN	NaN	NaN	NaN	NaN	NaN	NaN	NaN	NaN	NaN	NaN	NaN	22.8126	23.6678	23.278	22.8412	8	8	12.9	99.156	0	216.23	1762000000	28
DERPT_G8510	Full=Citrate mitochondrial ame: Full=Citrate (Si)-synthase Flags: Precursor nucleus,mitochondrial matrix,microtubule associated complex,extracellular exosome,citrate (Si)-synthase activity,dipeptidase activity,carbohydrate metabolic process,acetyl-CoA meta	2	4	NaN	NaN	NaN	NaN	NaN	NaN	NaN	23.2329	23.262	NaN	NaN	NaN	NaN	NaN	NaN	NaN	NaN	NaN	NaN	NaN	NaN	22.2347	22.6017	22.7053	22.2026	13	13	16.3	127.3	0	214.01	767760000	42
DERPT_G1443	Full=Kynurenine--oxoglutarate transaminase 3 ame: Full=Cysteine-S-conjugate beta-lyase 2 ame: Full=Kynurenine aminotransferase 3 ame: Full=Kynurenine aminotransferase III Short=KATIII ame: Full=Kynurenine--glyoxylate transaminase ame: Full=Kynurenine--oxog	2	4	NaN	NaN	NaN	NaN	NaN	NaN	NaN	23.8911	21.3815	NaN	NaN	NaN	NaN	NaN	NaN	NaN	NaN	NaN	NaN	NaN	NaN	21.8607	21.889	21.6734	22.1682	12	12	27.9	78.821	0	213.6	916550000	34
DERPT_G9698	Full=Lysosomal alpha-glucosidase ame: Full=Acid maltase Flags: Precursor extracellular region,cell wall,lysosome,membrane,alpha-1,4-glucosidase activity,carbohydrate binding,regulation of the force of heart contraction,diaphragm contraction,heart morphogen	3	4	NaN	NaN	NaN	NaN	NaN	NaN	23.5054	24.4839	22.8468	NaN	NaN	NaN	NaN	NaN	NaN	NaN	NaN	NaN	NaN	NaN	NaN	22.7399	22.1951	22.9124	22.4469	15	11	27.7	108.21	0	212.26	1790400000	29
DERPT_G3219	Full=Macrophage mannose receptor 1 Short=MMR ame: CD_antigen=CD206 Flags: Precursor	0	4	NaN	NaN	NaN	NaN	NaN	NaN	NaN	NaN	NaN	NaN	NaN	NaN	NaN	NaN	NaN	NaN	NaN	NaN	NaN	NaN	NaN	21.5217	21.5651	21.8278	21.5623	10	10	22	54.572	0	209.92	651780000	29
DERPT_G9181	---NA---	0	3	NaN	NaN	NaN	NaN	NaN	NaN	NaN	NaN	NaN	NaN	NaN	NaN	NaN	NaN	NaN	NaN	NaN	NaN	NaN	NaN	NaN	NaN	21.888	22.5505	21.4312	9	9	32.3	52.108	0	209.52	589940000	17
DERPT_G10427	Full=Cyanate hydratase Short=Cyanase ame: Full=Cyanate hydrolase ame: Full=Cyanate lyase DNA binding,cyanate hydratase activity,cyanate metabolic process	0	4	NaN	NaN	NaN	NaN	NaN	NaN	NaN	NaN	NaN	NaN	NaN	NaN	NaN	NaN	NaN	NaN	NaN	NaN	NaN	NaN	NaN	23.624	23.72	23.6481	23.393	9	9	48.5	22.555	0	209.14	2329000000	36
DERPT_G8246	Allergen Homolog (Der p8, Der f8, Tyr p8): Full=Glutathione S-transferase Mu 2 ame: Full=GST class-mu 2 ame: Full=GSTM2-2 extracellular region,myelin sheath,membrane-bounded organelle,protein-containing complex,cytoplasmic part,glutathione transferase acti	5	4	NaN	NaN	NaN	NaN	NaN	NaN	19.6233	20.8196	25.2188	25.5771	21.1203	NaN	NaN	NaN	NaN	NaN	NaN	NaN	NaN	NaN	NaN	21.8421	22.1969	21.792	22.3357	17	17	85.9	25.54	0	207.75	1238400000	42
DERPT_G5306	Full=Reticulon-4 receptor-like 2 ame: Full=Nogo receptor-like 3 ame: Full=Nogo-66 receptor homolog 1 ame: Full=Nogo-66 receptor-related 2 Short= 2 Flags: Precursor membrane,cell part,multicellular organismal process,developmental process,anatomical structu	4	4	NaN	NaN	NaN	NaN	NaN	20.8707	20.8047	23.3162	20.9107	NaN	NaN	NaN	NaN	NaN	NaN	NaN	NaN	NaN	NaN	NaN	NaN	22.2656	22.4343	22.5438	22.4876	20	20	31.4	112.31	0	207.15	1402100000	47
DERPT_G6016	Proposed Eur-Allergen, Allergen homolog (Der f29 like allergen): Full=Peptidyl-prolyl cis-trans isomerase B Short=PPIase B ame: Full=Rotamase B Flags: Precursor nucleus,endoplasmic reticulum lumen,smooth endoplasmic reticulum,focal adhesion,membrane,endopl	2	4	NaN	NaN	NaN	NaN	NaN	NaN	NaN	NaN	NaN	NaN	22.0831	23.3204	NaN	NaN	NaN	NaN	NaN	NaN	NaN	NaN	NaN	23.8435	23.9032	23.8021	23.9609	7	7	39.5	21.976	0	207.07	3033200000	36
DERPT_G9247	Full=Acetylcholinesterase Short=A Flags: Precursor endoplasmic reticulum,plasma membrane,extracellular region part,intracellular organelle part,synapse,neuron part,protein binding,carboxylic ester hydrolase activity,response to organonitrogen compound,cell	5	4	NaN	21.9553	21.4567	20.4787	NaN	NaN	NaN	21.1253	21.1431	NaN	NaN	NaN	NaN	NaN	NaN	NaN	NaN	NaN	NaN	NaN	NaN	21.795	21.3946	21.4522	21.8967	13	13	24.7	103.22	0	203.55	796090000	37
DERPT_G11172	Allergen Homolog (Plo i2, Mala s 13): Full=Thioredoxin Short=Trx extracellular region,nucleus,mitochondrion,cytosol,somatodendritic compartment,neuron projection,protein binding,protein disulfide oxidoreductase activity,peptide disulfide oxidoreductase act	4	4	NaN	NaN	NaN	NaN	NaN	NaN	NaN	NaN	NaN	NaN	22.9164	25.905	26.2868	25.1325	NaN	NaN	NaN	NaN	NaN	NaN	NaN	20.9518	21.6854	21.2262	21.9558	7	7	72.6	12.032	0	202.52	1924200000	35
DERPT_G10742	Proposed StenAllergen, Allergen homolog (Eur m1, Der f1, Der p1, Pso o1, Der m1)): Full=Peptidase 1 ame: Full=Allergen Eur m I ame: Full=Mite group 1 allergen Eur m 1 ame: Allergen=Eur m 1 Flags: Precursor vacuole,protein binding,cysteine-type peptidase ac	3	4	NaN	NaN	NaN	NaN	NaN	NaN	NaN	NaN	NaN	NaN	22.7578	22.5762	23.2365	NaN	NaN	NaN	NaN	NaN	NaN	NaN	NaN	23.2064	23.5533	23.5335	23.3314	13	13	57.8	38.222	0	202.44	2313300000	53
DERPT_G5858	Full=Dolichyl-diphosphooligosaccharide-- glycosyltransferase subunit 2 ame: Full=Dolichyl-diphosphooligosaccharide-- glycosyltransferase 63 kDa subunit ame: Full=Ribophorin II Short=RPN-II ame: Full=Ribophorin-2 Flags: Precursor oligosaccharyltransferase c	0	4	NaN	NaN	NaN	NaN	NaN	NaN	NaN	NaN	NaN	NaN	NaN	NaN	NaN	NaN	NaN	NaN	NaN	NaN	NaN	NaN	NaN	21.5965	21.823	21.5904	21.3707	13	13	36.2	71.88	0	200.36	609040000	36
DERPT_G160	Full=Papilin Flags: Precursor extracellular matrix,extracellular matrix component,cell part,metalloendopeptidase activity,serine-type endopeptidase inhibitor activity,protein binding,chitin binding,zinc ion binding,reproduction,chitin metabolic process,pro	2	4	NaN	NaN	24.7963	22.4591	NaN	NaN	NaN	NaN	NaN	NaN	NaN	NaN	NaN	NaN	NaN	NaN	NaN	NaN	NaN	NaN	NaN	21.6459	21.1519	21.3594	21.7965	20	20	9.3	330.13	0	199.56	734610000	40
DERPT_G10061	Proposed Mon-Allergen, Allergen homolog (Bea b Ald, Typ 35, Cla h 10, ALTA10) : Full=Retinal dehydrogenase 2 Short=RALDH 2 Short= 2 ame: Full=Aldehyde dehydrogenase family 1 member A2 ame: Full=Retinaldehyde-specific dehydrogenase type 2 Short=RALDH(II) mi	4	4	NaN	NaN	NaN	20.4761	20.6715	23.9355	23.611	NaN	NaN	NaN	NaN	NaN	NaN	NaN	NaN	NaN	NaN	NaN	NaN	NaN	NaN	21.264	21.0821	21.1759	21.6187	14	13	17.2	147.99	0	199.49	535610000	32
DERPT_G1125	Full=10 kDa chaperonin ame: Full= ame: Full= Cpn10 mitochondrial matrix,membrane,extracellular exosome,copper ion binding,unfolded protein binding,chaperone binding,organic cyclic compound binding,heterocyclic compound binding,osteoblast differentiation,re	5	4	NaN	NaN	NaN	NaN	NaN	19.3291	25.2481	24.4224	21.4998	NaN	NaN	NaN	20.2691	NaN	NaN	NaN	NaN	NaN	NaN	NaN	NaN	21.8103	21.7875	21.6699	21.1161	12	12	82.4	11.196	0	198.19	1008400000	35
DERPT_G10028	Full=C-1-tetrahydrofolate cytoplasmic Short=C1-THF synthase Includes: ame: Full=Methylenetetrahydrofolate dehydrogenase Includes: ame: Full=Methenyltetrahydrofolate cyclohydrolase Includes: ame: Full=Formyltetrahydrofolate synthetase nucleus,mitochondrion,	0	4	NaN	NaN	NaN	NaN	NaN	NaN	NaN	NaN	NaN	NaN	NaN	NaN	NaN	NaN	NaN	NaN	NaN	NaN	NaN	NaN	NaN	21.9875	22.132	21.7991	22.275	13	13	37.7	70.793	0	197.41	782790000	34
DERPT_G899	Full=Contactin-4 ame: Full=Brain-derived immunoglobulin superfamily 2 Short=BIG-2 Flags: Precursor plasma membrane,pleated septate junction,cysteine-type endopeptidase activity,histone acetyltransferase activity,protein binding,regulation of transcription,	0	4	NaN	NaN	NaN	NaN	NaN	NaN	NaN	NaN	NaN	NaN	NaN	NaN	NaN	NaN	NaN	NaN	NaN	NaN	NaN	NaN	NaN	22.3081	22.443	22.567	22.7374	14	14	7.5	275.93	0	194.93	1263100000	36
DERPT_G1073	Full=Heat shock 105 kDa ame: Full=Heat shock 110 kDa nucleus,cytoplasm,intracellular non-membrane-bounded organelle,intracellular organelle part,protein binding,negative regulation of protein phosphorylation,protein folding,multicellular organism developme	0	4	NaN	NaN	NaN	NaN	NaN	NaN	NaN	NaN	NaN	NaN	NaN	NaN	NaN	NaN	NaN	NaN	NaN	NaN	NaN	NaN	NaN	21.9905	21.9438	22.0365	22.1355	12	12	19.1	102.81	0	193.18	795280000	31
DERPT_G7596	Full=Single-stranded DNA-binding Short=SSB mitochondrial nucleoid,single-stranded DNA binding,DNA replication,mitochondrion morphogenesis	2	4	NaN	NaN	NaN	NaN	NaN	22.1161	23.6652	NaN	NaN	NaN	NaN	NaN	NaN	NaN	NaN	NaN	NaN	NaN	NaN	NaN	NaN	21.8263	21.3811	21.6701	21.6056	3	3	22.8	20.976	0	192.08	583470000	16
DERPT_G5842	Full=Methionine aminopeptidase 2 Short=MAP 2 Short= 2 ame: Full=Peptidase M nucleoplasm,nucleolus,cytoplasm,membrane,ribonucleoprotein complex,extracellular exosome,DNA binding,DNA-binding transcription factor activity,RNA binding,exopeptidase activity,ubi	2	4	NaN	NaN	NaN	NaN	NaN	NaN	NaN	NaN	22.709	21.8993	NaN	NaN	NaN	NaN	NaN	NaN	NaN	NaN	NaN	NaN	NaN	21.2364	21.192	20.9842	21.6013	9	9	33.6	45.798	0	187.81	734550000	33
DERPT_G9414	Full=ATP-binding cassette sub-family A member 2 ame: Full=ATP-binding cassette transporter 2 Short=ATP-binding cassette 2 vacuole,endoplasmic reticulum,Golgi apparatus,microtubule organizing center,cell surface,integral component of membrane,plasma membran	4	4	22.5491	22.4089	22.5807	NaN	NaN	NaN	NaN	21.5564	NaN	NaN	NaN	NaN	NaN	NaN	NaN	NaN	NaN	NaN	NaN	NaN	NaN	20.6172	20.8274	21.1352	20.415	14	14	10.3	204.65	0	186.8	683070000	35
DERPT_G6349	Full=Oxygen-dependent choline dehydrogenase Short=CDH Short=CHD ame: Full=Betaine aldehyde dehydrogenase Short=BADH oxidoreductase activity, acting on CH-OH group of donors,flavin adenine dinucleotide binding,oxidation-reduction process	4	4	NaN	NaN	NaN	NaN	21.5705	25.1596	24.3302	21.5827	NaN	NaN	NaN	NaN	NaN	NaN	NaN	NaN	NaN	NaN	NaN	NaN	NaN	22.4176	22.0503	22.4469	22.5139	8	8	21.5	67.795	0	185.87	1394600000	36
DERPT_G7316	Full=Glutathione peroxidase 3 Short=GPx-3 Short=GSHPx-3 ame: Full=Plasma glutathione peroxidase Short=GPx-P Short=GSHPx-P Flags: Precursor extracellular space,mitochondrion,sperm plasma membrane,glutathione peroxidase activity,protein binding,temperature h	3	4	NaN	NaN	NaN	NaN	NaN	23.7024	25.662	24.1764	NaN	NaN	NaN	NaN	NaN	NaN	NaN	NaN	NaN	NaN	NaN	NaN	NaN	21.731	22.5039	21.698	22.1098	11	11	42	33.107	0	184.67	1419100000	40
DERPT_G1503	Allergen Homolog (Der f7): Full=Mite allergen Lep d 7 ame: Allergen=Lep d 7 Flags: Precursor	10	4	23.5029	24.4959	23.2461	22.2622	NaN	NaN	NaN	20.8094	22.7555	24.6256	21.7233	NaN	NaN	NaN	23.3865	NaN	25.1798	NaN	NaN	NaN	NaN	23.3731	24.0179	23.72	23.7096	10	10	52.1	23.611	0	184.05	3606400000	64
DERPT_G11461	Full=Testis-specific serine threonine- kinase 1 Short=TSK-1 Short=TSK1 Short=TSSK-1 Short=Testis-specific kinase 1 ame: Full=Serine threonine- kinase 22A acrosomal vesicle,centriole,motile cilium,magnesium ion binding,protein serine/threonine kinase activi	5	4	NaN	NaN	NaN	NaN	NaN	NaN	NaN	NaN	21.7494	25.1671	26.7112	25.9671	24.2996	NaN	NaN	NaN	NaN	NaN	NaN	NaN	NaN	23.2754	23.5122	23.3699	23.803	12	12	17.7	120.96	0	183.55	4141500000	55
DERPT_G1176	Full=Niemann-Pick C1 Flags: Precursor extracellular region,nuclear envelope,lysosome,endosome,vacuolar membrane,Golgi apparatus,integral component of membrane,plasma membrane part,membrane raft,sperm midpiece,signaling receptor activity,signaling receptor	0	4	NaN	NaN	NaN	NaN	NaN	NaN	NaN	NaN	NaN	NaN	NaN	NaN	NaN	NaN	NaN	NaN	NaN	NaN	NaN	NaN	NaN	20.6569	20.7804	20.8493	20.3687	18	18	19.5	144.74	0	182.57	607130000	36
DERPT_G11103	354787XP_003718913.1 hypothetical protein MGG_00202 [Magnaporthe oryzae 70-15] EHA49329.1 hypothetical protein MGG_00202 [Magnaporthe oryzae 70-15] ELQ34134.1 hypothetical protein OOU_Y34scaffold00793g16 [Magnaporthe oryzae Y34] ELQ68865.1 hypothetical pro	2	3	NaN	NaN	NaN	NaN	NaN	NaN	NaN	NaN	22.9638	23.6197	NaN	NaN	NaN	NaN	NaN	NaN	NaN	NaN	NaN	NaN	NaN	21.0439	21.1258	NaN	21.2444	5	5	17.6	36.884	0	180.17	356800000	15
DERPT_G2719	Full=Phosphoglucomutase Short=PGM ame: Full=Alpha-phosphoglucomutase ame: Full=Glucose phosphomutase intracellular part,transferase activity,intramolecular transferase activity, phosphotransferases,carbohydrate metabolic process,purine ribonucleoside metab	2	4	NaN	NaN	NaN	NaN	NaN	NaN	NaN	20.7439	21.0913	NaN	NaN	NaN	NaN	NaN	NaN	NaN	NaN	NaN	NaN	NaN	NaN	20.8767	20.9027	21.1791	20.4424	12	12	34.3	66.59	0	179.27	427430000	28
DERPT_G434	---NA---	8	4	24.0469	24.3121	23.7458	20.8171	NaN	NaN	20.8231	24.5776	24.9694	23.5565	NaN	NaN	NaN	NaN	NaN	NaN	NaN	NaN	NaN	NaN	NaN	23.7978	23.8392	23.3202	23.0656	8	8	32.9	26.103	0	178.42	3191100000	64
DERPT_G5966	Full=Eukaryotic translation initiation factor 3 subunit B Short=eIF3b ame: Full=Eukaryotic translation initiation factor 3 subunit 9 nucleoplasm,extracellular exosome,translation preinitiation complex,eukaryotic translation initiation factor 3 complex, eIF	5	4	NaN	NaN	NaN	NaN	NaN	20.4099	20.7824	22.267	21.8631	22.7188	NaN	NaN	NaN	NaN	NaN	NaN	NaN	NaN	NaN	NaN	NaN	20.9713	21.1185	21.3001	21.4562	15	15	29.1	85.337	0	175.78	725020000	33
DERPT_G209	Full=Ras-related Ral-A Flags: Precursor exocyst,autophagosome,cytosol,plasma membrane,cell-cell junction,focal adhesion,endocytic vesicle,midbody,cleavage furrow,myelin sheath,extracellular exosome,GTPase activity,MAP kinase kinase activity,protein tyrosin	3	4	NaN	NaN	NaN	NaN	NaN	NaN	20.7941	25.1566	20.9039	NaN	NaN	NaN	NaN	NaN	NaN	NaN	NaN	NaN	NaN	NaN	NaN	19.9855	19.5006	20.0178	20.5837	17	17	30	66.803	0	173.52	557880000	19
DERPT_G5262	Full=F-actin-capping subunit beta acrosomal vesicle,cytosol,dynactin complex,actin filament,plasma membrane,brush border,cell-cell adherens junction,cellular bud tip,F-actin capping protein complex,intercalated disc,Z disc,lamellipodium,actin cortical patc	2	4	NaN	NaN	NaN	NaN	NaN	NaN	NaN	22.5465	21.9886	NaN	NaN	NaN	NaN	NaN	NaN	NaN	NaN	NaN	NaN	NaN	NaN	21.7528	22.5685	22.101	21.8925	10	10	48.2	30.835	0	172.81	782840000	24
DERPT_G9323	Full=Dehydrogenase reductase SDR family member 4 ame: Full=NADPH-dependent carbonyl reductase NADP-retinol dehydrogenase Short=CR Short=PHCR ame: Full=NADPH-dependent retinol dehydrogenase reductase Short=NDRD ame: Full=Peroxisomal short-chain alcohol dehy	2	4	NaN	NaN	NaN	NaN	NaN	NaN	NaN	21.9394	21.2232	NaN	NaN	NaN	NaN	NaN	NaN	NaN	NaN	NaN	NaN	NaN	NaN	21.6323	21.6038	21.6963	22.112	12	12	33.6	47.595	0	172.47	788570000	28
DERPT_G9923	Der p29 Allergen, Proposed Eur-Allergen, Allergen Homolog (Mal s6, Sola i5, Hev bCYP, Bet v7, Asp f27, Cand aCYP): Full=Peptidyl-prolyl cis-trans isomerase A Short=PPIase A ame: Full=Cyclophilin A ame: Full=Cyclosporin A-binding ame: Full=Rotamase A Contai	6	4	NaN	NaN	NaN	NaN	NaN	NaN	NaN	19.567	NaN	NaN	NaN	26.9036	27.9607	25.3442	24.756	24.7142	NaN	NaN	NaN	NaN	NaN	26.9259	26.9498	25.9235	26.987	5	5	19.7	40.816	0	172.32	22049000000	66
DERPT_G10356	Der f eukaryotic aspartyl protease like allergen;Allergen homolog (Blo t 2, Aed a 11): Full=Cathepsin D Flags: Precursor extracellular space,mitochondrion,lysosome,endosome,alveolar lamellar body,aspartic-type endopeptidase activity,protein homodimerizati	0	4	NaN	NaN	NaN	NaN	NaN	NaN	NaN	NaN	NaN	NaN	NaN	NaN	NaN	NaN	NaN	NaN	NaN	NaN	NaN	NaN	NaN	22.7696	22.5376	22.6968	22.6704	12	12	45.6	42.903	0	172.3	1197600000	38
DERPT_G3110	---NA---	3	3	NaN	NaN	NaN	NaN	NaN	NaN	21.9632	24.6163	22.037	NaN	NaN	NaN	NaN	NaN	NaN	NaN	NaN	NaN	NaN	NaN	NaN	20.7647	22.5487	NaN	22.2877	12	12	28.1	53.343	0	171.84	554420000	23
DERPT_G3124	Full=Phosphoenolpyruvate carboxykinase mitochondrial matrix,cytosol,extracellular exosome,magnesium ion binding,nucleoside diphosphate kinase activity,phosphoenolpyruvate carboxykinase (GTP) activity,protein kinase activity,ATP binding,GTP binding,GDP bind	0	4	NaN	NaN	NaN	NaN	NaN	NaN	NaN	NaN	NaN	NaN	NaN	NaN	NaN	NaN	NaN	NaN	NaN	NaN	NaN	NaN	NaN	22.1873	22.4908	22.3969	22.265	19	19	24.4	126.49	0	171.4	946280000	42
DERPT_G11654	557651WP_011435424.1 MULTISPECIES: hypothetical protein [Frankia] ABD10356.1 hypothetical protein Francci3_0972 [Frankia casuarinae] EYT91680.1 hypothetical protein ThrDRAFT_02685	4	4	NaN	NaN	NaN	NaN	NaN	NaN	NaN	20.2784	24.7222	26.0678	20.9558	NaN	NaN	NaN	NaN	NaN	NaN	NaN	NaN	NaN	NaN	20.4956	21.0143	21.2056	21.245	5	5	16.6	55.086	0	171.29	1003300000	25
DERPT_G11952	Allergen homolog (Der f34): Full=2-iminobutanoate 2-iminopropanoate deaminase ame: Full=Enamine imine deaminase nucleus,mitochondrion,vacuole,peroxisome,cytosol,chloroplast stroma,thylakoid,chloroplast envelope,integral component of membrane,endoribonuclea	3	4	NaN	NaN	NaN	NaN	NaN	NaN	NaN	NaN	20.2958	25.8132	25.5594	NaN	NaN	NaN	NaN	NaN	NaN	NaN	NaN	NaN	NaN	22.1861	21.9841	22.1834	22.7227	7	4	26.3	41.218	0	168.9	1685300000	35
DERPT_G11081	Full=Acetylcholinesterase Short=A Flags: Precursor nuclear envelope,endoplasmic reticulum,plasma membrane,extracellular region part,synapse,intracellular organelle lumen,neuron part,cholinesterase activity,protein binding,response to organonitrogen compoun	3	4	NaN	NaN	NaN	NaN	23.7684	24.1225	NaN	NaN	22.9104	NaN	NaN	NaN	NaN	NaN	NaN	NaN	NaN	NaN	NaN	NaN	NaN	23.1537	22.9489	22.8611	23.2743	13	13	26.8	78.703	0	168.43	1799600000	55
DERPT_G9529	Full=Dihydropyrimidinase Short=DHP Short=DHPase ame: Full=Dihydropyrimidine amidohydrolase ame: Full=Hydantoinase extracellular space,mitochondrion,cytosol,microtubule,membrane,lamellipodium,dendrite,growth cone,filamentous actin,neuronal cell body,termina	0	4	NaN	NaN	NaN	NaN	NaN	NaN	NaN	NaN	NaN	NaN	NaN	NaN	NaN	NaN	NaN	NaN	NaN	NaN	NaN	NaN	NaN	22.5374	22.3348	22.3298	22.5085	13	13	20	123.45	0	167.95	1019400000	35
DERPT_G6912	Proposed Eur-Allergen, Allergen Homolog (Asp f27, Mal s6, Der f29, Cand. aCYP): Full=Peptidyl-prolyl cis-trans isomerase B Short=PPIase B ame: Full=Rotamase B Flags: Precursor nucleus,endoplasmic reticulum lumen,smooth endoplasmic reticulum,focal adhesion,	2	4	NaN	NaN	NaN	NaN	NaN	NaN	NaN	NaN	NaN	22.2982	21.7527	NaN	NaN	NaN	NaN	NaN	NaN	NaN	NaN	NaN	NaN	22.6719	22.4838	21.8407	22.6273	5	5	38.2	22.549	0	167.87	1167400000	18
DERPT_G4415	Full=Superoxide dismutase cytosol,superoxide dismutase activity,protein binding,metal ion binding,superoxide metabolic process,oxidation-reduction process	3	4	NaN	NaN	NaN	NaN	NaN	NaN	NaN	21.6412	25.9053	23.8723	NaN	NaN	NaN	NaN	NaN	NaN	NaN	NaN	NaN	NaN	NaN	21.4758	21.4138	22.065	21.5384	11	11	51.4	24.864	0	167.78	1121600000	26
DERPT_G684	---NA---	4	4	NaN	NaN	NaN	NaN	NaN	NaN	NaN	NaN	NaN	20.3321	23.6675	25.3584	23.0248	NaN	NaN	NaN	NaN	NaN	NaN	NaN	NaN	21.4791	21.7074	21.5705	21.9919	5	5	35.4	14.367	0	164.08	1069900000	32
DERPT_G7040	Full=Chitotriosidase-1 ame: Full=Chitinase-1 Flags: Precursor extracellular region,endoplasmic reticulum,chitinase activity,chitin binding,carbohydrate metabolic process,inflammatory response,activation of NF-kappaB-inducing kinase activity,chitin-based em	0	4	NaN	NaN	NaN	NaN	NaN	NaN	NaN	NaN	NaN	NaN	NaN	NaN	NaN	NaN	NaN	NaN	NaN	NaN	NaN	NaN	NaN	22.3495	22.7065	22.1594	22.8324	15	15	26.2	85.094	0	163.88	1091100000	43
DERPT_G536	---NA---	0	4	NaN	NaN	NaN	NaN	NaN	NaN	NaN	NaN	NaN	NaN	NaN	NaN	NaN	NaN	NaN	NaN	NaN	NaN	NaN	NaN	NaN	20.9032	21.4952	23.6584	20.9877	4	4	10.7	43.866	0	163.85	888230000	14
DERPT_G7048	Full=Fasciclin-1 ame: Full=Fasciclin I Short=FAS I Short=FCN Flags: Precursor	4	4	NaN	NaN	NaN	NaN	NaN	NaN	20.9587	23.1637	21.3798	20.7351	NaN	NaN	NaN	NaN	NaN	NaN	NaN	NaN	NaN	NaN	NaN	21.7119	21.209	21.9298	21.8143	15	15	25.9	90.519	0	163.24	553590000	25
DERPT_G11904	Full=S-formylglutathione hydrolase Short=FGH cytoplasm,apoplast,extracellular exosome,S-formylglutathione hydrolase activity,identical protein binding,formaldehyde catabolic process,response to cadmium ion,methane metabolic process	3	4	NaN	NaN	NaN	NaN	NaN	NaN	20.2666	23.6852	23.9428	NaN	NaN	NaN	NaN	NaN	NaN	NaN	NaN	NaN	NaN	NaN	NaN	22.6325	22.226	22.3332	22.6523	9	9	44.1	33.014	0	162.93	1276600000	42
DERPT_G4212	Full=Glutamate decarboxylase 1 ame: Full=67 kDa glutamic acid decarboxylase Short=GAD-67 ame: Full=Glutamate decarboxylase 67 kDa isoform mitochondrion,Golgi apparatus,cytosol,plasma membrane,cell cortex,axon,synaptic vesicle membrane,anchored component of	2	4	NaN	NaN	NaN	NaN	NaN	NaN	20.9118	22.2515	NaN	NaN	NaN	NaN	NaN	NaN	NaN	NaN	NaN	NaN	NaN	NaN	NaN	19.823	20.9722	20.0757	20.4077	9	9	26	58.722	0	161.88	396860000	27
DERPT_G11015	Full=AP-2 complex subunit beta ame: Full=AP105B ame: Full=Adaptor complex AP-2 subunit beta ame: Full=Adaptor-related complex 2 subunit beta ame: Full=Beta-2-adaptin ame: Full=Beta-adaptin ame: Full=Clathrin assembly complex 2 beta large chain ame: Full=Pl	3	4	NaN	NaN	NaN	NaN	NaN	NaN	NaN	NaN	NaN	22.9866	23.9799	22.0338	NaN	NaN	NaN	NaN	NaN	NaN	NaN	NaN	NaN	23.4262	23.2643	23.1837	23.4491	12	12	19.1	103.84	0	161.73	2186700000	48
DERPT_G3774	Full=Electron transfer flavo subunit mitochondrial Short=Alpha-ETF Flags: Precursor cell wall,cytosol,plasma membrane,mitochondrial electron transfer flavoprotein complex,extracellular exosome,fatty-acyl-CoA binding,acyl-CoA dehydrogenase activity,copper i	0	4	NaN	NaN	NaN	NaN	NaN	NaN	NaN	NaN	NaN	NaN	NaN	NaN	NaN	NaN	NaN	NaN	NaN	NaN	NaN	NaN	NaN	23.5522	23.8468	23.7536	24.0485	12	12	57.8	37.015	0	161.59	2576400000	45
DERPT_G3547	Full=Peptidyl-prolyl cis-trans isomerase FKBP5 Short=PPIase FKBP5 ame: Full=51 kDa FK506-binding Short=51 kDa FKBP Short=FKBP-51 ame: Full=FK506-binding 5 Short=FKBP-5 ame: Full=Rotamase nucleus,endoplasmic reticulum,cytosol,inaD signaling complex,axonal g	0	4	NaN	NaN	NaN	NaN	NaN	NaN	NaN	NaN	NaN	NaN	NaN	NaN	NaN	NaN	NaN	NaN	NaN	NaN	NaN	NaN	NaN	21.5105	21.2633	21.4804	21.2471	11	11	33.8	54.271	0	161.28	577360000	27
DERPT_G1029	Full=3-oxoacyl- mitochondrial envelope,mitochondrial matrix,plasma membrane,3-hydroxyacyl-CoA dehydrogenase activity,estradiol 17-beta-dehydrogenase activity,protein binding,testosterone dehydrogenase (NAD+) activity,NAD binding,fatty acid biosynthetic pro	3	4	NaN	NaN	NaN	NaN	NaN	NaN	21.9137	23.8788	21.4436	NaN	NaN	NaN	NaN	NaN	NaN	NaN	NaN	NaN	NaN	NaN	NaN	22.6183	22.4458	22.2274	22.6171	13	13	73.1	26.549	0	160.98	1140400000	44
DERPT_G8071	Full=Ganglioside GM2 activator ame: Full=Cerebroside sulfate activator ame: Full=GM2-AP ame: Full=Sphingolipid activator 3 Short=SAP-3 Flags: Precursor enzyme activator activity,ganglioside catabolic process	5	4	22.1121	NaN	NaN	NaN	NaN	NaN	NaN	NaN	21.5303	25.0802	24.582	22.315	NaN	NaN	NaN	NaN	NaN	NaN	NaN	NaN	NaN	23.9655	23.4636	23.2631	23.0971	8	8	44.2	23.231	0	159.47	2609400000	41
DERPT_G5737	Full=Deoxyuridine 5 -triphosphate nucleotidohydrolase Short=dUTPase ame: Full=dUTP pyrophosphatase nucleus,cytosol,magnesium ion binding,dUTP diphosphatase activity,dITP diphosphatase activity,identical protein binding,dUMP biosynthetic process,DNA repair,	2	4	NaN	NaN	NaN	NaN	NaN	NaN	NaN	NaN	23.42	22.5039	NaN	NaN	NaN	NaN	NaN	NaN	NaN	NaN	NaN	NaN	NaN	22.7484	22.5719	22.5323	22.2471	5	5	48.7	16.989	0	158.42	1514900000	23
DERPT_G440	lipophorin receptor protein binding	0	4	NaN	NaN	NaN	NaN	NaN	NaN	NaN	NaN	NaN	NaN	NaN	NaN	NaN	NaN	NaN	NaN	NaN	NaN	NaN	NaN	NaN	21.9422	21.0579	22.1727	21.735	3	3	44	13.763	0	158.35	700230000	16
DERPT_G11724	Full=Alpha-crystallin B chain ame: Full=Alpha(B)-crystallin plasma membrane,Z disc,intracellular membrane-bounded organelle,synapse,perinuclear region of cytoplasm,protein binding,protein-containing complex assembly,protein lipidation,response to heat,regu	7	4	NaN	NaN	21.3714	23.8594	25.9789	24.1947	21.3924	NaN	NaN	NaN	NaN	NaN	NaN	18.9483	22.4125	NaN	NaN	NaN	NaN	NaN	NaN	20.9277	21.3838	21.1909	21.359	12	12	70.1	18.35	0	157.46	714140000	48
DERPT_G1710	Full=Elongation factor 1-gamma Short=EF-1-gamma ame: Full=eEF-1B gamma nucleus,lipid droplet,eukaryotic translation elongation factor 1 complex,microtubule associated complex,cell-cell junction,endomembrane system,membrane,cell periphery,translation elonga	3	4	NaN	NaN	NaN	NaN	NaN	NaN	NaN	NaN	NaN	20.4892	22.0549	20.5196	NaN	NaN	NaN	NaN	NaN	NaN	NaN	NaN	NaN	21.5388	21.3094	21.6638	22.5213	11	11	40.4	46.351	0	156.91	861510000	34
DERPT_G10786	Full=Proliferating cell nuclear antigen Short=PCNA cyclin-dependent protein kinase holoenzyme complex,nuclear chromosome, telomeric region,nuclear lamina,nucleoplasm,nucleolus,centrosome,cytosol,microtubule associated complex,nuclear replication fork,PCNA	0	4	NaN	NaN	NaN	NaN	NaN	NaN	NaN	NaN	NaN	NaN	NaN	NaN	NaN	NaN	NaN	NaN	NaN	NaN	NaN	NaN	NaN	22.8662	22.3258	22.5814	22.5687	6	6	39.6	29.615	0	156.07	1163600000	30
DERPT_G9217	Allergen Homolog (Cand aPGCK): Full=Phosphoglycerate kinase 1 nucleus,cytosol,Z disc,M band,sperm fibrous sheath,membrane raft,extracellular exosome,phosphoglycerate kinase activity,protein binding,ATP binding,ADP binding,gluconeogenesis,chemical synaptic	1	4	NaN	NaN	NaN	NaN	NaN	NaN	NaN	NaN	21.685	NaN	NaN	NaN	NaN	NaN	NaN	NaN	NaN	NaN	NaN	NaN	NaN	24.8042	24.9029	25.4734	25.2	12	12	38.5	46.314	0	155.57	6401400000	41
DERPT_G6231	Full=Glucosylceramidase ame: Full=Acid beta-glucosidase ame: Full=Beta-glucocerebrosidase ame: Full=D-glucosyl-N-acylsphingosine glucohydrolase Flags: Precursor extracellular space,nucleus,mitochondrial inner membrane,lysosomal membrane,lipid droplet,lysos	1	4	NaN	NaN	NaN	NaN	NaN	NaN	NaN	NaN	21.9129	NaN	NaN	NaN	NaN	NaN	NaN	NaN	NaN	NaN	NaN	NaN	NaN	22.1283	22.4532	22.2686	21.9683	14	14	10.2	235.1	0	153.38	989590000	35
DERPT_G9638	Proposed Eur-Allergen, Allergen Homolog (Mal s6, Sola i5, Hev bCYP, Bet v7, Asp f27, Cand aCYP): Full=Peptidyl-prolyl cis-trans isomerase B Short=PPIase B ame: Full=CYP-S1 ame: Full=Cyclophilin B ame: Full=Rotamase B ame: Full=S-cyclophilin Short=SCYLP Fla	0	4	NaN	NaN	NaN	NaN	NaN	NaN	NaN	NaN	NaN	NaN	NaN	NaN	NaN	NaN	NaN	NaN	NaN	NaN	NaN	NaN	NaN	22.1066	22.0785	21.9402	22.2373	7	7	20	60.699	0	152.16	803210000	25
DERPT_G7580	Full=Proteasome subunit alpha type-3 nucleus,vacuolar membrane,microtubule associated complex,proteasome core complex, alpha-subunit complex,proteasome storage granule,nuclear outer membrane-endoplasmic reticulum membrane network,apoplast,extracellular exo	4	4	NaN	NaN	27.2809	27.0225	24.9851	20.4099	NaN	NaN	NaN	NaN	NaN	NaN	NaN	NaN	NaN	NaN	NaN	NaN	NaN	NaN	NaN	23.5922	23.6108	23.5173	23.4997	13	13	14.1	104.57	0	151.83	3090800000	62
DERPT_G10727	Full=Adhesion G -coupled receptor L2 ame: Full=Calcium-independent alpha-latrotoxin receptor 2 Short=CIRL-2 ame: Full=Latrophilin-2 Flags: Precursor plasma membrane,integral component of membrane,neuron projection,synapse part,G-protein coupled receptor ac	9	4	24.3093	24.161	21.469	20.0951	19.5497	20.4984	22.2931	22.0929	20.413	NaN	NaN	NaN	NaN	NaN	NaN	NaN	NaN	NaN	NaN	NaN	NaN	21.4591	22.1092	21.3758	21.3552	12	12	19.7	117.77	0	151.76	835110000	46
DERPT_G2589	Full=Puromycin-sensitive aminopeptidase Short=PSA ame: Full=Cytosol alanyl aminopeptidase Short=AAP-S extracellular region,mitochondrion,organelle membrane,organelle envelope,membrane part,chloroplast part,metallopeptidase activity,zinc ion binding,proteol	0	4	NaN	NaN	NaN	NaN	NaN	NaN	NaN	NaN	NaN	NaN	NaN	NaN	NaN	NaN	NaN	NaN	NaN	NaN	NaN	NaN	NaN	20.634	20.4056	20.8279	20.4419	13	13	17	103.87	0	150.81	393820000	22
DERPT_G6093	Full=Regucalcin Short=RC ame: Full=Gluconolactonase Short=GNL ame: Full=Senescence marker 30 Short=SMP-30 nucleus,mitochondrion,hydrolase activity,metal ion binding,negative regulation of macromolecule metabolic process,regulation of phosphate metabolic pr	0	4	NaN	NaN	NaN	NaN	NaN	NaN	NaN	NaN	NaN	NaN	NaN	NaN	NaN	NaN	NaN	NaN	NaN	NaN	NaN	NaN	NaN	21.518	21.9556	21.5811	21.5321	10	10	25.7	64.26	0	150.23	681510000	25
DERPT_G11401	Full=Very low-density lipo receptor Short=VLDL receptor Short=VLDL-R Flags: Precursor extracellular region,protein binding,chitin binding,hydrolase activity, acting on carbon-nitrogen (but not peptide) bonds,carbohydrate metabolic process,chitin metabolic	2	4	NaN	NaN	NaN	NaN	NaN	NaN	NaN	21.1523	21.9682	NaN	NaN	NaN	NaN	NaN	NaN	NaN	NaN	NaN	NaN	NaN	NaN	20.6846	21.062	20.5544	20.9131	10	10	25.9	58.967	0	150.06	313990000	27
DERPT_G7578	Full=Laminin subunit alpha-5 ame: Full=Laminin-10 subunit alpha ame: Full=Laminin-11 subunit alpha ame: Full=Laminin-15 subunit alpha Flags: Precursor laminin complex,cell part,protein binding,reproduction,cell morphogenesis involved in differentiation,res	0	3	NaN	NaN	NaN	NaN	NaN	NaN	NaN	NaN	NaN	NaN	NaN	NaN	NaN	NaN	NaN	NaN	NaN	NaN	NaN	NaN	NaN	19.5566	NaN	19.5472	19.8253	5	5	3.1	423.5	0	147.73	128280000	10
DERPT_G4267	Full=Isocitrate dehydrogenase nucleus,lipid droplet,microtubule associated complex,mitochondrial isocitrate dehydrogenase complex (NAD+),chloroplast,myelin sheath,apoplast,magnesium ion binding,isocitrate dehydrogenase (NAD+) activity,protein binding,ATP b	3	4	NaN	NaN	NaN	21.0465	24.8227	22.3733	NaN	NaN	NaN	NaN	NaN	NaN	NaN	NaN	NaN	NaN	NaN	NaN	NaN	NaN	NaN	21.8713	22.0206	22.0915	21.6518	13	13	42.9	41.037	0	147.35	553530000	32
DERPT_G8448	Full=Homogentisate 1,2-dioxygenase Short=HGDO ame: Full=Homogentisate oxygenase ame: Full=Homogentisic acid oxidase ame: Full=Homogentisicase cytosol,striated muscle dense body,extracellular exosome,homogentisate 1,2-dioxygenase activity,identical protein	3	4	NaN	NaN	NaN	NaN	21.5257	23.1939	21.6558	NaN	NaN	NaN	NaN	NaN	NaN	NaN	NaN	NaN	NaN	NaN	NaN	NaN	NaN	20.29	19.2732	19.614	20.2832	9	9	32.7	49.787	0	146.64	348010000	23
DERPT_G8678	Full=Calponin-1 ame: Full=Basic calponin ame: Full=Calponin smooth muscle somatodendritic compartment,membrane-bounded organelle,intracellular organelle,cytoskeletal protein binding,cell adhesion,regulation of cell shape,negative regulation of cellular pro	4	4	NaN	NaN	NaN	NaN	NaN	NaN	NaN	NaN	NaN	NaN	23.8005	25.112	23.7889	22.4194	NaN	NaN	NaN	NaN	NaN	NaN	NaN	21.781	22.3052	21.8489	22.6375	9	9	21.7	35.547	0	145.65	1534300000	55
DERPT_G5986	Full=Transmembrane protease serine 13 ame: Full=Membrane-type mosaic serine protease Short=Mosaic serine protease extracellular space,membrane-bounded organelle,cell part,serine-type endopeptidase activity,proteolysis,cytoskeleton organization,animal organ	1	4	NaN	NaN	NaN	NaN	NaN	NaN	NaN	NaN	NaN	NaN	20.7045	NaN	NaN	NaN	NaN	NaN	NaN	NaN	NaN	NaN	NaN	20.8947	20.5314	20.9182	20.7566	8	8	36.7	39.877	0	144.38	372760000	21
DERPT_G11613	Full=Multidrug resistance-associated 1 ame: Full=ATP-binding cassette sub-family C member 1 ame: Full=Leukotriene C(4) transporter Short=LTC4 transporter plant-type vacuole,fungal-type vacuole membrane,integral component of plasma membrane,plasmodesma,baso	3	4	23.9053	23.7524	22.2852	NaN	NaN	NaN	NaN	NaN	NaN	NaN	NaN	NaN	NaN	NaN	NaN	NaN	NaN	NaN	NaN	NaN	NaN	21.7732	21.7651	21.8383	20.886	13	13	5.7	361.43	0	144.17	615850000	32
DERPT_G9885	Full=Mannose-6-phosphate isomerase ame: Full=Phosphohexomutase ame: Full=Phosphomannose isomerase Short=PMI cytoplasm,membrane-bounded organelle,mannose-6-phosphate isomerase activity,zinc ion binding,glycoprotein biosynthetic process,GDP-mannose biosynthe	0	4	NaN	NaN	NaN	NaN	NaN	NaN	NaN	NaN	NaN	NaN	NaN	NaN	NaN	NaN	NaN	NaN	NaN	NaN	NaN	NaN	NaN	21.7	21.7308	21.4041	21.9656	11	11	18.7	81.518	0	143.91	663320000	24
DERPT_G9264	Full=Methionine aminopeptidase 1 Short=MAP 1 Short= 1 ame: Full=Peptidase M 1 nucleus,mitochondrion,chloroplast,cytoplasmic stress granule,cytosolic ribosome,mRNA binding,iron ion binding,nickel cation binding,manganese ion binding,cobalt ion binding,metal	0	4	NaN	NaN	NaN	NaN	NaN	NaN	NaN	NaN	NaN	NaN	NaN	NaN	NaN	NaN	NaN	NaN	NaN	NaN	NaN	NaN	NaN	20.8629	20.7303	20.8842	20.7542	9	9	32.2	43.658	0	143.1	331790000	29
DERPT_G6037	Full=Glycosylated lysosomal membrane B ame: Full=Lysosomal NCU-G1-B Flags: Precursor	1	4	NaN	NaN	23.4616	NaN	NaN	NaN	NaN	NaN	NaN	NaN	NaN	NaN	NaN	NaN	NaN	NaN	NaN	NaN	NaN	NaN	NaN	22.4745	22.3217	22.3012	22.2039	7	7	27.6	48.88	0	142.69	1124800000	32
DERPT_G9119	---NA---	0	4	NaN	NaN	NaN	NaN	NaN	NaN	NaN	NaN	NaN	NaN	NaN	NaN	NaN	NaN	NaN	NaN	NaN	NaN	NaN	NaN	NaN	23.467	24.3218	23.7768	23.5085	9	9	36.9	41.2	0	142.68	2733500000	36
DERPT_G5278	Full=Pancreatic triacylglycerol lipase Short=PL Short=PTL Short=Pancreatic lipase Flags: Precursor extracellular region,cell part,protein binding,lipase activity,ion binding,carboxylic ester hydrolase activity,glycerophospholipid metabolic process,digestio	3	4	NaN	NaN	NaN	NaN	NaN	NaN	21.2644	22.721	21.9548	NaN	NaN	NaN	NaN	NaN	NaN	NaN	NaN	NaN	NaN	NaN	NaN	20.9954	21.0266	20.9938	21.3577	8	8	17.2	76.679	0	142.54	593200000	24
DERPT_G7559	Full=Cystatin Flags: Precursor cysteine-type endopeptidase inhibitor activity	11	4	NaN	NaN	NaN	NaN	NaN	NaN	NaN	21.5288	24.5333	25.5914	25.6125	25.5732	26.049	25.887	24.729	23.7364	23.0506	21.2489	NaN	NaN	NaN	27.0221	27.0655	26.826	26.9643	5	5	41	13.553	0	142.51	24965000000	68
DERPT_G8991	---NA---	0	3	NaN	NaN	NaN	NaN	NaN	NaN	NaN	NaN	NaN	NaN	NaN	NaN	NaN	NaN	NaN	NaN	NaN	NaN	NaN	NaN	NaN	NaN	22.2467	23.2724	21.2677	5	5	42.8	27.165	0	139.96	798780000	24
DERPT_G12299	Full=Alpha-crystallin B chain ame: Full=Alpha(B)-crystallin Golgi medial cisterna,Z disc,perinuclear region of cytoplasm,protein binding,protein lipidation,defense response,somatic muscle development,determination of adult lifespan,response to heat,regulat	4	4	NaN	NaN	NaN	23.8699	25.6011	22.5254	19.9509	NaN	NaN	NaN	NaN	NaN	NaN	NaN	NaN	NaN	NaN	NaN	NaN	NaN	NaN	22.8544	23.1172	22.8127	23.0047	10	10	62.1	17.897	0	139.25	702130000	34
DERPT_G4295	Proposed StenAllergen, Allergen Homolog (Blo t13, Der f13, Der p13, Aca s13): Full=Fatty acid-binding heart ame: Full=Fatty acid-binding 3 ame: Full=Heart-type fatty acid-binding Short=H-FABP nucleoplasm,cytosol,cell-cell junction,cell projection,neuronal	0	4	NaN	NaN	NaN	NaN	NaN	NaN	NaN	NaN	NaN	NaN	NaN	NaN	NaN	NaN	NaN	NaN	NaN	NaN	NaN	NaN	NaN	22.4063	22.7521	22.232	23.0636	9	9	71.2	15.232	0	138.76	1220000000	33
DERPT_G9825	Full=Cell cycle control 50A ame: Full=P4-ATPase flippase complex beta subunit TMEM30A ame: Full=Transmembrane 30A nucleoplasm,cytosol,plasma membrane,endomembrane system,cytoplasmic vesicle,UDP-N-acetylglucosamine diphosphorylase activity,UTP:glucose-1-pho	3	4	NaN	NaN	NaN	NaN	NaN	NaN	NaN	21.2298	23.78	23.4439	NaN	NaN	NaN	NaN	NaN	NaN	NaN	NaN	NaN	NaN	NaN	21.778	21.6127	21.5075	21.4735	13	13	6.3	327.24	0	137.63	832010000	36
DERPT_G9486	Proposed Pan-Allergen, Allergen Homolog (Bla g6, Per a6, Tyr p24): Full=Calmodulin Short= spindle,cytosol,vesicle,cation channel complex,supramolecular fiber,calcium ion binding,enzyme binding,troponin I binding,reproduction,nematode larval development,mus	4	0	NaN	NaN	NaN	NaN	NaN	NaN	NaN	NaN	20.1321	21.9687	22.2284	20.2314	NaN	NaN	NaN	NaN	NaN	NaN	NaN	NaN	NaN	NaN	NaN	NaN	NaN	7	7	43.1	17.623	0	136.5	135090000	15
DERPT_G5267	Der f22 like Allergen;Allergen homolog (Hom sp2, Alt a6, Asp f8, Cla h3, Fus c1) Full=Mite group 2 allergen Gly d ame: Allergen=Gly d extracellular region,lipid binding,carbohydrate derivative binding,steroid metabolic process,cellular process,cholesterol	9	4	NaN	NaN	17.4615	NaN	NaN	NaN	NaN	NaN	19.3373	20.7934	26.8576	27.9238	26.1152	22.2827	19.6661	NaN	20.6073	NaN	NaN	NaN	NaN	26.4792	26.0931	26.2148	26.257	6	6	51	15.649	0	135.52	18916000000	58
DERPT_G10462	Full=Sorbitol dehydrogenase ame: Full=L-iditol 2-dehydrogenase nucleosome,nucleus,mitochondrion,cytosol,plasmodesma,membrane,motile cilium,DNA binding,L-iditol 2-dehydrogenase activity,sorbitol metabolic process,nucleosome assembly,alditol catabolic proces	1	4	NaN	NaN	NaN	NaN	NaN	NaN	NaN	NaN	NaN	NaN	NaN	NaN	NaN	NaN	21.8655	NaN	NaN	NaN	NaN	NaN	NaN	22.1351	22.0776	21.4758	22.5754	10	10	23.3	63.371	0	134.29	883370000	33
DERPT_G4234	Full=Oxygen-dependent choline dehydrogenase Short=CDH Short=CHD ame: Full=Betaine aldehyde dehydrogenase Short=BADH cell part,oxidoreductase activity, acting on CH-OH group of donors,flavin adenine dinucleotide binding,oxidation-reduction process	3	4	NaN	NaN	NaN	NaN	NaN	21.5835	23.36	20.2225	NaN	NaN	NaN	NaN	NaN	NaN	NaN	NaN	NaN	NaN	NaN	NaN	NaN	21.2428	21.5367	21.17	21.4478	9	9	22	69.352	0	133.49	644870000	22
DERPT_G4941	Full=Complement component 1 Q subcomponent-binding mitochondrial ame: Full=GC1q-R ame: Full=Glyco gC1qBP Short=C1qBP Flags: Precursor mitochondrial matrix,protein binding,regulation of cytokine production,regulation of immune effector process,regulation of	0	4	NaN	NaN	NaN	NaN	NaN	NaN	NaN	NaN	NaN	NaN	NaN	NaN	NaN	NaN	NaN	NaN	NaN	NaN	NaN	NaN	NaN	21.3378	21.9559	21.327	22.0031	8	8	36.1	28.983	0	133.33	601860000	22
DERPT_G8150	Full=Succinate-- ligase cell wall,mitochondrial inner membrane,cytosol,plasma membrane,succinate-CoA ligase complex (GDP-forming),extracellular exosome,succinate-CoA ligase (ADP-forming) activity,succinate-CoA ligase (GDP-forming) activity,copper ion bindi	7	4	NaN	NaN	NaN	NaN	NaN	NaN	NaN	21.8778	NaN	23.0643	22.407	21.787	NaN	22.4311	22.1254	23.5837	NaN	NaN	NaN	NaN	NaN	23.0118	22.9814	22.6017	23.3054	9	9	31.2	35.677	0	133.26	1921000000	44
DERPT_G9133	Full=Low density lipo receptor adapter 1 ame: Full=Autosomal recessive hypercholesterolemia homolog early endosome,cytosol,neurofilament,cytoplasmic side of plasma membrane,basal plasma membrane,AP-1 adaptor complex,AP-2 adaptor complex,axon,recycling endo	7	4	24.236	24.0656	22.1693	21.7585	23.7616	24.7655	23.1187	NaN	NaN	NaN	NaN	NaN	NaN	NaN	NaN	NaN	NaN	NaN	NaN	NaN	NaN	21.9813	21.848	22.1587	21.8228	11	11	6.4	222.22	0	132.6	511740000	35
DERPT_G8133	Full=Apical endosomal glyco ame: Full=MAM domain-containing 4 Flags: Precursor membrane	2	4	NaN	NaN	NaN	NaN	NaN	NaN	NaN	21.2544	23.221	NaN	NaN	NaN	NaN	NaN	NaN	NaN	NaN	NaN	NaN	NaN	NaN	21.4335	21.2251	21.7822	21.4863	13	12	33.9	63.233	0	132.15	741470000	36
DERPT_G5436	Full=F-actin-capping subunit alpha-2 ame: Full= alpha-2 dynactin complex,brush border,cell-cell adherens junction,F-actin capping protein complex,apical plasma membrane,cortical cytoskeleton,extracellular exosome,WASH complex,protein heterodimerization act	0	3	NaN	NaN	NaN	NaN	NaN	NaN	NaN	NaN	NaN	NaN	NaN	NaN	NaN	NaN	NaN	NaN	NaN	NaN	NaN	NaN	NaN	20.5244	20.3042	NaN	20.2557	5	5	36.6	34.091	0	131.11	284360000	10
DERPT_G9982	Full=4-aminobutyrate aminotransferase ame: Full=GABA aminotransferase Short=GABA-AT ame: Full=Gamma-amino-N-butyrate transaminase Short=GABA transaminase mitochondrial matrix,cytosol,4-aminobutyrate transaminase complex,neuron projection,extracellular exos	0	4	NaN	NaN	NaN	NaN	NaN	NaN	NaN	NaN	NaN	NaN	NaN	NaN	NaN	NaN	NaN	NaN	NaN	NaN	NaN	NaN	NaN	22.2112	22.2822	22.1678	22.2191	12	12	33.6	57.443	0	130.75	884440000	31
DERPT_G4885	Full=Isocitrate dehydrogenase mitochondrial inner membrane,peroxisome,cytosol,plasma membrane,cell-cell adherens junction,plasmodesma,chloroplast stroma,apoplast,extracellular exosome,magnesium ion binding,isocitrate dehydrogenase (NADP+) activity,signalin	0	4	NaN	NaN	NaN	NaN	NaN	NaN	NaN	NaN	NaN	NaN	NaN	NaN	NaN	NaN	NaN	NaN	NaN	NaN	NaN	NaN	NaN	21.1489	22.3209	21.3217	21.7498	15	12	46	52.4	0	130.4	619850000	29
DERPT_G7060	Full=Phosphoribosylaminoimidazole-succinocarboxamide synthase ame: Full=SAICAR synthetase cytosol,phosphoribosylaminoimidazolesuccinocarboxamide synthase activity,binding,carboxy-lyase activity,inter-male aggressive behavior,de novo IMP biosynthetic proc	0	4	NaN	NaN	NaN	NaN	NaN	NaN	NaN	NaN	NaN	NaN	NaN	NaN	NaN	NaN	NaN	NaN	NaN	NaN	NaN	NaN	NaN	21.3364	21.665	21.1014	21.5508	11	11	29.6	61.459	0	127.86	533300000	25
DERPT_G10029	Full=Bifunctional Includes: ame: Full=Methylenetetrahydrofolate dehydrogenase Includes: ame: Full=Methenyltetrahydrofolate cyclohydrolase mitochondrion,lipid droplet,cytosol,chloroplast,membrane,extracellular exosome,nucleotide binding,formate-tetrahydrofo	0	4	NaN	NaN	NaN	NaN	NaN	NaN	NaN	NaN	NaN	NaN	NaN	NaN	NaN	NaN	NaN	NaN	NaN	NaN	NaN	NaN	NaN	22.6281	22.9094	22.5647	23.0479	8	8	32.5	48.745	0	126.75	1296300000	27
DERPT_G3022	---NA---	4	0	NaN	NaN	NaN	NaN	NaN	NaN	NaN	23.2333	23.5037	23.2798	22.7068	NaN	NaN	NaN	NaN	NaN	NaN	NaN	NaN	NaN	NaN	NaN	NaN	NaN	NaN	7	7	24.9	19.119	0	124.4	374370000	20
DERPT_G5841	Full=Inositol monophosphatase 1 Short=IMP 1 Short=IMPase 1 ame: Full=D-galactose 1-phosphate phosphatase ame: Full=Inositol-1(or 4)-monophosphatase 1 ame: Full=Lithium-sensitive myo-inositol monophosphatase A1 nucleus,cytosol,plasma membrane,axon,neuronal	3	4	NaN	NaN	NaN	NaN	NaN	NaN	NaN	21.0862	22.9142	19.9301	NaN	NaN	NaN	NaN	NaN	NaN	NaN	NaN	NaN	NaN	NaN	22.5427	21.7278	21.6546	22.6846	11	11	37.9	30.974	0	123.83	1170600000	40
DERPT_G5601	secreted salivary gland [Ixodes scapularis] salivary [Ixodes scapularis] secreted salivary gland	5	4	NaN	NaN	NaN	NaN	NaN	NaN	NaN	NaN	NaN	21.662	23.2065	22.7653	23.4666	23.9551	NaN	NaN	NaN	NaN	NaN	NaN	NaN	22.1099	22.7427	22.1609	22.665	8	8	20.4	58.572	0	123.46	1447000000	28
DERPT_G4241	Full=Oxidoreductase peroxisomal membrane,nuclear membrane,extracellular exosome,3-keto sterol reductase activity,carbonyl reductase (NADPH) activity,signaling receptor binding,oxidoreductase activity, acting on NAD(P)H, quinone or similar compound as accep	0	4	NaN	NaN	NaN	NaN	NaN	NaN	NaN	NaN	NaN	NaN	NaN	NaN	NaN	NaN	NaN	NaN	NaN	NaN	NaN	NaN	NaN	21.0791	20.0137	20.7957	21.241	7	7	30.9	31.377	0	122.69	365430000	16
DERPT_G1131	Full=Lysosomal acid phosphatase Short=LAP Flags: Precursor lysosome,organelle membrane,intrinsic component of membrane,vesicle,cell projection,acid phosphatase activity,identical protein binding,phosphate-containing compound metabolic process,organophospha	0	4	NaN	NaN	NaN	NaN	NaN	NaN	NaN	NaN	NaN	NaN	NaN	NaN	NaN	NaN	NaN	NaN	NaN	NaN	NaN	NaN	NaN	19.1822	20.0769	19.4819	19.7174	13	13	32.7	50.381	0	120.81	666830000	26
DERPT_G7196	Full=Diaminopimelate decarboxylase Short=DAP decarboxylase Short=DAPDC diaminopimelate decarboxylase activity,lysine biosynthetic process via diaminopimelate	3	4	NaN	NaN	NaN	NaN	NaN	19.5957	22.7817	20.3263	NaN	NaN	NaN	NaN	NaN	NaN	NaN	NaN	NaN	NaN	NaN	NaN	NaN	20.3575	20.8967	20.2627	20.8436	13	13	31.5	61.315	0	120.14	301210000	20
DERPT_G4097	Full=Zonadhesin Flags: Precursor	0	4	NaN	NaN	NaN	NaN	NaN	NaN	NaN	NaN	NaN	NaN	NaN	NaN	NaN	NaN	NaN	NaN	NaN	NaN	NaN	NaN	NaN	21.2028	21.2261	21.3535	20.7794	8	8	18.5	63.772	0	119.79	451780000	22
DERPT_G8116	Full=Glucose 1-dehydrogenase membrane,oxidoreductase activity, acting on the CH-OH group of donors, NAD or NADP as acceptor,xylulose metabolic process	1	4	NaN	NaN	NaN	NaN	NaN	NaN	NaN	22.9689	NaN	NaN	NaN	NaN	NaN	NaN	NaN	NaN	NaN	NaN	NaN	NaN	NaN	22.7822	21.6844	21.9866	22.6689	3	3	20.7	29.26	0	119.78	1174100000	18
DERPT_G4289	Full=V-type proton ATPase 116 kDa subunit a isoform 1 Short=V-ATPase 116 kDa isoform a1 ame: Full=Clathrin-coated vesicle synaptic vesicle proton pump 116 kDa subunit ame: Full=Vacuolar adenosine triphosphatase subunit Ac116 ame: Full=Vacuolar proton pump	0	4	NaN	NaN	NaN	NaN	NaN	NaN	NaN	NaN	NaN	NaN	NaN	NaN	NaN	NaN	NaN	NaN	NaN	NaN	NaN	NaN	NaN	21.8913	21.8347	21.9706	21.4188	10	10	18.8	101.72	0	119.22	657300000	20
DERPT_G4865	Full=Ester hydrolase C11orf54 homolog nucleus,hydrolase activity, acting on ester bonds	1	4	NaN	NaN	NaN	NaN	NaN	NaN	NaN	NaN	NaN	22.5612	NaN	NaN	NaN	NaN	NaN	NaN	NaN	NaN	NaN	NaN	NaN	21.086	22.0417	21.5667	21.8257	6	6	28.2	36.237	0	118.88	712830000	19
DERPT_G1150	Full=Glutamate formimidoyltransferase ame: Full=5-formyltetrahydrofolate cyclo-ligase ame: Full=Glutamate formiminotransferase ame: Full=Glutamate formyltransferase Golgi membrane,endoplasmic reticulum-Golgi intermediate compartment,cytosol,smooth endoplas	2	0	NaN	NaN	NaN	24.6539	21.6666	NaN	NaN	NaN	NaN	NaN	NaN	NaN	NaN	NaN	NaN	NaN	NaN	NaN	NaN	NaN	NaN	NaN	NaN	NaN	NaN	10	10	28.9	60.892	0	118.79	67586000	10
DERPT_G1249	Full=Acetyl-coenzyme A synthetase Short= oA synthetase Short=Acs ame: Full=Acetate-- ligase ame: Full=Acyl-activating enzyme cytosol,chloroplast stroma,acetate-CoA ligase activity,protein binding,AMP binding,carboxylic ester hydrolase activity,fatty acid m	0	4	NaN	NaN	NaN	NaN	NaN	NaN	NaN	NaN	NaN	NaN	NaN	NaN	NaN	NaN	NaN	NaN	NaN	NaN	NaN	NaN	NaN	21.4414	21.2974	21.077	21.2072	8	8	12.7	136.58	0	118.41	480780000	22
DERPT_G10370	Full=GDP-L-fucose synthase ame: Full=GDP-4-keto-6-deoxy-D-mannose-3,5-epimerase-4-reductase extracellular exosome,GDP-L-fucose synthase activity,coenzyme binding,GDP-mannose metabolic process,cytolysis,dsRNA transport,de novo GDP-L-fucose biosynthetic pr	2	0	NaN	NaN	NaN	NaN	NaN	NaN	21.4129	24.1943	NaN	NaN	NaN	NaN	NaN	NaN	NaN	NaN	NaN	NaN	NaN	NaN	NaN	NaN	NaN	NaN	NaN	7	7	18.2	40.158	0	117.77	272560000	10
DERPT_G7319	Full=S-methyl-5 -thioadenosine phosphorylase ame: Full=5 -methylthioadenosine phosphorylase Short=MTA phosphorylase Short=MTAP Short=MTAPase intracellular organelle,cytoplasmic part,extracellular exosome,protein binding,antioxidant activity,oxidoreductase	0	4	NaN	NaN	NaN	NaN	NaN	NaN	NaN	NaN	NaN	NaN	NaN	NaN	NaN	NaN	NaN	NaN	NaN	NaN	NaN	NaN	NaN	21.439	21.6473	21.3587	21.4095	5	5	28.7	30.151	0	117.22	565050000	19
DERPT_G5805	Allergen Homolog (Der p8, Der f8, Tyr p8): Full=Glutathione S-transferase Mu 2 ame: Full=GST class-mu 2 ame: Full=GSTM2-2 extracellular region,cytosol,plasma membrane,myelin sheath,membrane-bounded organelle,protein-containing complex,glutathione transfera	4	4	NaN	NaN	NaN	NaN	NaN	NaN	NaN	22.204	25.4508	25.0913	20.2426	NaN	NaN	NaN	NaN	NaN	NaN	NaN	NaN	NaN	NaN	22.3546	22.7739	21.6944	22.6497	10	10	53.6	25.654	0	117.2	1414500000	41
DERPT_G5528	Full=UPF0462 clathrin coat of coated pit,cytoplasmic vesicle,intracellular organelle part,cell projection part,bounding membrane of organelle,plasma membrane region,calcium ion binding,protein binding,vesicle-mediated transport,cellular pro	0	4	NaN	NaN	NaN	NaN	NaN	NaN	NaN	NaN	NaN	NaN	NaN	NaN	NaN	NaN	NaN	NaN	NaN	NaN	NaN	NaN	NaN	22.5488	23.1241	23.0776	22.7699	5	5	7.1	106.71	0	117.19	1410700000	21
DERPT_G3501	Full=V-type proton ATPase subunit E Short=V-ATPase subunit E ame: Full=Vacuolar proton pump subunit E vacuolar proton-transporting V-type ATPase, V1 domain,acrosomal vesicle,mitochondrion,lysosomal membrane,endosome,Golgi apparatus,microvillus,plant-type v	0	4	NaN	NaN	NaN	NaN	NaN	NaN	NaN	NaN	NaN	NaN	NaN	NaN	NaN	NaN	NaN	NaN	NaN	NaN	NaN	NaN	NaN	21.3306	21.8527	21.0431	21.722	9	9	34.5	26.524	0	117.1	589930000	20
DERPT_G385	Full=Electron transfer flavo subunit beta Short=Beta-ETF mitochondrial electron transfer flavoprotein complex,extracellular exosome,electron transfer activity,leucine catabolic process,transport,chlorophyll catabolic process,fatty acid beta-oxidation using	1	4	NaN	NaN	NaN	NaN	NaN	NaN	NaN	NaN	22.3436	NaN	NaN	NaN	NaN	NaN	NaN	NaN	NaN	NaN	NaN	NaN	NaN	20.1145	20.6041	20.612	21.3428	9	9	43.9	27.932	0	116.27	403170000	19
DERPT_G8048	Full=40S ribosomal SA ame: Full=37 kDa laminin receptor precursor Short=37LRP ame: Full=37 67 kDa laminin receptor Short=LRP LR ame: Full=67 kDa laminin receptor Short=67LR ame: Full=Laminin receptor 1 Short= ame: Full=Laminin-binding precursor p40 Short=L	2	4	NaN	NaN	NaN	NaN	NaN	NaN	NaN	NaN	18.6453	NaN	NaN	NaN	20.7821	NaN	NaN	NaN	NaN	NaN	NaN	NaN	NaN	21.0387	21.4724	21.3509	21.6556	6	6	28.8	31.64	0	116.19	531520000	20
DERPT_G7773	Full=Catalase extracellular space,mitochondrial intermembrane space,lysosome,peroxisomal membrane,peroxisomal matrix,endoplasmic reticulum,Golgi apparatus,cytosol,plasma membrane,focal adhesion,extracellular exosome,aminoacylase activity,catalase activity,	1	4	NaN	NaN	NaN	NaN	NaN	21.9602	NaN	NaN	NaN	NaN	NaN	NaN	NaN	NaN	NaN	NaN	NaN	NaN	NaN	NaN	NaN	19.4275	19.5858	19.5742	19.5189	5	5	21	60.424	0	115.85	173730000	12
DERPT_G3070	Full=UBX domain-containing 1 ame: Full=SAPK substrate 1 endoplasmic reticulum,membrane,intracellular organelle part,polyubiquitin modification-dependent protein binding,response to stress,response to organic substance,proteasome-mediated ubiquitin-dependen	1	0	NaN	NaN	NaN	NaN	NaN	NaN	NaN	NaN	NaN	NaN	NaN	NaN	NaN	24.1906	NaN	NaN	NaN	NaN	NaN	NaN	NaN	NaN	NaN	NaN	NaN	3	3	20.6	30.705	0	115.08	449120000	7
DERPT_G8894	Allergen Homolog (Tyr p33, Lep d): Full=Tubulin alpha-1B chain ame: Full=Alpha-tubulin ubiquitous ame: Full=Tubulin K-alpha-1 ame: Full=Tubulin alpha-ubiquitous chain Contains: ame: Full=Detyrosinated tubulin alpha-1B chain astral microtubule,nucleus,lipi	0	4	NaN	NaN	NaN	NaN	NaN	NaN	NaN	NaN	NaN	NaN	NaN	NaN	NaN	NaN	NaN	NaN	NaN	NaN	NaN	NaN	NaN	21.5343	21.9463	21.5873	21.7882	6	6	18.7	50.054	0	114.89	613220000	26
DERPT_G6821	Full=Arylsulfatase I Short=ASI Flags: Precursor cell surface,endomembrane system,membrane,intracellular membrane-bounded organelle,cytoplasmic part,sulfuric ester hydrolase activity,nervous system development,response to chemical,primary metabolic process,	2	4	NaN	NaN	NaN	NaN	NaN	NaN	NaN	NaN	22.5253	21.9764	NaN	NaN	NaN	NaN	NaN	NaN	NaN	NaN	NaN	NaN	NaN	21.6323	21.4653	21.581	21.6628	8	8	14.3	90.945	0	114.55	708760000	31
DERPT_G4250	---NA---	2	4	NaN	NaN	NaN	NaN	NaN	NaN	NaN	NaN	23.0008	22.0437	NaN	NaN	NaN	NaN	NaN	NaN	NaN	NaN	NaN	NaN	NaN	21.8626	22.0689	21.8636	22.2795	11	11	31.9	50.382	0	113.73	584850000	25
DERPT_G7564	Full=Moesin ame: Full=Membrane-organizing extension spike ruffle,immunological synapse,uropod,nucleolus,endosome,cytosol,actin filament,brush border,cell-cell adherens junction,focal adhesion,basolateral plasma membrane,extrinsic component of membrane,lame	5	0	21.4608	NaN	NaN	NaN	NaN	NaN	NaN	20.6096	21.1944	22.8623	24.32	NaN	NaN	NaN	NaN	NaN	NaN	NaN	NaN	NaN	NaN	NaN	NaN	NaN	NaN	11	11	20.7	68.264	0	113.56	412790000	32
DERPT_G8783	---NA---	4	0	NaN	NaN	NaN	NaN	NaN	NaN	NaN	NaN	21.7842	25.1418	22.9751	22.2638	NaN	NaN	NaN	NaN	NaN	NaN	NaN	NaN	NaN	NaN	NaN	NaN	NaN	8	8	49	22.494	0	113.04	328770000	9
DERPT_G3529	Full=Medium-chain specific acyl- mitochondrial Short=MCAD Flags: Precursor cell wall,nucleus,mitochondrial matrix,peroxisome,lipid droplet,cytosol,microtubule associated complex,plasma membrane,axon,mitochondrial membrane,extracellular exosome,fatty-acyl-C	0	3	NaN	NaN	NaN	NaN	NaN	NaN	NaN	NaN	NaN	NaN	NaN	NaN	NaN	NaN	NaN	NaN	NaN	NaN	NaN	NaN	NaN	20.7882	NaN	20.3171	20.4169	5	3	16.1	63.408	0	111.97	250970000	6
DERPT_G3691	Full=Peroxiredoxin-2 extracellular space,nucleus,mitochondrial matrix,early endosome,smooth endoplasmic reticulum,microtubule associated complex,IkappaB kinase complex,melanosome,myelin sheath,extracellular exosome,glutathione peroxidase activity,protein C	6	4	NaN	NaN	22.1663	23.0559	23.7029	23.7823	NaN	NaN	NaN	22.183	22.0049	NaN	NaN	NaN	NaN	NaN	NaN	NaN	NaN	NaN	NaN	23.02	23.7966	23.8284	23.5188	7	7	30.7	29.915	0	111.95	2490000000	39
DERPT_G5894	Der f profilin like allergen;Allergen Homolog (Tyr p36): Full=Profilin-2 ame: Full=Pollen allergen Ole e 2 ame: Allergen=Ole e 2 cell wall,nucleolus,spindle,cytosol,plasma membrane,plasmodesma,phragmoplast,apoplast,actin polymerization or depolymerization	3	4	NaN	NaN	NaN	NaN	NaN	NaN	NaN	NaN	NaN	NaN	NaN	23.7254	24.8746	23.9747	NaN	NaN	NaN	NaN	NaN	NaN	NaN	21.3561	23.2007	22.9656	23.3042	5	5	73.8	14.305	0	111.29	2398800000	30
DERPT_G8580	Full=Glycogenin-1 Short=GN-1 Short=GN1 membrane,Golgi apparatus part,striated muscle dense body,extracellular exosome,glucose binding,glycogenin glucosyltransferase activity,glucuronosyltransferase activity,glycogen biosynthetic process,response to stress,	0	4	NaN	NaN	NaN	NaN	NaN	NaN	NaN	NaN	NaN	NaN	NaN	NaN	NaN	NaN	NaN	NaN	NaN	NaN	NaN	NaN	NaN	20.5681	20.8713	20.0307	20.6938	10	10	51.5	36.944	0	111.11	295710000	23
DERPT_G8987	---NA---	0	4	NaN	NaN	NaN	NaN	NaN	NaN	NaN	NaN	NaN	NaN	NaN	NaN	NaN	NaN	NaN	NaN	NaN	NaN	NaN	NaN	NaN	20.3255	21.8068	22.9926	21.1359	7	6	44.6	27.292	0	109.65	681960000	17
DERPT_G12027	Allergen homolog (Der p1, Der f1): Full=Viral cathepsin Short=V-cath ame: Full=Cysteine ase Short=CP Flags: Precursor cysteine-type peptidase activity,proteolysis	8	4	NaN	20.4999	NaN	NaN	NaN	NaN	NaN	20.7253	22.2168	25.1164	24.7861	23.0983	24.1398	NaN	22.7784	NaN	NaN	NaN	NaN	NaN	NaN	24.2384	23.8775	23.7219	23.6087	6	6	32.9	25.145	0	108.72	4166400000	34
DERPT_G3727	Full=Versicolorin reductase nucleus,peroxisome,endomembrane system,organelle membrane,intracellular organelle part,oxidoreductase activity, acting on the CH-OH group of donors, NAD or NADP as acceptor,xylulose metabolic process,alcohol metabolic process,li	0	4	NaN	NaN	NaN	NaN	NaN	NaN	NaN	NaN	NaN	NaN	NaN	NaN	NaN	NaN	NaN	NaN	NaN	NaN	NaN	NaN	NaN	20.9507	20.6595	20.8557	21.1795	6	6	33.6	28.925	0	108.32	396880000	18
DERPT_G7871	Full=Transmembrane 104 homolog	0	4	NaN	NaN	NaN	NaN	NaN	NaN	NaN	NaN	NaN	NaN	NaN	NaN	NaN	NaN	NaN	NaN	NaN	NaN	NaN	NaN	NaN	21.3872	22.24	21.8113	21.2215	3	3	4.7	69.937	0	108.14	617730000	9
DERPT_G5473	Full=Glycine cleavage system H basement membrane,mitochondrion,glycine cleavage complex,aminomethyltransferase activity,glycine dehydrogenase (decarboxylating) activity,extracellular matrix structural constituent,ATP binding,enzyme binding,glycine decarbox	1	4	NaN	NaN	NaN	NaN	NaN	NaN	NaN	NaN	NaN	NaN	22.7771	NaN	NaN	NaN	NaN	NaN	NaN	NaN	NaN	NaN	NaN	22.221	22.3734	22.0261	22.4268	6	6	54.7	15.662	0	107.8	1012700000	20
DERPT_G6103	Full=DNA-directed RNA polymerase II subunit RPB1 Short=RNA polymerase II subunit B1 ame: Full=DNA-directed RNA polymerase III largest subunit transferase activity,multicellular organism development,primary metabolic process,cellular macromolecule metabolic	3	0	NaN	NaN	NaN	NaN	NaN	NaN	NaN	21.8516	NaN	NaN	24.5614	22.9156	NaN	NaN	NaN	NaN	NaN	NaN	NaN	NaN	NaN	NaN	NaN	NaN	NaN	7	7	12.7	88.4	0	107.38	455720000	18
DERPT_G8134	Full=MAM and LDL-receptor class A domain-containing 2 ame: Full=Skeletal organic matrix MAM and LDL-receptor 2 Short=SOM MAM and LDL-receptor 2 membrane	7	4	NaN	NaN	NaN	NaN	NaN	NaN	NaN	NaN	19.9959	22.2051	24.9785	24.5534	21.9417	NaN	NaN	NaN	NaN	20.8345	20.5615	NaN	NaN	25.218	25.1152	25.1357	26.041	10	8	21.8	55.794	0	106.57	8227700000	54
DERPT_G6903	Full=Ras-related Rab-7a fungal-type vacuole membrane,autophagosome membrane,nucleus,Golgi apparatus,lipid droplet,cytosol,plasma membrane,phagocytic vesicle membrane,retromer complex,late endosome membrane,extrinsic component of lysosome membrane,melanosom	0	4	NaN	NaN	NaN	NaN	NaN	NaN	NaN	NaN	NaN	NaN	NaN	NaN	NaN	NaN	NaN	NaN	NaN	NaN	NaN	NaN	NaN	22.2021	21.9255	22.0621	22.2466	6	6	41.5	23.197	0	106.2	824840000	19
DERPT_G8058	Full=Farnesyl pyrophosphate synthase Short=FPP synthase Short=FPS ame: Full=(2E,6E)-farnesyl diphosphate synthase ame: Full=Dimethylallyltranstransferase ame: Full=Farnesyl diphosphate synthase ame: Full=Geranyltranstransferase mitochondrion,peroxisome,end	2	4	NaN	NaN	NaN	NaN	NaN	NaN	NaN	NaN	NaN	NaN	21.5918	22.6936	NaN	NaN	NaN	NaN	NaN	NaN	NaN	NaN	NaN	22.4707	21.7721	21.7793	22.54	11	11	15.4	64.349	0	105.85	1071100000	36
DERPT_G6847	Allergen Homolog (For t2): Full=Eukaryotic translation initiation factor 3 subunit I Short=eIF3i ame: Full=Eukaryotic translation initiation factor 3 subunit 2 ame: Full=TRIP-1 homolog cytosol,microtubule associated complex,extracellular exosome,translatio	3	4	NaN	NaN	NaN	NaN	NaN	NaN	20.3037	22.8948	20.3841	NaN	NaN	NaN	NaN	NaN	NaN	NaN	NaN	NaN	NaN	NaN	NaN	21.2993	20.8826	21.3444	20.7764	9	9	48.8	38.547	0	105.84	457830000	22
DERPT_G827	Full=V-type proton ATPase 116 kDa subunit a isoform 1 Short=V-ATPase 116 kDa isoform a1 ame: Full=Clathrin-coated vesicle synaptic vesicle proton pump 116 kDa subunit ame: Full=Vacuolar adenosine triphosphatase subunit Ac116 ame: Full=Vacuolar proton pump	0	4	NaN	NaN	NaN	NaN	NaN	NaN	NaN	NaN	NaN	NaN	NaN	NaN	NaN	NaN	NaN	NaN	NaN	NaN	NaN	NaN	NaN	20.153	20.3089	20.4975	19.8783	13	13	16.5	101.18	0	105.53	245110000	29
DERPT_G8002	Full=Thyroglobulin Short=Tg Flags: Precursor extracellular region,plasma membrane part,protein binding,cellular process,hormone metabolic process,animal organ development,positive regulation of cellular process,response to stimulus	3	0	NaN	NaN	NaN	NaN	NaN	NaN	NaN	22.9178	24.3266	20.5796	NaN	NaN	NaN	NaN	NaN	NaN	NaN	NaN	NaN	NaN	NaN	NaN	NaN	NaN	NaN	6	6	58.1	17.287	0	104.33	406920000	17
DERPT_G5361	Full=Succinate-semialdehyde mitochondrial ame: Full=Aldehyde dehydrogenase family 5 member A1 ame: Full=NAD(+)-dependent succinic semialdehyde dehydrogenase Flags: Precursor mitochondrial matrix,chloroplast stroma,aldehyde dehydrogenase (NAD) activity,succ	0	4	NaN	NaN	NaN	NaN	NaN	NaN	NaN	NaN	NaN	NaN	NaN	NaN	NaN	NaN	NaN	NaN	NaN	NaN	NaN	NaN	NaN	20.4873	19.8413	20.529	20.2787	9	9	21.9	60.287	0	104.31	258680000	14
DERPT_G11170	Full=V-type proton ATPase subunit S1 Short=V-ATPase subunit S1 ame: Full=V-ATPase Ac45 subunit ame: Full=V-ATPase S1 accessory ame: Full=Vacuolar proton pump subunit S1 Flags: Precursor proton-transporting V-type ATPase, V1 domain,proton-transporting ATP s	4	4	24.3973	24.322	23.5449	22.7281	NaN	NaN	NaN	NaN	NaN	NaN	NaN	NaN	NaN	NaN	NaN	NaN	NaN	NaN	NaN	NaN	NaN	22.3068	22.0991	22.3597	22.1547	5	5	13.7	47.143	0	103.84	858080000	21
DERPT_G9018	Full=Hydroxyacylglutathione mitochondrial ame: Full=Glyoxalase II Short=Glx II Flags: Precursor mitochondrion,cytosol,hydroxyacylglutathione hydrolase activity,glutathione biosynthetic process,methylglyoxal catabolic process to D-lactate via S-lactoyl-glut	0	4	NaN	NaN	NaN	NaN	NaN	NaN	NaN	NaN	NaN	NaN	NaN	NaN	NaN	NaN	NaN	NaN	NaN	NaN	NaN	NaN	NaN	21.8231	21.9889	21.7466	21.7963	7	7	38.5	32.711	0	103.61	671150000	32
DERPT_G5860	Proposed Pan-Allergen, Allergen Homolog (Bomb m7, Aed a10, Dro m7, Der f10, Aca s10, Pso o10): Full=Tropomyosin striated muscle thin filament,actin filament binding,cytokinesis,nematode larval development,actin filament organization,embryo development endi	3	0	NaN	NaN	NaN	NaN	23.3807	22.9006	20.7949	NaN	NaN	NaN	NaN	NaN	NaN	NaN	NaN	NaN	NaN	NaN	NaN	NaN	NaN	NaN	NaN	NaN	NaN	4	4	20.9	29.07	0	103.25	79409000	8
DERPT_G8977	Full=Rho-related GTP-binding Flags: Precursor incipient cellular bud site,1,3-beta-D-glucan synthase complex,hyphal tip,nucleus,mitochondrial outer membrane,early endosome,peroxisomal membrane,endoplasmic reticulum,Golgi apparatus,cytosol,focal adhesion,ce	2	4	21.7953	21.9588	NaN	NaN	NaN	NaN	NaN	NaN	NaN	NaN	NaN	NaN	NaN	NaN	NaN	NaN	NaN	NaN	NaN	NaN	NaN	21.5943	21.6214	21.5676	21.5374	8	8	55.3	21.257	0	103.2	617320000	29
DERPT_G723	trk-fused b [Xenopus laevis] Tfg protein binding	1	0	NaN	NaN	NaN	NaN	NaN	NaN	NaN	NaN	NaN	NaN	21.6802	NaN	NaN	NaN	NaN	NaN	NaN	NaN	NaN	NaN	NaN	NaN	NaN	NaN	NaN	3	3	8.3	58.652	0	102.46	72058000	7
DERPT_G10709	Full=Tetraspanin-6 Short=Tspan-6 integral component of membrane,plasma membrane part,regulation of immune effector process,biological_process,positive regulation of biological process,negative regulation of cellular process,regulation of response to stimul	5	4	24.8819	26.2624	26.7691	23.564	21.0467	NaN	NaN	NaN	NaN	NaN	NaN	NaN	NaN	NaN	NaN	NaN	NaN	NaN	NaN	NaN	NaN	24.8774	24.7703	24.6607	24.5448	5	5	26.5	24.143	0	102.11	5254600000	31
DERPT_G4090	Full=Chymotrypsinogen B Contains: ame: Full=Chymotrypsin B chain A Contains: ame: Full=Chymotrypsin B chain B Contains: ame: Full=Chymotrypsin B chain C Flags: Precursor extracellular region,intracellular,serine-type endopeptidase activity,binding,proteoly	4	4	NaN	NaN	NaN	NaN	NaN	NaN	NaN	21.6899	23.9642	22.8778	21.5229	NaN	NaN	NaN	NaN	NaN	NaN	NaN	NaN	NaN	NaN	21.6505	21.7057	21.4691	21.8803	8	8	10.5	119.87	0	101.38	863520000	30
DERPT_G4132	Full=Uridine phosphorylase 1 Short=UPase 1 Short= ase 1 cytoplasm,uridine phosphorylase activity,uridine catabolic process,pyrimidine nucleotide metabolic process,nucleotide catabolic process,pyrimidine nucleobase metabolic process	0	4	NaN	NaN	NaN	NaN	NaN	NaN	NaN	NaN	NaN	NaN	NaN	NaN	NaN	NaN	NaN	NaN	NaN	NaN	NaN	NaN	NaN	21.2471	21.285	21.6691	21.1944	7	7	32.5	38.205	0	101.18	506270000	14
DERPT_G6340	Full=Adenylosuccinate lyase Short=ASL ame: Full=Adenylosuccinase Short=ASase mitochondrion,cytosol,N6-(1,2-dicarboxyethyl)AMP AMP-lyase (fumarate-forming) activity,(S)-2-(5-amino-1-(5-phospho-D-ribosyl)imidazole-4-carboxamido)succinate AMP-lyase (fumarate-	3	4	NaN	NaN	NaN	NaN	20.1286	23.1531	20.8158	NaN	NaN	NaN	NaN	NaN	NaN	NaN	NaN	NaN	NaN	NaN	NaN	NaN	NaN	20.1544	20.4818	20.4899	21.2358	8	8	26.2	55.027	0	100.93	322530000	17
DERPT_G5266	Full=cAMP-dependent kinase type I-alpha regulatory subunit Contains: ame: Full=cAMP-dependent kinase type I-alpha regulatory N-terminally processed immunological synapse,cytosol,cAMP-dependent protein kinase complex,nucleotide-activated protein kinase comp	0	4	NaN	NaN	NaN	NaN	NaN	NaN	NaN	NaN	NaN	NaN	NaN	NaN	NaN	NaN	NaN	NaN	NaN	NaN	NaN	NaN	NaN	21.5376	21.8234	21.6684	22.2308	8	8	25.8	43.843	0	100.7	691310000	20
DERPT_G8016	--NA--	1	0	NaN	NaN	NaN	NaN	NaN	NaN	NaN	NaN	NaN	23.4284	NaN	NaN	NaN	NaN	NaN	NaN	NaN	NaN	NaN	NaN	NaN	NaN	NaN	NaN	NaN	2	2	13.1	41.789	0	100.44	49576000	2
DERPT_G3121	Full= mitochondrial ame: Full=Glycine cleavage system T Short=GCVT Flags: Precursor mitochondrial inner membrane,chloroplast thylakoid,chloroplast stroma,chloroplast envelope,cytosolic ribosome,apoplast,aminomethyltransferase activity,glycine dehydrogenase	0	4	NaN	NaN	NaN	NaN	NaN	NaN	NaN	NaN	NaN	NaN	NaN	NaN	NaN	NaN	NaN	NaN	NaN	NaN	NaN	NaN	NaN	21.7148	21.7119	21.4075	21.8769	9	9	25.5	45.924	0	99.997	611980000	21
DERPT_G4977	Full=Low-density lipo receptor-related 2 Short=LRP-2 ame: Full=Glyco 330 Short=gp330 ame: Full=Megalin Flags: Precursor extracellular matrix,mitochondrion,early endosome,caveola,somatodendritic compartment,cell projection,receptor complex,synapse part,plas	0	4	NaN	NaN	NaN	NaN	NaN	NaN	NaN	NaN	NaN	NaN	NaN	NaN	NaN	NaN	NaN	NaN	NaN	NaN	NaN	NaN	NaN	20.6809	20.993	20.8193	20.6287	12	12	13.4	151.95	0	99.307	335720000	31
DERPT_G10321	Full=Zonadhesin Flags: Precursor extracellular region,chitin binding,chitin metabolic process	5	4	NaN	NaN	NaN	NaN	NaN	NaN	NaN	NaN	NaN	17.6927	22.4044	23.6208	22.6788	19.6723	NaN	NaN	NaN	NaN	NaN	NaN	NaN	18.8876	19.3557	19.143	18.5949	5	5	16.5	47.333	0	98.73	310300000	32
DERPT_G4325	Full=Ubiquitin carboxyl-terminal hydrolase 46 ame: Full=Deubiquitinating enzyme 46 ame: Full=Ubiquitin thioesterase 46 ame: Full=Ubiquitin-specific-processing protease 46 endosome,membrane,intracellular membrane-bounded organelle,intracellular organelle pa	6	4	21.6601	21.8425	NaN	NaN	21.1138	22.3802	20.8073	NaN	21.933	NaN	NaN	NaN	NaN	NaN	NaN	NaN	NaN	NaN	NaN	NaN	NaN	21.1727	21.755	21.6223	21.2238	8	8	9.8	115.84	0	98.699	673160000	25
DERPT_G5453	Full=Phospholipase D3 Short=PLD 3 ame: Full=Choline phosphatase 3 ame: Full=Phosphatidylcholine-hydrolyzing phospholipase D3 nucleus,endoplasmic reticulum,trans-Golgi network membrane,phagocytic vesicle,phospholipase D activity,protein binding,hematopoieti	6	4	NaN	NaN	NaN	NaN	20.4728	22.09	23.8441	23.8056	20.1089	19.4684	NaN	NaN	NaN	NaN	NaN	NaN	NaN	NaN	NaN	NaN	NaN	21.673	21.7987	21.5426	21.3926	12	12	28.1	50.247	0	97.854	1021300000	27
DERPT_G11418	Full=MAGE 2 ame: Full= nS7	0	2	NaN	NaN	NaN	NaN	NaN	NaN	NaN	NaN	NaN	NaN	NaN	NaN	NaN	NaN	NaN	NaN	NaN	NaN	NaN	NaN	NaN	NaN	21.5765	22.0547	NaN	3	3	18.8	26.727	0	97.839	426860000	14
DERPT_G10545	Full=Glutamate synthase mitochondrion,cytosol,plasma membrane,chloroplast stroma,chloroplast envelope,apoplast,iron ion binding,protein binding,FMN binding,glutamate synthase (NADH) activity,glutamate synthase (ferredoxin) activity,flavin adenine dinucleot	0	4	NaN	NaN	NaN	NaN	NaN	NaN	NaN	NaN	NaN	NaN	NaN	NaN	NaN	NaN	NaN	NaN	NaN	NaN	NaN	NaN	NaN	19.7651	19.4991	19.6322	19.9031	9	9	8.7	233.48	0	96.899	156620000	15
DERPT_G10458	Full=Apolipophorins Contains: ame: Full=Apolipophorin-2 ame: Full=Apolipophorin II ame: Full=apoLp-2 Contains: ame: Full=Apolipophorin-1 ame: Full=Apolipophorin I ame: Full=apoLp-1 Flags: Precursor lipid transporter activity,lipid transport	5	4	NaN	20.3094	21.0799	21.5627	20.3494	20.2363	NaN	NaN	NaN	NaN	NaN	NaN	NaN	NaN	NaN	NaN	NaN	NaN	NaN	NaN	NaN	21.5017	20.9146	19.8857	20.2994	13	13	6.5	359.36	0	96.848	279940000	27
DERPT_G6423	Allergen Homolog (Cur i3): Full=Cytochrome c nucleus,mitochondrial inner membrane,mitochondrial intermembrane space,mitochondrial matrix,cytosol,respiratory chain,heme binding,electron transporter, transferring electrons from CoQH2-cytochrome c reductase c	4	4	NaN	NaN	NaN	NaN	NaN	NaN	NaN	NaN	NaN	NaN	21.2413	23.3344	23.8168	23.2243	NaN	NaN	NaN	NaN	NaN	NaN	NaN	21.1421	21.7381	21.5364	21.8863	7	7	58.5	11.757	0	96.415	1013300000	32
DERPT_G5855	Full=Coatomer subunit beta ame: Full=Beta -coat Short=Beta -COP endoplasmic reticulum,cytosol,plasma membrane,COPI vesicle coat,alpha-1,3-mannosyltransferase activity,protein kinase C binding,structural molecule activity,ubiquitin binding,nematode larval d	1	4	NaN	NaN	NaN	NaN	NaN	NaN	NaN	20.6245	NaN	NaN	NaN	NaN	NaN	NaN	NaN	NaN	NaN	NaN	NaN	NaN	NaN	20.9813	20.8427	20.9823	20.8255	10	10	9.9	159.48	0	95.801	405400000	28
DERPT_G9724	380898AAR97872.1 tenebrin protein binding	8	4	NaN	NaN	NaN	NaN	20.3174	20.8103	21.6968	22.527	21.4563	21.2949	23.0711	22.1324	NaN	NaN	NaN	NaN	NaN	NaN	NaN	NaN	NaN	20.5651	20.9904	21.3155	21.5932	12	12	3.5	456.62	0	94.872	559780000	26
DERPT_G8886	Full=Golgi-associated plant pathogenesis-related 1 Short=GAPR-1 Short=Golgi-associated PR-1 ame: Full=Glioma pathogenesis-related 2 Short= 2 extracellular region,endomembrane system,intracellular membrane-bounded organelle,cytoplasmic part,intracellular or	2	0	NaN	NaN	NaN	NaN	NaN	NaN	NaN	NaN	NaN	23.2363	21.772	NaN	NaN	NaN	NaN	NaN	NaN	NaN	NaN	NaN	NaN	NaN	NaN	NaN	NaN	7	7	7.6	111.46	0	94.432	206290000	13
DERPT_G4495	Full= -like helicase 1 Swr1 complex,nucleolus,cytosol,chloroplast,ribonucleoprotein complex,Ino80 complex,nucleoplasm part,ASTRA complex,R2TP complex,transferase complex,TFIID-class transcription factor complex binding,ATP binding,ATP-dependent 3-5 DNA h	5	2	21.1169	24.9838	25.6445	23.6475	20.4746	NaN	NaN	NaN	NaN	NaN	NaN	NaN	NaN	NaN	NaN	NaN	NaN	NaN	NaN	NaN	NaN	20.4665	NaN	19.4456	NaN	8	8	8.6	161.99	0	93.734	297610000	25
DERPT_G4297	---NA---	0	4	NaN	NaN	NaN	NaN	NaN	NaN	NaN	NaN	NaN	NaN	NaN	NaN	NaN	NaN	NaN	NaN	NaN	NaN	NaN	NaN	NaN	19.9426	20.2773	19.6779	19.8394	5	5	38	29.843	0	93.685	184900000	13
DERPT_G587	Full=Leucine-rich repeat transmembrane neuronal 3 Flags: Precursor extracellular space,plasma membrane,integral component of membrane,intracellular membrane-bounded organelle,cytoplasmic part,obsolete signal transducer activity,protein binding,immune syste	3	4	NaN	NaN	NaN	NaN	NaN	NaN	20.8173	21.8809	21.7768	NaN	NaN	NaN	NaN	NaN	NaN	NaN	NaN	NaN	NaN	NaN	NaN	21.2284	21.5711	21	21.1984	6	6	11.7	96.659	0	93.657	431350000	21
DERPT_G9592	Full=Solute carrier family 15 member 2 ame: Full=Kidney H(+) peptide cotransporter ame: Full=Oligopeptide kidney isoform ame: Full=Peptide transporter 2 vacuole,integral component of plasma membrane,brush border,apical plasma membrane,proton-dependent olig	3	2	24.3581	24.8007	21.1603	NaN	NaN	NaN	NaN	NaN	NaN	NaN	NaN	NaN	NaN	NaN	NaN	NaN	NaN	NaN	NaN	NaN	NaN	NaN	NaN	20.8378	20.9409	3	3	6.1	81.736	0	93.279	416200000	12
DERPT_G10693	Full=Phospholipase B-like 1 ame: Full=LAMA 1 ame: Full=Lamina ancestor homolog 1 ame: Full=Phospholipase B domain-containing 1 Contains: ame: Full=Phospholipase B-like 1 chain A Contains: ame: Full=Phospholipase B-like 1 chain B Contains: ame: Full=Phospho	3	4	NaN	NaN	NaN	NaN	NaN	NaN	NaN	21.9546	22.3575	21.8372	NaN	NaN	NaN	NaN	NaN	NaN	NaN	NaN	NaN	NaN	NaN	20.0596	21.019	20.5276	20.3983	6	6	19.3	68.392	0	92.759	405140000	24
DERPT_G9231	Full=Tyrosine--tRNA cytoplasmic ame: Full=Tyrosyl-tRNA synthetase Short= nucleus,cytosol,cytoplasmic stress granule,tRNA binding,mRNA binding,tyrosine-tRNA ligase activity,valine-tRNA ligase activity,ATP binding,tyrosyl-tRNA aminoacylation,valyl-tRNA amino	0	4	NaN	NaN	NaN	NaN	NaN	NaN	NaN	NaN	NaN	NaN	NaN	NaN	NaN	NaN	NaN	NaN	NaN	NaN	NaN	NaN	NaN	20.3381	21.1669	20.6709	21.0455	5	5	11.5	77.769	0	92.51	333620000	13
DERPT_G3218	Full=tRNA selenocysteine 1-associated 1 ame: Full=SECp43 ame: Full=tRNA selenocysteine-associated 1 nucleus,cytosol,cytoplasmic stress granule,mRNA binding,protein binding,selenocysteine incorporation,response to cytokinin	0	4	NaN	NaN	NaN	NaN	NaN	NaN	NaN	NaN	NaN	NaN	NaN	NaN	NaN	NaN	NaN	NaN	NaN	NaN	NaN	NaN	NaN	20.6885	20.6454	20.6317	21.0259	5	5	40.7	30.387	0	92.478	315880000	16
DERPT_G7879	Full=Pyruvate dehydrogenase E1 component subunit mitochondrial Short=PDHE1-B Flags: Precursor nucleoplasm,nucleolus,vacuolar membrane,Golgi apparatus,cytosol,mitochondrial pyruvate dehydrogenase complex,mitochondrial nucleoid,apoplast,extracellular exosome	0	3	NaN	NaN	NaN	NaN	NaN	NaN	NaN	NaN	NaN	NaN	NaN	NaN	NaN	NaN	NaN	NaN	NaN	NaN	NaN	NaN	NaN	NaN	18.6161	18.9395	18.9709	6	6	29.8	40.979	0	92.241	81016000	10
DERPT_G7455	Full=Valine--tRNA ligase ame: Full=Valyl-tRNA synthetase Short= mitochondrion,cytosol,chloroplast,aminoacyl-tRNA editing activity,valine-tRNA ligase activity,ATP binding,valyl-tRNA aminoacylation,embryo development ending in seed dormancy,isoleucine biosyn	0	4	NaN	NaN	NaN	NaN	NaN	NaN	NaN	NaN	NaN	NaN	NaN	NaN	NaN	NaN	NaN	NaN	NaN	NaN	NaN	NaN	NaN	19.2989	20.0964	19.3935	19.9162	8	8	11.8	124.7	0	91.931	183930000	12
DERPT_G4185	Full=Pyruvate kinase Short=PK nucleus,mitochondrion,lipid droplet,cytosol,plasma membrane,cell-cell adherens junction,cilium,extracellular matrix,P granule,myelin sheath,extracellular exosome,magnesium ion binding,pyruvate kinase activity,MHC class II prot	0	4	NaN	NaN	NaN	NaN	NaN	NaN	NaN	NaN	NaN	NaN	NaN	NaN	NaN	NaN	NaN	NaN	NaN	NaN	NaN	NaN	NaN	21.3433	21.3015	20.9104	21.6294	9	8	30.3	55.645	0	91.839	475240000	23
DERPT_G8926	Full=Esterase-5B Short=Est-5B ame: Full=Carboxylic-ester hydrolase 5B Short=Carboxylesterase-5B Flags: Precursor integral component of plasma membrane,synapse,protein binding,hydrolase activity,postsynaptic membrane organization,synapse assembly,mating,reg	1	4	24.8043	NaN	NaN	NaN	NaN	NaN	NaN	NaN	NaN	NaN	NaN	NaN	NaN	NaN	NaN	NaN	NaN	NaN	NaN	NaN	NaN	21.2645	21.0733	21.2038	21.3669	11	11	22.8	80.9	0	91.294	552560000	23
DERPT_G7934	Full=Aspartate--tRNA cytoplasmic ame: Full=Aspartyl-tRNA synthetase Short= nucleus,endoplasmic reticulum,cytosol,plasmodesma,membrane,extracellular exosome,RNA binding,aspartate-tRNA ligase activity,protein binding,ATP binding,aspartyl-tRNA aminoacylation,	0	4	NaN	NaN	NaN	NaN	NaN	NaN	NaN	NaN	NaN	NaN	NaN	NaN	NaN	NaN	NaN	NaN	NaN	NaN	NaN	NaN	NaN	21.0076	20.2332	20.2829	20.4388	5	5	14.5	63.022	0	90.836	272030000	12
DERPT_G3650	---NA---	7	4	NaN	NaN	NaN	NaN	NaN	NaN	NaN	19.288	21.5548	24.397	25.336	24.1744	20.8855	19.4475	NaN	NaN	NaN	NaN	NaN	NaN	NaN	20.0812	21.1471	21.0392	20.2437	6	6	20.9	25.07	0	90.703	1182400000	37
DERPT_G7887	Full=Thioredoxin Short=Trx nucleolus,mitochondrion,dendrite,neuronal cell body,peptide-methionine (S)-S-oxide reductase activity,protein disulfide oxidoreductase activity,protein-containing complex binding,peptide-methionine (R)-S-oxide reductase activity,	3	0	NaN	NaN	NaN	NaN	NaN	NaN	NaN	NaN	NaN	NaN	22.9869	23.4875	22.1415	NaN	NaN	NaN	NaN	NaN	NaN	NaN	NaN	NaN	NaN	NaN	NaN	6	6	54	17.097	0	89.879	267720000	9
DERPT_G3636	Full=Peroxiredoxin-2 extracellular space,nucleus,mitochondrial matrix,early endosome,smooth endoplasmic reticulum,IkappaB kinase complex,melanosome,myelin sheath,extracellular exosome,protein C-terminus binding,thioredoxin peroxidase activity,selenium bind	6	4	NaN	NaN	NaN	21.8724	24.6318	25.3696	22.3309	NaN	21.7348	22.6787	NaN	NaN	NaN	NaN	NaN	NaN	NaN	NaN	NaN	NaN	NaN	20.8273	22.6842	21.5407	21.154	9	8	46.4	25.212	0	89.774	771800000	35
DERPT_G3361	Full=Mitochondrial import receptor subunit TOM22 homolog ame: Full=Translocase of outer membrane 22 kDa subunit homolog mitochondrial outer membrane translocase complex,mitochondrial inner membrane,integral component of membrane,protein binding,protein tra	0	4	NaN	NaN	NaN	NaN	NaN	NaN	NaN	NaN	NaN	NaN	NaN	NaN	NaN	NaN	NaN	NaN	NaN	NaN	NaN	NaN	NaN	21.3587	21.169	21.0712	21.1902	5	5	21.1	38.62	0	89.265	437430000	13
DERPT_G8498	Full=Oxygen-dependent choline dehydrogenase Short=CDH Short=CHD ame: Full=Betaine aldehyde dehydrogenase Short=BADH oxidoreductase activity, acting on CH-OH group of donors,flavin adenine dinucleotide binding,oxidation-reduction process	1	0	NaN	NaN	NaN	NaN	NaN	NaN	22.7362	NaN	NaN	NaN	NaN	NaN	NaN	NaN	NaN	NaN	NaN	NaN	NaN	NaN	NaN	NaN	NaN	NaN	NaN	8	8	24.3	68.632	0	88.975	107400000	8
DERPT_G3623	Full=Probable acyl- dehydrogenase fadE25 cell wall,mitochondrial matrix,cytosol,plasma membrane,mitochondrial membrane,intracellular non-membrane-bounded organelle,fatty-acyl-CoA binding,acyl-CoA dehydrogenase activity,electron transfer activity,flavin ade	0	4	NaN	NaN	NaN	NaN	NaN	NaN	NaN	NaN	NaN	NaN	NaN	NaN	NaN	NaN	NaN	NaN	NaN	NaN	NaN	NaN	NaN	20.7494	20.1837	20.542	20.8577	7	7	21.5	46.991	0	88.809	321610000	15
DERPT_G3000	Full=Phospholipid hydroperoxide glutathione mitochondrial Short=PHGPx ame: Full=Glutathione peroxidase 4 Short=GPx-4 Short=GSHPx-4 Flags: Precursor nuclear envelope,mitochondrial inner membrane,cytosol,plasma membrane,chloroplast,apoplast,glutathione perox	0	4	NaN	NaN	NaN	NaN	NaN	NaN	NaN	NaN	NaN	NaN	NaN	NaN	NaN	NaN	NaN	NaN	NaN	NaN	NaN	NaN	NaN	20.8392	20.3131	20.2814	20.9257	6	6	36.7	25.062	0	87.63	305980000	11
DERPT_G917	Full=Isocitrate dehydrogenase nucleoplasm,nucleolus,mitochondrial isocitrate dehydrogenase complex (NAD+),mitochondrial nucleoid,nucleotide binding,isocitrate dehydrogenase (NAD+) activity,zinc ion binding,tricarboxylic acid cycle,isocitrate metabolic proc	3	4	NaN	NaN	NaN	23.4012	25.6218	24.0137	NaN	NaN	NaN	NaN	NaN	NaN	NaN	NaN	NaN	NaN	NaN	NaN	NaN	NaN	NaN	21.5428	22.368	21.676	21.8034	7	7	34.3	45.785	0	87.151	4185400000	23
DERPT_G491	Full=Calsequestrin-2 ame: Full= cardiac muscle isoform Flags: Precursor sarcoplasmic reticulum,myofibril,endoplasmic reticulum part,intracellular organelle lumen,calcium ion binding,regulation of striated muscle contraction,regulation of heart contraction,	0	4	NaN	NaN	NaN	NaN	NaN	NaN	NaN	NaN	NaN	NaN	NaN	NaN	NaN	NaN	NaN	NaN	NaN	NaN	NaN	NaN	NaN	19.5964	19.8592	19.9834	20.5995	5	5	16	62.622	0	86.423	195280000	11
DERPT_G11590	Full=V-type proton ATPase subunit d 2 Short=V-ATPase subunit d 2 ame: Full=Vacuolar proton pump subunit d 2 vacuolar proton-transporting V-type ATPase, V0 domain,plant-type vacuole,fungal-type vacuole membrane,lysosomal membrane,early endosome,Golgi appara	0	3	NaN	NaN	NaN	NaN	NaN	NaN	NaN	NaN	NaN	NaN	NaN	NaN	NaN	NaN	NaN	NaN	NaN	NaN	NaN	NaN	NaN	19.3711	NaN	19.6812	19.4344	6	6	29.3	40.002	0	86.355	242840000	18
DERPT_G8331	Full=Carboxypeptidase E Short=CPE ame: Full=Carboxypeptidase H Short=CPH ame: Full=Enkephalin convertase ame: Full=Prohormone-processing carboxypeptidase Flags: Precursor extracellular space,nucleus,Golgi apparatus,plasma membrane,secretory granule,dendrit	3	4	NaN	NaN	NaN	NaN	NaN	NaN	NaN	NaN	21.8996	22.644	21.1458	NaN	NaN	NaN	NaN	NaN	NaN	NaN	NaN	NaN	NaN	20.674	20.6241	21.0245	20.8245	7	7	17.8	67.022	0	86.147	496600000	27
DERPT_G1678	Full=Peptidase E ame: Full=Alpha-aspartyl dipeptidase ame: Full=Asp-specific dipeptidase ame: Full=Dipeptidase E serine-type peptidase activity,proteolysis	1	4	NaN	NaN	NaN	NaN	NaN	NaN	NaN	NaN	23.548	NaN	NaN	NaN	NaN	NaN	NaN	NaN	NaN	NaN	NaN	NaN	NaN	21.2576	21.4147	21.1598	21.4515	9	9	43	30.354	0	85.407	621880000	26
DERPT_G4463	Allergen homolog (Cand a PGK): Full=Phosphoglycerate kinase nucleus,cytosol,external side of plasma membrane,Z disc,yeast-form cell wall,hyphal cell wall,M band,sperm fibrous sheath,membrane raft,extracellular exosome,phosphoglycerate kinase activity,prote	0	4	NaN	NaN	NaN	NaN	NaN	NaN	NaN	NaN	NaN	NaN	NaN	NaN	NaN	NaN	NaN	NaN	NaN	NaN	NaN	NaN	NaN	20.4212	20.5149	20.5422	19.7834	9	9	26.6	45.801	0	85.338	236260000	19
DERPT_G10309	Full=Phosphomannomutase 2 Short=PMM 2 cytosol,cytoplasmic stress granule,neuronal cell body,extracellular exosome,phosphomannomutase activity,protein binding,mannose metabolic process,protein N-linked glycosylation,GDP-mannose biosynthetic process,response	0	3	NaN	NaN	NaN	NaN	NaN	NaN	NaN	NaN	NaN	NaN	NaN	NaN	NaN	NaN	NaN	NaN	NaN	NaN	NaN	NaN	NaN	19.3483	NaN	19.4051	19.8516	7	7	25.6	37.112	0	85.14	362500000	11
DERPT_G4150	Full=Transitional endoplasmic reticulum ATPase Short=TER ATPase ame: Full=15S Mg(2+)-ATPase p97 subunit ame: Full=Valosin-containing Short=VCP proteasome complex,Doa10p ubiquitin ligase complex,Hrd1p ubiquitin ligase ERAD-L complex,cell wall,nucleoplasm,nu	0	4	NaN	NaN	NaN	NaN	NaN	NaN	NaN	NaN	NaN	NaN	NaN	NaN	NaN	NaN	NaN	NaN	NaN	NaN	NaN	NaN	NaN	20.4935	20.7657	20.669	20.8052	9	9	16.9	99.73	0	84.924	302810000	15
DERPT_G764	Full=Histone-lysine N- H3 lysine-36 specific ame: Full=SET domain-containing 2 chromosome,nuclear lumen,transcription factor binding,histone-lysine N-methyltransferase activity,nuclear hormone receptor binding,regulation of transcription by RNA polymerase	0	4	NaN	NaN	NaN	NaN	NaN	NaN	NaN	NaN	NaN	NaN	NaN	NaN	NaN	NaN	NaN	NaN	NaN	NaN	NaN	NaN	NaN	20.4853	22.4811	21.4531	21.1724	4	4	11.4	53.296	0	84.685	554820000	17
DERPT_G4901	---NA---	5	0	NaN	NaN	NaN	NaN	NaN	22.1158	23.2186	25.4429	23.2846	23.9749	NaN	NaN	NaN	NaN	NaN	NaN	NaN	NaN	NaN	NaN	NaN	NaN	NaN	NaN	NaN	5	5	48	11.324	0	84.112	906930000	16
DERPT_G10139	Full=Podocin mitochondrion,endoplasmic reticulum,cytoskeleton,integral component of plasma membrane,cilium,axon,intrinsic component of the cytoplasmic side of the plasma membrane,cytoplasmic vesicle,neuron projection membrane,slit diaphragm,protein-contain	0	4	NaN	NaN	NaN	NaN	NaN	NaN	NaN	NaN	NaN	NaN	NaN	NaN	NaN	NaN	NaN	NaN	NaN	NaN	NaN	NaN	NaN	21.2194	21.2233	21.4391	21.0066	11	9	49.2	26.552	0	83.841	518540000	31
DERPT_G5277	Full=Pancreatic triacylglycerol lipase Short=PL Short=PTL Short=Pancreatic lipase Flags: Precursor extracellular region,protein binding,ATP binding,lipase activity,ATPase activity,metal ion binding,carboxylic ester hydrolase activity,glycerophospholipid me	3	4	NaN	NaN	NaN	NaN	NaN	NaN	21.7147	20.478	19.8364	NaN	NaN	NaN	NaN	NaN	NaN	NaN	NaN	NaN	NaN	NaN	NaN	20.4188	20.594	20.0862	20.7822	10	10	6.2	270.68	0	83.594	379650000	14
DERPT_G5571	Full=Cytochrome b-c1 complex subunit mitochondrial ame: Full=Complex III subunit 1 ame: Full=Core I ame: Full=Ubiquinol-cytochrome-c reductase complex core 1 Flags: Precursor cell wall,nucleolus,mitochondrial outer membrane,mitochondrial respiratory chain	0	4	NaN	NaN	NaN	NaN	NaN	NaN	NaN	NaN	NaN	NaN	NaN	NaN	NaN	NaN	NaN	NaN	NaN	NaN	NaN	NaN	NaN	21.9034	22.0795	22.219	22.1352	7	7	29	54.774	0	82.723	802200000	13
DERPT_G11416	multiple banded	0	2	NaN	NaN	NaN	NaN	NaN	NaN	NaN	NaN	NaN	NaN	NaN	NaN	NaN	NaN	NaN	NaN	NaN	NaN	NaN	NaN	NaN	NaN	21.0096	20.9272	NaN	4	4	27.6	36.647	0	81.493	251170000	8
DERPT_G10387	Full=Neural cell adhesion molecule 1 Short=N-CAM-1 Short=NCAM-1 ame: CD_antigen=CD56 Flags: Precursor extracellular region,neuron projection,organelle,cytoplasmic part,synaptic membrane,presynapse,protein binding,cell adhesion,axon guidance,learning or mem	0	4	NaN	NaN	NaN	NaN	NaN	NaN	NaN	NaN	NaN	NaN	NaN	NaN	NaN	NaN	NaN	NaN	NaN	NaN	NaN	NaN	NaN	20.8555	20.7485	20.5817	21.1793	10	10	7.9	196.07	0	81.427	379110000	22
DERPT_G1479	Full=Elongation factor 1-beta Short=EF-1-beta nucleus,endoplasmic reticulum,lipid droplet,cytosol,eukaryotic translation elongation factor 1 complex,translation elongation factor activity,protein binding,nematode larval development,transcription, DNA-templ	0	4	NaN	NaN	NaN	NaN	NaN	NaN	NaN	NaN	NaN	NaN	NaN	NaN	NaN	NaN	NaN	NaN	NaN	NaN	NaN	NaN	NaN	20.2771	20.0356	20.5373	20.235	5	5	9	90.333	0	81.199	284830000	14
DERPT_G4633	Full=Triosephosphate isomerase Short=TIM Short=TPI ame: Full=Triose-phosphate isomerase cell surface,myofibril,hyphal cell wall,triose-phosphate isomerase activity,glycolytic process,determination of adult lifespan,cellular response to starvation,glycerald	3	4	NaN	NaN	NaN	NaN	NaN	NaN	NaN	21.2212	23.5387	21.4114	NaN	NaN	NaN	NaN	NaN	NaN	NaN	NaN	NaN	NaN	NaN	20.5984	21.4937	21.0548	21.2789	7	7	50.3	18.992	0	80.291	417190000	15
DERPT_G3	Full=Prolyl endopeptidase Short=PE ame: Full=Post-proline cleaving enzyme nucleus,mitochondrion,membrane part,serine-type endopeptidase activity,oxidoreductase activity,serine-type exopeptidase activity,proteolysis,oxidation-reduction process	0	4	NaN	NaN	NaN	NaN	NaN	NaN	NaN	NaN	NaN	NaN	NaN	NaN	NaN	NaN	NaN	NaN	NaN	NaN	NaN	NaN	NaN	19.6568	19.3966	19.4164	19.5011	5	5	8.3	131.17	0	79.241	134140000	15
DERPT_G9053	Full=Mitochondrial presequence protease Flags: Precursor mitochondrial intermembrane space,metalloendopeptidase activity,metal ion binding,proteolysis involved in cellular protein catabolic process	0	4	NaN	NaN	NaN	NaN	NaN	NaN	NaN	NaN	NaN	NaN	NaN	NaN	NaN	NaN	NaN	NaN	NaN	NaN	NaN	NaN	NaN	19.8129	20.2369	19.9556	19.8326	10	10	14.5	123.9	0	79.111	418820000	19
DERPT_G4287	Full= MEMO1 ame: Full=Mediator of 2-driven cell motility 1 Short=Memo-1 nucleus,cytosol,peptide binding,regulation of microtubule-based process	0	4	NaN	NaN	NaN	NaN	NaN	NaN	NaN	NaN	NaN	NaN	NaN	NaN	NaN	NaN	NaN	NaN	NaN	NaN	NaN	NaN	NaN	19.9739	20.2715	20.0281	19.8307	5	5	26.9	34.213	0	78.543	190140000	10
DERPT_G8302	Full= nucleic acid deglycase DJ-1 ame: Full=Maillard deglycase ame: Full=Parkinson disease 7 homolog ame: Full=Parkinsonism-associated deglycase ame: Full= DJ-1 Short=DJ-1 Flags: Precursor chromatin,mitochondrial respiratory chain complex I,mitochondrial i	2	0	NaN	NaN	NaN	NaN	NaN	NaN	NaN	NaN	21.717	23.7079	NaN	NaN	NaN	NaN	NaN	NaN	NaN	NaN	NaN	NaN	NaN	NaN	NaN	NaN	NaN	5	5	31.8	24.455	0	77.794	147720000	10
DERPT_G1600	Allergen homolog (Der p8): Full=Glutathione S-transferase 1-1 ame: Full=DDT-dehydrochlorinase ame: Full=GST class-theta glutathione transferase activity,protein binding,DDT-dehydrochlorinase activity,glutathione metabolic process,obsolete glutathione conju	0	2	NaN	NaN	NaN	NaN	NaN	NaN	NaN	NaN	NaN	NaN	NaN	NaN	NaN	NaN	NaN	NaN	NaN	NaN	NaN	NaN	NaN	NaN	NaN	18.6067	18.8833	4	4	20.6	26.769	0	77.788	174490000	8
DERPT_G3065	Full=6-phosphogluconolactonase Short=6PGL chloroplast,intracellular organelle part,binding,6-phosphogluconolactonase activity,carbohydrate metabolic process,pentose-phosphate shunt,defense response to other organism	0	4	NaN	NaN	NaN	NaN	NaN	NaN	NaN	NaN	NaN	NaN	NaN	NaN	NaN	NaN	NaN	NaN	NaN	NaN	NaN	NaN	NaN	20.0525	20.5561	20.3496	20.6532	3	3	25.5	26.893	0	77.221	249970000	9
DERPT_G6361	Full=Chymotrypsin-like elastase family member 2A ame: Full=Elastase-2 ame: Full=Elastase-2A Flags: Precursor cytoplasm,membrane,extracellular region part,serine-type endopeptidase activity,proteolysis,multicellular organismal process	0	4	NaN	NaN	NaN	NaN	NaN	NaN	NaN	NaN	NaN	NaN	NaN	NaN	NaN	NaN	NaN	NaN	NaN	NaN	NaN	NaN	NaN	19.2663	18.6024	19.2147	19.5679	2	2	4.8	71.905	0	76.219	109140000	6
DERPT_G8830	Full=Ferritin heavy chain Short=Ferritin H subunit Contains: ame: Full=Ferritin heavy N-terminally processed insulin receptor binding,ferric iron binding,iron ion transport,cellular iron ion homeostasis,insulin receptor complex,signal transduction	3	0	NaN	NaN	20.9791	25.2969	21.9147	NaN	NaN	NaN	NaN	NaN	NaN	NaN	NaN	NaN	NaN	NaN	NaN	NaN	NaN	NaN	NaN	NaN	NaN	NaN	NaN	6	6	16.1	47.483	0	75.926	312810000	15
DERPT_G7646	Full=Pyruvate carboxylase ame: Full=Pyruvic carboxylase Short=PCB mitochondrial inner membrane,mitochondrial matrix,cytosol,DNA binding,biotin carboxylase activity,pyruvate carboxylase activity,ATP binding,biotin binding,metal ion binding,pyruvate metaboli	0	4	NaN	NaN	NaN	NaN	NaN	NaN	NaN	NaN	NaN	NaN	NaN	NaN	NaN	NaN	NaN	NaN	NaN	NaN	NaN	NaN	NaN	20.2155	20.6724	19.9123	20.4426	8	8	14	133.43	0	75.516	598270000	15
DERPT_G7142	Full=FK506-binding 4 ame: Full=Histone proline isomerase ame: Full=Peptidyl-prolyl cis-trans isomerase Short=PPIase ame: Full=Rotamase membrane,sodium channel activity,sodium ion transport	8	4	NaN	NaN	NaN	18.3244	NaN	NaN	18.8556	23.1232	25.5201	23.9783	23.9698	23.0754	19.9753	NaN	NaN	NaN	NaN	NaN	NaN	NaN	NaN	21.2155	21.2036	20.9229	21.0724	5	5	6.1	90.403	0	74.432	1559400000	52
DERPT_G8761	Full=DNA repair RAD51 homolog 1 chromosome, centromeric region,nuclear chromosome, telomeric region,nuclear chromatin,lateral element,nuclear envelope,transcription factor TFIID complex,nucleolus,mitochondrial matrix,microtubule organizing center,PML body,	0	3	NaN	NaN	NaN	NaN	NaN	NaN	NaN	NaN	NaN	NaN	NaN	NaN	NaN	NaN	NaN	NaN	NaN	NaN	NaN	NaN	NaN	20.0785	19.4304	19.5761	NaN	5	5	5.5	144.48	0	74.421	149780000	9
DERPT_G5450	Full=Sodium potassium-transporting ATPase subunit beta-1 ame: Full=Sodium potassium-dependent ATPase subunit beta-1 nucleus,sodium:potassium-exchanging ATPase complex,septate junction,axon,plasma membrane region,RNA binding,sodium:potassium-exchanging ATPa	0	4	NaN	NaN	NaN	NaN	NaN	NaN	NaN	NaN	NaN	NaN	NaN	NaN	NaN	NaN	NaN	NaN	NaN	NaN	NaN	NaN	NaN	20.2356	20.057	20.2537	20.7057	6	6	12.8	85.879	0	72.971	240250000	9
DERPT_G5557	---NA---	0	3	NaN	NaN	NaN	NaN	NaN	NaN	NaN	NaN	NaN	NaN	NaN	NaN	NaN	NaN	NaN	NaN	NaN	NaN	NaN	NaN	NaN	NaN	19.82	22.0061	19.2838	8	8	29.3	52.236	0	72.337	262070000	17
DERPT_G7483	Full=Guanine nucleotide-binding G(I) G(S) G(T) subunit beta-1 ame: Full=Transducin beta chain 1 photoreceptor inner segment,extracellular space,lysosomal membrane,heterotrimeric G-protein complex,microtubule associated complex,focal adhesion,dendrite,photo	0	3	NaN	NaN	NaN	NaN	NaN	NaN	NaN	NaN	NaN	NaN	NaN	NaN	NaN	NaN	NaN	NaN	NaN	NaN	NaN	NaN	NaN	20.0717	NaN	19.9976	20.0873	8	8	30.6	37.328	0	71.933	186280000	12
DERPT_G6251	Full=Proto-oncogene tyrosine- kinase ROS ame: Full=Proto-oncogene c-Ros ame: Full=Proto-oncogene c-Ros-1 ame: Full=Receptor tyrosine kinase c-ros oncogene 1 ame: Full=c-Ros receptor tyrosine kinase Flags: Precursor lytic vacuole,nucleus,cell surface,integr	0	3	NaN	NaN	NaN	NaN	NaN	NaN	NaN	NaN	NaN	NaN	NaN	NaN	NaN	NaN	NaN	NaN	NaN	NaN	NaN	NaN	NaN	NaN	19.1323	20.3527	19.7913	4	4	3.4	189.38	0	71.868	146070000	5
DERPT_G4364	Full=pH-response regulator palA RIM20 immunological synapse,microtubule organizing center,cytosol,focal adhesion,cytoplasmic vesicle,cell projection,myelin sheath,extracellular exosome,endoplasmic reticulum exit site,phosphatase activity,proteinase activat	4	0	21.8024	21.8496	NaN	NaN	NaN	NaN	23.1368	20.9611	NaN	NaN	NaN	NaN	NaN	NaN	NaN	NaN	NaN	NaN	NaN	NaN	NaN	NaN	NaN	NaN	NaN	10	10	15.1	91.96	0	71.708	212450000	16
DERPT_G4269	Full=UDP-glucose:glyco glucosyltransferase Short=UGT Short=dUGT ame: Full=UDP--Glc:glyco glucosyltransferase Flags: Precursor nuclear envelope,endoplasmic reticulum lumen,rough endoplasmic reticulum,endoplasmic reticulum-Golgi intermediate compartment,UDP-	1	4	NaN	NaN	NaN	NaN	NaN	22.2555	NaN	NaN	NaN	NaN	NaN	NaN	NaN	NaN	NaN	NaN	NaN	NaN	NaN	NaN	NaN	19.8034	19.4919	19.503	19.6247	6	6	6.2	187.34	0	71.698	193430000	14
DERPT_G7467	Q58618.1RecName: Full=Uncharacterized protein MJ1221	2	0	25.4469	24.9606	NaN	NaN	NaN	NaN	NaN	NaN	NaN	NaN	NaN	NaN	NaN	NaN	NaN	NaN	NaN	NaN	NaN	NaN	NaN	NaN	NaN	NaN	NaN	4	4	6.4	135.81	0	71.514	163780000	9
DERPT_G3391	Full=Spermidine synthase Short=SPDSY ame: Full=Putrescine aminopropyltransferase nucleus,cytosol,plasma membrane,spermidine synthase activity,spermine synthase activity,protein homodimerization activity,spermine biosynthetic process,spermidine biosynthetic	2	4	NaN	NaN	NaN	NaN	NaN	NaN	20.8235	NaN	21.9545	NaN	NaN	NaN	NaN	NaN	NaN	NaN	NaN	NaN	NaN	NaN	NaN	20.6939	20.7546	20.9611	20.9306	8	8	35.2	34.678	0	70.816	393970000	15
DERPT_G3109	Full=Galectin-4 Short=Gal-4 ame: Full=L-36 lactose-binding Short=L36LBP ame: Full=Lactose-binding lectin 4 nucleus,cytoplasm,cell surface,extracellular matrix,plasma membrane part,protein binding,carbohydrate binding,positive regulation of cytokine product	0	4	NaN	NaN	NaN	NaN	NaN	NaN	NaN	NaN	NaN	NaN	NaN	NaN	NaN	NaN	NaN	NaN	NaN	NaN	NaN	NaN	NaN	20.58	20.5754	20.7009	20.8248	7	7	25.4	44.306	0	70.702	325370000	15
DERPT_G1701	Full=Macrophage migration inhibitory factor Short=MIF ame: Full=L-dopachrome isomerase ame: Full=L-dopachrome tautomerase ame: Full=Phenylpyruvate tautomerase extracellular space,myelin sheath,membrane-bounded organelle,cytokine activity,phenylpyruvate tau	4	4	NaN	NaN	NaN	NaN	NaN	NaN	NaN	NaN	NaN	NaN	NaN	23.5165	24.7317	26.1886	24.1513	NaN	NaN	NaN	NaN	NaN	NaN	22.2424	22.098	21.897	22.2488	3	3	50	13.001	0	70.619	1118600000	16
DERPT_G8728	Full=Cysteine and glycine-rich 1 ame: Full=Cysteine-rich 1 Short=CRP Short=CRP1 stress fiber,nucleus,focal adhesion,Z disc,cell leading edge,structural constituent of muscle,telethonin binding,MRF binding,metal ion binding,phosphoprotein binding,alpha-acti	0	4	NaN	NaN	NaN	NaN	NaN	NaN	NaN	NaN	NaN	NaN	NaN	NaN	NaN	NaN	NaN	NaN	NaN	NaN	NaN	NaN	NaN	19.053	19.6454	19.1727	19.2893	4	4	69.7	10.726	0	70.128	133120000	8
DERPT_G463	Full=Oxygen-dependent choline dehydrogenase Short=CDH Short=CHD ame: Full=Betaine aldehyde dehydrogenase Short=BADH extracellular matrix,extracellular space,mitochondrion,membrane,Slit-Robo signaling complex,calcium ion binding,heparin binding,oxidoreducta	1	4	NaN	NaN	NaN	NaN	NaN	NaN	22.1164	NaN	NaN	NaN	NaN	NaN	NaN	NaN	NaN	NaN	NaN	NaN	NaN	NaN	NaN	19.6586	20.1426	19.8518	20.2094	6	6	2.7	255.12	0	70.066	180140000	17
DERPT_G6647	Full=Cystatin-B ame: Full=Stefin-B cytoplasm,membrane-bounded organelle,extracellular region part,cysteine-type endopeptidase inhibitor activity,protein binding,adult locomotory behavior,negative regulation of endopeptidase activity	4	4	NaN	NaN	NaN	NaN	NaN	NaN	NaN	NaN	22.1422	25.0624	23.8543	21.9539	NaN	NaN	NaN	NaN	NaN	NaN	NaN	NaN	NaN	22.2631	22.1069	22.2295	21.9623	6	6	68.1	13.476	0	69.055	964540000	23
DERPT_G9250	---NA---	3	3	NaN	NaN	NaN	NaN	NaN	NaN	NaN	NaN	20.783	NaN	21.574	20.8157	NaN	NaN	NaN	NaN	NaN	NaN	NaN	NaN	NaN	NaN	19.9027	19.3367	19.7625	3	3	10.7	55.092	0	68.449	359210000	17
DERPT_G5779	CUTiclin-Like [Caenorhabditis elegans] CUTiclin-Like protein binding	0	2	NaN	NaN	NaN	NaN	NaN	NaN	NaN	NaN	NaN	NaN	NaN	NaN	NaN	NaN	NaN	NaN	NaN	NaN	NaN	NaN	NaN	NaN	19.5808	NaN	19.6929	8	8	14	88.023	0	68.208	154730000	13
DERPT_G9603	Full=Coronin-1B ame: Full=Coronin-2 stress fiber,immunological synapse,early endosome,cytosol,actin filament,cell-cell adherens junction,focal adhesion,cell cortex,lateral plasma membrane,flotillin complex,lamellipodium,axon,phagocytic vesicle,perinuclear	0	4	NaN	NaN	NaN	NaN	NaN	NaN	NaN	NaN	NaN	NaN	NaN	NaN	NaN	NaN	NaN	NaN	NaN	NaN	NaN	NaN	NaN	20.2308	20.0471	19.8654	20.4281	5	5	20.1	56.698	0	67.795	209760000	11
DERPT_G6117	Full=Probable phospholipase A1 magnifin Flags: Precursor lipase activity,carboxylic ester hydrolase activity,regulation of biological process,lipid catabolic process	0	4	NaN	NaN	NaN	NaN	NaN	NaN	NaN	NaN	NaN	NaN	NaN	NaN	NaN	NaN	NaN	NaN	NaN	NaN	NaN	NaN	NaN	19.1746	18.8634	18.5142	19.0197	3	3	4.9	138.88	0	67.521	87019000	7
DERPT_G3748	Full=Serine threonine- phosphatase CPPED1 ame: Full=Calcineurin-like phosphoesterase domain-containing 1 cytoplasm,plasma membrane,extracellular exosome,hydrolase activity	3	0	21.0541	22.1479	20.3532	NaN	NaN	NaN	NaN	NaN	NaN	NaN	NaN	NaN	NaN	NaN	NaN	NaN	NaN	NaN	NaN	NaN	NaN	NaN	NaN	NaN	NaN	5	5	24.9	40.844	0	67.144	120110000	11
DERPT_G11138	Allergen Homolog (Der f34): Full=2-iminobutanoate 2-iminopropanoate deaminase ame: Full=Enamine imine deaminase nucleus,mitochondrion,vacuole,peroxisome,cytosol,chloroplast stroma,thylakoid,chloroplast envelope,endoribonuclease activity, producing 3-phosp	2	0	NaN	NaN	NaN	NaN	NaN	NaN	NaN	NaN	NaN	23.0884	21.7799	NaN	NaN	NaN	NaN	NaN	NaN	NaN	NaN	NaN	NaN	NaN	NaN	NaN	NaN	6	3	44.5	14.098	0	66.586	477660000	4
DERPT_G6070	---NA---	0	4	NaN	NaN	NaN	NaN	NaN	NaN	NaN	NaN	NaN	NaN	NaN	NaN	NaN	NaN	NaN	NaN	NaN	NaN	NaN	NaN	NaN	19.4482	21.3491	21.9473	20.6439	4	4	20.1	32.109	0	66.439	394630000	13
DERPT_G4227	Full=Endolytic peptidoglycan transglycosylase Flags: Precursor lyase activity	10	4	NaN	NaN	NaN	NaN	NaN	NaN	NaN	NaN	NaN	NaN	NaN	23.5963	27.9111	29.8375	28.6433	28.3076	27.0991	25.0843	25.8464	25.53	23.9686	25.1736	24.3286	24.9855	25.2809	5	5	28.6	10.544	0	66.382	12032000000	49
DERPT_G7634	Full=Histone-lysine N-methyltransferase setd3 ame: Full=SET domain-containing 3 nuclear chromatin,mitochondrion,extracellular exosome,RNA polymerase II activating transcription factor binding,transcription coactivator activity,arginase activity,histone met	2	0	NaN	NaN	NaN	NaN	NaN	NaN	NaN	NaN	22.287	21.5399	NaN	NaN	NaN	NaN	NaN	NaN	NaN	NaN	NaN	NaN	NaN	NaN	NaN	NaN	NaN	6	6	12.1	91.105	0	66.031	118370000	7
DERPT_G243	Q5UNY4.1RecName: Full=Uncharacterized protein L728	3	4	NaN	NaN	NaN	NaN	NaN	NaN	19.6237	22.044	22.0219	NaN	NaN	NaN	NaN	NaN	NaN	NaN	NaN	NaN	NaN	NaN	NaN	20.1556	19.9403	20.7608	19.9024	8	8	13.7	76.551	0	65.976	321570000	24
DERPT_G10488	Full=Alcohol dehydrogenase mitochondrion,cytosol,apical plasma membrane,extracellular exosome,retinal dehydrogenase activity,alditol:NADP+ 1-oxidoreductase activity,estradiol 17-beta-dehydrogenase activity,protein binding,oxidoreductase activity, acting on	0	4	NaN	NaN	NaN	NaN	NaN	NaN	NaN	NaN	NaN	NaN	NaN	NaN	NaN	NaN	NaN	NaN	NaN	NaN	NaN	NaN	NaN	19.509	19.9505	19.8301	20.0366	7	7	29.3	38.625	0	65.412	194480000	20
DERPT_G9530	Full=60S ribosomal L12 nucleolus,vacuole,Golgi apparatus,focal adhesion,plasmodesma,chloroplast,membrane,cytosolic large ribosomal subunit,preribosome, large subunit precursor,extracellular matrix,extracellular exosome,structural constituent of ribosome,pr	0	4	NaN	NaN	NaN	NaN	NaN	NaN	NaN	NaN	NaN	NaN	NaN	NaN	NaN	NaN	NaN	NaN	NaN	NaN	NaN	NaN	NaN	22.4848	22.9076	22.6412	22.9905	5	5	46.1	17.844	0	64.503	1267800000	19
DERPT_G7200	Full=Cation-independent mannose-6-phosphate receptor Short=CI Man-6-P receptor Short=CI-MPR Short=M6PR ame: Full=300 kDa mannose 6-phosphate receptor Short=MPR 300 ame: Full=Insulin-like growth factor 2 receptor ame: Full=Insulin-like growth factor II rece	0	4	NaN	NaN	NaN	NaN	NaN	NaN	NaN	NaN	NaN	NaN	NaN	NaN	NaN	NaN	NaN	NaN	NaN	NaN	NaN	NaN	NaN	19.6139	19.6937	19.3174	19.9151	6	6	6.2	171.36	0	64.476	156900000	16
DERPT_G5944	Full=Ubiquinone menaquinone biosynthesis C-methyltransferase ame: Full=2-methoxy-6-polyprenyl-1,4-benzoquinol methylase ame: Full=Demethylmenaquinone methyltransferase methyltransferase activity,metabolic process	0	4	NaN	NaN	NaN	NaN	NaN	NaN	NaN	NaN	NaN	NaN	NaN	NaN	NaN	NaN	NaN	NaN	NaN	NaN	NaN	NaN	NaN	20.468	20.893	20.306	20.76	3	3	19.6	27.104	0	63.779	401500000	17
DERPT_G5284	Full=Phosphoserine aminotransferase ame: Full=Phosphohydroxythreonine aminotransferase Short=PSAT O-phospho-L-serine:2-oxoglutarate aminotransferase activity,L-serine biosynthetic process,glycine metabolic process,threonine metabolic process,vitamin B6 met	0	4	NaN	NaN	NaN	NaN	NaN	NaN	NaN	NaN	NaN	NaN	NaN	NaN	NaN	NaN	NaN	NaN	NaN	NaN	NaN	NaN	NaN	20.6996	20.1835	20.239	20.6686	7	7	25.2	42.898	0	63.633	315990000	12
DERPT_G1818	Allergen homolog (Tri a34, Asp v GAPDH): Full=Glyceraldehyde-3-phosphate dehydrogenase Short=GAPDH cytosol,plasma membrane,cell surface,yeast-form cell wall,hyphal cell wall,bacterial biofilm matrix,fibronectin binding,glyceraldehyde-3-phosphate dehydrogen	0	4	NaN	NaN	NaN	NaN	NaN	NaN	NaN	NaN	NaN	NaN	NaN	NaN	NaN	NaN	NaN	NaN	NaN	NaN	NaN	NaN	NaN	21.4324	21.5394	21.4684	21.2862	3	3	5.6	101.21	0	63.464	501840000	15
DERPT_G8906	Full=Glutamine synthetase Short=GS ame: Full=Glutamate--ammonia ligase mitochondrion,rough endoplasmic reticulum,lipid droplet,nuclear periphery,perikaryon,myelin sheath,axon terminus,extracellular exosome,glial cell projection,magnesium ion binding,glutam	0	4	NaN	NaN	NaN	NaN	NaN	NaN	NaN	NaN	NaN	NaN	NaN	NaN	NaN	NaN	NaN	NaN	NaN	NaN	NaN	NaN	NaN	18.5661	18.6742	18.5863	19.1135	6	6	3.1	302.03	0	63.269	152850000	10
DERPT_G942	Full=Histone H4 nuclear chromosome, telomeric region,nuclear nucleosome,nucleoplasm,nucleolus,vacuolar membrane,Golgi apparatus,lipid droplet,cytosol,plasma membrane,plasmodesma,chloroplast,thylakoid,extracellular matrix,protein-containing complex,extracel	16	4	22.6367	22.6483	20.1521	20.5119	20.4588	NaN	NaN	NaN	19.2991	19.5871	NaN	NaN	22.6226	23.8709	25.6042	25.6248	25.2818	22.0597	22.3975	22.1729	21.8803	20.6826	21.5138	23.5957	21.8608	8	3	47.6	11.367	0	63.258	860400000	45
DERPT_G5421	Full=Deoxyhypusine synthase Short=DHS nucleus,cytoplasm,deoxyhypusine synthase activity,identical protein binding,peptidyl-lysine modification to peptidyl-hypusine,embryo sac development,embryo development ending in birth or egg hatching,sensory perception	0	4	NaN	NaN	NaN	NaN	NaN	NaN	NaN	NaN	NaN	NaN	NaN	NaN	NaN	NaN	NaN	NaN	NaN	NaN	NaN	NaN	NaN	18.1519	19.0534	19.0689	18.7187	4	4	17.1	42.69	0	63.078	81287000	7
DERPT_G9704	---NA---	0	4	NaN	NaN	NaN	NaN	NaN	NaN	NaN	NaN	NaN	NaN	NaN	NaN	NaN	NaN	NaN	NaN	NaN	NaN	NaN	NaN	NaN	20.4288	20.3252	20.6743	20.8795	3	3	4.8	109.03	0	63.035	308280000	9
DERPT_G4451	Full=Proteasome subunit beta type-5 Flags: Precursor nucleoplasm,endoplasmic reticulum membrane,centrosome,proteasome core complex, beta-subunit complex,proteasome storage granule,extracellular exosome,spermatoproteasome complex,threonine-type endopeptidas	2	0	NaN	NaN	21.5217	22.0571	NaN	NaN	NaN	NaN	NaN	NaN	NaN	NaN	NaN	NaN	NaN	NaN	NaN	NaN	NaN	NaN	NaN	NaN	NaN	NaN	NaN	3	3	6.7	82.384	0	62.656	157400000	7
DERPT_G1507	---NA---	3	3	NaN	NaN	NaN	NaN	NaN	NaN	NaN	24.1737	24.6508	19.0324	NaN	NaN	NaN	NaN	NaN	NaN	NaN	NaN	NaN	NaN	NaN	NaN	20.3156	19.8751	19.8799	5	5	46.2	17.265	0	62.606	561220000	21
DERPT_G6860	Full=Acyl- thioesterase 1 mitochondrion,cytosol,lipase activity,carboxylic ester hydrolase activity,protein depalmitoylation,negative regulation of Golgi to plasma membrane protein transport,lipid catabolic process	0	4	NaN	NaN	NaN	NaN	NaN	NaN	NaN	NaN	NaN	NaN	NaN	NaN	NaN	NaN	NaN	NaN	NaN	NaN	NaN	NaN	NaN	20.595	20.644	20.1321	21.1946	2	2	20.5	23.63	0	62.434	352850000	11
DERPT_G8126	Full=Serpin B10 extracellular space,cytoplasm,membrane-bounded organelle,response to organic substance	0	4	NaN	NaN	NaN	NaN	NaN	NaN	NaN	NaN	NaN	NaN	NaN	NaN	NaN	NaN	NaN	NaN	NaN	NaN	NaN	NaN	NaN	21.2548	21.1531	21.0919	21.2022	6	5	12.8	77.074	0	62.404	456100000	16
DERPT_G10826	Full= argonaute-2 Short=Argonaute2 ame: Full=Argonaute RISC catalytic component 2 ame: Full=Eukaryotic translation initiation factor 2C 2 Short=eIF-2C 2 Short=eIF2C 2 ame: Full= slicer nucleus,ribonucleoprotein complex,cytoplasmic part,RNA binding,protein	0	3	NaN	NaN	NaN	NaN	NaN	NaN	NaN	NaN	NaN	NaN	NaN	NaN	NaN	NaN	NaN	NaN	NaN	NaN	NaN	NaN	NaN	18.3648	18.8824	18.8685	NaN	3	3	6.3	106.72	0	61.952	84492000	8
DERPT_G9564	Full=FK506-binding 2 ame: Full=Peptidyl-prolyl cis-trans isomerase Short=PPIase ame: Full=Rotamase Flags: Precursor vacuole,Golgi apparatus,cytosol,chloroplast,membrane,endoplasmic reticulum part,calcium ion binding,protein binding,isomerase activity,prote	0	4	NaN	NaN	NaN	NaN	NaN	NaN	NaN	NaN	NaN	NaN	NaN	NaN	NaN	NaN	NaN	NaN	NaN	NaN	NaN	NaN	NaN	20.2174	20.3589	20.2316	20.3037	4	4	28.4	23.368	0	61.928	226340000	9
DERPT_G10649	---NA---	2	0	NaN	23.4716	23.4749	NaN	NaN	NaN	NaN	NaN	NaN	NaN	NaN	NaN	NaN	NaN	NaN	NaN	NaN	NaN	NaN	NaN	NaN	NaN	NaN	NaN	NaN	3	3	14.4	35.511	0	61.532	208280000	11
DERPT_G5652	Full=Ras-related Rab-5A ruffle,mitochondrial outer membrane,lysosomal membrane,late endosome,endoplasmic reticulum,lipid droplet,cytosol,plasma membrane,synaptic vesicle,actin cytoskeleton,dendrite,phagocytic vesicle membrane,melanosome,zymogen granule mem	0	4	NaN	NaN	NaN	NaN	NaN	NaN	NaN	NaN	NaN	NaN	NaN	NaN	NaN	NaN	NaN	NaN	NaN	NaN	NaN	NaN	NaN	20.7453	20.7551	20.8589	20.5989	4	4	22.8	24.196	0	61.521	311080000	15
DERPT_G2468	Proposed Eur-Allergen, Allergen Homolog (Mal s 6, Cat r1, Asp f27, Sola 5): Full=Peptidyl-prolyl cis-trans isomerase H Short=PPIase H ame: Full=Rotamase H mitochondrial outer membrane,mitochondrial intermembrane space,vacuolar membrane,endoplasmic reticulu	4	4	NaN	NaN	NaN	NaN	NaN	NaN	NaN	NaN	NaN	21.2763	24.0637	24.8593	22.9872	NaN	NaN	NaN	NaN	NaN	NaN	NaN	NaN	23.9602	24.0641	24.1286	23.7582	5	5	39.2	19.47	0	61.306	4003800000	39
DERPT_G3579	Full=Adult-specific rigid cuticular Short=ACP structural constituent of cuticle	0	4	NaN	NaN	NaN	NaN	NaN	NaN	NaN	NaN	NaN	NaN	NaN	NaN	NaN	NaN	NaN	NaN	NaN	NaN	NaN	NaN	NaN	19.1699	19.2361	20.1323	19.5512	2	2	31.9	9.8854	0	61.029	141610000	7
DERPT_G5938	Full=ATP-citrate synthase ame: Full=ATP-citrate (pro-S-)-lyase ame: Full=Citrate cleavage enzyme nucleoplasm,mitochondrion,cytosol,plasma membrane,citrate lyase complex,extracellular exosome,ATP citrate synthase activity,protein binding,ATP binding,lyase a	0	4	NaN	NaN	NaN	NaN	NaN	NaN	NaN	NaN	NaN	NaN	NaN	NaN	NaN	NaN	NaN	NaN	NaN	NaN	NaN	NaN	NaN	18.1225	18.776	18.446	18.7301	2	2	4.5	121.4	0	60.615	66805000	10
DERPT_G3106	Glu3: Full=Endo-1,3-1,4-beta-glycanase ame: Full=Succinoglycan biosynthesis hydrolase activity, hydrolyzing O-glycosyl compounds,carbohydrate metabolic process	3	4	NaN	NaN	NaN	NaN	NaN	NaN	NaN	NaN	21.8191	24.08	23.3163	NaN	NaN	NaN	NaN	NaN	NaN	NaN	NaN	NaN	NaN	22.0243	22.2872	22.2753	22.2257	6	6	28.7	32.165	0	60.424	1197900000	21
DERPT_G8546	Full=ATP synthase subunit mitochondrial ame: Full=F-ATPase delta subunit Flags: Precursor mitochondrial proton-transporting ATP synthase, central stalk,zinc ion binding,protein-containing complex binding,proton-transporting ATP synthase activity, rotationa	0	4	NaN	NaN	NaN	NaN	NaN	NaN	NaN	NaN	NaN	NaN	NaN	NaN	NaN	NaN	NaN	NaN	NaN	NaN	NaN	NaN	NaN	21.6654	21.594	21.3298	21.8629	4	4	33.3	17.393	0	58.783	589130000	18
DERPT_G643	Full=Lachesin Flags: Precursor plasma membrane,septate junction,extracellular region part,protein homodimerization activity,homophilic cell adhesion via plasma membrane adhesion molecules,behavior,morphogenesis of embryonic epithelium,septate junction asse	0	3	NaN	NaN	NaN	NaN	NaN	NaN	NaN	NaN	NaN	NaN	NaN	NaN	NaN	NaN	NaN	NaN	NaN	NaN	NaN	NaN	NaN	18.3441	18.4779	NaN	18.909	6	6	22.4	40.644	0	58.228	147610000	15
DERPT_G10039	Full=Polyamine aminopropyltransferase ame: Full=Putrescine aminopropyltransferase Short=PAPT ame: Full=Spermidine synthase Short=SPDS Short=SPDSY spermine synthase activity,spermine biosynthetic process,arginine metabolic process,proline metabolic process,	0	4	NaN	NaN	NaN	NaN	NaN	NaN	NaN	NaN	NaN	NaN	NaN	NaN	NaN	NaN	NaN	NaN	NaN	NaN	NaN	NaN	NaN	21.2582	21.5281	21.2531	21.2601	7	7	21.1	46.09	0	58.198	481930000	12
DERPT_G11589	Full= NPC2 homolog ame: Full=Niemann Pick type C2 homolog Flags: Precursor extracellular region part,protein binding,sterol binding,carbohydrate derivative binding,multicellular organism development,steroid metabolic process,cholesterol transport,intracell	0	3	NaN	NaN	NaN	NaN	NaN	NaN	NaN	NaN	NaN	NaN	NaN	NaN	NaN	NaN	NaN	NaN	NaN	NaN	NaN	NaN	NaN	NaN	19.82	19.3787	19.3673	3	3	36.2	17.579	0	57.695	122210000	4
DERPT_G5753	Full=Ubiquitin carboxyl-terminal hydrolase 2 ame: Full=41 kDa ubiquitin-specific protease ame: Full=Deubiquitinating enzyme 2 ame: Full=Ubiquitin thioesterase 2 ame: Full=Ubiquitin-specific-processing protease 2 acrosomal vesicle,nucleus,cytosol,glucosidas	2	4	NaN	NaN	NaN	NaN	NaN	NaN	NaN	NaN	NaN	NaN	21.445	21.4141	NaN	NaN	NaN	NaN	NaN	NaN	NaN	NaN	NaN	18.4508	18.9354	19.0962	19.2663	4	4	3.6	167.73	0	57.447	256720000	12
DERPT_G10140	Full=Glutaminyl-peptide cyclotransferase ame: Full=Glutaminyl cyclase Short=QC ame: Full=Glutaminyl-tRNA cyclotransferase Flags: Precursor endomembrane system,membrane,intracellular membrane-bounded organelle,cytoplasmic part,extracellular exosome,zinc ion	0	2	NaN	NaN	NaN	NaN	NaN	NaN	NaN	NaN	NaN	NaN	NaN	NaN	NaN	NaN	NaN	NaN	NaN	NaN	NaN	NaN	NaN	19.4233	NaN	NaN	19.9675	3	3	21.4	41.733	0	57.367	108610000	10
DERPT_G11216	Full=Fatty acid synthase Includes: ame: Full=[Acyl-carrier- ] S-acetyltransferase Includes: ame: Full=[Acyl-carrier- ] S-malonyltransferase Includes: ame: Full=3-oxoacyl-[acyl-carrier- ] synthase Includes: ame: Full=3-oxoacyl-[acyl-carrier- ] reductase Inc	0	3	NaN	NaN	NaN	NaN	NaN	NaN	NaN	NaN	NaN	NaN	NaN	NaN	NaN	NaN	NaN	NaN	NaN	NaN	NaN	NaN	NaN	18.5578	NaN	17.9083	18.4589	6	6	2.4	357.92	0	57.138	89819000	7
DERPT_G1592	Full=Sarcalumenin Flags: Precursor endoplasmic reticulum,lipid droplet,cytosol,caveola,cell-cell adherens junction,focal adhesion,plasmodesma,extrinsic component of membrane,ciliary pocket membrane,AP-2 adaptor complex,platelet dense tubular network membra	3	0	24.3034	22.9723	21.6064	NaN	NaN	NaN	NaN	NaN	NaN	NaN	NaN	NaN	NaN	NaN	NaN	NaN	NaN	NaN	NaN	NaN	NaN	NaN	NaN	NaN	NaN	6	6	13.8	64.039	0	56.436	41765000	9
DERPT_G63	Full=Chymotrypsinogen B Contains: ame: Full=Chymotrypsin B chain A Contains: ame: Full=Chymotrypsin B chain B Contains: ame: Full=Chymotrypsin B chain C Flags: Precursor cytoplasm,serine-type endopeptidase activity,proteolysis,gamete generation	0	4	NaN	NaN	NaN	NaN	NaN	NaN	NaN	NaN	NaN	NaN	NaN	NaN	NaN	NaN	NaN	NaN	NaN	NaN	NaN	NaN	NaN	20.6769	19.6658	20.6466	20.7509	5	5	25.9	31.097	0	56.418	271040000	13
DERPT_G8443	Full=Epidermal growth factor receptor kinase substrate 8 brush border,cell cortex,postsynaptic density,NMDA selective glutamate receptor complex,vesicle,stereocilium,ruffle membrane,actin binding,Rho guanyl-nucleotide exchange factor activity,Rac GTPase bi	2	0	20.2154	20.3407	NaN	NaN	NaN	NaN	NaN	NaN	NaN	NaN	NaN	NaN	NaN	NaN	NaN	NaN	NaN	NaN	NaN	NaN	NaN	NaN	NaN	NaN	NaN	5	5	7.5	110.69	0	55.869	65423000	10
DERPT_G11229	Full=Chymotrypsin-like elastase family member 3B ame: Full=Elastase IIIB ame: Full=Elastase-3B ame: Full=Protease E Flags: Precursor cell part,serine-type endopeptidase activity,protein binding,proteolysis,multicellular organismal process,positive regulati	0	4	NaN	NaN	NaN	NaN	NaN	NaN	NaN	NaN	NaN	NaN	NaN	NaN	NaN	NaN	NaN	NaN	NaN	NaN	NaN	NaN	NaN	19.3815	19.2774	19.3219	20.173	3	3	14	38.868	0	55.864	141560000	14
DERPT_G6422	Full=Pyruvate kinase Short=PK nucleus,mitochondrion,lipid droplet,cytosol,plasma membrane,cell-cell adherens junction,cilium,cell surface,yeast-form cell wall,hyphal cell wall,extracellular matrix,P granule,myelin sheath,extracellular exosome,magnesium ion	0	4	NaN	NaN	NaN	NaN	NaN	NaN	NaN	NaN	NaN	NaN	NaN	NaN	NaN	NaN	NaN	NaN	NaN	NaN	NaN	NaN	NaN	21.2214	21.7455	21.2959	21.6015	7	7	22.3	58.428	0	55.786	512570000	15
DERPT_G8784	Full=Acetylcholinesterase Short=A Flags: Precursor extracellular space,nuclear envelope lumen,endoplasmic reticulum,lipid droplet,cytosol,acetylcholinesterase activity,response to endogenous stimulus,response to organic substance,short-chain fatty acid cat	2	0	NaN	NaN	NaN	NaN	NaN	NaN	NaN	21.822	22.0986	NaN	NaN	NaN	NaN	NaN	NaN	NaN	NaN	NaN	NaN	NaN	NaN	NaN	NaN	NaN	NaN	8	4	30.8	39.154	0	55.575	162270000	10
DERPT_G1404	Full=FK506-binding 1 Short=FKBP ame: Full=Peptidyl-prolyl cis-trans isomerase Short=PPIase ame: Full=Rapamycin-binding nucleus,mitochondrion,cytosol,plasma membrane,terminal cisterna,Z disc,sarcoplasmic reticulum membrane,calcium channel complex,axon termi	2	4	NaN	NaN	NaN	NaN	NaN	NaN	NaN	NaN	NaN	NaN	NaN	NaN	22.3822	22.4577	NaN	NaN	NaN	NaN	NaN	NaN	NaN	21.2254	20.2734	20.364	20.124	4	4	47.2	11.808	0	55.112	346470000	13
DERPT_G10197	Full=Glycine receptor subunit alpha-1 ame: Full=Glycine receptor 48 kDa subunit ame: Full=Glycine receptor strychnine-binding subunit Flags: Precursor integral component of membrane,protein-containing complex,somatodendritic compartment,cell projection,int	0	4	NaN	NaN	NaN	NaN	NaN	NaN	NaN	NaN	NaN	NaN	NaN	NaN	NaN	NaN	NaN	NaN	NaN	NaN	NaN	NaN	NaN	20.1885	19.2857	19.1054	20.0589	3	3	11	50.029	0	54.647	159100000	8
DERPT_G5028	Full=Cytochrome b5 mitochondrial inner membrane,vacuolar membrane,endoplasmic reticulum,lipid droplet,plasma membrane,chloroplast thylakoid membrane,integral component of membrane,stearoyl-CoA 9-desaturase activity,protein binding,instar larval development	3	4	NaN	NaN	NaN	NaN	NaN	NaN	NaN	NaN	NaN	21.0294	23.4863	21.719	NaN	NaN	NaN	NaN	NaN	NaN	NaN	NaN	NaN	19.2233	20.6108	19.6685	20.0862	4	4	10.9	67.327	0	54.553	397770000	20
DERPT_G5462	Full=DNA damage-binding 1 ame: Full=Damage-specific DNA-binding 1 nuclear chromosome, telomeric region,extracellular space,nucleoplasm,cytosol,Cul4A-RING E3 ubiquitin ligase complex,Cul4B-RING E3 ubiquitin ligase complex,extracellular exosome,damaged DNA b	0	4	NaN	NaN	NaN	NaN	NaN	NaN	NaN	NaN	NaN	NaN	NaN	NaN	NaN	NaN	NaN	NaN	NaN	NaN	NaN	NaN	NaN	20.0548	20.0135	19.8777	19.9696	9	9	9.9	129.14	0	54.202	206630000	12
DERPT_G5103	Full=Pseudouridine-5 -phosphatase ame: Full=Haloacid dehalogenase-like hydrolase domain-containing 1 ame: Full=Haloacid dehalogenase-like hydrolase domain-containing 1A ame: Full= GS1 ame: Full=Pseudouridine-5 -monophosphatase Short=5 - ase mitochondrion,c	2	1	NaN	NaN	NaN	NaN	NaN	NaN	NaN	NaN	NaN	23.7588	22.3069	NaN	NaN	NaN	NaN	NaN	NaN	NaN	NaN	NaN	NaN	NaN	NaN	NaN	20.6387	5	5	45.6	27	0	54.124	182590000	15
DERPT_G10228	Full=Probable glutamate receptor ame: Full=Kainate-binding Flags: Precursor membrane,ionotropic glutamate receptor activity,extracellularly glutamate-gated ion channel activity,ion transport,signal transduction,chemical synaptic transmission	3	1	NaN	NaN	NaN	NaN	NaN	NaN	NaN	NaN	22.1218	21.953	21.4446	NaN	NaN	NaN	NaN	NaN	NaN	NaN	NaN	NaN	NaN	NaN	NaN	NaN	19.6242	7	7	20.5	40.127	0	54.04	137530000	19
DERPT_G5600	Full=Chitin synthase 2 ame: Full=Chitin-UDP acetyl-glucosaminyl transferase 2 membrane,cytoplasmic vesicle,protein binding,transferase activity, transferring hexosyl groups,cell division	0	4	NaN	NaN	NaN	NaN	NaN	NaN	NaN	NaN	NaN	NaN	NaN	NaN	NaN	NaN	NaN	NaN	NaN	NaN	NaN	NaN	NaN	19.8805	20.2437	19.8225	19.4987	7	7	4	323.91	0	53.779	171480000	12
DERPT_G5597	Full=Fungal protease inhibitor-1 Flags: Precursor	3	4	NaN	NaN	NaN	NaN	NaN	NaN	NaN	NaN	NaN	20.1117	21.9076	21.4561	NaN	NaN	NaN	NaN	NaN	NaN	NaN	NaN	NaN	18.7799	18.7686	18.9351	18.9391	2	2	33.9	11.955	0	52.82	175660000	12
DERPT_G4982	Full= obstructor-E Flags: Precursor extracellular region,chitin binding,chitin metabolic process,multicellular organism development,cellular process	2	0	NaN	NaN	NaN	NaN	NaN	NaN	NaN	NaN	23.5247	22.5396	NaN	NaN	NaN	NaN	NaN	NaN	NaN	NaN	NaN	NaN	NaN	NaN	NaN	NaN	NaN	4	4	22.1	29.814	0	52.496	240990000	11
DERPT_G7959	Full=Ras-related Rab-11A Flags: Precursor Golgi membrane,spindle pole,mitochondrion,multivesicular body,vacuolar membrane,trans-Golgi network,centrosome,spindle pole body,kinetochore microtubule,cytosol,cell-cell adherens junction,aggresome,apical plasma m	0	4	NaN	NaN	NaN	NaN	NaN	NaN	NaN	NaN	NaN	NaN	NaN	NaN	NaN	NaN	NaN	NaN	NaN	NaN	NaN	NaN	NaN	20.2567	20.7552	20.7656	20.5619	6	6	7	141.3	0	52.453	280060000	13
DERPT_G9397	Full=Small ubiquitin-related modifier 1 Short=SUMO-1 Flags: Precursor heterochromatin,fibrillar center,XY body,cytoplasm,microtubule organizing center,spindle,voltage-gated potassium channel complex,PML body,nuclear speck,dendrite,nuclear membrane,synapse,	3	4	NaN	NaN	NaN	NaN	NaN	NaN	NaN	NaN	NaN	20.6603	23.4105	23.3228	NaN	NaN	NaN	NaN	NaN	NaN	NaN	NaN	NaN	21.4978	21.497	21.0611	21.78	4	4	36.4	11.261	0	52.094	761750000	16
DERPT_G4154	---NA---	7	4	NaN	22.9666	25.045	24.0523	23.755	22.6499	22.038	NaN	NaN	NaN	NaN	21.924	NaN	NaN	NaN	NaN	NaN	NaN	NaN	NaN	NaN	22.6151	24.8392	22.3537	22.3109	4	4	8.6	65.651	0	52.034	2126900000	21
DERPT_G753	Full=IST1 homolog endosome,protein binding,protein transport,late endosome to vacuole transport via multivesicular body sorting pathway,positive regulation of collateral sprouting	3	0	24.0015	23.7909	NaN	NaN	NaN	NaN	NaN	NaN	NaN	21.8019	NaN	NaN	NaN	NaN	NaN	NaN	NaN	NaN	NaN	NaN	NaN	NaN	NaN	NaN	NaN	5	5	18.3	42.442	0	51.947	52980000	8
DERPT_G8921	Full=Scavenger receptor class B member 1 Short=SRB1 ame: Full=SR-BI acrosomal vesicle,lysosome,plasma membrane region,whole membrane,protein binding,lipid binding,signaling receptor activity,lipoprotein particle binding,positive regulation of cytokine prod	0	3	NaN	NaN	NaN	NaN	NaN	NaN	NaN	NaN	NaN	NaN	NaN	NaN	NaN	NaN	NaN	NaN	NaN	NaN	NaN	NaN	NaN	20.0117	20.488	20.2367	NaN	2	2	2.1	196.36	0	51.844	189650000	7
DERPT_G3284	Full=Plastin-3 ame: Full=T-plastin stress fiber,ruffle,phagocytic cup,podosome,extracellular space,cell wall,vacuole,cytosol,actin filament,brush border,focal adhesion,cellular bud tip,filopodium,actin cortical patch,mating projection tip,extracellular exo	0	2	NaN	NaN	NaN	NaN	NaN	NaN	NaN	NaN	NaN	NaN	NaN	NaN	NaN	NaN	NaN	NaN	NaN	NaN	NaN	NaN	NaN	NaN	NaN	19.7085	19.2736	4	4	12.4	73.026	0	51.142	190050000	11
DERPT_G441	Full=Low-density lipo receptor-related 1B Short=LRP-1B ame: Full=Low-density lipo receptor-related -deleted in tumor Short=LRP-DIT Flags: Precursor protein binding	0	4	NaN	NaN	NaN	NaN	NaN	NaN	NaN	NaN	NaN	NaN	NaN	NaN	NaN	NaN	NaN	NaN	NaN	NaN	NaN	NaN	NaN	21.5235	21.4339	21.9473	21.3088	3	3	15.5	20.893	0	50.416	562170000	13
DERPT_G3092	Full=Isocitrate dehydrogenase mitochondrial isocitrate dehydrogenase complex (NAD+),membrane,nuclear lumen,mitochondrial nucleoid,apoplast,magnesium ion binding,isocitrate dehydrogenase (NAD+) activity,ionotropic glutamate receptor activity,extracellularly	3	4	NaN	NaN	NaN	20.0089	22.645	19.4374	NaN	NaN	NaN	NaN	NaN	NaN	NaN	NaN	NaN	NaN	NaN	NaN	NaN	NaN	NaN	20.3464	19.9366	20.0824	20.2041	7	7	10.5	84.32	0	50.276	221850000	15
DERPT_G10102	Full=Multiple epidermal growth factor-like domains 10 Short=Multiple EGF-like domains 10 Flags: Precursor phagocytic cup,extracellular matrix,protein binding,ion binding,defense response,retina layer formation,skeletal muscle satellite cell activation,skel	0	4	NaN	NaN	NaN	NaN	NaN	NaN	NaN	NaN	NaN	NaN	NaN	NaN	NaN	NaN	NaN	NaN	NaN	NaN	NaN	NaN	NaN	19.3941	19.602	19.3807	19.0677	3	3	2	259.18	0	50.146	119320000	4
DERPT_G116	Full=Phospholipid phosphatase-related type 4 ame: Full=Brain-specific phosphatidic acid phosphatase 1 ame: Full=Lipid phosphate phosphatase-related type 4 ame: Full=Plasticity-related gene 1 Short=PRG-1 plasma membrane,endomembrane system,intracellular mem	0	2	NaN	NaN	NaN	NaN	NaN	NaN	NaN	NaN	NaN	NaN	NaN	NaN	NaN	NaN	NaN	NaN	NaN	NaN	NaN	NaN	NaN	NaN	21.2088	20.4924	NaN	5	5	12.8	74.526	0	50.07	328440000	9
DERPT_G12287	Proposed Eur-Allergen, Allergen Homolog (Der p1, Der f1, Der m1, Pso o1): Full=Cathepsin K Flags: Precursor extracellular space,lysosome,cytosol,fibronectin binding,cysteine-type endopeptidase activity,collagen binding,proteoglycan binding,aging,response t	3	4	NaN	NaN	NaN	NaN	NaN	NaN	NaN	NaN	NaN	23.7777	22.8193	20.9829	NaN	NaN	NaN	NaN	NaN	NaN	NaN	NaN	NaN	23.0604	23.5626	23.4619	22.8497	3	3	12.6	17.452	0	49.877	840150000	14
DERPT_G3752	Full=Serine threonine- phosphatase CPPED1 ame: Full=Calcineurin-like phosphoesterase domain-containing 1 cytoplasm,plasma membrane,extracellular exosome,hydrolase activity	0	4	NaN	NaN	NaN	NaN	NaN	NaN	NaN	NaN	NaN	NaN	NaN	NaN	NaN	NaN	NaN	NaN	NaN	NaN	NaN	NaN	NaN	19.773	20.053	19.6804	20.3973	4	4	21.8	45.48	0	49.678	204110000	8
DERPT_G8746	Full=PITH domain-containing 1 nucleus,disulfide oxidoreductase activity,cellular response to DNA damage stimulus,obsolete electron transport	0	4	NaN	NaN	NaN	NaN	NaN	NaN	NaN	NaN	NaN	NaN	NaN	NaN	NaN	NaN	NaN	NaN	NaN	NaN	NaN	NaN	NaN	19.9018	20.1932	20.2605	20.1064	3	3	17.7	23.981	0	49.627	207320000	13
DERPT_G8251	Full=Serine threonine- phosphatase 2A catalytic subunit alpha isoform Short=PP2A-alpha protein phosphatase type 2A complex,chromosome, centromeric region,spindle pole,nucleoplasm,nucleolus,centriole,cytosol,plasma membrane,postsynaptic density,neuronal cel	0	4	NaN	NaN	NaN	NaN	NaN	NaN	NaN	NaN	NaN	NaN	NaN	NaN	NaN	NaN	NaN	NaN	NaN	NaN	NaN	NaN	NaN	20.3956	20.9673	20.5928	20.703	5	5	22.2	42.802	0	49.435	296390000	19
DERPT_G5569	Der f acidic ribosomal like allergen, Proposed Eur-Allergen: Full=60S acidic ribosomal P2 nucleus,focal adhesion,membrane,cytosolic large ribosomal subunit,preribosome, large subunit precursor,extracellular exosome,structural constituent of ribosome,large	1	0	NaN	NaN	NaN	NaN	NaN	NaN	NaN	NaN	23.4103	NaN	NaN	NaN	NaN	NaN	NaN	NaN	NaN	NaN	NaN	NaN	NaN	NaN	NaN	NaN	NaN	4	4	45.1	11.473	0	49.195	171470000	8
DERPT_G6751	---NA---	0	3	NaN	NaN	NaN	NaN	NaN	NaN	NaN	NaN	NaN	NaN	NaN	NaN	NaN	NaN	NaN	NaN	NaN	NaN	NaN	NaN	NaN	NaN	19.7731	21.4447	19.5462	2	2	46.9	9.7847	0	48.765	196940000	5
DERPT_G8326	Full=GTP-binding nuclear Ran ame: Full=GTPase Ran ame: Full=Ras TC4 ame: Full=Ras-related nuclear condensed chromosome kinetochore,chromatin,male germ cell nucleus,manchette,nuclear pore,nucleoplasm,nucleolus,lipid droplet,centriole,cytosol,nuclear microtu	0	4	NaN	NaN	NaN	NaN	NaN	NaN	NaN	NaN	NaN	NaN	NaN	NaN	NaN	NaN	NaN	NaN	NaN	NaN	NaN	NaN	NaN	21.4453	21.61	21.4803	21.3698	6	6	29.2	25.105	0	48.291	535840000	16
DERPT_G6190	Full=Vesicle-fusing ATPase ame: Full=N-ethylmaleimide-sensitive fusion Short=NEM-sensitive fusion ame: Full=Vesicular-fusion NSF ER ubiquitin ligase complex,mitochondrion,lysosomal membrane,Golgi stack,cytosol,plasma membrane,synaptic vesicle,plasmodesma,p	0	3	NaN	NaN	NaN	NaN	NaN	NaN	NaN	NaN	NaN	NaN	NaN	NaN	NaN	NaN	NaN	NaN	NaN	NaN	NaN	NaN	NaN	19.8674	NaN	19.1714	19.4018	3	3	5.5	83.647	0	47.936	155350000	10
DERPT_G6416	Full=Natural resistance-associated macrophage 1 Short=NRAMP 1 ame: Full=Solute carrier family 11 member 1 nucleus,mitochondrion,lysosomal membrane,early endosome,trans-Golgi network,integral component of plasma membrane,cell outer membrane,cell surface,api	2	4	23.1219	21.8814	NaN	NaN	NaN	NaN	NaN	NaN	NaN	NaN	NaN	NaN	NaN	NaN	NaN	NaN	NaN	NaN	NaN	NaN	NaN	21.4569	20.3256	20.9595	21.1853	4	4	5.7	119.34	0	47.608	320880000	16
DERPT_G3798	Full=Alcohol dehydrogenase class-3 ame: Full=Alcohol dehydrogenase class-III ame: Full=Glutathione-dependent formaldehyde dehydrogenase Short=FALDH Short=FDH Short=GSH-FDH ame: Full=S-(hydroxymethyl)glutathione dehydrogenase nucleus,mitochondrion,peroxisom	0	4	NaN	NaN	NaN	NaN	NaN	NaN	NaN	NaN	NaN	NaN	NaN	NaN	NaN	NaN	NaN	NaN	NaN	NaN	NaN	NaN	NaN	21.1912	20.9652	20.926	21.4355	3	3	19.1	41.011	0	47.564	411020000	10
DERPT_G8709	Proposed StenAllergen, Allergen Homolog (Blo t13, Tyr p13, Aca s13): Full=Fatty acid-binding heart ame: Full=Fatty acid-binding 3 ame: Full=Heart-type fatty acid-binding Short=H-FABP nucleoplasm,cytoplasm,long-chain fatty acid binding,cytokine production,n	0	4	NaN	NaN	NaN	NaN	NaN	NaN	NaN	NaN	NaN	NaN	NaN	NaN	NaN	NaN	NaN	NaN	NaN	NaN	NaN	NaN	NaN	22.6458	22.5469	22.3234	23.0136	5	5	28.9	23.42	0	47.345	1189400000	12
DERPT_G10212	---NA---	3	0	NaN	NaN	NaN	NaN	NaN	NaN	NaN	NaN	NaN	NaN	NaN	23.803	24.1555	23.7975	NaN	NaN	NaN	NaN	NaN	NaN	NaN	NaN	NaN	NaN	NaN	6	5	23.7	40.05	0	46.657	499190000	12
DERPT_G9901	Full=Acylpyruvase mitochondrial ame: Full=Fumarylacetoacetate hydrolase domain-containing 1 ame: Full=Oxaloacetate decarboxylase Short=OAA decarboxylase Flags: Precursor nucleoplasm,mitochondrial inner membrane,cytosol,oxaloacetate decarboxylase activity,a	0	4	NaN	NaN	NaN	NaN	NaN	NaN	NaN	NaN	NaN	NaN	NaN	NaN	NaN	NaN	NaN	NaN	NaN	NaN	NaN	NaN	NaN	21.7759	21.5055	21.3286	21.2189	5	5	39.7	23.584	0	46.502	524460000	14
DERPT_G4231	Full=Acidic leucine-rich nuclear phospho 32 family member A Swr1 complex,nucleoplasm,nucleolus,endoplasmic reticulum,microtubule associated complex,cytoplasmic vesicle,perinuclear region of cytoplasm,extracellular exosome,microtubule binding,phosphatase in	2	0	NaN	NaN	NaN	NaN	NaN	NaN	NaN	21.0443	20.0523	NaN	NaN	NaN	NaN	NaN	NaN	NaN	NaN	NaN	NaN	NaN	NaN	NaN	NaN	NaN	NaN	6	6	30.4	32.452	0	46.264	90492000	7
DERPT_G7726	Full=Spliceosome RNA helicase DDX39B ame: Full=56 kDa U2AF65-associated ame: Full=DEAD box UAP56 transcription export complex,chromosome, telomeric region,cell wall,transcription factor complex,spliceosomal complex,U4 snRNP,U6 snRNP,polytene chromosome,nuc	0	4	NaN	NaN	NaN	NaN	NaN	NaN	NaN	NaN	NaN	NaN	NaN	NaN	NaN	NaN	NaN	NaN	NaN	NaN	NaN	NaN	NaN	20.3606	20.1578	20.0867	20.0925	5	5	19.3	49.12	0	45.964	213220000	9
DERPT_G9147	Full=Splicing factor U2af large subunit B ame: Full=U2 auxiliary factor 65 kDa subunit B ame: Full=U2 small nuclear ribonucleo auxiliary factor large subunit B Short=U2 snRNP auxiliary factor large subunit B commitment complex,Prp19 complex,nuclear speck,a	0	3	NaN	NaN	NaN	NaN	NaN	NaN	NaN	NaN	NaN	NaN	NaN	NaN	NaN	NaN	NaN	NaN	NaN	NaN	NaN	NaN	NaN	NaN	18.4865	20.213	18.061	3	3	3.8	129.66	0	45.422	97590000	7
DERPT_G3725	Full=Glucose 1-dehydrogenase nucleus,peroxisome,endomembrane system,organelle membrane,intracellular organelle part,oxidoreductase activity, acting on the CH-OH group of donors, NAD or NADP as acceptor,xylulose metabolic process,alcohol metabolic process,l	0	3	NaN	NaN	NaN	NaN	NaN	NaN	NaN	NaN	NaN	NaN	NaN	NaN	NaN	NaN	NaN	NaN	NaN	NaN	NaN	NaN	NaN	19.2235	NaN	19.3446	19.8769	4	4	27.2	30.322	0	45.248	172120000	10
DERPT_G10548	Full=D-amino-acid oxidase Short=DAAO Short=DAMOX Short=DAO cytoplasmic part,D-aspartate oxidase activity,FAD binding,aspartate metabolic process,insemination,grooming behavior,D-amino acid catabolic process,hormone metabolic process,oxidation-reduction pro	0	3	NaN	NaN	NaN	NaN	NaN	NaN	NaN	NaN	NaN	NaN	NaN	NaN	NaN	NaN	NaN	NaN	NaN	NaN	NaN	NaN	NaN	19.1091	NaN	18.723	19.2202	3	3	24.2	37.758	0	45.076	95588000	10
DERPT_G9968	Full=Histone H2B nuclear chromosome, telomeric region,nuclear nucleosome,extracellular space,nucleoplasm,cytoplasm,extracellular exosome,DNA binding,protein heterodimerization activity,innate immune response in mucosa,nucleosome assembly,antibacterial humo	0	4	NaN	NaN	NaN	NaN	NaN	NaN	NaN	NaN	NaN	NaN	NaN	NaN	NaN	NaN	NaN	NaN	NaN	NaN	NaN	NaN	NaN	20.1847	19.8872	21.8503	20.2476	2	2	19.4	13.865	0	44.924	407350000	7
DERPT_G3303	Full=Copper transport ATOX1 ame: Full=Metal transport ATX1 metal ion binding,metal ion transport	0	4	NaN	NaN	NaN	NaN	NaN	NaN	NaN	NaN	NaN	NaN	NaN	NaN	NaN	NaN	NaN	NaN	NaN	NaN	NaN	NaN	NaN	20.461	20.2268	19.7574	20.7078	4	4	70.9	8.8599	0	44.772	245790000	13
DERPT_G9290	Full=Multidrug resistance-associated 1 ame: Full=ATP-binding cassette sub-family C member 1 ame: Full=Leukotriene C(4) transporter Short=LTC4 transporter vacuole,integral component of plasma membrane,apical plasma membrane,intercellular canaliculus,lipid t	0	4	NaN	NaN	NaN	NaN	NaN	NaN	NaN	NaN	NaN	NaN	NaN	NaN	NaN	NaN	NaN	NaN	NaN	NaN	NaN	NaN	NaN	21.0187	21.4248	21.4404	20.9982	6	6	6.1	167.45	0	44.625	543350000	13
DERPT_G11363	Full=Lactoylglutathione lyase ame: Full=Aldoketomutase ame: Full=Glyoxalase I Short=Glx I ame: Full=Ketone-aldehyde mutase ame: Full=Methylglyoxalase ame: Full=S-D-lactoylglutathione methylglyoxal lyase mitochondrion,cell-cell adherens junction,plastid,ext	0	4	NaN	NaN	NaN	NaN	NaN	NaN	NaN	NaN	NaN	NaN	NaN	NaN	NaN	NaN	NaN	NaN	NaN	NaN	NaN	NaN	NaN	20.1217	20.0763	20.0198	20.2325	6	6	21.3	34.295	0	44.067	218630000	10
DERPT_G646	Full=Glutamyl aminopeptidase Short=EAP ame: Full=Aminopeptidase A Short=AP-A ame: CD_antigen=CD249 vesicle,intracellular membrane-bounded organelle,organelle part,cytoplasmic part,plasma membrane part,apical part of cell,ATP binding,metallopeptidase activi	0	4	NaN	NaN	NaN	NaN	NaN	NaN	NaN	NaN	NaN	NaN	NaN	NaN	NaN	NaN	NaN	NaN	NaN	NaN	NaN	NaN	NaN	19.0739	20.0289	19.7814	19.523	2	2	1.7	220.23	0	43.684	143570000	8
DERPT_G6828	Full=Beta-ureidopropionase ame: Full=Beta-alanine synthase ame: Full=N-carbamoyl-beta-alanine amidohydrolase cytosol,extracellular exosome,beta-ureidopropionase activity,zinc ion binding,liver development,uracil catabolic process,beta-alanine biosynthetic	0	4	NaN	NaN	NaN	NaN	NaN	NaN	NaN	NaN	NaN	NaN	NaN	NaN	NaN	NaN	NaN	NaN	NaN	NaN	NaN	NaN	NaN	20.5125	20.3732	20.2816	20.6057	5	5	19.8	46.887	0	43.674	301090000	13
DERPT_G9180	---NA---	0	2	NaN	NaN	NaN	NaN	NaN	NaN	NaN	NaN	NaN	NaN	NaN	NaN	NaN	NaN	NaN	NaN	NaN	NaN	NaN	NaN	NaN	NaN	19.8097	20.2253	NaN	4	4	31.6	23.58	0	43.543	118620000	7
DERPT_G5668	Full=Pyruvate dehydrogenase E1 component subunit beta cell wall,mitochondrial inner membrane,plasma membrane,mitochondrial alpha-ketoglutarate dehydrogenase complex,alpha-ketoacid dehydrogenase activity,3-methyl-2-oxobutanoate dehydrogenase (2-methylpropan	0	4	NaN	NaN	NaN	NaN	NaN	NaN	NaN	NaN	NaN	NaN	NaN	NaN	NaN	NaN	NaN	NaN	NaN	NaN	NaN	NaN	NaN	19.6777	19.8102	19.6646	19.7838	5	5	24.7	40.441	0	43.332	193840000	12
DERPT_G4201	Full=Small nuclear ribonucleo G Short=snRNP-G ame: Full=Sm G Short=Sm-G Short= P-body,U5 snRNP,U7 snRNP,U1 snRNP,U2 snRNP,U4 snRNP,U6 snRNP,U12-type spliceosomal complex,nucleolus,small nucleolar ribonucleoprotein complex,cytosol,viral nucleocapsid,methylo	3	0	NaN	NaN	NaN	NaN	NaN	NaN	20.7794	23.0011	21.4943	NaN	NaN	NaN	NaN	NaN	NaN	NaN	NaN	NaN	NaN	NaN	NaN	NaN	NaN	NaN	NaN	3	3	57.9	8.6571	0	42.426	127450000	7
DERPT_G5500	Full=Solute carrier family 15 member 2 ame: Full=Kidney H(+) peptide cotransporter ame: Full=Oligopeptide kidney isoform ame: Full=Peptide transporter 2 vacuole,integral component of plasma membrane,brush border,apical plasma membrane,proton-dependent olig	1	4	NaN	NaN	22.6854	NaN	NaN	NaN	NaN	NaN	NaN	NaN	NaN	NaN	NaN	NaN	NaN	NaN	NaN	NaN	NaN	NaN	NaN	19.8226	20.624	19.2602	20.8117	3	3	4.2	117.95	0	42.296	282340000	13
DERPT_G6080	Full=Catalase extracellular space,mitochondrial intermembrane space,lysosome,peroxisomal membrane,peroxisomal matrix,endoplasmic reticulum,Golgi apparatus,cytosol,plasma membrane,focal adhesion,extracellular exosome,aminoacylase activity,catalase activity,	0	4	NaN	NaN	NaN	NaN	NaN	NaN	NaN	NaN	NaN	NaN	NaN	NaN	NaN	NaN	NaN	NaN	NaN	NaN	NaN	NaN	NaN	19.3489	19.7116	19.415	19.406	2	2	6	70.559	0	42.116	128400000	9
DERPT_G3343	Full=NADH dehydrogenase mitochondrial respiratory chain complex I,protein binding,NADH dehydrogenase (ubiquinone) activity,FMN binding,metal ion binding,quinone binding,NAD binding,4 iron, 4 sulfur cluster binding,mitochondrial electron transport, NADH to	0	4	NaN	NaN	NaN	NaN	NaN	NaN	NaN	NaN	NaN	NaN	NaN	NaN	NaN	NaN	NaN	NaN	NaN	NaN	NaN	NaN	NaN	19.5647	19.6195	19.6314	19.8658	3	3	11.5	54.464	0	42.071	149890000	7
DERPT_G1252	Full=Tyrosine--tRNA cytoplasmic ame: Full=Tyrosyl-tRNA synthetase Short= Contains: ame: Full=Tyrosine--tRNA N-terminally processed extracellular space,nucleus,endoplasmic reticulum,Golgi apparatus,cytosol,cell surface,cytoplasmic stress granule,membrane,am	0	4	NaN	NaN	NaN	NaN	NaN	NaN	NaN	NaN	NaN	NaN	NaN	NaN	NaN	NaN	NaN	NaN	NaN	NaN	NaN	NaN	NaN	19.5394	19.0433	19.2276	19.6992	3	3	14	40.049	0	41.727	131000000	10
DERPT_G7763	Full= disulfide-isomerase A6 Flags: Precursor vacuolar membrane,endoplasmic reticulum lumen,endoplasmic reticulum membrane,smooth endoplasmic reticulum,endoplasmic reticulum-Golgi intermediate compartment,Golgi apparatus,lipid droplet,plasma membrane,plant	0	3	NaN	NaN	NaN	NaN	NaN	NaN	NaN	NaN	NaN	NaN	NaN	NaN	NaN	NaN	NaN	NaN	NaN	NaN	NaN	NaN	NaN	19.1914	19.6059	NaN	19.2801	4	4	17.7	48.548	0	41.676	96147000	8
DERPT_G8459	Full=Multidrug resistance-associated 1 ame: Full=ATP-binding cassette sub-family C member 1 ame: Full=Leukotriene C(4) transporter Short=LTC4 transporter plant-type vacuole,fungal-type vacuole membrane,integral component of plasma membrane,plasmodesma,baso	0	4	NaN	NaN	NaN	NaN	NaN	NaN	NaN	NaN	NaN	NaN	NaN	NaN	NaN	NaN	NaN	NaN	NaN	NaN	NaN	NaN	NaN	19.7388	19.5862	19.9518	20.1283	6	4	3.6	268.22	0	40.866	185130000	14
DERPT_G5470	Full=Demethylmenaquinone methyltransferase cytosol,phosphoethanolamine N-methyltransferase activity,phosphomethylethanolamine N-methyltransferase activity,phosphatidylcholine biosynthetic process,pollen development,pollen tube growth,pollen tube guidance,m	0	4	NaN	NaN	NaN	NaN	NaN	NaN	NaN	NaN	NaN	NaN	NaN	NaN	NaN	NaN	NaN	NaN	NaN	NaN	NaN	NaN	NaN	20.1143	20.2062	20.4273	21.1275	5	5	30.7	31.858	0	40.717	285970000	11
DERPT_G222	Full=Alpha-mannosidase 2 ame: Full=Golgi alpha-mannosidase II Short=AMan II Short=Man II ame: Full=Mannosidase alpha class 2A member 1 ame: Full=Mannosyl-oligosaccharide 1,3-1,6-alpha-mannosidase vesicle,extracellular region part,bounding membrane of organ	0	4	NaN	NaN	NaN	NaN	NaN	NaN	NaN	NaN	NaN	NaN	NaN	NaN	NaN	NaN	NaN	NaN	NaN	NaN	NaN	NaN	NaN	20.3731	20.3594	19.8777	20.397	3	3	3.7	147.61	0	40.636	222780000	8
DERPT_G7185	Full=Ubiquilin autophagosome,endoplasmic reticulum,plasma membrane,cytoplasmic vesicle,nuclear proteasome complex,cytosolic proteasome complex,polyubiquitin modification-dependent protein binding,identical protein binding,negative regulation of toll-like r	0	3	NaN	NaN	NaN	NaN	NaN	NaN	NaN	NaN	NaN	NaN	NaN	NaN	NaN	NaN	NaN	NaN	NaN	NaN	NaN	NaN	NaN	18.8295	NaN	19.4516	18.9417	4	4	6.6	67.624	0	40.404	132890000	10
DERPT_G165	Full=L-2-hydroxyglutarate mitochondrial Flags: Precursor mitochondrion,integral component of membrane,protein binding,2-hydroxyglutarate dehydrogenase activity,cellular protein metabolic process,oxidation-reduction process	3	0	NaN	NaN	NaN	NaN	NaN	NaN	NaN	20.7847	22.6082	20.8847	NaN	NaN	NaN	NaN	NaN	NaN	NaN	NaN	NaN	NaN	NaN	NaN	NaN	NaN	NaN	6	6	12.1	75.463	0	39.909	7945500000	15
DERPT_G11287	Full=Tripeptidyl-peptidase 2 Short=TPP-2 ame: Full=Tripeptidyl aminopeptidase ame: Full=Tripeptidyl-peptidase II Short=TPP-II vacuole,cytosol,membrane,serine-type endopeptidase activity,binding,tripeptidyl-peptidase activity,proteolysis,cellular process	0	4	NaN	NaN	NaN	NaN	NaN	NaN	NaN	NaN	NaN	NaN	NaN	NaN	NaN	NaN	NaN	NaN	NaN	NaN	NaN	NaN	NaN	20.5121	20.5255	20.1554	20.6028	4	4	4.1	155.81	0	39.79	253750000	13
DERPT_G3003	Full=Hydroxyacylglutathione hydrolase ame: Full=Glyoxalase II Short=Glx II nucleoplasm,mitochondrion,cytosol,hydroxyacylglutathione hydrolase activity,iron ion binding,glutathione thiolesterase activity,sulfur dioxygenase activity,glutathione metabolic pro	0	4	NaN	NaN	NaN	NaN	NaN	NaN	NaN	NaN	NaN	NaN	NaN	NaN	NaN	NaN	NaN	NaN	NaN	NaN	NaN	NaN	NaN	19.2186	20.2144	19.4106	19.8178	5	5	25	26.434	0	39.62	309160000	12
DERPT_G4534	Full=Endochitinase CHI Flags: Precursor chitinase activity,chitin catabolic process,cell wall macromolecule catabolic process	0	2	NaN	NaN	NaN	NaN	NaN	NaN	NaN	NaN	NaN	NaN	NaN	NaN	NaN	NaN	NaN	NaN	NaN	NaN	NaN	NaN	NaN	18.6799	NaN	18.7997	NaN	3	3	4.2	144.45	0	39.545	46341000	3
DERPT_G9845	Full=Proline--tRNA ligase ame: Full=Prolyl-tRNA synthetase Short= mitochondrion,cytosol,ribosome,plasmodesma,cytoplasmic stress granule,membrane,aminoacyl-tRNA synthetase multienzyme complex,methionyl glutamyl tRNA synthetase complex,GAIT complex,mRNA bind	0	4	NaN	NaN	NaN	NaN	NaN	NaN	NaN	NaN	NaN	NaN	NaN	NaN	NaN	NaN	NaN	NaN	NaN	NaN	NaN	NaN	NaN	20.9403	21.555	20.9425	21.4407	6	6	7.3	153.47	0	39.249	444730000	13
DERPT_G10543	Full=Glutamate--cysteine ligase ame: Full=Gamma-ECS Short=GCS ame: Full=Gamma-glutamylcysteine synthetase nucleus,cytosol,glutamate-cysteine ligase complex,perinuclear region of cytoplasm,glutamate-cysteine ligase activity,purine ribonucleoside binding,ade	2	0	NaN	NaN	NaN	NaN	NaN	NaN	21.6021	21.6555	NaN	NaN	NaN	NaN	NaN	NaN	NaN	NaN	NaN	NaN	NaN	NaN	NaN	NaN	NaN	NaN	NaN	4	4	6.9	86.626	0	39.084	129630000	7
DERPT_G10871	---NA---	0	4	NaN	NaN	NaN	NaN	NaN	NaN	NaN	NaN	NaN	NaN	NaN	NaN	NaN	NaN	NaN	NaN	NaN	NaN	NaN	NaN	NaN	19.7527	18.814	21.2098	19.4507	5	5	19.2	33.842	0	39.052	201260000	7
DERPT_G6755	---NA---	0	4	NaN	NaN	NaN	NaN	NaN	NaN	NaN	NaN	NaN	NaN	NaN	NaN	NaN	NaN	NaN	NaN	NaN	NaN	NaN	NaN	NaN	19.1332	19.5449	20.6724	19.5311	4	4	67.3	9.5757	0	38.907	192930000	12
DERPT_G7274	Full=Probable E3 ubiquitin- ligase HERC4 ame: Full=HECT domain and RCC1-like domain-containing 4 ame: Full=HECT-type E3 ubiquitin transferase HERC4 chromosome,cytoplasm,membrane,nuclear lumen,catalytic activity,protein binding,immune system process,cell cy	0	2	NaN	NaN	NaN	NaN	NaN	NaN	NaN	NaN	NaN	NaN	NaN	NaN	NaN	NaN	NaN	NaN	NaN	NaN	NaN	NaN	NaN	NaN	NaN	18.9555	19.6832	5	5	6.3	131.62	0	38.897	124540000	8
DERPT_G8471	Full= OSCP1 positive regulation of protein targeting to mitochondrion	0	3	NaN	NaN	NaN	NaN	NaN	NaN	NaN	NaN	NaN	NaN	NaN	NaN	NaN	NaN	NaN	NaN	NaN	NaN	NaN	NaN	NaN	20.1288	NaN	19.7108	20.1451	3	3	5.3	89.882	0	38.7	242460000	10
DERPT_G7400	Full=Thymosin beta-4 Short=T beta-4 Contains: ame: Full=Hematopoietic system regulatory peptide ame: Full=Seraspenide actin monomer binding,actin filament organization	0	4	NaN	NaN	NaN	NaN	NaN	NaN	NaN	NaN	NaN	NaN	NaN	NaN	NaN	NaN	NaN	NaN	NaN	NaN	NaN	NaN	NaN	19.8973	19.6451	19.9121	20.1695	3	3	41.6	10.184	0	38.291	194010000	13
DERPT_G4892	Full=Eukaryotic translation initiation factor 2A Short=eIF-2A ribosome,RNA binding,protein binding,translation,response to stress,positive regulation of gene expression,biological_process,positive regulation of cellular process,regulation of nitrogen compo	0	2	NaN	NaN	NaN	NaN	NaN	NaN	NaN	NaN	NaN	NaN	NaN	NaN	NaN	NaN	NaN	NaN	NaN	NaN	NaN	NaN	NaN	18.791	NaN	NaN	19.2009	2	2	7.1	60.031	0	38.043	62274000	3
DERPT_G5906	Full=Glutathione S-transferase kappa 1 ame: Full=GST 13-13 ame: Full=GST class-kappa ame: Full=GSTK1-1 Short=mGSTK1 ame: Full=Glutathione S-transferase subunit 13 mitochondrial inner membrane,mitochondrial matrix,glutathione transferase activity,glutathion	0	3	NaN	NaN	NaN	NaN	NaN	NaN	NaN	NaN	NaN	NaN	NaN	NaN	NaN	NaN	NaN	NaN	NaN	NaN	NaN	NaN	NaN	18.613	NaN	18.3614	19.4697	3	3	29.7	26.412	0	38.008	78671000	7
DERPT_G10145	Full=Lysosomal alpha-mannosidase Short=Laman ame: Full=Lysosomal acid alpha-mannosidase ame: Full=Mannosidase alpha class 2B member 1 ame: Full=Mannosidase alpha-B Flags: Precursor extracellular region,cell wall,vacuole,Golgi apparatus part,bounding membra	0	4	NaN	NaN	NaN	NaN	NaN	NaN	NaN	NaN	NaN	NaN	NaN	NaN	NaN	NaN	NaN	NaN	NaN	NaN	NaN	NaN	NaN	18.4702	18.1534	18.5259	18.1688	5	5	5.8	192.56	0	37.817	82652000	9
DERPT_G9515	Full=Inosine-5 -monophosphate dehydrogenase Short=IMP dehydrogenase Short=IMPD Short=IMPDH nucleoplasm,peroxisomal membrane,cell junction,extracellular exosome,nucleotide binding,DNA binding,mRNA binding,IMP dehydrogenase activity,metal ion binding,eye dev	0	4	NaN	NaN	NaN	NaN	NaN	NaN	NaN	NaN	NaN	NaN	NaN	NaN	NaN	NaN	NaN	NaN	NaN	NaN	NaN	NaN	NaN	20.119	20.5245	19.6777	20.8293	4	4	12.3	56.432	0	37.684	275090000	9
DERPT_G4655	Full=Peroxiredoxin-1 nucleus,mitochondrion,cytosol,microtubule associated complex,myelin sheath,extracellular region part,intracellular organelle lumen,glutathione peroxidase activity,thioredoxin peroxidase activity,selenium binding,identical protein bindi	0	4	NaN	NaN	NaN	NaN	NaN	NaN	NaN	NaN	NaN	NaN	NaN	NaN	NaN	NaN	NaN	NaN	NaN	NaN	NaN	NaN	NaN	20.2253	19.6281	19.879	19.9673	4	4	19	30.879	0	37.296	194420000	13
DERPT_G8916	Full=Prolyl 3-hydroxylase OGFOD1 ame: Full=2-oxoglutarate and iron-dependent oxygenase domain-containing 1 ame: Full=uS12 prolyl 3-hydroxylase cytoplasm,intracellular organelle,iron ion binding,L-ascorbic acid binding,peptidyl-proline dioxygenase activity,	0	4	NaN	NaN	NaN	NaN	NaN	NaN	NaN	NaN	NaN	NaN	NaN	NaN	NaN	NaN	NaN	NaN	NaN	NaN	NaN	NaN	NaN	19.5655	19.4341	19.736	19.0162	3	3	7.5	83.592	0	37.291	136160000	9
DERPT_G6721	Full=Sodium glucose cotransporter 1 Short=Na(+) glucose cotransporter 1 ame: Full=High affinity sodium-glucose cotransporter ame: Full=Solute carrier family 5 member 1 integral component of plasma membrane,brush border,apical plasma membrane,extracellular	0	4	NaN	NaN	NaN	NaN	NaN	NaN	NaN	NaN	NaN	NaN	NaN	NaN	NaN	NaN	NaN	NaN	NaN	NaN	NaN	NaN	NaN	21.501	21.4417	21.0299	21.2326	4	4	9.7	71.164	0	37.152	469030000	12
DERPT_G584	---NA---	1	0	NaN	NaN	NaN	NaN	NaN	NaN	NaN	NaN	NaN	NaN	NaN	NaN	NaN	22.1088	NaN	NaN	NaN	NaN	NaN	NaN	NaN	NaN	NaN	NaN	NaN	2	2	51.1	10.353	0	37.005	16526000	2
DERPT_G1481	Full=Mesencephalic astrocyte-derived neurotrophic factor homolog ame: Full=MANF CDNF Flags: Precursor extracellular space,nucleus,endoplasmic reticulum,ribonucleoprotein complex,calcium ion binding,protein binding,mRNA 3-UTR AU-rich region binding,vasocon	2	0	NaN	NaN	NaN	NaN	NaN	NaN	NaN	NaN	NaN	NaN	22.7856	23.8484	NaN	NaN	NaN	NaN	NaN	NaN	NaN	NaN	NaN	NaN	NaN	NaN	NaN	5	5	11.2	68.526	0	36.987	255320000	9
DERPT_G11308	--NA--	0	4	NaN	NaN	NaN	NaN	NaN	NaN	NaN	NaN	NaN	NaN	NaN	NaN	NaN	NaN	NaN	NaN	NaN	NaN	NaN	NaN	NaN	20.0971	20.383	20.5271	20.735	3	3	3.7	291.47	0	36.841	259400000	10
DERPT_G103	Full=60S acidic ribosomal P0 ame: Full=60S ribosomal L10E nucleolus,Golgi apparatus,plasma membrane,focal adhesion,plasmodesma,chloroplast,cytosolic large ribosomal subunit,dendrite,90S preribosome,preribosome, large subunit precursor,cytoplasmic ribonucle	0	4	NaN	NaN	NaN	NaN	NaN	NaN	NaN	NaN	NaN	NaN	NaN	NaN	NaN	NaN	NaN	NaN	NaN	NaN	NaN	NaN	NaN	20.8198	21.0729	20.9274	21.4302	4	4	18.9	34.814	0	36.622	409100000	15
DERPT_G4187	Full=Prosaposin ame: Full=Sulfated glyco 1 Short=SGP-1 Contains: ame: Full=Saposin-A Contains: ame: Full=Saposin-B-Val Contains: ame: Full=Saposin-B Contains: ame: Full=Saposin-C Contains: ame: Full=Saposin-D Flags: Precursor lysosome,sphingolipid metaboli	6	0	19.4312	20.7488	22.8674	20.3942	20.557	NaN	NaN	NaN	19.298	NaN	NaN	NaN	NaN	NaN	NaN	NaN	NaN	NaN	NaN	NaN	NaN	NaN	NaN	NaN	NaN	3	3	4.8	62.392	0	36.527	48429000	8
DERPT_G8648	Full=5-aminolevulinate erythroid- mitochondrial Short=ALAS-E ame: Full=5-aminolevulinic acid synthase 2 ame: Full=Delta-ALA synthase 2 ame: Full=Delta-aminolevulinate synthase 2 Flags: Precursor mitochondrial inner membrane,intracellular organelle lumen,5-	0	4	NaN	NaN	NaN	NaN	NaN	NaN	NaN	NaN	NaN	NaN	NaN	NaN	NaN	NaN	NaN	NaN	NaN	NaN	NaN	NaN	NaN	21.4354	21.6023	21.4353	21.3982	3	3	2.2	187.31	0	36.39	507340000	10
DERPT_G5907	Full=Glutathione S-transferase kappa 1 ame: Full=GST 13-13 ame: Full=GST class-kappa ame: Full=GSTK1-1 Short=hGSTK1 ame: Full=Glutathione S-transferase subunit 13 membrane,mitochondrial part,protein disulfide oxidoreductase activity,transferase activity,me	0	3	NaN	NaN	NaN	NaN	NaN	NaN	NaN	NaN	NaN	NaN	NaN	NaN	NaN	NaN	NaN	NaN	NaN	NaN	NaN	NaN	NaN	19.1754	NaN	19.0646	19.4993	4	4	27.9	25.745	0	36.199	98783000	10
DERPT_G7979	Full=Sodium hydrogen exchanger 3 ame: Full=Na(+) H(+) exchanger 3 Short=NHE-3 ame: Full=Solute carrier family 9 member 3 nucleoplasm,mitochondrion,endoplasmic reticulum,integral component of plasma membrane,focal adhesion,cell surface,intercalated disc,bas	0	4	NaN	NaN	NaN	NaN	NaN	NaN	NaN	NaN	NaN	NaN	NaN	NaN	NaN	NaN	NaN	NaN	NaN	NaN	NaN	NaN	NaN	20.5406	20.6277	20.2481	20.8138	3	3	3.3	176.65	0	36.099	297440000	9
DERPT_G8573	---NA---	3	2	NaN	NaN	NaN	NaN	NaN	NaN	NaN	NaN	NaN	19.4784	24.1348	22.7227	NaN	NaN	NaN	NaN	NaN	NaN	NaN	NaN	NaN	NaN	20.7133	19.9783	NaN	2	2	25.4	14.677	0	36.066	406840000	11
DERPT_G2496	Allergen Homolog (Der f EF): Full=Elongation factor 2 Short=EF-2 nucleus,lipid droplet,cytosol,microtubule associated complex,plasma membrane,cell-cell adherens junction,aggresome,extracellular matrix,polysomal ribosome,membrane raft,extracellular exosome,	0	4	NaN	NaN	NaN	NaN	NaN	NaN	NaN	NaN	NaN	NaN	NaN	NaN	NaN	NaN	NaN	NaN	NaN	NaN	NaN	NaN	NaN	19.7794	20.2912	20.2459	20.0156	4	3	8.1	92.071	0	35.254	220720000	14
DERPT_G3785	Full=Venom peptide ame: Full=Ascaris-type protease inhibitor Flags: Precursor	3	4	NaN	NaN	NaN	NaN	NaN	NaN	NaN	23.1042	24.5268	22.4072	NaN	NaN	NaN	NaN	NaN	NaN	NaN	NaN	NaN	NaN	NaN	19.9498	21.1452	21.2834	20.6751	3	3	36.8	10.616	0	35.139	647360000	14
DERPT_G8629	Full=3-oxoacyl- mitochondrion,plasma membrane,microvillus,brush border,vesicle,intracellular organelle part,carbonyl reductase (NADPH) activity,protein self-association,L-xylulose reductase (NADP+) activity,xylulose catabolic process,glucose metabolic proc	0	3	NaN	NaN	NaN	NaN	NaN	NaN	NaN	NaN	NaN	NaN	NaN	NaN	NaN	NaN	NaN	NaN	NaN	NaN	NaN	NaN	NaN	20.2516	20.5472	NaN	20.4067	4	4	20.7	27.022	0	34.802	223650000	8
DERPT_G9788	Full=Delta-aminolevulinic acid dehydratase Short=ALAD Short=ALADH ame: Full=Porphobilinogen synthase nucleus,cytoplasm,extracellular region part,porphobilinogen synthase activity,zinc ion binding,identical protein binding,heme biosynthetic process,response	0	2	NaN	NaN	NaN	NaN	NaN	NaN	NaN	NaN	NaN	NaN	NaN	NaN	NaN	NaN	NaN	NaN	NaN	NaN	NaN	NaN	NaN	17.3396	NaN	NaN	18.1887	3	3	10.6	38.04	0	34.643	31668000	11
DERPT_G7894	Full=SH3 domain-binding glutamic acid-rich 2 nucleoplasm,cytosol,extracellular exosome,protein binding,cellular component organization,regulation of cellular process	2	4	NaN	NaN	NaN	NaN	NaN	NaN	NaN	NaN	NaN	NaN	22.532	20.3385	NaN	NaN	NaN	NaN	NaN	NaN	NaN	NaN	NaN	20.0164	20.4854	20.4409	20.6862	5	5	19.5	26.037	0	34.579	308900000	20
DERPT_G5151	Full=Isochorismatase domain-containing 2 nucleus,mitochondrion,peroxisome,extracellular exosome,catalytic activity,metabolic process,protein destabilization	2	3	NaN	NaN	NaN	NaN	NaN	NaN	NaN	22.9063	22.0334	NaN	NaN	NaN	NaN	NaN	NaN	NaN	NaN	NaN	NaN	NaN	NaN	NaN	19.8244	19.6788	19.7184	4	4	34.3	22.946	0	34.362	365510000	11
DERPT_G8187	Full=Calnexin homolog Flags: Precursor nuclear envelope,mitochondrion,vacuolar membrane,endoplasmic reticulum membrane,smooth endoplasmic reticulum,plasma membrane,plant-type cell wall,plasmodesma,chloroplast,integral component of membrane,somatodendritic	0	4	NaN	NaN	NaN	NaN	NaN	NaN	NaN	NaN	NaN	NaN	NaN	NaN	NaN	NaN	NaN	NaN	NaN	NaN	NaN	NaN	NaN	19.4544	19.3812	19.0916	19.0552	4	4	8.8	72.375	0	34.287	110480000	10
DERPT_G10946	Full=Succinate-- ligase nucleus,microtubule organizing center,plasma membrane,succinate-CoA ligase complex (GDP-forming),succinate-CoA ligase (GDP-forming) activity,succinate-semialdehyde dehydrogenase (NAD+) activity,copper ion binding,ATP binding,GDP bin	0	3	NaN	NaN	NaN	NaN	NaN	NaN	NaN	NaN	NaN	NaN	NaN	NaN	NaN	NaN	NaN	NaN	NaN	NaN	NaN	NaN	NaN	19.5316	19.9014	NaN	20.2028	4	4	13.2	47.917	0	34.238	139590000	9
DERPT_G1634	Full=Cystatin Flags: Precursor cysteine-type endopeptidase inhibitor activity,binding,hydrolase activity,regulation of biological quality	2	3	NaN	NaN	NaN	NaN	NaN	NaN	NaN	NaN	21.8111	24.821	NaN	NaN	NaN	NaN	NaN	NaN	NaN	NaN	NaN	NaN	NaN	21.7762	NaN	21.4205	21.833	3	3	3.7	119.71	0	33.767	862670000	13
DERPT_G7116	Allergen Homolog (Hom s2): Full=Nascent polypeptide-associated complex subunit alpha Short=NAC-alpha ame: Full=Alpha-NAC nucleus,cytosol,nascent polypeptide-associated complex,extracellular exosome,DNA binding,transcription coactivator activity,TBP-class p	3	0	NaN	NaN	NaN	NaN	NaN	NaN	NaN	NaN	NaN	NaN	20.5665	20.7074	22.7621	NaN	NaN	NaN	NaN	NaN	NaN	NaN	NaN	NaN	NaN	NaN	NaN	2	2	12.6	23.774	0	33.594	234240000	9
DERPT_G6942	Der p 28 , Proposed Pan-Allergen, Allergen Homolog (Tyr p28, Der f28, Pen c19, Cor a10): Full=Heat shock cognate 71 kDa ame: Full=Heat shock 70 kDa 8 ubiquitin ligase complex,Prp19 complex,photoreceptor inner segment,zona pellucida receptor complex,perichr	0	4	NaN	NaN	NaN	NaN	NaN	NaN	NaN	NaN	NaN	NaN	NaN	NaN	NaN	NaN	NaN	NaN	NaN	NaN	NaN	NaN	NaN	23.2122	23.7638	23.5766	23.068	14	4	23	72.455	0	33.474	2002800000	22
DERPT_G6729	Full=Cuticle ame: Full=Ir- structural constituent of cuticle	0	4	NaN	NaN	NaN	NaN	NaN	NaN	NaN	NaN	NaN	NaN	NaN	NaN	NaN	NaN	NaN	NaN	NaN	NaN	NaN	NaN	NaN	18.3911	18.8762	19.8759	18.5765	3	3	13.6	27.675	0	33.428	140090000	12
DERPT_G1541	Full=Ubiquitin-60S ribosomal L40 ame: Full=Ubiquitin A-52 residue ribosomal fusion product 1 Contains: ame: Full=Ubiquitin Contains: ame: Full=60S ribosomal L40 ame: Full=CEP52 Flags: Precursor nucleoplasm,microtubule associated complex,plasma membrane,sma	2	4	NaN	NaN	NaN	NaN	NaN	NaN	NaN	NaN	NaN	NaN	NaN	NaN	22.2697	21.5273	NaN	NaN	NaN	NaN	NaN	NaN	NaN	20.1454	19.6109	19.9905	20.3708	2	2	13	25.1	0	33.291	246090000	10
DERPT_G107	Full=Arrestin domain-containing 3 cytoplasmic vesicle,protein binding,regulation of cellular metabolic process,multicellular organismal process,negative regulation of biological process,positive regulation of cellular process,cellular response to stimulus,	0	4	NaN	NaN	NaN	NaN	NaN	NaN	NaN	NaN	NaN	NaN	NaN	NaN	NaN	NaN	NaN	NaN	NaN	NaN	NaN	NaN	NaN	19.4828	19.9516	19.5514	19.4358	4	4	8.6	81.628	0	33.188	154140000	11
DERPT_G9770	Full=Guanine nucleotide-binding G(I) G(S) G(T) subunit beta-1 ame: Full=Transducin beta chain 1 photoreceptor inner segment,extracellular space,lysosomal membrane,heterotrimeric G-protein complex,microtubule associated complex,focal adhesion,dendrite,photo	1	0	NaN	21.9573	NaN	NaN	NaN	NaN	NaN	NaN	NaN	NaN	NaN	NaN	NaN	NaN	NaN	NaN	NaN	NaN	NaN	NaN	NaN	NaN	NaN	NaN	NaN	2	2	10.1	38.451	0	32.945	15824000	3
DERPT_G11449	Full=Palladin actin cytoskeleton,I band,cell projection,membrane-bounded organelle,cytoskeletal part,enzyme binding,actinin binding,heart development,myofibril assembly,epithelium development,biological regulation	0	4	NaN	NaN	NaN	NaN	NaN	NaN	NaN	NaN	NaN	NaN	NaN	NaN	NaN	NaN	NaN	NaN	NaN	NaN	NaN	NaN	NaN	22.4286	22.6362	22.5477	22.8062	4	4	0.2	3087.5	0	32.933	1135800000	7
DERPT_G3462	Full=1,2-dihydroxy-3-keto-5-methylthiopentene dioxygenase ame: Full=Acireductone dioxygenase (Fe(2+)-requiring) Short=ARD Short=Fe-ARD cytoplasm,oxidoreductase activity,cellular process,response to chemical,biological_process,regulation of cellular process	0	4	NaN	NaN	NaN	NaN	NaN	NaN	NaN	NaN	NaN	NaN	NaN	NaN	NaN	NaN	NaN	NaN	NaN	NaN	NaN	NaN	NaN	19.5031	18.8482	18.8318	19.537	5	5	44.8	15.876	0	32.898	213110000	11
DERPT_G7214	Full=Isoamyl acetate-hydrolyzing esterase 1 homolog extracellular region,hydrolase activity, acting on ester bonds,metabolic process,organic substance metabolic process	3	0	NaN	NaN	NaN	NaN	NaN	NaN	NaN	18.812	22.0538	22.5248	NaN	NaN	NaN	NaN	NaN	NaN	NaN	NaN	NaN	NaN	NaN	NaN	NaN	NaN	NaN	3	3	18.4	28.052	0	32.823	78380000	6
DERPT_G12021	Full=Hydroxysteroid dehydrogenase 2 mitochondrion,membrane,oxidoreductase activity,metabolic process	2	0	NaN	NaN	NaN	NaN	NaN	NaN	NaN	18.4296	19.5247	NaN	NaN	NaN	NaN	NaN	NaN	NaN	NaN	NaN	NaN	NaN	NaN	NaN	NaN	NaN	NaN	4	4	8.7	64.189	0	32.721	81497000	8
DERPT_G3483	---NA---	0	3	NaN	NaN	NaN	NaN	NaN	NaN	NaN	NaN	NaN	NaN	NaN	NaN	NaN	NaN	NaN	NaN	NaN	NaN	NaN	NaN	NaN	NaN	18.8401	19.8919	18.3591	4	4	18.5	50.873	0	32.643	82606000	6
DERPT_G8708	CG9896	0	3	NaN	NaN	NaN	NaN	NaN	NaN	NaN	NaN	NaN	NaN	NaN	NaN	NaN	NaN	NaN	NaN	NaN	NaN	NaN	NaN	NaN	NaN	18.773	18.0283	19.1527	2	2	16.5	29.308	0	32.518	66293000	6
DERPT_G5904	Full=Nuclease-sensitive element-binding 1 ame: Full=CCAAT-binding transcription factor I subunit A Short=CBF-A ame: Full=DNA-binding B Short=DBPB ame: Full=Enhancer factor I subunit A Short=EFI-A ame: Full=Y-box transcription factor ame: Full=Y-box-binding	0	3	NaN	NaN	NaN	NaN	NaN	NaN	NaN	NaN	NaN	NaN	NaN	NaN	NaN	NaN	NaN	NaN	NaN	NaN	NaN	NaN	NaN	20.4437	19.8206	NaN	20.0013	4	4	13.6	39.68	0	32.454	161000000	8
DERPT_G545	Full=Uncharacterized UDP-glucosyltransferase transferase activity, transferring hexosyl groups,lipid metabolic process,cellular process	1	0	NaN	NaN	NaN	NaN	NaN	NaN	NaN	NaN	19.4066	NaN	NaN	NaN	NaN	NaN	NaN	NaN	NaN	NaN	NaN	NaN	NaN	NaN	NaN	NaN	NaN	2	2	12.3	53.184	0	32.423	9091600	3
DERPT_G8038	Full=Adult-specific rigid cuticular Short=ACP Z disc,perinuclear region of cytoplasm,structural constituent of cuticle,protein lipidation,response to heat,regulation of autophagy,regulation of translational initiation by eIF2 alpha phosphorylation,protein	0	2	NaN	NaN	NaN	NaN	NaN	NaN	NaN	NaN	NaN	NaN	NaN	NaN	NaN	NaN	NaN	NaN	NaN	NaN	NaN	NaN	NaN	NaN	NaN	18.1462	17.8035	4	4	10.5	54.591	0	32.379	36847000	9
DERPT_G4306	Full=Immunoglobulin superfamily member 10 Short= 10 Flags: Precursor	0	3	NaN	NaN	NaN	NaN	NaN	NaN	NaN	NaN	NaN	NaN	NaN	NaN	NaN	NaN	NaN	NaN	NaN	NaN	NaN	NaN	NaN	19.6041	19.7178	19.7548	NaN	4	4	12.6	84.668	0	32.251	152650000	6
DERPT_G194	Full=Dicer 1 Includes: ame: Full=Endoribonuclease DCL1 Includes: ame: Full=ATP-dependent helicase DCL1 cytosol,small nuclear ribonucleoprotein complex,nuclear lumen,precatalytic spliceosome,catalytic step 2 spliceosome,RNA binding,ribonuclease III activity	0	4	NaN	NaN	NaN	NaN	NaN	NaN	NaN	NaN	NaN	NaN	NaN	NaN	NaN	NaN	NaN	NaN	NaN	NaN	NaN	NaN	NaN	18.9287	19.4875	18.9059	19.1335	3	3	2.9	208.35	0	31.409	143880000	9
DERPT_G9692	Full=Mannosyl-oligosaccharide 1,2-alpha-mannosidase IA ame: Full=Man(9)-alpha-mannosidase Short=Man9-mannosidase ame: Full=Mannosidase alpha class 1A member 1 ame: Full=Processing alpha-1,2-mannosidase IA Short=Alpha-1,2-mannosidase IA Golgi membrane,endos	0	3	NaN	NaN	NaN	NaN	NaN	NaN	NaN	NaN	NaN	NaN	NaN	NaN	NaN	NaN	NaN	NaN	NaN	NaN	NaN	NaN	NaN	19.707	NaN	20.242	20.1771	4	4	11.3	77.821	0	31.24	178720000	8
DERPT_G6418	Full= pterin-4-alpha-carbinolamine dehydratase Short=PHS ame: Full=4-alpha-hydroxy-tetrahydropterin dehydratase ame: Full=Pterin carbinolamine dehydratase Short=PCD nucleoplasm,mitochondrion,cytosol,extracellular exosome,transcription coactivator activity,	3	0	NaN	NaN	NaN	NaN	NaN	NaN	NaN	20.797	23.1818	20.8744	NaN	NaN	NaN	NaN	NaN	NaN	NaN	NaN	NaN	NaN	NaN	NaN	NaN	NaN	NaN	4	4	18.9	23.369	0	31.208	170790000	12
DERPT_G8787	Glu1, Glu2, glu3 Homolog 51% identity: Full=Beta-1,3-glucan-binding Short=BGBP ame: Full=Beta-1,3-glucan recognition Short= Flags: Precursor hydrolase activity, hydrolyzing O-glycosyl compounds,carbohydrate metabolic process	0	4	NaN	NaN	NaN	NaN	NaN	NaN	NaN	NaN	NaN	NaN	NaN	NaN	NaN	NaN	NaN	NaN	NaN	NaN	NaN	NaN	NaN	20.1244	20.0174	19.9549	19.8747	4	4	18.4	34.152	0	30.836	191370000	10
DERPT_G273	Full= tyrosine phosphatase type IVA 1 ame: Full= -tyrosine phosphatase 4a1 ame: Full= -tyrosine phosphatase of regenerating liver 1 Short=PRL-1 Flags: Precursor endosome,plasma membrane,extracellular exosome,protein tyrosine phosphatase activity,Notch sign	1	2	NaN	NaN	NaN	NaN	NaN	NaN	NaN	NaN	NaN	NaN	19.1214	NaN	NaN	NaN	NaN	NaN	NaN	NaN	NaN	NaN	NaN	NaN	18.1009	NaN	18.5628	3	3	18.1	29.953	0	30.597	66755000	8
DERPT_G174	Full=Calcium channel flower integral component of synaptic vesicle membrane,spanning component of plasma membrane,calcium channel activity,structural constituent of cuticle,calcium ion transport,cell competition in a multicellular organism,positive regulat	0	3	NaN	NaN	NaN	NaN	NaN	NaN	NaN	NaN	NaN	NaN	NaN	NaN	NaN	NaN	NaN	NaN	NaN	NaN	NaN	NaN	NaN	NaN	18.8848	18.8342	18.7477	3	3	8	60.943	0	30.455	61990000	6
DERPT_G1220	Full=Nicotinate-nucleotide pyrophosphorylase [carboxylating] ame: Full=Quinolinate phosphoribosyltransferase nucleus,cytoplasm,nicotinate-nucleotide diphosphorylase (carboxylating) activity,de novo NAD biosynthetic process from tryptophan,quinolinate met	0	2	NaN	NaN	NaN	NaN	NaN	NaN	NaN	NaN	NaN	NaN	NaN	NaN	NaN	NaN	NaN	NaN	NaN	NaN	NaN	NaN	NaN	NaN	17.9664	NaN	17.5389	5	5	22.2	32.838	0	30.333	41851000	7
DERPT_G1157	Full=Apoptosis regulator Bcl-2 extracellular region,nucleus,endomembrane system,mitochondrial membrane,membrane part,catalytic activity,chitin binding,enzyme binding,kidney development,lymphocyte homeostasis,carbohydrate metabolic process,chitin metabolic	1	0	NaN	NaN	NaN	NaN	NaN	NaN	NaN	NaN	22.0065	NaN	NaN	NaN	NaN	NaN	NaN	NaN	NaN	NaN	NaN	NaN	NaN	NaN	NaN	NaN	NaN	4	4	5.4	108.29	0	30.18	132390000	10
DERPT_G12057	Full=Probable E3 ubiquitin- ligase HERC4 ame: Full=HECT domain and RCC1-like domain-containing 4 ame: Full=HECT-type E3 ubiquitin transferase HERC4 chromatin,nucleus,membrane,cytoplasmic part,catalytic activity,obsolete signal transducer activity,guanyl-nu	0	4	NaN	NaN	NaN	NaN	NaN	NaN	NaN	NaN	NaN	NaN	NaN	NaN	NaN	NaN	NaN	NaN	NaN	NaN	NaN	NaN	NaN	19.2961	19.3768	19.3717	18.5717	3	3	8.3	53.404	0	30.073	104060000	12
DERPT_G3476	Full=V-type proton ATPase subunit G Short=V-ATPase subunit G ame: Full=V-ATPase 13 kDa subunit ame: Full=Vacuolar proton pump subunit G vacuolar proton-transporting V-type ATPase, V1 domain,lysosomal membrane,cytosol,integral component of synaptic vesicle	2	0	24.7353	23.3458	NaN	NaN	NaN	NaN	NaN	NaN	NaN	NaN	NaN	NaN	NaN	NaN	NaN	NaN	NaN	NaN	NaN	NaN	NaN	NaN	NaN	NaN	NaN	3	3	34.2	13.896	0	30.009	49306000	8
DERPT_G5635	Full=Obg-like ATPase 1 nucleolus,endoplasmic reticulum,centrosome,cytosol,cell-cell adherens junction,plasmodesma,membrane,extracellular exosome,ATP binding,GTP binding,ATPase activity,ribosome binding,ribosomal large subunit binding,metal ion binding,cadh	1	0	NaN	NaN	NaN	NaN	NaN	NaN	NaN	NaN	21.0793	NaN	NaN	NaN	NaN	NaN	NaN	NaN	NaN	NaN	NaN	NaN	NaN	NaN	NaN	NaN	NaN	2	2	8.2	44.124	0	29.991	77773000	3
DERPT_G272	--NA--	3	0	NaN	NaN	NaN	NaN	NaN	NaN	NaN	NaN	NaN	21.1314	23.3407	21.5445	NaN	NaN	NaN	NaN	NaN	NaN	NaN	NaN	NaN	NaN	NaN	NaN	NaN	2	2	15.7	21.716	0	29.916	245650000	5
DERPT_G9743	Full=Translocon-associated subunit alpha Short=TRAP-alpha ame: Full=Signal sequence receptor subunit alpha Short=SSR-alpha Flags: Precursor endoplasmic reticulum membrane,BLOC-1 complex,protein binding,multicellular organismal process,cellular process,intr	0	2	NaN	NaN	NaN	NaN	NaN	NaN	NaN	NaN	NaN	NaN	NaN	NaN	NaN	NaN	NaN	NaN	NaN	NaN	NaN	NaN	NaN	NaN	19.1138	NaN	19.1811	2	2	5	52.865	0	29.68	75644000	6
DERPT_G10077	Full=Unconventional myosin-Ia ame: Full=Brush border myosin I Short=BBM-I Short=BBMI ame: Full=Myosin I heavy chain Short=MIHC phagocytic cup,endosome,microvillus,brush border,cell cortex,basal plasma membrane,apical plasma membrane,lateral plasma membrane	0	3	NaN	NaN	NaN	NaN	NaN	NaN	NaN	NaN	NaN	NaN	NaN	NaN	NaN	NaN	NaN	NaN	NaN	NaN	NaN	NaN	NaN	19.082	18.6715	18.4263	NaN	4	4	4.9	126.22	0	29.502	86377000	7
DERPT_G7593	---NA---	0	2	NaN	NaN	NaN	NaN	NaN	NaN	NaN	NaN	NaN	NaN	NaN	NaN	NaN	NaN	NaN	NaN	NaN	NaN	NaN	NaN	NaN	17.8952	NaN	NaN	18.007	4	4	22.3	32.966	0	29.354	68686000	8
DERPT_G6278	Full=Adenylosuccinate synthetase Short=AMPSase Short= ame: Full=IMP--aspartate ligase cytoplasm,membrane,magnesium ion binding,GTPase activity,adenylosuccinate synthase activity,GTP binding,protein homodimerization activity,actin filament binding,aspartate	0	2	NaN	NaN	NaN	NaN	NaN	NaN	NaN	NaN	NaN	NaN	NaN	NaN	NaN	NaN	NaN	NaN	NaN	NaN	NaN	NaN	NaN	NaN	NaN	18.387	18.495	4	4	9.6	56.729	0	29.328	60519000	7
DERPT_G9299	Proposed Pan-Allergen, Allergen Homolog (Tyr p28, Der f28, Pen c19, Cla h4, Cor a10, Aed a8): Full=Heat shock cognate 71 kDa ame: Full=Heat shock 70 kDa 8 ubiquitin ligase complex,synaptonemal complex,Prp19 complex,male germ cell nucleus,photoreceptor inne	0	2	NaN	NaN	NaN	NaN	NaN	NaN	NaN	NaN	NaN	NaN	NaN	NaN	NaN	NaN	NaN	NaN	NaN	NaN	NaN	NaN	NaN	18.5336	NaN	NaN	18.1896	10	4	18.6	71.43	0	29.051	60829000	5
DERPT_G1445	Full=V-type proton ATPase subunit H Short=V-ATPase subunit H ame: Full=Vacuolar proton pump subunit H vacuolar proton-transporting V-type ATPase, V1 domain,plant-type vacuole,Golgi apparatus,chloroplast,plasma membrane proton-transporting V-type ATPase com	0	2	NaN	NaN	NaN	NaN	NaN	NaN	NaN	NaN	NaN	NaN	NaN	NaN	NaN	NaN	NaN	NaN	NaN	NaN	NaN	NaN	NaN	18.6073	18.9548	NaN	NaN	4	4	14.5	49.869	0	29.037	84853000	9
DERPT_G10580	Full=50S ribosomal L4 ribosome,membrane,mitochondrial part,RNA binding,structural constituent of ribosome,mitochondrial translation,cell redox homeostasis,ribosome biogenesis	1	0	NaN	NaN	NaN	NaN	NaN	NaN	NaN	NaN	NaN	NaN	21.3164	NaN	NaN	NaN	NaN	NaN	NaN	NaN	NaN	NaN	NaN	NaN	NaN	NaN	NaN	3	3	1.8	195.12	0	28.959	1097200000	4
DERPT_G11248	Full=Tetraspanin-33 Short=Tspan-33 cell surface,integral component of membrane,cell junction,axon,synaptic vesicle membrane,SNARE complex,presynaptic active zone,cortical granule,tetraspanin-enriched microdomain,SNARE binding,SNAP receptor activity,enzyme	3	0	22.5221	22.9896	21.0441	NaN	NaN	NaN	NaN	NaN	NaN	NaN	NaN	NaN	NaN	NaN	NaN	NaN	NaN	NaN	NaN	NaN	NaN	NaN	NaN	NaN	NaN	3	3	9.6	48.487	0	28.814	24937000	7
DERPT_G3807	Full=Alanine aminotransferase 2 Short=ALT2 ame: Full=Glutamate pyruvate transaminase 2 Short=GPT 2 ame: Full=Glutamic--alanine transaminase 2 ame: Full=Glutamic--pyruvic transaminase 2 extracellular space,nucleus,mitochondrion,peroxisome,cytosol,plant-type	0	2	NaN	NaN	NaN	NaN	NaN	NaN	NaN	NaN	NaN	NaN	NaN	NaN	NaN	NaN	NaN	NaN	NaN	NaN	NaN	NaN	NaN	19.1775	NaN	NaN	19.5408	4	4	3.7	193.53	0	28.749	105990000	5
DERPT_G11548	Full=Multidrug resistance-associated 1 ame: Full=ATP-binding cassette sub-family C member 1 ame: Full=Leukotriene C(4) transporter Short=LTC4 transporter plant-type vacuole,fungal-type vacuole membrane,integral component of plasma membrane,plasmodesma,baso	2	0	22.3166	21.8492	NaN	NaN	NaN	NaN	NaN	NaN	NaN	NaN	NaN	NaN	NaN	NaN	NaN	NaN	NaN	NaN	NaN	NaN	NaN	NaN	NaN	NaN	NaN	6	4	6.1	167.1	0	28.734	73871000	8
DERPT_G430	Full=Otopetrin-1 membrane,biomineral tissue development,inner ear morphogenesis,otolith development	0	3	NaN	NaN	NaN	NaN	NaN	NaN	NaN	NaN	NaN	NaN	NaN	NaN	NaN	NaN	NaN	NaN	NaN	NaN	NaN	NaN	NaN	19.4134	NaN	19.5462	19.4195	4	4	3.6	126.9	0	28.701	146430000	13
DERPT_G4872	Full=Endothelin-converting enzyme 1 Short=ECE-1 plasma membrane,endomembrane system,cytoplasmic vesicle,intracellular membrane-bounded organelle,membrane part,metalloendopeptidase activity,system process,proteolysis,peptide metabolic process,regulation of	0	3	NaN	NaN	NaN	NaN	NaN	NaN	NaN	NaN	NaN	NaN	NaN	NaN	NaN	NaN	NaN	NaN	NaN	NaN	NaN	NaN	NaN	18.0564	18.368	17.5994	NaN	4	4	10.7	90.107	0	28.612	50599000	3
DERPT_G9170	---NA---	0	3	NaN	NaN	NaN	NaN	NaN	NaN	NaN	NaN	NaN	NaN	NaN	NaN	NaN	NaN	NaN	NaN	NaN	NaN	NaN	NaN	NaN	17.7452	17.0306	18.7734	NaN	4	4	12.8	56.943	0	28.481	37038000	8
DERPT_G9212	Full=ADP-dependent glucokinase Short=ADP-GK Short=ADPGK phosphotransferase activity, alcohol group as acceptor,carbohydrate metabolic process	0	4	NaN	NaN	NaN	NaN	NaN	NaN	NaN	NaN	NaN	NaN	NaN	NaN	NaN	NaN	NaN	NaN	NaN	NaN	NaN	NaN	NaN	19.2284	19.4351	19.7777	18.9066	3	3	12.8	65.267	0	28.322	123220000	9
DERPT_G5769	Full=Arginine--tRNA ligase ame: Full=Arginyl-tRNA synthetase Short= nucleoplasm,mitochondrion,cell-cell adherens junction,chloroplast stroma,membrane,aminoacyl-tRNA synthetase multienzyme complex,extracellular exosome,tRNA binding,arginine-tRNA ligase acti	1	0	NaN	NaN	NaN	NaN	NaN	NaN	NaN	21.5354	NaN	NaN	NaN	NaN	NaN	NaN	NaN	NaN	NaN	NaN	NaN	NaN	NaN	NaN	NaN	NaN	NaN	4	4	8.3	68.319	0	28.322	33730000	6
DERPT_G11629	Full=Dihydrolipoyllysine-residue acetyltransferase component of pyruvate dehydrogenase complex ame: Full=Dihydrolipoamide acetyltransferase component of pyruvate dehydrogenase complex ame: Full=E2 mitochondrial matrix,binding,acetyltransferase activity,S-a	1	0	NaN	NaN	NaN	18.8825	NaN	NaN	NaN	NaN	NaN	NaN	NaN	NaN	NaN	NaN	NaN	NaN	NaN	NaN	NaN	NaN	NaN	NaN	NaN	NaN	NaN	2	2	6.1	59.322	0	28.207	1084600	3
DERPT_G5715	Full=Growth factor receptor-bound 2 ame: Full=Adapter GRB2 ame: Full=SH2 SH3 adapter GRB2 nucleoplasm,nucleolus,endosome,Golgi apparatus,cytosol,cell-cell junction,COP9 signalosome,vesicle membrane,extracellular exosome,Grb2-EGFR complex,nucleotide binding	0	3	NaN	NaN	NaN	NaN	NaN	NaN	NaN	NaN	NaN	NaN	NaN	NaN	NaN	NaN	NaN	NaN	NaN	NaN	NaN	NaN	NaN	18.155	18.141	17.9014	NaN	4	4	22.8	25.078	0	27.977	59129000	7
DERPT_G7270	Full=Succinate-- ligase nucleus,Golgi apparatus,microtubule organizing center,plasma membrane,myelin sheath,succinate-CoA ligase complex (GDP-forming),extracellular exosome,succinate-CoA ligase (ADP-forming) activity,succinate-CoA ligase (GDP-forming) acti	0	2	NaN	NaN	NaN	NaN	NaN	NaN	NaN	NaN	NaN	NaN	NaN	NaN	NaN	NaN	NaN	NaN	NaN	NaN	NaN	NaN	NaN	17.371	NaN	NaN	17.3315	3	3	13.1	48.218	0	27.967	31338000	5
DERPT_G7639	Full=Poly(rC)-binding 4 ame: Full=Alpha-CP4 nucleus,cytoplasm,DNA-binding transcription factor activity, RNA polymerase II-specific,single-stranded DNA binding,single-stranded RNA binding,mRNA binding,protein binding,mRNA splicing, via spliceosome,regulati	0	2	NaN	NaN	NaN	NaN	NaN	NaN	NaN	NaN	NaN	NaN	NaN	NaN	NaN	NaN	NaN	NaN	NaN	NaN	NaN	NaN	NaN	NaN	18.7721	NaN	18.7466	3	3	4.4	120.39	0	27.81	42224000	7
DERPT_G4344	Full=60S ribosomal L10a nucleolus,mitochondrion,plasma membrane,focal adhesion,plasmodesma,chloroplast,cytosolic large ribosomal subunit,extracellular exosome,RNA binding,structural constituent of ribosome,reproduction,maturation of LSU-rRNA,nematode larva	0	3	NaN	NaN	NaN	NaN	NaN	NaN	NaN	NaN	NaN	NaN	NaN	NaN	NaN	NaN	NaN	NaN	NaN	NaN	NaN	NaN	NaN	NaN	19.6312	19.97	19.759	4	4	25.5	24.955	0	27.76	136530000	9
DERPT_G7587	Full= -L-isoaspartate(D-aspartate) O-methyltransferase Short=PIMT ame: Full=L-isoaspartyl carboxyl methyltransferase ame: Full= L-isoaspartyl D-aspartyl methyltransferase ame: Full= -beta-aspartate methyltransferase extracellular space,nucleus,cytosol,baso	0	4	NaN	NaN	NaN	NaN	NaN	NaN	NaN	NaN	NaN	NaN	NaN	NaN	NaN	NaN	NaN	NaN	NaN	NaN	NaN	NaN	NaN	20.7998	20.374	20.3368	20.5352	4	4	24.1	29.689	0	27.753	270210000	13
DERPT_G10117	Full= Diedel Flags: Precursor extracellular space,calcium ion binding,response to bacterium,negative regulation of JAK-STAT cascade	13	0	20.0882	20.0864	19.4916	NaN	NaN	NaN	NaN	NaN	NaN	19.5058	23.7392	26.2048	25.9513	26.0925	22.8	23.9884	23.0401	20.013	19.5876	NaN	NaN	NaN	NaN	NaN	NaN	2	2	6.2	20.377	0	27.548	1689800000	19
DERPT_G8408	Full=Acyl- desaturase ame: Full=Delta(9)-desaturase Short=Delta-9 desaturase ame: Full=Fatty acid desaturase ame: Full=Stearoyl- desaturase extracellular region,integral component of endoplasmic reticulum membrane,hexokinase activity,stearoyl-CoA 9-desatur	0	4	NaN	NaN	NaN	NaN	NaN	NaN	NaN	NaN	NaN	NaN	NaN	NaN	NaN	NaN	NaN	NaN	NaN	NaN	NaN	NaN	NaN	19.0522	19.4769	19.2299	20.4186	3	3	2.6	151.53	0	27.434	148500000	8
DERPT_G8155	Full=Neurofascin Flags: Precursor intracellular,pleated septate junction,lateral plasma membrane,filopodium,cytoneme,main axon,synapse,calcium ion binding,protein binding,neuron cell-cell adhesion,epidermal growth factor receptor signaling pathway,imaginal	0	4	NaN	NaN	NaN	NaN	NaN	NaN	NaN	NaN	NaN	NaN	NaN	NaN	NaN	NaN	NaN	NaN	NaN	NaN	NaN	NaN	NaN	19.705	19.4678	19.4805	19.5983	4	4	5.4	142.81	0	27.26	161440000	8
DERPT_G10254	Full=Ankyrin-3 Short=ANK-3 ame: Full=Ankyrin-G integral component of plasma membrane,bicellular tight junction,basal plasma membrane,cell surface,postsynaptic density,intercalated disc,spectrin-associated cytoskeleton,lateral plasma membrane,sarcoplasmic r	0	3	NaN	NaN	NaN	NaN	NaN	NaN	NaN	NaN	NaN	NaN	NaN	NaN	NaN	NaN	NaN	NaN	NaN	NaN	NaN	NaN	NaN	19.4756	NaN	20.5097	18.8811	4	4	2.8	325.52	0	27.157	202450000	8
DERPT_G10436	Full= transport SEC23 Golgi membrane,endoplasmic reticulum,COPII vesicle coat,perinuclear region of cytoplasm,protein binding,zinc ion binding,intracellular protein transport,pectoral fin morphogenesis,embryonic neurocranium morphogenesis,cartilage develop	0	4	NaN	NaN	NaN	NaN	NaN	NaN	NaN	NaN	NaN	NaN	NaN	NaN	NaN	NaN	NaN	NaN	NaN	NaN	NaN	NaN	NaN	18.5995	19.5873	18.8032	19.5213	3	3	6.5	86.967	0	27.1	106900000	10
DERPT_G5603	Full=Trans-aconitate 2-methyltransferase	2	0	NaN	NaN	NaN	NaN	NaN	NaN	NaN	22.4689	21.9734	NaN	NaN	NaN	NaN	NaN	NaN	NaN	NaN	NaN	NaN	NaN	NaN	NaN	NaN	NaN	NaN	4	4	15.9	34.125	0	26.969	413640000	5
DERPT_G9256	Full=Laminin subunit beta-1 ame: Full=Laminin B1 chain ame: Full=Laminin-1 subunit beta ame: Full=Laminin-10 subunit beta ame: Full=Laminin-12 subunit beta ame: Full=Laminin-2 subunit beta ame: Full=Laminin-6 subunit beta ame: Full=Laminin-8 subunit beta F	0	2	NaN	NaN	NaN	NaN	NaN	NaN	NaN	NaN	NaN	NaN	NaN	NaN	NaN	NaN	NaN	NaN	NaN	NaN	NaN	NaN	NaN	15.3621	NaN	NaN	15.7855	5	5	3.9	221.9	0	26.618	10560000	6
DERPT_G11837	---NA---	1	0	NaN	NaN	NaN	NaN	NaN	NaN	NaN	20.626	NaN	NaN	NaN	NaN	NaN	NaN	NaN	NaN	NaN	NaN	NaN	NaN	NaN	NaN	NaN	NaN	NaN	4	4	8.1	82.59	0	26.614	78804000	5
DERPT_G3649	Full=DNA repair and recombination RAD54-like ame: Full= okra nucleoplasm,cytoplasm,protein binding,ATP binding,DNA translocase activity,annealing helicase activity,telomere maintenance via recombination,chromatin remodeling,regulation of translation,recipr	3	4	NaN	NaN	NaN	NaN	18.7484	22.0016	22.7108	NaN	NaN	NaN	NaN	NaN	NaN	NaN	NaN	NaN	NaN	NaN	NaN	NaN	NaN	21.1154	21.6902	21.3529	21.092	2	2	1.1	118.73	0	26.496	653000000	16
DERPT_G8966	Full=Divalent-cation tolerance chloroplast,membrane,copper ion binding,protein localization,response to metal ion,protein homooligomerization	2	0	NaN	NaN	NaN	NaN	NaN	NaN	NaN	NaN	19.6643	NaN	19.5227	NaN	NaN	NaN	NaN	NaN	NaN	NaN	NaN	NaN	NaN	NaN	NaN	NaN	NaN	2	2	12.3	12.995	0	26.485	35064000	5
DERPT_G8335	Full=Septum formation Maf nucleoside-triphosphate diphosphatase activity,purine nucleobase metabolic process,pyrimidine nucleobase metabolic process	0	4	NaN	NaN	NaN	NaN	NaN	NaN	NaN	NaN	NaN	NaN	NaN	NaN	NaN	NaN	NaN	NaN	NaN	NaN	NaN	NaN	NaN	20.5923	20.5041	20.7342	20.6463	3	3	17.3	28.775	0	26.308	285510000	7
DERPT_G10392	Full=Proton myo-inositol cotransporter Short=H(+)-myo-inositol cotransporter Short=Hmit ame: Full=H(+)-myo-inositol symporter ame: Full=Solute carrier family 2 member 13 fungal-type vacuole membrane,plasma membrane,plant-type vacuole membrane,integral comp	1	3	22.1612	NaN	NaN	NaN	NaN	NaN	NaN	NaN	NaN	NaN	NaN	NaN	NaN	NaN	NaN	NaN	NaN	NaN	NaN	NaN	NaN	20.8312	NaN	20.7792	20.2384	4	4	5.7	97.309	0	26.201	244330000	13
DERPT_G5806	Full=Peflin ame: Full=PEF with a long N-terminal hydrophobic domain ame: Full=Penta-EF hand domain-containing 1 nucleus,endosome,endoplasmic reticulum membrane,cytosol,plasma membrane,Z disc,neuron projection,synapse part,cell projection part,extracellular	1	2	NaN	NaN	NaN	NaN	NaN	NaN	NaN	NaN	NaN	NaN	20.1225	NaN	NaN	NaN	NaN	NaN	NaN	NaN	NaN	NaN	NaN	20.3795	NaN	20.5337	NaN	3	3	18.7	26.155	0	26.15	234460000	4
DERPT_G7182	Full=Lamin-B1 Flags: Precursor nuclear inner membrane,lamin filament,nucleoplasm,lipid droplet,centrosome,microtubule associated complex,nuclear matrix,spindle envelope,mitotic spindle,structural molecule activity,histone binding,phospholipase binding,comp	0	4	NaN	NaN	NaN	NaN	NaN	NaN	NaN	NaN	NaN	NaN	NaN	NaN	NaN	NaN	NaN	NaN	NaN	NaN	NaN	NaN	NaN	18.7407	19.3379	19.3694	19.6228	3	3	6.2	85.295	0	26.124	114200000	10
DERPT_G3563	Full=Serine threonine- kinase rio1 cytoplasm,nuclear lumen,protein serine/threonine kinase activity,protein binding,ATP binding,rRNA processing,gonad development,regulation of gene expression,germ cell proliferation,positive regulation of vulval developmen	0	2	NaN	NaN	NaN	NaN	NaN	NaN	NaN	NaN	NaN	NaN	NaN	NaN	NaN	NaN	NaN	NaN	NaN	NaN	NaN	NaN	NaN	17.1938	NaN	17.4625	NaN	3	3	2.3	210.04	0	25.948	60202000	6
DERPT_G11441	Full=Glyoxylate hydroxypyruvate reductase B cytoplasm,microtubule motor activity,ATP binding,microtubule binding,oxidoreductase activity, acting on the CH-OH group of donors, NAD or NADP as acceptor,NADP binding,NAD binding,microtubule-based movement,oxida	0	3	NaN	NaN	NaN	NaN	NaN	NaN	NaN	NaN	NaN	NaN	NaN	NaN	NaN	NaN	NaN	NaN	NaN	NaN	NaN	NaN	NaN	18.0312	NaN	18.0176	18.5376	4	4	4.2	126.4	0	25.761	70635000	4
DERPT_G85	Full=Collagen alpha-1(IV) chain Contains: ame: Full=Arresten Flags: Precursor collagen type IV trimer,extracellular matrix structural constituent,morphogenesis of an epithelium,cell surface receptor signaling pathway,embryo development ending in birth or e	2	0	NaN	22.1914	21.8572	NaN	NaN	NaN	NaN	NaN	NaN	NaN	NaN	NaN	NaN	NaN	NaN	NaN	NaN	NaN	NaN	NaN	NaN	NaN	NaN	NaN	NaN	3	3	2.9	177.44	0	25.593	49282000	7
DERPT_G1054	Full=Cystathionine gamma-synthase Short=CGS ame: Full=O-succinylhomoserine (thiol)-lyase nucleus,endoplasmic reticulum,cytosol,plasma membrane,extracellular exosome,cystathionine gamma-synthase activity,cystathionine beta-lyase activity,cystathionine gamma	0	4	NaN	NaN	NaN	NaN	NaN	NaN	NaN	NaN	NaN	NaN	NaN	NaN	NaN	NaN	NaN	NaN	NaN	NaN	NaN	NaN	NaN	18.0344	18.7418	18.3959	18.575	2	2	12.3	44.245	0	25.304	63406000	7
DERPT_G2471	Full=Translationally-controlled tumor homolog Short=TCTP	1	4	NaN	NaN	NaN	NaN	NaN	NaN	NaN	NaN	NaN	21.5844	NaN	NaN	NaN	NaN	NaN	NaN	NaN	NaN	NaN	NaN	NaN	20.4238	19.961	20.0296	20.4285	3	3	27.4	20.065	0	25.016	210280000	8
DERPT_G2871	Full=Thioredoxin reductase cytoplasmic Short=TR ame: Full=Thioredoxin reductase TR1 nucleus,mitochondrion,cytosol,microtubule associated complex,neuron part,glutathione-disulfide reductase activity,thioredoxin-disulfide reductase activity,electron transfer	0	2	NaN	NaN	NaN	NaN	NaN	NaN	NaN	NaN	NaN	NaN	NaN	NaN	NaN	NaN	NaN	NaN	NaN	NaN	NaN	NaN	NaN	20.0974	NaN	19.8967	NaN	4	4	9.3	75.776	0	24.833	96913000	6
DERPT_G2469	Full=Probable cytosol aminopeptidase ame: Full=Leucine aminopeptidase Short=LAP ame: Full=Leucyl aminopeptidase nucleolus,ribosome,aminopeptidase activity,protein binding,metalloexopeptidase activity,manganese ion binding,ribosomal large subunit assembly,s	0	3	NaN	NaN	NaN	NaN	NaN	NaN	NaN	NaN	NaN	NaN	NaN	NaN	NaN	NaN	NaN	NaN	NaN	NaN	NaN	NaN	NaN	20.0579	20.5277	19.55	NaN	4	4	4.7	129.06	0	24.807	150930000	10
DERPT_G1182	Full=Vesicular glutamate transporter 3 Short=V 3 ame: Full=Solute carrier family 17 member 8 endomembrane system,integral component of membrane,cytoplasmic vesicle,somatodendritic compartment,neuron projection,presynapse,inorganic anion transmembrane trans	1	0	22.7172	NaN	NaN	NaN	NaN	NaN	NaN	NaN	NaN	NaN	NaN	NaN	NaN	NaN	NaN	NaN	NaN	NaN	NaN	NaN	NaN	NaN	NaN	NaN	NaN	3	3	7.9	53.3	0	24.26	36591000	6
DERPT_G3114	Full=Flap endonuclease 1 Short=FEN-1 ame: Full=Flap structure-specific endonuclease 1 nucleoplasm,intracellular non-membrane-bounded organelle,protein-containing complex,single-stranded DNA binding,endodeoxyribonuclease activity,transferase activity, trans	0	2	NaN	NaN	NaN	NaN	NaN	NaN	NaN	NaN	NaN	NaN	NaN	NaN	NaN	NaN	NaN	NaN	NaN	NaN	NaN	NaN	NaN	NaN	18.1937	17.4617	NaN	2	2	2.7	150.65	0	24.082	25051000	5
DERPT_G2598	Full=Elongation factor 1-alpha Short=EF-1-alpha fungal-type vacuole membrane,nucleolus,mitochondrion,Golgi apparatus,cytosol,ribosome,eukaryotic translation elongation factor 1 complex,cytoskeleton,plasma membrane,plasmodesma,chloroplast,neuronal cell body	0	3	NaN	NaN	NaN	NaN	NaN	NaN	NaN	NaN	NaN	NaN	NaN	NaN	NaN	NaN	NaN	NaN	NaN	NaN	NaN	NaN	NaN	18.5026	NaN	19.1051	18.9946	7	4	3.2	241.81	0	23.88	86867000	7
DERPT_G3466	Full=Ras-related Rab-21 Flags: Precursor ruffle,mitochondrial outer membrane,late endosome,endoplasmic reticulum,trans-Golgi network,lipid droplet,focal adhesion,cytoplasmic side of plasma membrane,actin cytoskeleton,cytoplasmic vesicle membrane,Golgi cist	0	4	NaN	NaN	NaN	NaN	NaN	NaN	NaN	NaN	NaN	NaN	NaN	NaN	NaN	NaN	NaN	NaN	NaN	NaN	NaN	NaN	NaN	18.5505	18.6573	18.852	19.0072	4	4	3.2	186	0	23.807	79565000	6
DERPT_G7986	Full=Motile sperm domain-containing 2 prospore membrane,mitochondrion,endosome,lipid droplet,cytosol,phosphatidylcholine transporter activity,phosphatidylinositol transporter activity,hydrolase activity,phospholipid transport,Golgi to plasma membrane prote	2	0	22.6316	22.3966	NaN	NaN	NaN	NaN	NaN	NaN	NaN	NaN	NaN	NaN	NaN	NaN	NaN	NaN	NaN	NaN	NaN	NaN	NaN	NaN	NaN	NaN	NaN	4	4	15.9	31.893	0	23.661	21982000	8
DERPT_G3422	--NA--	0	2	NaN	NaN	NaN	NaN	NaN	NaN	NaN	NaN	NaN	NaN	NaN	NaN	NaN	NaN	NaN	NaN	NaN	NaN	NaN	NaN	NaN	NaN	NaN	17.8052	17.9763	4	4	17.9	23.813	0	23.303	35996000	5
DERPT_G11269	---NA---	1	0	NaN	NaN	NaN	NaN	NaN	NaN	NaN	NaN	NaN	NaN	NaN	NaN	NaN	24.2354	NaN	NaN	NaN	NaN	NaN	NaN	NaN	NaN	NaN	NaN	NaN	2	2	32.3	10.571	0	23.158	511740000	13
DERPT_G4239	Full=Very long-chain specific acyl- mitochondrial Short=VLCAD Flags: Precursor cell wall,nucleolus,mitochondrial inner membrane,cytosol,plasma membrane,mitochondrial nucleoid,fatty-acyl-CoA binding,electron transfer activity,very-long-chain-acyl-CoA dehydr	0	2	NaN	NaN	NaN	NaN	NaN	NaN	NaN	NaN	NaN	NaN	NaN	NaN	NaN	NaN	NaN	NaN	NaN	NaN	NaN	NaN	NaN	18.8552	NaN	19.1644	NaN	4	4	10.1	71.796	0	23.136	71577000	6
DERPT_G6066	---NA---	0	3	NaN	NaN	NaN	NaN	NaN	NaN	NaN	NaN	NaN	NaN	NaN	NaN	NaN	NaN	NaN	NaN	NaN	NaN	NaN	NaN	NaN	NaN	17.6637	18.8608	17.9653	4	4	17.5	29.385	0	23.119	54900000	7
DERPT_G6982	Full=Serine threonine- phosphatase 5 Short=PP5 ame: Full= phosphatase T Short=PPT nuclear envelope,cytosol,plasma membrane,protein serine/threonine phosphatase complex,plasmodesma,integral component of endoplasmic reticulum membrane,perikaryon,nucleoplasm	0	4	NaN	NaN	NaN	NaN	NaN	NaN	NaN	NaN	NaN	NaN	NaN	NaN	NaN	NaN	NaN	NaN	NaN	NaN	NaN	NaN	NaN	19.4649	20.206	20.0425	20.4144	3	3	7.3	56.503	0	22.579	226490000	8
DERPT_G3781	Full=ATP-dependent (S)-NAD(P)H-hydrate dehydratase ame: Full=ATP-dependent NAD(P)HX dehydratase mitochondrion,endoplasmic reticulum,cytosol,chloroplast,ATP-dependent NAD(P)H-hydrate dehydratase activity,ADP-dependent NAD(P)H-hydrate dehydratase activity,NA	0	2	NaN	NaN	NaN	NaN	NaN	NaN	NaN	NaN	NaN	NaN	NaN	NaN	NaN	NaN	NaN	NaN	NaN	NaN	NaN	NaN	NaN	18.8777	NaN	18.4788	NaN	3	3	9.9	38.761	0	22.494	74271000	6
DERPT_G772	Full=V-type proton ATPase subunit D Short=V-ATPase subunit D ame: Full=Vacuolar proton pump subunit D vacuolar proton-transporting V-type ATPase, V1 domain,plant-type vacuole,fungal-type vacuole membrane,lysosomal membrane,Golgi apparatus,centrosome,cilium	2	0	22.506	21.8598	NaN	NaN	NaN	NaN	NaN	NaN	NaN	NaN	NaN	NaN	NaN	NaN	NaN	NaN	NaN	NaN	NaN	NaN	NaN	NaN	NaN	NaN	NaN	3	3	12.4	28.305	0	22.468	12050000	4
DERPT_G4114	Full=Acetyl- mitochondrial ame: Full=Acetoacetyl- thiolase Flags: Precursor nucleus,mitochondrial inner membrane,mitochondrial matrix,peroxisome,cytosol,plasma membrane,extracellular exosome,acetyl-CoA C-acetyltransferase activity,carbon-carbon lyase activ	0	2	NaN	NaN	NaN	NaN	NaN	NaN	NaN	NaN	NaN	NaN	NaN	NaN	NaN	NaN	NaN	NaN	NaN	NaN	NaN	NaN	NaN	NaN	19.0338	NaN	19.1457	3	3	12	42.678	0	22.407	67896000	4
DERPT_G4859	Full=Serine--tRNA cytoplasmic ame: Full=Seryl-tRNA synthetase Short= ame: Full=Seryl-tRNA(Ser Sec) synthetase mitochondrion,cytosol,proteasome core complex,cytoplasmic stress granule,integral component of membrane,threonine-type endopeptidase activity,seri	1	0	NaN	NaN	NaN	21.506	NaN	NaN	NaN	NaN	NaN	NaN	NaN	NaN	NaN	NaN	NaN	NaN	NaN	NaN	NaN	NaN	NaN	NaN	NaN	NaN	NaN	3	3	3.2	156.28	0	21.88	11836000	2
DERPT_G6020	Full=Maleylacetoacetate isomerase Short=MAAI mitochondrion,cytosol,glutathione transferase activity,glutathione peroxidase activity,maleylacetoacetate isomerase activity,protein homodimerization activity,L-phenylalanine catabolic process,tyrosine catabolic	0	2	NaN	NaN	NaN	NaN	NaN	NaN	NaN	NaN	NaN	NaN	NaN	NaN	NaN	NaN	NaN	NaN	NaN	NaN	NaN	NaN	NaN	18.3479	NaN	NaN	19.6587	3	3	21.3	25.62	0	21.71	85557000	9
DERPT_G8693	Full=Actin-related 3 ame: Full=Actin 3 Golgi membrane,podosome,actin filament,Arp2/3 protein complex,brush border,cell-cell junction,focal adhesion,cell surface,integral component of membrane,lamellipodium,hemidesmosome,cytoplasmic vesicle,tubulobulbar com	0	2	NaN	NaN	NaN	NaN	NaN	NaN	NaN	NaN	NaN	NaN	NaN	NaN	NaN	NaN	NaN	NaN	NaN	NaN	NaN	NaN	NaN	NaN	NaN	18.937	19.3632	2	2	0.4	660.65	0	21.709	72641000	6
DERPT_G6962	Full=AP-2 complex subunit alpha-2 ame: Full=100 kDa coated vesicle C ame: Full=Adaptor complex AP-2 subunit alpha-2 ame: Full=Adaptor-related complex 2 subunit alpha-2 ame: Full=Alpha-adaptin C ame: Full=Alpha2-adaptin ame: Full=Clathrin assembly complex 2	0	3	NaN	NaN	NaN	NaN	NaN	NaN	NaN	NaN	NaN	NaN	NaN	NaN	NaN	NaN	NaN	NaN	NaN	NaN	NaN	NaN	NaN	NaN	19.7849	20.032	19.9389	3	3	4.8	105.82	0	21.663	157160000	7
DERPT_G10350	---NA---	0	4	NaN	NaN	NaN	NaN	NaN	NaN	NaN	NaN	NaN	NaN	NaN	NaN	NaN	NaN	NaN	NaN	NaN	NaN	NaN	NaN	NaN	22.5428	22.7639	22.6257	22.5501	3	3	16.3	14.949	0	21.623	1160600000	11
DERPT_G1322	Full=Short-chain specific acyl- mitochondrial Short=SCAD ame: Full=Butyryl- dehydrogenase Flags: Precursor cell wall,mitochondrial matrix,cytosol,plasma membrane,mitochondrial membrane,extracellular exosome,fatty-acyl-CoA binding,electron transfer activity	0	2	NaN	NaN	NaN	NaN	NaN	NaN	NaN	NaN	NaN	NaN	NaN	NaN	NaN	NaN	NaN	NaN	NaN	NaN	NaN	NaN	NaN	19.2354	NaN	NaN	19.0097	2	2	9.7	46.282	0	21.485	78305000	5
DERPT_G3757	Full=Aldose 1-epimerase ame: Full=Galactose mutarotase cytoplasm,racemase and epimerase activity, acting on carbohydrates and derivatives,carbohydrate binding,galactose metabolic process	0	4	NaN	NaN	NaN	NaN	NaN	NaN	NaN	NaN	NaN	NaN	NaN	NaN	NaN	NaN	NaN	NaN	NaN	NaN	NaN	NaN	NaN	19.2923	18.9829	19.08	19.4977	3	3	9.8	42.441	0	21.442	110250000	10
DERPT_G3268	Full=RNA polymerase II-associated 3 nuclear envelope,cytosol,plasmodesma,integral component of endoplasmic reticulum membrane,phosphoprotein phosphatase activity,protein C-terminus binding,Hsp70 protein binding,tetrapyrrole binding,chaperone binding,BAT3 c	2	0	NaN	NaN	NaN	NaN	NaN	NaN	NaN	20.8491	19.613	NaN	NaN	NaN	NaN	NaN	NaN	NaN	NaN	NaN	NaN	NaN	NaN	NaN	NaN	NaN	NaN	2	2	7.8	36.172	0	21.416	27084000	2
DERPT_G10152	Full=Unconventional myosin-Ic ame: Full=Myosin I beta Short=MMI-beta Short=MMIb ruffle,microvillus,brush border,cell cortex,basal plasma membrane,endomembrane system,apical plasma membrane,lateral plasma membrane,lamellipodium,filopodium,cell projection me	0	3	NaN	NaN	NaN	NaN	NaN	NaN	NaN	NaN	NaN	NaN	NaN	NaN	NaN	NaN	NaN	NaN	NaN	NaN	NaN	NaN	NaN	19.2052	19.8788	19.6622	NaN	3	3	4.8	124.37	0	21.297	117950000	6
DERPT_G5346	Full=Nicastrin Flags: Precursor plasma membrane,endomembrane system,integral component of membrane,cytoplasmic vesicle,intracellular membrane-bounded organelle,protein processing,cell differentiation,system development,biological regulation	4	0	21.5336	22.2571	20.7172	20.2216	NaN	NaN	NaN	NaN	NaN	NaN	NaN	NaN	NaN	NaN	NaN	NaN	NaN	NaN	NaN	NaN	NaN	NaN	NaN	NaN	NaN	3	3	5.5	81.979	0	21.115	69379000	10
DERPT_G5389	Full=GMP reductase ame: Full=Guanosine 5 -monophosphate oxidoreductase Short=Guanosine monophosphate reductase cytoplasm,GMP reductase complex,GMP reductase activity,metal ion binding,nematode larval development,purine nucleobase metabolic process,embryo d	0	4	NaN	NaN	NaN	NaN	NaN	NaN	NaN	NaN	NaN	NaN	NaN	NaN	NaN	NaN	NaN	NaN	NaN	NaN	NaN	NaN	NaN	18.5865	18.6253	18.4731	18.7577	3	3	12.9	38.3	0	20.915	71049000	10
DERPT_G7031	Full=Omega-amidase NIT2 ame: Full=Nitrilase homolog 2 nucleus,mitochondrion,plastid,extracellular exosome,nitrilase activity,bis(5-adenosyl)-triphosphatase activity,response to cadmium ion,nitrile metabolic process,purine nucleobase metabolic process;Full	0	3	NaN	NaN	NaN	NaN	NaN	NaN	NaN	NaN	NaN	NaN	NaN	NaN	NaN	NaN	NaN	NaN	NaN	NaN	NaN	NaN	NaN	18.9443	NaN	18.7716	18.9875	3	3	2.5	180.21	0	20.785	85132000	6
DERPT_G10073	Full=Importin subunit alpha-7 ame: Full=Karyopherin subunit alpha-6 nuclear exosome (RNase complex),fungal-type vacuole,nuclear pore,nucleoplasm,nucleolus,cytosol,fungal-type cell wall,integral component of membrane,dendrite,structural constituent of cell	1	0	NaN	NaN	NaN	NaN	NaN	NaN	NaN	19.6098	NaN	NaN	NaN	NaN	NaN	NaN	NaN	NaN	NaN	NaN	NaN	NaN	NaN	NaN	NaN	NaN	NaN	2	2	2.6	205.14	0	20.758	18809000	4
DERPT_G8825	Full=Phosphoglucosamine mutase nucleus,mitochondrion,cytosol,plasmodesma,phosphoacetylglucosamine mutase activity,phosphoglucomutase activity,photoreactive repair,UDP-N-acetylglucosamine biosynthetic process,protein glycosylation,spermatogenesis,response t	2	0	NaN	NaN	NaN	NaN	NaN	NaN	NaN	NaN	21.2468	19.2018	NaN	NaN	NaN	NaN	NaN	NaN	NaN	NaN	NaN	NaN	NaN	NaN	NaN	NaN	NaN	2	2	5.6	59.448	0	20.609	35259000	3
DERPT_G3522	---NA---	0	2	NaN	NaN	NaN	NaN	NaN	NaN	NaN	NaN	NaN	NaN	NaN	NaN	NaN	NaN	NaN	NaN	NaN	NaN	NaN	NaN	NaN	NaN	18.3524	18.7974	NaN	3	3	12.1	51.539	0	19.95	40966000	3
DERPT_G7243	Full=Ubiquitin-fold modifier 1 Flags: Precursor nucleus,endoplasmic reticulum,extracellular exosome,locomotion involved in locomotory behavior,regulation of intracellular estrogen receptor signaling pathway,response to endoplasmic reticulum stress,negative	1	1	NaN	NaN	NaN	NaN	NaN	NaN	NaN	NaN	NaN	NaN	NaN	21.7162	NaN	NaN	NaN	NaN	NaN	NaN	NaN	NaN	NaN	NaN	NaN	NaN	21.7475	2	2	41.3	13.007	0	19.886	568700000	6
DERPT_G3548	Full=Probable E3 ubiquitin- ligase HERC4 ame: Full=HECT domain and RCC1-like domain-containing 4 ame: Full=HECT-type E3 ubiquitin transferase HERC4 plasma membrane,midbody,early endosome membrane,nuclear lumen,chromosome, centromeric core domain,mitotic sp	0	2	NaN	NaN	NaN	NaN	NaN	NaN	NaN	NaN	NaN	NaN	NaN	NaN	NaN	NaN	NaN	NaN	NaN	NaN	NaN	NaN	NaN	NaN	18.767	NaN	18.3841	3	3	10.3	52.935	0	19.869	41751000	4
DERPT_G7751	Full=Selenium-binding 1 nucleus,cytoplasm,extracellular region part,protein binding,selenium binding,polar nucleus fusion,brown fat cell differentiation	0	2	NaN	NaN	NaN	NaN	NaN	NaN	NaN	NaN	NaN	NaN	NaN	NaN	NaN	NaN	NaN	NaN	NaN	NaN	NaN	NaN	NaN	NaN	NaN	19.216	19.7875	3	3	7.8	55.665	0	19.851	78340000	4
DERPT_G9624	---NA---	0	3	NaN	NaN	NaN	NaN	NaN	NaN	NaN	NaN	NaN	NaN	NaN	NaN	NaN	NaN	NaN	NaN	NaN	NaN	NaN	NaN	NaN	NaN	18.6984	20.2967	18.6417	3	3	24.3	26.347	0	19.522	92770000	5
DERPT_G1427	Full=ADP-ribosylation factor 1 nucleus,Golgi apparatus,plasma membrane,cytoplasmic vesicle,intracellular non-membrane-bounded organelle,membrane part,intracellular organelle part,protein binding,GTP binding,small GTPase mediated signal transduction,regulat	2	0	NaN	NaN	NaN	NaN	NaN	NaN	NaN	NaN	20.8373	20.6847	NaN	NaN	NaN	NaN	NaN	NaN	NaN	NaN	NaN	NaN	NaN	NaN	NaN	NaN	NaN	3	3	7.1	76.418	0	19.462	37059000	4
DERPT_G11349	Full=UBX domain-containing 2B ame: Full=NSFL1 cofactor p37 ame: Full=p97 cofactor p37 nucleoplasm,cytosol,plasma membrane,intermediate filament cytoskeleton,extracellular exosome,VCP-NSFL1C complex,phosphatidylserine binding,phosphatidylinositol phospholip	0	4	NaN	NaN	NaN	NaN	NaN	NaN	NaN	NaN	NaN	NaN	NaN	NaN	NaN	NaN	NaN	NaN	NaN	NaN	NaN	NaN	NaN	18.8166	18.917	18.8919	18.6856	3	3	4.7	103.91	0	19.287	83420000	6
DERPT_G5708	Full=Transmembrane 192 membrane-bounded organelle,intracellular organelle,cytoplasmic part	1	0	NaN	24.1343	NaN	NaN	NaN	NaN	NaN	NaN	NaN	NaN	NaN	NaN	NaN	NaN	NaN	NaN	NaN	NaN	NaN	NaN	NaN	NaN	NaN	NaN	NaN	2	2	15.1	31.451	0	19.101	72412000	7
DERPT_G11206	--NA--	2	1	NaN	NaN	NaN	NaN	NaN	NaN	NaN	NaN	NaN	NaN	NaN	NaN	22.7493	22.2774	NaN	NaN	NaN	NaN	NaN	NaN	NaN	NaN	NaN	NaN	19.1782	2	2	27.3	12.395	0	19.039	139250000	8
DERPT_G10524	Full=Prestin ame: Full=Solute carrier family 26 member 5 integral component of plasma membrane,vesicle membrane,apical plasma membrane,brush border membrane,intracellular membrane-bounded organelle,cytoplasmic part,sperm midpiece,secondary active sulfate t	0	3	NaN	NaN	NaN	NaN	NaN	NaN	NaN	NaN	NaN	NaN	NaN	NaN	NaN	NaN	NaN	NaN	NaN	NaN	NaN	NaN	NaN	NaN	19.8455	19.6558	19.3855	3	3	3.4	115.92	0	18.996	119590000	7
DERPT_G4333	Full=Ubiquitin recognition factor in ER-associated degradation 1 ame: Full=Ubiquitin fusion degradation 1 homolog Short=UB fusion 1 proteasome complex,Doa10p ubiquitin ligase complex,Hrd1p ubiquitin ligase ERAD-L complex,nucleus,cytosol,VCP-NPL4-UFD1 AAA A	0	4	NaN	NaN	NaN	NaN	NaN	NaN	NaN	NaN	NaN	NaN	NaN	NaN	NaN	NaN	NaN	NaN	NaN	NaN	NaN	NaN	NaN	18.8231	19.0784	19.238	19.6988	3	3	11.5	36.473	0	18.601	112370000	4
DERPT_G11320	Full=2-oxoglutarate mitochondrial ame: Full=2-oxoglutarate dehydrogenase complex component E1 Short=OGDC-E1 ame: Full=Alpha-ketoglutarate dehydrogenase Flags: Precursor cytosol,mitochondrial oxoglutarate dehydrogenase complex,mitochondrial membrane,mitocho	0	3	NaN	NaN	NaN	NaN	NaN	NaN	NaN	NaN	NaN	NaN	NaN	NaN	NaN	NaN	NaN	NaN	NaN	NaN	NaN	NaN	NaN	19.77	NaN	19.2392	19.66	3	3	5.3	126.69	0	18.592	135210000	3
DERPT_G12267	---NA---	1	0	NaN	NaN	NaN	NaN	NaN	NaN	NaN	NaN	19.0332	NaN	NaN	NaN	NaN	NaN	NaN	NaN	NaN	NaN	NaN	NaN	NaN	NaN	NaN	NaN	NaN	11	3	29	46.683	0	18.023	16147000	3
DERPT_G4146	Full=Probable acetyl- acyltransferase ame: Full=Acetoacetyl- thiolase mitochondrial inner membrane,mitochondrial matrix,extracellular exosome,acetyl-CoA C-acyltransferase activity,acetyl-CoA metabolic process,fatty acid beta-oxidation,cellular response to	0	4	NaN	NaN	NaN	NaN	NaN	NaN	NaN	NaN	NaN	NaN	NaN	NaN	NaN	NaN	NaN	NaN	NaN	NaN	NaN	NaN	NaN	18.1413	18.3795	18.2662	17.8427	3	3	8.8	42.077	0	17.304	52361000	7
DERPT_G964	Full= mago nashi homolog nucleolus,cytosol,chloroplast,nuclear speck,exon-exon junction complex,neuronal cell body,pole plasm,precatalytic spliceosome,catalytic step 2 spliceosome,RNA binding,protein binding,nuclear-transcribed mRNA catabolic process, nons	1	0	NaN	NaN	NaN	NaN	NaN	NaN	NaN	NaN	NaN	NaN	18.288	NaN	NaN	NaN	NaN	NaN	NaN	NaN	NaN	NaN	NaN	NaN	NaN	NaN	NaN	2	2	11.2	17.824	0	16.977	38221000	3
DERPT_G4895	Allergen Homolog (Der f30): Full=Ferritin heavy chain Short=Ferritin H subunit Contains: ame: Full=Ferritin heavy N-terminally processed intracellular membrane-bounded organelle,cytoplasmic part,ferric iron binding,oxidoreductase activity,iron ion transpor	2	0	NaN	NaN	NaN	22.6492	22.0154	NaN	NaN	NaN	NaN	NaN	NaN	NaN	NaN	NaN	NaN	NaN	NaN	NaN	NaN	NaN	NaN	NaN	NaN	NaN	NaN	2	2	22.8	19.965	0	16.966	28147000	3
DERPT_G10916	Full=Kynurenine formamidase Short=KFA Short=KFase ame: Full=Arylformamidase ame: Full=N-formylkynurenine formamidase Short=FKF arylformamidase activity,tryptophan catabolic process to kynurenine,glyoxylate metabolic process	0	2	NaN	NaN	NaN	NaN	NaN	NaN	NaN	NaN	NaN	NaN	NaN	NaN	NaN	NaN	NaN	NaN	NaN	NaN	NaN	NaN	NaN	NaN	NaN	18.389	19.0684	2	2	12.2	28.93	0	16.868	48406000	5
DERPT_G2917	Full=Proteasome subunit alpha type-1 nucleus,cytoplasm,microtubule cytoskeleton,proteasome core complex, alpha-subunit complex,cytoskeletal part,threonine-type endopeptidase activity,protein binding,ubiquitin-dependent protein catabolic process,embryo deve	2	0	NaN	NaN	21.6662	21.5787	NaN	NaN	NaN	NaN	NaN	NaN	NaN	NaN	NaN	NaN	NaN	NaN	NaN	NaN	NaN	NaN	NaN	NaN	NaN	NaN	NaN	3	3	19	27.487	0	16.831	47469000	6
DERPT_G9240	---NA---	3	0	21.4279	23.3235	21.9982	NaN	NaN	NaN	NaN	NaN	NaN	NaN	NaN	NaN	NaN	NaN	NaN	NaN	NaN	NaN	NaN	NaN	NaN	NaN	NaN	NaN	NaN	3	3	9.8	36.158	0	16.624	31213000	6
DERPT_G1493	Full=Colipase Flags: Precursor extracellular region,enzyme activator activity,digestion,lipid catabolic process	1	0	NaN	NaN	NaN	NaN	NaN	NaN	NaN	NaN	NaN	NaN	NaN	20.2205	NaN	NaN	NaN	NaN	NaN	NaN	NaN	NaN	NaN	NaN	NaN	NaN	NaN	2	2	24.4	14.551	0	16.39	23021000	3
DERPT_G10817	Full=UDP-glucuronosyltransferase 3A1 Short=UDPGT 3A1 Flags: Precursor membrane,cell part,UDP-glycosyltransferase activity,transferase activity, transferring hexosyl groups,cellular metabolic process,primary metabolic process,interspecies interaction betwee	0	4	NaN	NaN	NaN	NaN	NaN	NaN	NaN	NaN	NaN	NaN	NaN	NaN	NaN	NaN	NaN	NaN	NaN	NaN	NaN	NaN	NaN	17.7807	18.3523	17.8634	18.6097	2	2	7.5	53.194	0	16.343	53395000	6
DERPT_G6961	Full=Carboxypeptidase A1 Flags: Precursor metallocarboxypeptidase activity,zinc ion binding,proteolysis,neurogenesis	0	4	NaN	NaN	NaN	NaN	NaN	NaN	NaN	NaN	NaN	NaN	NaN	NaN	NaN	NaN	NaN	NaN	NaN	NaN	NaN	NaN	NaN	18.2712	19.2888	18.6501	19.9196	2	2	8.7	50.382	0	16.298	106340000	10
DERPT_G4566	Full=Purine nucleoside phosphorylase -type Short=PNP purine-nucleoside phosphorylase activity,nucleoside metabolic process,purine nucleobase metabolic process,pyrimidine nucleobase metabolic process,nicotinamide metabolic process,nicotinate nucleotide meta	1	0	NaN	NaN	NaN	NaN	NaN	NaN	20.6932	NaN	NaN	NaN	NaN	NaN	NaN	NaN	NaN	NaN	NaN	NaN	NaN	NaN	NaN	NaN	NaN	NaN	NaN	2	2	11.5	27.94	0	16.092	357970000	3
DERPT_G11779	Full=Ras-related Rab-1B nucleus,mitochondrion,early endosome,vacuole,endoplasmic reticulum membrane,endoplasmic reticulum-Golgi intermediate compartment,cytosol,plasma membrane,cell-cell adherens junction,trans-Golgi network membrane,phagophore assembly si	0	4	NaN	NaN	NaN	NaN	NaN	NaN	NaN	NaN	NaN	NaN	NaN	NaN	NaN	NaN	NaN	NaN	NaN	NaN	NaN	NaN	NaN	20.8981	21.3619	21.0682	21.0037	2	2	13.2	22.699	0	15.724	417340000	9
DERPT_G470	Full=Small nuclear ribonucleo E Short=snRNP-E ame: Full=Sm E Short=Sm-E Short= U5 snRNP,U7 snRNP,U1 snRNP,U2 snRNP,U4 snRNP,U12-type spliceosomal complex,telomerase holoenzyme complex,cytosol,methylosome,pICln-Sm protein complex,SMN-Sm protein complex,P gr	1	0	NaN	NaN	NaN	NaN	NaN	NaN	NaN	21.0096	NaN	NaN	NaN	NaN	NaN	NaN	NaN	NaN	NaN	NaN	NaN	NaN	NaN	NaN	NaN	NaN	NaN	2	2	40.2	10.719	0	15.614	24680000	2
DERPT_G8578	Full=Probable E3 ubiquitin ligase complex SCF subunit sconB ame: Full=Sulfur controller B ame: Full=Sulfur metabolite repression control B centrosome,cytosol,integral component of membrane,SCF ubiquitin ligase complex,nuclear lumen,beta-catenin binding,enz	0	2	NaN	NaN	NaN	NaN	NaN	NaN	NaN	NaN	NaN	NaN	NaN	NaN	NaN	NaN	NaN	NaN	NaN	NaN	NaN	NaN	NaN	18.2803	NaN	NaN	17.861	2	2	3.4	101.03	0	15.223	26475000	3
DERPT_G11024	Full=Eukaryotic peptide chain release factor subunit 1 Short=Eukaryotic release factor 1 Short=eRF1 cytosol,plasma membrane,cytoplasmic stress granule,translation release factor complex,translation release factor activity, codon specific,nuclear-transcribe	0	2	NaN	NaN	NaN	NaN	NaN	NaN	NaN	NaN	NaN	NaN	NaN	NaN	NaN	NaN	NaN	NaN	NaN	NaN	NaN	NaN	NaN	18.127	18.4107	NaN	NaN	2	2	10	49.536	0	14.951	32464000	5
DERPT_G8534	Full=Lysosome-associated membrane glyco 1 Short=LAMP-1 Short=Lysosome-associated membrane 1 ame: Full=Lysosome membrane glyco LEP100 Flags: Precursor lysosomal membrane,late endosome,plasma membrane,cytoplasmic vesicle membrane,membrane part,phagocytic ves	5	4	22.4031	23.379	22.3273	NaN	NaN	NaN	NaN	21.7871	21.8561	NaN	NaN	NaN	NaN	NaN	NaN	NaN	NaN	NaN	NaN	NaN	NaN	21.2608	20.4835	21.1186	20.9781	2	2	8.3	31.597	0	14.748	492810000	14
DERPT_G9248	---NA---	1	0	NaN	NaN	NaN	NaN	NaN	NaN	NaN	NaN	NaN	NaN	NaN	20.1659	NaN	NaN	NaN	NaN	NaN	NaN	NaN	NaN	NaN	NaN	NaN	NaN	NaN	2	2	6.1	54.299	0	14.448	34958000	3
DERPT_G6372	Full=Acyl- -binding Short=ACBP ame: Full=Diazepam-binding inhibitor Short=DBI ame: Full=Endozepine Short=EP extracellular space,nucleus,mitochondrion,Golgi apparatus,cytosol,plasma membrane,synaptic vesicle,contractile fiber,extracellular exosome,perinucle	3	0	NaN	NaN	NaN	NaN	NaN	NaN	NaN	NaN	NaN	NaN	NaN	21.6016	21.9655	20.7317	NaN	NaN	NaN	NaN	NaN	NaN	NaN	NaN	NaN	NaN	NaN	2	2	32.5	9.7971	0	14.129	68441000	4
DERPT_G8913	Full=Small nuclear ribonucleo Sm D3 Short=Sm-D3 ame: Full=snRNP core D3 commitment complex,nucleoplasm,U5 snRNP,U7 snRNP,U1 snRNP,U2 snRNP,U4 snRNP,U12-type spliceosomal complex,telomerase holoenzyme complex,nucleolus,small nucleolar ribonucleoprotein comp	1	2	NaN	NaN	NaN	NaN	NaN	NaN	NaN	21.5582	NaN	NaN	NaN	NaN	NaN	NaN	NaN	NaN	NaN	NaN	NaN	NaN	NaN	19.914	NaN	NaN	19.6948	2	2	15.4	13.666	0	14.089	103110000	4
DERPT_G5897	Full=ATP-dependent RNA helicase eIF4A ame: Full=Eukaryotic initiation factor 4A Short=eIF-4A ame: Full=Translation initiation factor 1 nucleolus,cytosol,membrane,extracellular matrix,perinuclear region of cytoplasm,extracellular exosome,catalytic step 2 sp	0	2	NaN	NaN	NaN	NaN	NaN	NaN	NaN	NaN	NaN	NaN	NaN	NaN	NaN	NaN	NaN	NaN	NaN	NaN	NaN	NaN	NaN	19.5265	NaN	NaN	19.6461	2	2	5.8	44.983	0	13.951	107300000	6
DERPT_G9541	Full=NAD(P)H-hydrate epimerase ame: Full=NAD(P)HX epimerase extracellular space,nucleoplasm,mitochondrion,cytosol,cilium,cell body,extracellular exosome,protein homodimerization activity,NADHX epimerase activity,NADPHX epimerase activity,protein homotetram	1	0	NaN	NaN	NaN	NaN	NaN	NaN	NaN	NaN	NaN	20.279	NaN	NaN	NaN	NaN	NaN	NaN	NaN	NaN	NaN	NaN	NaN	NaN	NaN	NaN	NaN	2	2	9.3	29.121	0	13.882	16162000	3
DERPT_G7480	Full=Procollagen-lysine,2-oxoglutarate 5-dioxygenase 1 ame: Full=Lysyl hydroxylase 1 Short=LH1 Flags: Precursor membrane-bounded organelle,UDP-glucose:glycoprotein glucosyltransferase activity,iron ion binding,procollagen-lysine 5-dioxygenase activity,L-as	0	2	NaN	NaN	NaN	NaN	NaN	NaN	NaN	NaN	NaN	NaN	NaN	NaN	NaN	NaN	NaN	NaN	NaN	NaN	NaN	NaN	NaN	17.2427	NaN	17.3263	NaN	2	2	7.5	39.464	0	13.845	24437000	4
DERPT_G11847	Full=Pyrroline-5-carboxylate reductase Short=P5C reductase Short=P5CR ame: Full=PCA reductase cytoplasmic part,pyrroline-5-carboxylate reductase activity,protein binding,proline biosynthetic process,response to stress,response to abiotic stimulus,oxidation	1	0	NaN	NaN	NaN	NaN	21.7178	NaN	NaN	NaN	NaN	NaN	NaN	NaN	NaN	NaN	NaN	NaN	NaN	NaN	NaN	NaN	NaN	NaN	NaN	NaN	NaN	2	2	9.1	32.847	0	13.72	12801000	3
DERPT_G4835	Full=Proteasome subunit alpha type-5 nucleoplasm,vacuolar membrane,plasma membrane,proteasome core complex, alpha-subunit complex,cytosolic ribosome,proteasome storage granule,nuclear outer membrane-endoplasmic reticulum membrane network,extracellular exos	1	0	NaN	NaN	NaN	21.5132	NaN	NaN	NaN	NaN	NaN	NaN	NaN	NaN	NaN	NaN	NaN	NaN	NaN	NaN	NaN	NaN	NaN	NaN	NaN	NaN	NaN	2	2	8.2	44.922	0	13.641	10199000	2
DERPT_G7254	---NA---	0	3	NaN	NaN	NaN	NaN	NaN	NaN	NaN	NaN	NaN	NaN	NaN	NaN	NaN	NaN	NaN	NaN	NaN	NaN	NaN	NaN	NaN	NaN	18.0917	19.6002	18.6042	2	2	21.2	21.897	0	13.556	95228000	5
DERPT_G2432	Full=Proteasome subunit beta type-3 ame: Full=Proteasome chain 13 ame: Full=Proteasome component C10-II ame: Full=Proteasome theta chain nucleus,vacuolar membrane,cytosol,proteasome core complex, beta-subunit complex,threonine-type endopeptidase activity,c	2	0	NaN	NaN	20.6405	21.3906	NaN	NaN	NaN	NaN	NaN	NaN	NaN	NaN	NaN	NaN	NaN	NaN	NaN	NaN	NaN	NaN	NaN	NaN	NaN	NaN	NaN	2	2	7.2	56.776	0	13.477	17228000	2
DERPT_G986	Full=Methylmalonyl- mitochondrial Short=MCM ame: Full=Methylmalonyl- isomerase Flags: Precursor mitochondrial matrix,plasma membrane,methylmalonyl-CoA mutase activity,cobalamin binding,metal ion binding,modified amino acid binding,post-embryonic developmen	1	0	NaN	NaN	NaN	NaN	NaN	NaN	20.7561	NaN	NaN	NaN	NaN	NaN	NaN	NaN	NaN	NaN	NaN	NaN	NaN	NaN	NaN	NaN	NaN	NaN	NaN	2	2	5.4	83.188	0	13.45	11116000	2
DERPT_G8376	Full=Y+L amino acid transporter 2 ame: Full=Solute carrier family 7 member 6 ame: Full=y(+)L-type amino acid transporter 2 Short=Y+LAT2 Short=y+LAT-2 integral component of plasma membrane,neuronal cell body,intracellular membrane-bounded organelle,cytoplas	4	0	20.154	20.3964	21.5939	19.7992	NaN	NaN	NaN	NaN	NaN	NaN	NaN	NaN	NaN	NaN	NaN	NaN	NaN	NaN	NaN	NaN	NaN	NaN	NaN	NaN	NaN	2	2	3.7	68.517	0	13.238	57359000	4
DERPT_G8198	Full=Lissencephaly-1 homolog protein phosphatase type 2A complex,nucleoplasm,Golgi apparatus,cytoskeleton,plasma membrane,bicellular tight junction,somatodendritic compartment,neuron projection,postsynapse,DNA-binding transcription factor activity,estrogen	0	2	NaN	NaN	NaN	NaN	NaN	NaN	NaN	NaN	NaN	NaN	NaN	NaN	NaN	NaN	NaN	NaN	NaN	NaN	NaN	NaN	NaN	17.7961	18.3664	NaN	NaN	2	2	3.8	88.758	0	13.184	25258000	3
DERPT_G3620	Full= snRNP Sm P-body,nucleoplasm,U6 snRNP,nucleolus,small nucleolar ribonucleoprotein complex,cytosol,U4/U6 x U5 tri-snRNP complex,precatalytic spliceosome,catalytic step 2 spliceosome,Lsm1-7-Pat1 complex,protein binding,U6 snRNA 3-end binding,mRNA splic	1	0	NaN	NaN	NaN	NaN	NaN	NaN	NaN	21.8009	NaN	NaN	NaN	NaN	NaN	NaN	NaN	NaN	NaN	NaN	NaN	NaN	NaN	NaN	NaN	NaN	NaN	2	2	19.6	11.819	0	13.159	45150000	2
DERPT_G4883	Full=High mobility group B1 ame: Full=High mobility group 1 Short=HMG-1 nuclear chromatin,extracellular space,polytene chromosome,early endosome,protein-containing complex,neuron projection,open form four-way junction DNA binding,crossed form four-way junc	0	2	NaN	NaN	NaN	NaN	NaN	NaN	NaN	NaN	NaN	NaN	NaN	NaN	NaN	NaN	NaN	NaN	NaN	NaN	NaN	NaN	NaN	NaN	17.5369	NaN	16.8091	2	2	12.5	23.952	0	13.098	14559000	4
DERPT_G11967	Full=Pancreatic triacylglycerol lipase Short=PL Short=PTL Short=Pancreatic lipase Flags: Precursor lipase activity,carboxylic ester hydrolase activity,lipid catabolic process	0	2	NaN	NaN	NaN	NaN	NaN	NaN	NaN	NaN	NaN	NaN	NaN	NaN	NaN	NaN	NaN	NaN	NaN	NaN	NaN	NaN	NaN	NaN	19.7788	20.0654	NaN	2	2	8.8	46.318	0	12.976	96491000	2
DERPT_G10374	Full=Ribose-phosphate pyrophosphokinase 2 ame: Full=Phosphoribosyl pyrophosphate synthase II Short=PRS-II ribose phosphate diphosphokinase complex,nucleus,endoplasmic reticulum membrane,proteasome core complex, beta-subunit complex,proteasome storage granu	0	2	NaN	NaN	NaN	NaN	NaN	NaN	NaN	NaN	NaN	NaN	NaN	NaN	NaN	NaN	NaN	NaN	NaN	NaN	NaN	NaN	NaN	17.7446	NaN	NaN	18.7084	2	2	8.7	36.627	0	12.93	48168000	2
DERPT_G7690	Full=Major facilitator superfamily domain-containing 4A ame: Full=Major facilitator superfamily domain-containing 4 integral component of membrane,transmembrane transport	2	0	NaN	NaN	NaN	NaN	NaN	NaN	NaN	NaN	NaN	19.3252	20.2219	NaN	NaN	NaN	NaN	NaN	NaN	NaN	NaN	NaN	NaN	NaN	NaN	NaN	NaN	2	2	3.9	69.072	0	12.622	17429000	4
DERPT_G2550	Full=Proteasome subunit alpha type-7 ame: Full=20S proteasome alpha subunit D ame: Full=20S proteasome subunit alpha-4 nucleus,mitochondrion,vacuole,chloroplast,proteasome core complex, alpha-subunit complex,proteasome storage granule,nuclear outer membran	1	0	NaN	NaN	NaN	20.9503	NaN	NaN	NaN	NaN	NaN	NaN	NaN	NaN	NaN	NaN	NaN	NaN	NaN	NaN	NaN	NaN	NaN	NaN	NaN	NaN	NaN	2	2	15.6	26.897	0.0010299	12.413	4547500	2
DERPT_G11565	Full=60S ribosomal L9 nucleolus,vacuolar membrane,Golgi apparatus,plasma membrane,focal adhesion,plasmodesma,chloroplast envelope,cytosolic large ribosomal subunit,extracellular matrix,structural constituent of ribosome,rRNA binding,cytoplasmic translation	0	3	NaN	NaN	NaN	NaN	NaN	NaN	NaN	NaN	NaN	NaN	NaN	NaN	NaN	NaN	NaN	NaN	NaN	NaN	NaN	NaN	NaN	NaN	17.4575	17.0509	17.0931	2	2	12.3	21.181	0.0010267	12.097	23777000	5
DERPT_G294	Full=Fatty acid synthase Includes: ame: Full=[Acyl-carrier- ] S-acetyltransferase Includes: ame: Full=[Acyl-carrier- ] S-malonyltransferase Includes: ame: Full=3-oxoacyl-[acyl-carrier- ] synthase Includes: ame: Full=3-oxoacyl-[acyl-carrier- ] reductase Inc	0	4	NaN	NaN	NaN	NaN	NaN	NaN	NaN	NaN	NaN	NaN	NaN	NaN	NaN	NaN	NaN	NaN	NaN	NaN	NaN	NaN	NaN	21.3689	20.8661	21.2181	20.6621	2	2	0.6	384.09	0.0010256	12.022	402500000	9
DERPT_G9730	Full=Msx2-interacting ame: Full=SMART HDAC1-associated repressor ame: Full=SPEN homolog nucleus,single-stranded DNA binding,DNA-binding transcription factor activity,transcription corepressor activity,protein binding,epidermal growth factor receptor signal	4	3	NaN	NaN	NaN	NaN	NaN	NaN	NaN	NaN	20.87	NaN	23.5342	23.1815	22.4096	NaN	NaN	NaN	NaN	NaN	NaN	NaN	NaN	24.0667	23.7555	23.7095	NaN	2	2	0.2	517.56	0.0010246	12.021	3102100000	6
DERPT_G7897	Full=Carboxypeptidase A1 Flags: Precursor vesicle,extracellular region part,metallocarboxypeptidase activity,protein kinase activity,ATP binding,zinc ion binding,regulation of angiotensin levels in blood,positive regulation of defense response to virus by	0	3	NaN	NaN	NaN	NaN	NaN	NaN	NaN	NaN	NaN	NaN	NaN	NaN	NaN	NaN	NaN	NaN	NaN	NaN	NaN	NaN	NaN	16.9355	NaN	16.893	16.9174	2	2	0.8	284.13	0.0010235	11.856	18970000	5
DERPT_G9703	---NA---	1	0	NaN	NaN	NaN	19.9893	NaN	NaN	NaN	NaN	NaN	NaN	NaN	NaN	NaN	NaN	NaN	NaN	NaN	NaN	NaN	NaN	NaN	NaN	NaN	NaN	NaN	2	2	9.8	36.211	0.0010215	11.706	189070000	5
DERPT_G7335	Full=Pyruvate dehydrogenase E1 component subunit alpha alpha-ketoacid dehydrogenase activity,3-methyl-2-oxobutanoate dehydrogenase (2-methylpropanoyl-transferring) activity,protein binding,2-dehydropantoate 2-reductase activity,lipid metabolic process,resp	1	0	NaN	NaN	NaN	NaN	NaN	NaN	18.5213	NaN	NaN	NaN	NaN	NaN	NaN	NaN	NaN	NaN	NaN	NaN	NaN	NaN	NaN	NaN	NaN	NaN	NaN	2	2	6.8	56.175	0.0010194	11.657	22413000	2
DERPT_G6985	Full=Neuronal acetylcholine receptor subunit alpha-3 Flags: Precursor acetylcholine-gated channel complex,neuromuscular junction,somatodendritic compartment,neuron projection,postsynaptic membrane,protein binding,acetylcholine-gated cation-selective channe	1	0	NaN	NaN	NaN	NaN	NaN	NaN	NaN	20.9572	NaN	NaN	NaN	NaN	NaN	NaN	NaN	NaN	NaN	NaN	NaN	NaN	NaN	NaN	NaN	NaN	NaN	2	2	2.3	130.28	0.0020346	11.488	31586000	2
DERPT_G5399	Full=Katanin p60 ATPase-containing subunit A1 Short=Katanin p60 subunit A1 ame: Full=p60 katanin ESCRT III complex,spindle pole,nucleus,lysosome,early endosome,multivesicular body,vacuolar membrane,endoplasmic reticulum,centrosome,cytosol,plasma membrane,c	1	0	21.181	NaN	NaN	NaN	NaN	NaN	NaN	NaN	NaN	NaN	NaN	NaN	NaN	NaN	NaN	NaN	NaN	NaN	NaN	NaN	NaN	NaN	NaN	NaN	NaN	2	2	7	49.844	0.0020325	11.445	7061000	2
DERPT_G1548	---NA---	1	0	NaN	NaN	NaN	NaN	NaN	NaN	NaN	NaN	NaN	NaN	NaN	20.991	NaN	NaN	NaN	NaN	NaN	NaN	NaN	NaN	NaN	NaN	NaN	NaN	NaN	2	2	8.8	18.027	0.0020305	11.433	29149000	2
DERPT_G5052	Full=UPF0160 nucleus,cytoplasm,locomotory exploration behavior	1	0	NaN	NaN	NaN	NaN	NaN	NaN	NaN	NaN	18.4025	NaN	NaN	NaN	NaN	NaN	NaN	NaN	NaN	NaN	NaN	NaN	NaN	NaN	NaN	NaN	NaN	2	2	7.1	45.134	0.0020243	11.379	23212000	2
DERPT_G7328	Full=Histone ame: Full= Z nucleosome,condensed chromosome,Swr1 complex,Barr body,polytene chromosome chromocenter,nuclear euchromatin,nuclear heterochromatin,nucleolus,mitochondrion,vacuole,lipid droplet,Ino80 complex,site of double-strand break,extracellu	0	4	NaN	NaN	NaN	NaN	NaN	NaN	NaN	NaN	NaN	NaN	NaN	NaN	NaN	NaN	NaN	NaN	NaN	NaN	NaN	NaN	NaN	20.1794	20.3679	21.3194	20.1534	2	2	17.7	13.691	0.0020222	11.355	471210000	12
DERPT_G3581	---NA---	0	3	NaN	NaN	NaN	NaN	NaN	NaN	NaN	NaN	NaN	NaN	NaN	NaN	NaN	NaN	NaN	NaN	NaN	NaN	NaN	NaN	NaN	NaN	17.4356	18.1273	17.0745	2	2	3.2	120.28	0.0030272	11.168	27247000	3
DERPT_G6033	Full=Charged multivesicular body 2b ame: Full=Chromatin-modifying 2b Short=CHMP2b ESCRT III complex,nuclear envelope,multivesicular body,cytosol,membrane coat,late endosome membrane,extracellular exosome,protein domain specific binding,phosphatidylcholine	2	0	22.9771	23.0483	NaN	NaN	NaN	NaN	NaN	NaN	NaN	NaN	NaN	NaN	NaN	NaN	NaN	NaN	NaN	NaN	NaN	NaN	NaN	NaN	NaN	NaN	NaN	2	2	6.9	27.28	0.0040282	11.098	21593000	3
DERPT_G2771	Full=T-complex 1 subunit gamma Short=TCP-1-gamma ame: Full=CCT-gamma zona pellucida receptor complex,chaperonin-containing T-complex,microtubule,microtubule associated complex,plasma membrane,myelin sheath,cell body,extracellular exosome,protein kinase act	0	4	NaN	NaN	NaN	NaN	NaN	NaN	NaN	NaN	NaN	NaN	NaN	NaN	NaN	NaN	NaN	NaN	NaN	NaN	NaN	NaN	NaN	21.8728	22.4667	21.8162	21.7341	2	2	2.3	155.02	0.0040161	11.053	732640000	5
DERPT_G10464	Full=Histone nuclear chromosome, telomeric region,nuclear nucleosome,Barr body,nucleoplasm,polytene chromosome,cell-cell adherens junction,membrane,protein-containing complex,extracellular exosome,RNA polymerase II core promoter sequence-specific DNA bindi	0	2	NaN	NaN	NaN	NaN	NaN	NaN	NaN	NaN	NaN	NaN	NaN	NaN	NaN	NaN	NaN	NaN	NaN	NaN	NaN	NaN	NaN	NaN	18.4179	19.2052	NaN	7	1	38.8	21.911	0.004995	10.947	53355000	4
DERPT_G5495	Full= strawberry notch homolog 2 nucleus,cytosol,chromatin DNA binding,histone binding,promoter-specific chromatin binding,macrophage activation involved in immune response,nucleosome assembly,Notch signaling pathway,imaginal disc-derived wing margin morph	0	3	NaN	NaN	NaN	NaN	NaN	NaN	NaN	NaN	NaN	NaN	NaN	NaN	NaN	NaN	NaN	NaN	NaN	NaN	NaN	NaN	NaN	20.4506	20.6557	20.8282	NaN	2	2	1.5	183.73	0.005988	10.919	309860000	6
DERPT_G4770	Full=Proteasome subunit beta 1 ame: Full=20S proteasome beta subunit 1 ame: Full=Proteasome core 1 Flags: Precursor nucleus,proteasome core complex,cytosolic part,threonine-type endopeptidase activity,binding,immune response-regulating cell surface recepto	1	0	NaN	NaN	NaN	21.7141	NaN	NaN	NaN	NaN	NaN	NaN	NaN	NaN	NaN	NaN	NaN	NaN	NaN	NaN	NaN	NaN	NaN	NaN	NaN	NaN	NaN	2	2	14.7	24.857	0.0059821	10.913	13895000	2
DERPT_G6094	Full=Alpha-actinin-1 ame: Full=Alpha-actinin cytoskeletal isoform ame: Full=F-actin cross-linking ame: Full=Non-muscle alpha-actinin-1 nucleus,Golgi apparatus,lipid droplet,cytosol,fascia adherens,spectrin,spectrin-associated cytoskeleton,microtubule cytos	0	2	NaN	NaN	NaN	NaN	NaN	NaN	NaN	NaN	NaN	NaN	NaN	NaN	NaN	NaN	NaN	NaN	NaN	NaN	NaN	NaN	NaN	22.657	23.028	NaN	NaN	2	2	0.5	292.39	0.0059761	10.885	1652100000	8
DERPT_G10098	Full=Charged multivesicular body 1b ame: Full=Chromatin-modifying 1b Short=CHMP1b condensed nuclear chromosome,ESCRT III complex,early endosome,microtubule organizing center,cytosol,chloroplast,nuclear matrix,membrane coat,late endosome membrane,extracellu	2	0	21.3368	21.4481	NaN	NaN	NaN	NaN	NaN	NaN	NaN	NaN	NaN	NaN	NaN	NaN	NaN	NaN	NaN	NaN	NaN	NaN	NaN	NaN	NaN	NaN	NaN	2	2	9.7	21.69	0.0059701	10.768	8039300	2
DERPT_G7259	Der p21 Allergen;Allergen Homolog (Der f21, Lepd5) Full=Mite allergen Lep d 5 ame: Allergen=Lep d 5	1	0	NaN	NaN	NaN	NaN	NaN	NaN	NaN	NaN	NaN	NaN	NaN	NaN	NaN	NaN	NaN	21.4045	NaN	NaN	NaN	NaN	NaN	NaN	NaN	NaN	NaN	2	2	14.3	16.531	0.0069583	10.742	11916000	1
DERPT_G5378	Full=Serine threonine- phosphatase 2A 55 kDa regulatory subunit B beta isoform ame: Full=PP2A subunit B isoform B55-beta ame: Full=PP2A subunit B isoform PR55-beta ame: Full=PP2A subunit B isoform R2-beta ame: Full=PP2A subunit B isoform beta protein phosp	1	0	NaN	NaN	NaN	NaN	NaN	25.3409	NaN	NaN	NaN	NaN	NaN	NaN	NaN	NaN	NaN	NaN	NaN	NaN	NaN	NaN	NaN	NaN	NaN	NaN	NaN	2	2	1.8	181.3	0.0079444	10.722	5278900000	5
DERPT_G1184	Full=Splicing factor 3B subunit 1 ame: Full=Pre-mRNA-splicing factor SF3b 155 kDa subunit Short=SF3b155 ame: Full=Spliceosome-associated 155 Short=SAP 155 chromatin,nucleoplasm,U2 snRNP,U12-type spliceosomal complex,nuclear matrix,U11/U12 snRNP,U2-type pre	1	0	NaN	NaN	NaN	NaN	NaN	18.6772	NaN	NaN	NaN	NaN	NaN	NaN	NaN	NaN	NaN	NaN	NaN	NaN	NaN	NaN	NaN	NaN	NaN	NaN	NaN	2	2	1.9	217.61	0.0079365	10.659	29270000	2
DERPT_G3177	Full=Filamentous hemagglutinin	1	0	NaN	NaN	NaN	NaN	NaN	NaN	NaN	NaN	NaN	NaN	NaN	NaN	NaN	NaN	19.9011	NaN	NaN	NaN	NaN	NaN	NaN	NaN	NaN	NaN	NaN	2	2	4.6	55.461	0.0079286	10.621	17501000	2
DERPT_G308	Full=Postacrosomal sheath WW domain-binding ame: Full=WW domain-binding 2-like perinuclear theca,DNA binding,WW domain binding,egg activation,positive regulation of gene expression,positive regulation of cellular metabolic process,female pronucleus assembl	2	0	23.0432	23.3707	NaN	NaN	NaN	NaN	NaN	NaN	NaN	NaN	NaN	NaN	NaN	NaN	NaN	NaN	NaN	NaN	NaN	NaN	NaN	NaN	NaN	NaN	NaN	2	2	16.5	29.676	0.007913	10.608	106800000	2
DERPT_G3236	Full=Vigilin ame: Full=High density lipo -binding Short=HDL-binding endomembrane system,membrane,intracellular membrane-bounded organelle,cytoplasmic part,intracellular organelle part,RNA binding,protein binding,regulation of transcription, DNA-templated,m	1	0	NaN	NaN	NaN	NaN	NaN	NaN	NaN	NaN	NaN	NaN	NaN	NaN	NaN	NaN	NaN	NaN	NaN	NaN	NaN	NaN	17.6196	NaN	NaN	NaN	NaN	2	2	1.3	157.47	0.0088933	10.594	43078000	1
DERPT_G5412	Full=DNA mismatch repair msh3 ame: Full= homolog 3 nuclear chromatin,MutSalpha complex,chromatin binding,damaged DNA binding,protein binding,ATP binding,guanine/thymine mispair binding,single base insertion or deletion binding,mismatch repair,meiosis I,det	0	4	NaN	NaN	NaN	NaN	NaN	NaN	NaN	NaN	NaN	NaN	NaN	NaN	NaN	NaN	NaN	NaN	NaN	NaN	NaN	NaN	NaN	20.4242	20.9956	20.6051	20.4081	2	2	2.7	148.37	0.0088845	10.592	634770000	4
DERPT_G7797	Full=Eukaryotic translation initiation factor 2 subunit 3 ame: Full=Eukaryotic translation initiation factor 2 subunit gamma Short=eIF-2-gamma cytosol,eukaryotic translation initiation factor 2 complex,cell-cell adherens junction,eukaryotic 43S preinitiati	0	3	NaN	NaN	NaN	NaN	NaN	NaN	NaN	NaN	NaN	NaN	NaN	NaN	NaN	NaN	NaN	NaN	NaN	NaN	NaN	NaN	NaN	NaN	20.6836	21.0085	20.5003	2	2	5.7	50.389	0.0088757	10.561	311670000	3
DERPT_G6904	Full=T-cell immunomodulatory Short= TIP ame: Full=Integrin-alpha FG-GAP repeat-containing 1 ame: Full=Linkin Flags: Precursor membrane,cell part	1	0	NaN	18.9753	NaN	NaN	NaN	NaN	NaN	NaN	NaN	NaN	NaN	NaN	NaN	NaN	NaN	NaN	NaN	NaN	NaN	NaN	NaN	NaN	NaN	NaN	NaN	2	2	4.4	77.816	0.0098425	10.466	133720000	3

## Sheet: B
Tags	GO ID	GO Name	GO Category	FDR	P-Value	Nr Test	Nr Reference	Non Annot Test	Non Annot Reference
[OVER]	GO:0005811	lipid droplet	CELLULAR_COMPONENT	1.01581e-22	7.54031e-25	50	81	822	11577
[OVER]	GO:0070062	extracellular exosome	CELLULAR_COMPONENT	3.72456e-20	3.30565e-22	40	54	832	11604
[OVER]	GO:0043209	myelin sheath	CELLULAR_COMPONENT	5.65072e-16	8.9361e-18	21	10	851	11648
[OVER]	GO:0006094	gluconeogenesis	BIOLOGICAL_PROCESS	7.47339e-11	1.96573e-12	11	1	861	11657
[OVER]	GO:0005925	focal adhesion	CELLULAR_COMPONENT	4.55581e-10	1.44827e-11	15	11	857	11647
[OVER]	GO:0005777	peroxisome	CELLULAR_COMPONENT	5.08962e-10	1.65082e-11	34	99	838	11559
[OVER]	GO:0006749	glutathione metabolic process	BIOLOGICAL_PROCESS	1.06688e-09	3.68425e-11	9	0	863	11658
[OVER]	GO:0005913	cell-cell adherens junction	CELLULAR_COMPONENT	2.33132e-09	9.93171e-11	13	8	859	11650
[OVER]	GO:0046686	response to cadmium ion	BIOLOGICAL_PROCESS	4.05675e-09	1.83951e-10	11	4	861	11654
[OVER]	GO:0044829	positive regulation by host of viral genome replication	BIOLOGICAL_PROCESS	7.21044e-09	3.45571e-10	9	1	863	11657
[OVER]	GO:0042803	protein homodimerization activity	MOLECULAR_FUNCTION	1.10265e-08	5.51593e-10	11	5	861	11653
[OVER]	GO:0098641	cadherin binding involved in cell-cell adhesion	MOLECULAR_FUNCTION	1.74327e-08	8.97374e-10	12	8	860	11650
[OVER]	GO:0005875	microtubule associated complex	CELLULAR_COMPONENT	1.74327e-08	8.97374e-10	12	8	860	11650
[OVER]	GO:0048471	perinuclear region of cytoplasm	CELLULAR_COMPONENT	2.34026e-08	1.22357e-09	15	18	857	11640
[OVER]	GO:0050821	protein stabilization	BIOLOGICAL_PROCESS	3.54686e-08	1.96316e-09	10	4	862	11654
[OVER]	GO:0045121	membrane raft	CELLULAR_COMPONENT	3.54686e-08	1.96316e-09	10	4	862	11654
[OVER]	GO:0009986	cell surface	CELLULAR_COMPONENT	5.12161e-08	2.86784e-09	14	16	858	11642
[OVER]	GO:0031625	ubiquitin protein ligase binding	MOLECULAR_FUNCTION	6.19537e-08	3.52907e-09	11	7	861	11651
[OVER]	GO:0043531	ADP binding	MOLECULAR_FUNCTION	1.25079e-07	7.73038e-09	7	0	865	11658
[OVER]	GO:0005524	ATP binding	MOLECULAR_FUNCTION	2.06326e-07	1.3118e-08	15	23	857	11635
[OVER]	GO:0005667	transcription factor complex	CELLULAR_COMPONENT	4.58345e-07	3.1434e-08	10	7	862	11651
[OVER]	GO:0071554	cell wall organization or biogenesis	BIOLOGICAL_PROCESS	5.35979e-07	3.70178e-08	21	56	851	11602
[OVER]	GO:0015976	carbon utilization	BIOLOGICAL_PROCESS	8.01957e-07	5.81053e-08	7	1	865	11657
[OVER]	GO:0061635	regulation of protein complex stability	BIOLOGICAL_PROCESS	8.01957e-07	5.81053e-08	7	1	865	11657
[OVER]	GO:0061741	chaperone-mediated protein transport involved in chaperone-mediated autophagy	BIOLOGICAL_PROCESS	8.01957e-07	5.81053e-08	7	1	865	11657
[OVER]	GO:0023026	MHC class II protein complex binding	MOLECULAR_FUNCTION	8.01957e-07	5.81053e-08	7	1	865	11657
[OVER]	GO:0005882	intermediate filament	CELLULAR_COMPONENT	8.01957e-07	5.81053e-08	7	1	865	11657
[OVER]	GO:0031012	extracellular matrix	CELLULAR_COMPONENT	9.37556e-07	6.85352e-08	25	83	847	11575
[OVER]	GO:0004553	hydrolase activity, hydrolyzing O-glycosyl compounds	MOLECULAR_FUNCTION	9.83923e-07	7.28773e-08	8	3	864	11655
[OVER]	GO:0016234	inclusion body	CELLULAR_COMPONENT	9.83923e-07	7.28773e-08	8	3	864	11655
[OVER]	GO:0048026	positive regulation of mRNA splicing, via spliceosome	BIOLOGICAL_PROCESS	1.30471e-06	1.11796e-07	6	0	866	11658
[OVER]	GO:1904764	chaperone-mediated autophagy translocation complex disassembly	BIOLOGICAL_PROCESS	1.30471e-06	1.11796e-07	6	0	866	11658
[OVER]	GO:0050766	positive regulation of phagocytosis	BIOLOGICAL_PROCESS	1.30471e-06	1.11796e-07	6	0	866	11658
[OVER]	GO:0010667	negative regulation of cardiac muscle cell apoptotic process	BIOLOGICAL_PROCESS	1.30471e-06	1.11796e-07	6	0	866	11658
[OVER]	GO:0001916	positive regulation of T cell mediated cytotoxicity	BIOLOGICAL_PROCESS	1.30471e-06	1.11796e-07	6	0	866	11658
[OVER]	GO:0072318	clathrin coat disassembly	BIOLOGICAL_PROCESS	1.30471e-06	1.11796e-07	6	0	866	11658
[OVER]	GO:1904592	positive regulation of protein refolding	BIOLOGICAL_PROCESS	1.30471e-06	1.11796e-07	6	0	866	11658
[OVER]	GO:0097214	positive regulation of lysosomal membrane permeability	BIOLOGICAL_PROCESS	1.30471e-06	1.11796e-07	6	0	866	11658
[OVER]	GO:0051085	chaperone cofactor-dependent protein refolding	BIOLOGICAL_PROCESS	1.30471e-06	1.11796e-07	6	0	866	11658
[OVER]	GO:0061738	late endosomal microautophagy	BIOLOGICAL_PROCESS	1.30471e-06	1.11796e-07	6	0	866	11658
[OVER]	GO:0061740	protein targeting to lysosome involved in chaperone-mediated autophagy	BIOLOGICAL_PROCESS	1.30471e-06	1.11796e-07	6	0	866	11658
[OVER]	GO:0001786	phosphatidylserine binding	MOLECULAR_FUNCTION	1.30471e-06	1.11796e-07	6	0	866	11658
[OVER]	GO:0055131	C3HC4-type RING finger domain binding	MOLECULAR_FUNCTION	1.30471e-06	1.11796e-07	6	0	866	11658
[OVER]	GO:0031686	A1 adenosine receptor binding	MOLECULAR_FUNCTION	1.30471e-06	1.11796e-07	6	0	866	11658
[OVER]	GO:1904593	prostaglandin binding	MOLECULAR_FUNCTION	1.30471e-06	1.11796e-07	6	0	866	11658
[OVER]	GO:1990833	clathrin-uncoating ATPase activity	MOLECULAR_FUNCTION	1.30471e-06	1.11796e-07	6	0	866	11658
[OVER]	GO:0004364	glutathione transferase activity	MOLECULAR_FUNCTION	1.30471e-06	1.11796e-07	6	0	866	11658
[OVER]	GO:0001917	photoreceptor inner segment	CELLULAR_COMPONENT	1.30471e-06	1.11796e-07	6	0	866	11658
[OVER]	GO:0008021	synaptic vesicle	CELLULAR_COMPONENT	1.30471e-06	1.11796e-07	6	0	866	11658
[OVER]	GO:1990836	lysosomal matrix	CELLULAR_COMPONENT	1.30471e-06	1.11796e-07	6	0	866	11658
[OVER]	GO:0031072	heat shock protein binding	MOLECULAR_FUNCTION	1.45264e-06	1.25644e-07	9	6	863	11652
[OVER]	GO:0051082	unfolded protein binding	MOLECULAR_FUNCTION	2.17156e-06	1.89928e-07	21	63	851	11595
[OVER]	GO:0005765	lysosomal membrane	CELLULAR_COMPONENT	2.70498e-06	2.45686e-07	7	2	865	11656
[OVER]	GO:0005776	autophagosome	CELLULAR_COMPONENT	2.70498e-06	2.45686e-07	7	2	865	11656
[OVER]	GO:0000151	ubiquitin ligase complex	CELLULAR_COMPONENT	2.70498e-06	2.45686e-07	7	2	865	11656
[OVER]	GO:0000118	histone deacetylase complex	CELLULAR_COMPONENT	2.70498e-06	2.45686e-07	7	2	865	11656
[OVER]	GO:0030018	Z disc	CELLULAR_COMPONENT	4.75811e-06	4.40722e-07	10	11	862	11647
[OVER]	GO:0045862	positive regulation of proteolysis	BIOLOGICAL_PROCESS	5.33482e-06	5.01027e-07	8	5	864	11653
[OVER]	GO:0042470	melanosome	CELLULAR_COMPONENT	5.33482e-06	5.01027e-07	8	5	864	11653
[OVER]	GO:0045892	negative regulation of transcription, DNA-templated	BIOLOGICAL_PROCESS	7.25304e-06	7.3563e-07	12	20	860	11638
[OVER]	GO:0046718	viral entry into host cell	BIOLOGICAL_PROCESS	7.25304e-06	7.36189e-07	6	1	866	11657
[OVER]	GO:0060314	regulation of ryanodine-sensitive calcium-release channel activity	BIOLOGICAL_PROCESS	7.25304e-06	7.36189e-07	6	1	866	11657
[OVER]	GO:0001618	virus receptor activity	MOLECULAR_FUNCTION	7.25304e-06	7.36189e-07	6	1	866	11657
[OVER]	GO:0043195	terminal bouton	CELLULAR_COMPONENT	7.25304e-06	7.36189e-07	6	1	866	11657
[OVER]	GO:1990124	messenger ribonucleoprotein complex	CELLULAR_COMPONENT	7.25304e-06	7.36189e-07	6	1	866	11657
[OVER]	GO:0000974	Prp19 complex	CELLULAR_COMPONENT	7.25304e-06	7.36189e-07	6	1	866	11657
[OVER]	GO:0043197	dendritic spine	CELLULAR_COMPONENT	7.4282e-06	7.69551e-07	7	3	865	11655
[OVER]	GO:0043204	perikaryon	CELLULAR_COMPONENT	7.4282e-06	7.69551e-07	7	3	865	11655
[UNDER]	GO:0003700	DNA-binding transcription factor activity	MOLECULAR_FUNCTION	1.28714e-05	1.37707e-06	9	452	863	11206
[OVER]	GO:1903842	response to arsenite ion	BIOLOGICAL_PROCESS	1.40766e-05	1.61505e-06	5	0	867	11658
[OVER]	GO:0046688	response to copper ion	BIOLOGICAL_PROCESS	1.40766e-05	1.61505e-06	5	0	867	11658
[OVER]	GO:0090084	negative regulation of inclusion body assembly	BIOLOGICAL_PROCESS	1.40766e-05	1.61505e-06	5	0	867	11658
[OVER]	GO:0070434	positive regulation of nucleotide-binding oligomerization domain containing 2 signaling pathway	BIOLOGICAL_PROCESS	1.40766e-05	1.61505e-06	5	0	867	11658
[OVER]	GO:2001240	negative regulation of extrinsic apoptotic signaling pathway in absence of ligand	BIOLOGICAL_PROCESS	1.40766e-05	1.61505e-06	5	0	867	11658
[OVER]	GO:1903265	positive regulation of tumor necrosis factor-mediated signaling pathway	BIOLOGICAL_PROCESS	1.40766e-05	1.61505e-06	5	0	867	11658
[OVER]	GO:1901029	negative regulation of mitochondrial outer membrane permeabilization involved in apoptotic signaling pathway	BIOLOGICAL_PROCESS	1.40766e-05	1.61505e-06	5	0	867	11658
[OVER]	GO:0032757	positive regulation of interleukin-8 production	BIOLOGICAL_PROCESS	1.40766e-05	1.61505e-06	5	0	867	11658
[OVER]	GO:1902380	positive regulation of endoribonuclease activity	BIOLOGICAL_PROCESS	1.40766e-05	1.61505e-06	5	0	867	11658
[OVER]	GO:1900034	regulation of cellular response to heat	BIOLOGICAL_PROCESS	1.40766e-05	1.61505e-06	5	0	867	11658
[OVER]	GO:1902236	negative regulation of endoplasmic reticulum stress-induced intrinsic apoptotic signaling pathway	BIOLOGICAL_PROCESS	1.40766e-05	1.61505e-06	5	0	867	11658
[OVER]	GO:0043488	regulation of mRNA stability	BIOLOGICAL_PROCESS	1.40766e-05	1.61505e-06	5	0	867	11658
[OVER]	GO:0044183	protein binding involved in protein folding	MOLECULAR_FUNCTION	1.40766e-05	1.61505e-06	5	0	867	11658
[OVER]	GO:0005507	copper ion binding	MOLECULAR_FUNCTION	1.40766e-05	1.61505e-06	5	0	867	11658
[OVER]	GO:0006606	protein import into nucleus	BIOLOGICAL_PROCESS	1.67676e-05	1.98873e-06	7	4	865	11654
[OVER]	GO:0051015	actin filament binding	MOLECULAR_FUNCTION	1.67676e-05	1.98873e-06	7	4	865	11654
[OVER]	GO:0051087	chaperone binding	MOLECULAR_FUNCTION	1.67676e-05	1.98873e-06	7	4	865	11654
[OVER]	GO:0014069	postsynaptic density	CELLULAR_COMPONENT	1.67676e-05	1.98873e-06	7	4	865	11654
[OVER]	GO:0046716	muscle cell cellular homeostasis	BIOLOGICAL_PROCESS	2.24718e-05	2.77044e-06	6	2	866	11656
[OVER]	GO:0042826	histone deacetylase binding	MOLECULAR_FUNCTION	2.24718e-05	2.77044e-06	6	2	866	11656
[OVER]	GO:0072562	blood microparticle	CELLULAR_COMPONENT	2.24718e-05	2.77044e-06	6	2	866	11656
[OVER]	GO:0043198	dendritic shaft	CELLULAR_COMPONENT	2.24718e-05	2.77044e-06	6	2	866	11656
[OVER]	GO:0005814	centriole	CELLULAR_COMPONENT	2.24718e-05	2.77044e-06	6	2	866	11656
[OVER]	GO:0046777	protein autophosphorylation	BIOLOGICAL_PROCESS	6.00499e-05	7.81995e-06	6	3	866	11655
[OVER]	GO:0048046	apoplast	CELLULAR_COMPONENT	6.00499e-05	7.81995e-06	6	3	866	11655
[OVER]	GO:0070370	cellular heat acclimation	BIOLOGICAL_PROCESS	6.81168e-05	9.13129e-06	5	1	867	11657
[OVER]	GO:0030324	lung development	BIOLOGICAL_PROCESS	6.81168e-05	9.13129e-06	5	1	867	11657
[OVER]	GO:0046982	protein heterodimerization activity	MOLECULAR_FUNCTION	6.81168e-05	9.13129e-06	5	1	867	11657
[OVER]	GO:0035690	cellular response to drug	BIOLOGICAL_PROCESS	6.81168e-05	9.13426e-06	7	6	865	11652
[OVER]	GO:0016810	hydrolase activity, acting on carbon-nitrogen (but not peptide) bonds	MOLECULAR_FUNCTION	8.52205e-05	1.14966e-05	17	58	855	11600
[OVER]	GO:0005874	microtubule	CELLULAR_COMPONENT	9.15245e-05	1.24356e-05	8	10	864	11648
[OVER]	GO:0019901	protein kinase binding	MOLECULAR_FUNCTION	0.000145192	2.01727e-05	8	11	864	11647
[OVER]	GO:0007520	myoblast fusion	BIOLOGICAL_PROCESS	0.000165442	2.33065e-05	4	0	868	11658
[OVER]	GO:0007525	somatic muscle development	BIOLOGICAL_PROCESS	0.000165442	2.33065e-05	4	0	868	11658
[OVER]	GO:0030445	yeast-form cell wall	CELLULAR_COMPONENT	0.000165442	2.33065e-05	4	0	868	11658
[OVER]	GO:0031397	negative regulation of protein ubiquitination	BIOLOGICAL_PROCESS	0.000211193	3.0119e-05	5	2	867	11656
[OVER]	GO:0051092	positive regulation of NF-kappaB transcription factor activity	BIOLOGICAL_PROCESS	0.000211193	3.0119e-05	5	2	867	11656
[OVER]	GO:0000723	telomere maintenance	BIOLOGICAL_PROCESS	0.000211193	3.0119e-05	5	2	867	11656
[OVER]	GO:0007283	spermatogenesis	BIOLOGICAL_PROCESS	0.000211193	3.0263e-05	7	8	865	11650
[OVER]	GO:0046486	glycerolipid metabolic process	BIOLOGICAL_PROCESS	0.000262519	3.80837e-05	6	5	866	11653
[OVER]	GO:0005770	late endosome	CELLULAR_COMPONENT	0.000262519	3.80837e-05	6	5	866	11653
[OVER]	GO:0005743	mitochondrial inner membrane	CELLULAR_COMPONENT	0.000340667	5.0575e-05	7	9	865	11649
[OVER]	GO:0008234	cysteine-type peptidase activity	MOLECULAR_FUNCTION	0.00047307	7.16819e-05	6	6	866	11652
[OVER]	GO:0043524	negative regulation of neuron apoptotic process	BIOLOGICAL_PROCESS	0.000494845	7.57001e-05	5	3	867	11655
[OVER]	GO:0008180	COP9 signalosome	CELLULAR_COMPONENT	0.000494845	7.57001e-05	5	3	867	11655
[UNDER]	GO:0003677	DNA binding	MOLECULAR_FUNCTION	0.000559333	8.62873e-05	40	946	832	10712
[OVER]	GO:0002262	myeloid cell homeostasis	BIOLOGICAL_PROCESS	0.000700327	0.000110072	4	1	868	11657
[OVER]	GO:0006098	pentose-phosphate shunt	BIOLOGICAL_PROCESS	0.000700327	0.000110072	4	1	868	11657
[OVER]	GO:0005794	Golgi apparatus	CELLULAR_COMPONENT	0.000729192	0.000114727	86	733	786	10925
[OVER]	GO:0002119	nematode larval development	BIOLOGICAL_PROCESS	0.000907618	0.000143532	8	16	864	11642
[OVER]	GO:0051289	protein homotetramerization	BIOLOGICAL_PROCESS	0.00188248	0.000311955	4	2	868	11656
[OVER]	GO:0040018	positive regulation of multicellular organism growth	BIOLOGICAL_PROCESS	0.00188248	0.000311955	4	2	868	11656
[OVER]	GO:0009735	response to cytokinin	BIOLOGICAL_PROCESS	0.00188248	0.000335973	3	0	869	11658
[OVER]	GO:0044416	induction by symbiont of host defense response	BIOLOGICAL_PROCESS	0.00188248	0.000335973	3	0	869	11658
[OVER]	GO:0000162	tryptophan biosynthetic process	BIOLOGICAL_PROCESS	0.00188248	0.000335973	3	0	869	11658
[OVER]	GO:0048147	negative regulation of fibroblast proliferation	BIOLOGICAL_PROCESS	0.00188248	0.000335973	3	0	869	11658
[OVER]	GO:0009094	L-phenylalanine biosynthetic process	BIOLOGICAL_PROCESS	0.00188248	0.000335973	3	0	869	11658
[OVER]	GO:0006826	iron ion transport	BIOLOGICAL_PROCESS	0.00188248	0.000335973	3	0	869	11658
[OVER]	GO:1901873	regulation of post-translational protein modification	BIOLOGICAL_PROCESS	0.00188248	0.000335973	3	0	869	11658
[OVER]	GO:0061621	canonical glycolysis	BIOLOGICAL_PROCESS	0.00188248	0.000335973	3	0	869	11658
[OVER]	GO:0048384	retinoic acid receptor signaling pathway	BIOLOGICAL_PROCESS	0.00188248	0.000335973	3	0	869	11658
[OVER]	GO:0050665	hydrogen peroxide biosynthetic process	BIOLOGICAL_PROCESS	0.00188248	0.000335973	3	0	869	11658
[OVER]	GO:0006571	tyrosine biosynthetic process	BIOLOGICAL_PROCESS	0.00188248	0.000335973	3	0	869	11658
[OVER]	GO:0019430	removal of superoxide radicals	BIOLOGICAL_PROCESS	0.00188248	0.000335973	3	0	869	11658
[OVER]	GO:0006030	chitin metabolic process	BIOLOGICAL_PROCESS	0.00188248	0.000335973	3	0	869	11658
[OVER]	GO:0016151	nickel cation binding	MOLECULAR_FUNCTION	0.00188248	0.000335973	3	0	869	11658
[OVER]	GO:0008061	chitin binding	MOLECULAR_FUNCTION	0.00188248	0.000335973	3	0	869	11658
[OVER]	GO:0008199	ferric iron binding	MOLECULAR_FUNCTION	0.00188248	0.000335973	3	0	869	11658
[OVER]	GO:0004784	superoxide dismutase activity	MOLECULAR_FUNCTION	0.00188248	0.000335973	3	0	869	11658
[OVER]	GO:0005726	perichromatin fibrils	CELLULAR_COMPONENT	0.00188248	0.000335973	3	0	869	11658
[OVER]	GO:0009941	chloroplast envelope	CELLULAR_COMPONENT	0.00188248	0.000335973	3	0	869	11658
[OVER]	GO:0002199	zona pellucida receptor complex	CELLULAR_COMPONENT	0.00188248	0.000335973	3	0	869	11658
[OVER]	GO:0005635	nuclear envelope	CELLULAR_COMPONENT	0.00194917	0.000348189	31	199	841	11459
[OVER]	GO:0009579	thylakoid	CELLULAR_COMPONENT	0.00286939	0.000521018	7	15	865	11643
[OVER]	GO:0031430	M band	CELLULAR_COMPONENT	0.00286939	0.000523222	5	6	867	11652
[OVER]	GO:0051881	regulation of mitochondrial membrane potential	BIOLOGICAL_PROCESS	0.00368676	0.000687735	4	3	868	11655
[OVER]	GO:1904063	negative regulation of cation transmembrane transport	BIOLOGICAL_PROCESS	0.00368676	0.000687735	4	3	868	11655
[OVER]	GO:1903955	positive regulation of protein targeting to mitochondrion	BIOLOGICAL_PROCESS	0.00368676	0.000687735	4	3	868	11655
[OVER]	GO:0005788	endoplasmic reticulum lumen	CELLULAR_COMPONENT	0.00368676	0.000687735	4	3	868	11655
[OVER]	GO:0043086	negative regulation of catalytic activity	BIOLOGICAL_PROCESS	0.00376537	0.00070969	6	11	866	11647
[OVER]	GO:0000413	protein peptidyl-prolyl isomerization	BIOLOGICAL_PROCESS	0.00441172	0.000845751	5	7	867	11651
[OVER]	GO:0007411	axon guidance	BIOLOGICAL_PROCESS	0.00441172	0.000845751	5	7	867	11651
[OVER]	GO:0003755	peptidyl-prolyl cis-trans isomerase activity	MOLECULAR_FUNCTION	0.00441172	0.000845751	5	7	867	11651
[OVER]	GO:0008135	translation factor activity, RNA binding	MOLECULAR_FUNCTION	0.00468964	0.000899787	15	72	857	11586
[OVER]	GO:0015629	actin cytoskeleton	CELLULAR_COMPONENT	0.00484239	0.000935346	7	17	865	11641
[OVER]	GO:0044459	plasma membrane part	CELLULAR_COMPONENT	0.00493694	0.000954406	9	29	863	11629
[OVER]	GO:0030301	cholesterol transport	BIOLOGICAL_PROCESS	0.00634631	0.00127397	3	1	869	11657
[OVER]	GO:0071285	cellular response to lithium ion	BIOLOGICAL_PROCESS	0.00634631	0.00127397	3	1	869	11657
[OVER]	GO:0042246	tissue regeneration	BIOLOGICAL_PROCESS	0.00634631	0.00127397	3	1	869	11657
[OVER]	GO:0050872	white fat cell differentiation	BIOLOGICAL_PROCESS	0.00634631	0.00127397	3	1	869	11657
[OVER]	GO:0071346	cellular response to interferon-gamma	BIOLOGICAL_PROCESS	0.00634631	0.00127397	3	1	869	11657
[OVER]	GO:0048678	response to axon injury	BIOLOGICAL_PROCESS	0.00634631	0.00127397	3	1	869	11657
[OVER]	GO:1901021	positive regulation of calcium ion transmembrane transporter activity	BIOLOGICAL_PROCESS	0.00634631	0.00127397	3	1	869	11657
[OVER]	GO:0006000	fructose metabolic process	BIOLOGICAL_PROCESS	0.00634631	0.00127397	3	1	869	11657
[OVER]	GO:0006013	mannose metabolic process	BIOLOGICAL_PROCESS	0.00634631	0.00127397	3	1	869	11657
[OVER]	GO:0006560	proline metabolic process	BIOLOGICAL_PROCESS	0.00634631	0.00127397	3	1	869	11657
[OVER]	GO:0007413	axonal fasciculation	BIOLOGICAL_PROCESS	0.00634631	0.00127397	3	1	869	11657
[OVER]	GO:0006020	inositol metabolic process	BIOLOGICAL_PROCESS	0.00634631	0.00127397	3	1	869	11657
[OVER]	GO:0048029	monosaccharide binding	MOLECULAR_FUNCTION	0.00634631	0.00127397	3	1	869	11657
[OVER]	GO:0036041	long-chain fatty acid binding	MOLECULAR_FUNCTION	0.00634631	0.00127397	3	1	869	11657
[OVER]	GO:0070063	RNA polymerase binding	MOLECULAR_FUNCTION	0.00634631	0.00127397	3	1	869	11657
[OVER]	GO:0016651	oxidoreductase activity, acting on NAD(P)H	MOLECULAR_FUNCTION	0.00634631	0.00127397	3	1	869	11657
[OVER]	GO:0019842	vitamin binding	MOLECULAR_FUNCTION	0.00634631	0.00127397	3	1	869	11657
[OVER]	GO:0050661	NADP binding	MOLECULAR_FUNCTION	0.00634631	0.00127397	3	1	869	11657
[OVER]	GO:0030446	hyphal cell wall	CELLULAR_COMPONENT	0.00634631	0.00127397	3	1	869	11657
[OVER]	GO:0035686	sperm fibrous sheath	CELLULAR_COMPONENT	0.00634631	0.00127397	3	1	869	11657
[OVER]	GO:0005759	mitochondrial matrix	CELLULAR_COMPONENT	0.00639768	0.00129604	5	8	867	11650
[OVER]	GO:0030833	regulation of actin filament polymerization	BIOLOGICAL_PROCESS	0.00639768	0.00129977	4	4	868	11654
[OVER]	GO:0042542	response to hydrogen peroxide	BIOLOGICAL_PROCESS	0.00639768	0.00129977	4	4	868	11654
[OVER]	GO:0007339	binding of sperm to zona pellucida	BIOLOGICAL_PROCESS	0.00639768	0.00129977	4	4	868	11654
[OVER]	GO:0005790	smooth endoplasmic reticulum	CELLULAR_COMPONENT	0.00639768	0.00129977	4	4	868	11654
[OVER]	GO:0034663	endoplasmic reticulum chaperone complex	CELLULAR_COMPONENT	0.00639768	0.00129977	4	4	868	11654
[OVER]	GO:0043235	receptor complex	CELLULAR_COMPONENT	0.00639768	0.00129977	4	4	868	11654
[OVER]	GO:0098609	cell-cell adhesion	BIOLOGICAL_PROCESS	0.00677421	0.00137955	6	13	866	11645
[OVER]	GO:0008340	determination of adult lifespan	BIOLOGICAL_PROCESS	0.0105161	0.00221115	4	5	868	11653
[OVER]	GO:1902905	positive regulation of supramolecular fiber organization	BIOLOGICAL_PROCESS	0.0105161	0.00221115	4	5	868	11653
[OVER]	GO:0051495	positive regulation of cytoskeleton organization	BIOLOGICAL_PROCESS	0.0105161	0.00221115	4	5	868	11653
[OVER]	GO:0016246	RNA interference	BIOLOGICAL_PROCESS	0.0105161	0.00221115	4	5	868	11653
[OVER]	GO:0017148	negative regulation of translation	BIOLOGICAL_PROCESS	0.0105161	0.00221115	4	5	868	11653
[OVER]	GO:0009409	response to cold	BIOLOGICAL_PROCESS	0.0105161	0.00221115	4	5	868	11653
[OVER]	GO:0050678	regulation of epithelial cell proliferation	BIOLOGICAL_PROCESS	0.0105161	0.00221115	4	5	868	11653
[OVER]	GO:0005525	GTP binding	MOLECULAR_FUNCTION	0.0105161	0.00221115	4	5	868	11653
[OVER]	GO:0043022	ribosome binding	MOLECULAR_FUNCTION	0.0105161	0.00221115	4	5	868	11653
[OVER]	GO:0008284	positive regulation of cell proliferation	BIOLOGICAL_PROCESS	0.012697	0.0026902	5	10	867	11648
[OVER]	GO:0032413	negative regulation of ion transmembrane transporter activity	BIOLOGICAL_PROCESS	0.0138827	0.00301982	3	2	869	11656
[OVER]	GO:1901654	response to ketone	BIOLOGICAL_PROCESS	0.0138827	0.00301982	3	2	869	11656
[OVER]	GO:0050873	brown fat cell differentiation	BIOLOGICAL_PROCESS	0.0138827	0.00301982	3	2	869	11656
[OVER]	GO:0006302	double-strand break repair	BIOLOGICAL_PROCESS	0.0138827	0.00301982	3	2	869	11656
[OVER]	GO:1902749	regulation of cell cycle G2/M phase transition	BIOLOGICAL_PROCESS	0.0138827	0.00301982	3	2	869	11656
[OVER]	GO:2001259	positive regulation of cation channel activity	BIOLOGICAL_PROCESS	0.0138827	0.00301982	3	2	869	11656
[OVER]	GO:0060348	bone development	BIOLOGICAL_PROCESS	0.0138827	0.00301982	3	2	869	11656
[OVER]	GO:0007269	neurotransmitter secretion	BIOLOGICAL_PROCESS	0.0138827	0.00301982	3	2	869	11656
[OVER]	GO:0035307	positive regulation of protein dephosphorylation	BIOLOGICAL_PROCESS	0.0138827	0.00301982	3	2	869	11656
[OVER]	GO:1902743	regulation of lamellipodium organization	BIOLOGICAL_PROCESS	0.0138827	0.00301982	3	2	869	11656
[OVER]	GO:0006525	arginine metabolic process	BIOLOGICAL_PROCESS	0.0138827	0.00301982	3	2	869	11656
[OVER]	GO:0006119	oxidative phosphorylation	BIOLOGICAL_PROCESS	0.0138827	0.00301982	3	2	869	11656
[OVER]	GO:0042632	cholesterol homeostasis	BIOLOGICAL_PROCESS	0.0138827	0.00301982	3	2	869	11656
[OVER]	GO:0016018	cyclosporin A binding	MOLECULAR_FUNCTION	0.0138827	0.00301982	3	2	869	11656
[OVER]	GO:0016830	carbon-carbon lyase activity	MOLECULAR_FUNCTION	0.0138827	0.00301982	3	2	869	11656
[OVER]	GO:0005496	steroid binding	MOLECULAR_FUNCTION	0.0138827	0.00301982	3	2	869	11656
[OVER]	GO:0000287	magnesium ion binding	MOLECULAR_FUNCTION	0.0138827	0.00301982	3	2	869	11656
[OVER]	GO:0004252	serine-type endopeptidase activity	MOLECULAR_FUNCTION	0.0138827	0.00301982	3	2	869	11656
[OVER]	GO:0071011	precatalytic spliceosome	CELLULAR_COMPONENT	0.0138827	0.00301982	3	2	869	11656
[OVER]	GO:0071353	cellular response to interleukin-4	BIOLOGICAL_PROCESS	0.0158494	0.00348344	4	6	868	11652
[OVER]	GO:2000377	regulation of reactive oxygen species metabolic process	BIOLOGICAL_PROCESS	0.0158494	0.00348344	4	6	868	11652
[OVER]	GO:0009506	plasmodesma	CELLULAR_COMPONENT	0.0158494	0.00348344	4	6	868	11652
[OVER]	GO:0001568	blood vessel development	BIOLOGICAL_PROCESS	0.016746	0.00369131	5	11	867	11647
[OVER]	GO:0005819	spindle	CELLULAR_COMPONENT	0.016746	0.00369131	5	11	867	11647
[OVER]	GO:0060134	prepulse inhibition	BIOLOGICAL_PROCESS	0.019921	0.00483801	2	0	870	11658
[OVER]	GO:0009704	de-etiolation	BIOLOGICAL_PROCESS	0.019921	0.00483801	2	0	870	11658
[OVER]	GO:0098779	positive regulation of mitophagy in response to mitochondrial depolarization	BIOLOGICAL_PROCESS	0.019921	0.00483801	2	0	870	11658
[OVER]	GO:0009742	brassinosteroid mediated signaling pathway	BIOLOGICAL_PROCESS	0.019921	0.00483801	2	0	870	11658
[OVER]	GO:0007566	embryo implantation	BIOLOGICAL_PROCESS	0.019921	0.00483801	2	0	870	11658
[OVER]	GO:1902074	response to salt	BIOLOGICAL_PROCESS	0.019921	0.00483801	2	0	870	11658
[OVER]	GO:0070314	G1 to G0 transition	BIOLOGICAL_PROCESS	0.019921	0.00483801	2	0	870	11658
[OVER]	GO:0000187	activation of MAPK activity	BIOLOGICAL_PROCESS	0.019921	0.00483801	2	0	870	11658
[OVER]	GO:0030865	cortical cytoskeleton organization	BIOLOGICAL_PROCESS	0.019921	0.00483801	2	0	870	11658
[OVER]	GO:0048566	embryonic digestive tract development	BIOLOGICAL_PROCESS	0.019921	0.00483801	2	0	870	11658
[OVER]	GO:0030835	negative regulation of actin filament depolymerization	BIOLOGICAL_PROCESS	0.019921	0.00483801	2	0	870	11658
[OVER]	GO:1990145	maintenance of translational fidelity	BIOLOGICAL_PROCESS	0.019921	0.00483801	2	0	870	11658
[OVER]	GO:0006309	apoptotic DNA fragmentation	BIOLOGICAL_PROCESS	0.019921	0.00483801	2	0	870	11658
[OVER]	GO:0045901	positive regulation of translational elongation	BIOLOGICAL_PROCESS	0.019921	0.00483801	2	0	870	11658
[OVER]	GO:0009785	blue light signaling pathway	BIOLOGICAL_PROCESS	0.019921	0.00483801	2	0	870	11658
[OVER]	GO:0001895	retina homeostasis	BIOLOGICAL_PROCESS	0.019921	0.00483801	2	0	870	11658
[OVER]	GO:0071300	cellular response to retinoic acid	BIOLOGICAL_PROCESS	0.019921	0.00483801	2	0	870	11658
[OVER]	GO:0009097	isoleucine biosynthetic process	BIOLOGICAL_PROCESS	0.019921	0.00483801	2	0	870	11658
[OVER]	GO:0005982	starch metabolic process	BIOLOGICAL_PROCESS	0.019921	0.00483801	2	0	870	11658
[OVER]	GO:0005985	sucrose metabolic process	BIOLOGICAL_PROCESS	0.019921	0.00483801	2	0	870	11658
[OVER]	GO:0006880	intracellular sequestering of iron ion	BIOLOGICAL_PROCESS	0.019921	0.00483801	2	0	870	11658
[OVER]	GO:0018874	benzoate metabolic process	BIOLOGICAL_PROCESS	0.019921	0.00483801	2	0	870	11658
[OVER]	GO:0042904	9-cis-retinoic acid biosynthetic process	BIOLOGICAL_PROCESS	0.019921	0.00483801	2	0	870	11658
[OVER]	GO:0001947	heart looping	BIOLOGICAL_PROCESS	0.019921	0.00483801	2	0	870	11658
[OVER]	GO:0045541	negative regulation of cholesterol biosynthetic process	BIOLOGICAL_PROCESS	0.019921	0.00483801	2	0	870	11658
[OVER]	GO:0042052	rhabdomere development	BIOLOGICAL_PROCESS	0.019921	0.00483801	2	0	870	11658
[OVER]	GO:0032287	peripheral nervous system myelin maintenance	BIOLOGICAL_PROCESS	0.019921	0.00483801	2	0	870	11658
[OVER]	GO:0035799	ureter maturation	BIOLOGICAL_PROCESS	0.019921	0.00483801	2	0	870	11658
[OVER]	GO:0001541	ovarian follicle development	BIOLOGICAL_PROCESS	0.019921	0.00483801	2	0	870	11658
[OVER]	GO:0009060	aerobic respiration	BIOLOGICAL_PROCESS	0.019921	0.00483801	2	0	870	11658
[OVER]	GO:1900025	negative regulation of substrate adhesion-dependent cell spreading	BIOLOGICAL_PROCESS	0.019921	0.00483801	2	0	870	11658
[OVER]	GO:0060087	relaxation of vascular smooth muscle	BIOLOGICAL_PROCESS	0.019921	0.00483801	2	0	870	11658
[OVER]	GO:0042203	toluene catabolic process	BIOLOGICAL_PROCESS	0.019921	0.00483801	2	0	870	11658
[OVER]	GO:0009642	response to light intensity	BIOLOGICAL_PROCESS	0.019921	0.00483801	2	0	870	11658
[OVER]	GO:0003073	regulation of systemic arterial blood pressure	BIOLOGICAL_PROCESS	0.019921	0.00483801	2	0	870	11658
[OVER]	GO:0060052	neurofilament cytoskeleton organization	BIOLOGICAL_PROCESS	0.019921	0.00483801	2	0	870	11658
[OVER]	GO:0006107	oxaloacetate metabolic process	BIOLOGICAL_PROCESS	0.019921	0.00483801	2	0	870	11658
[OVER]	GO:0006026	aminoglycan catabolic process	BIOLOGICAL_PROCESS	0.019921	0.00483801	2	0	870	11658
[OVER]	GO:0042572	retinol metabolic process	BIOLOGICAL_PROCESS	0.019921	0.00483801	2	0	870	11658
[OVER]	GO:0042574	retinal metabolic process	BIOLOGICAL_PROCESS	0.019921	0.00483801	2	0	870	11658
[OVER]	GO:0006071	glycerol metabolic process	BIOLOGICAL_PROCESS	0.019921	0.00483801	2	0	870	11658
[OVER]	GO:0009585	red, far-red light phototransduction	BIOLOGICAL_PROCESS	0.019921	0.00483801	2	0	870	11658
[OVER]	GO:2000767	positive regulation of cytoplasmic translation	BIOLOGICAL_PROCESS	0.019921	0.00483801	2	0	870	11658
[OVER]	GO:0055081	anion homeostasis	BIOLOGICAL_PROCESS	0.019921	0.00483801	2	0	870	11658
[OVER]	GO:0042184	xylene catabolic process	BIOLOGICAL_PROCESS	0.019921	0.00483801	2	0	870	11658
[OVER]	GO:0048741	skeletal muscle fiber development	BIOLOGICAL_PROCESS	0.019921	0.00483801	2	0	870	11658
[OVER]	GO:0016892	endoribonuclease activity, producing 3'-phosphomonoesters	MOLECULAR_FUNCTION	0.019921	0.00483801	2	0	870	11658
[OVER]	GO:0004028	3-chloroallyl aldehyde dehydrogenase activity	MOLECULAR_FUNCTION	0.019921	0.00483801	2	0	870	11658
[OVER]	GO:0001758	retinal dehydrogenase activity	MOLECULAR_FUNCTION	0.019921	0.00483801	2	0	870	11658
[OVER]	GO:0070404	NADH binding	MOLECULAR_FUNCTION	0.019921	0.00483801	2	0	870	11658
[OVER]	GO:0008080	N-acetyltransferase activity	MOLECULAR_FUNCTION	0.019921	0.00483801	2	0	870	11658
[OVER]	GO:0004634	phosphopyruvate hydratase activity	MOLECULAR_FUNCTION	0.019921	0.00483801	2	0	870	11658
[OVER]	GO:0018479	benzaldehyde dehydrogenase (NAD+) activity	MOLECULAR_FUNCTION	0.019921	0.00483801	2	0	870	11658
[OVER]	GO:1904012	platinum binding	MOLECULAR_FUNCTION	0.019921	0.00483801	2	0	870	11658
[OVER]	GO:1904013	xenon atom binding	MOLECULAR_FUNCTION	0.019921	0.00483801	2	0	870	11658
[OVER]	GO:0004618	phosphoglycerate kinase activity	MOLECULAR_FUNCTION	0.019921	0.00483801	2	0	870	11658
[OVER]	GO:0016769	transferase activity, transferring nitrogenous groups	MOLECULAR_FUNCTION	0.019921	0.00483801	2	0	870	11658
[OVER]	GO:0004365	glyceraldehyde-3-phosphate dehydrogenase (NAD+) (phosphorylating) activity	MOLECULAR_FUNCTION	0.019921	0.00483801	2	0	870	11658
[OVER]	GO:0042788	polysomal ribosome	CELLULAR_COMPONENT	0.019921	0.00483801	2	0	870	11658
[OVER]	GO:0000015	phosphopyruvate hydratase complex	CELLULAR_COMPONENT	0.019921	0.00483801	2	0	870	11658
[OVER]	GO:0005955	calcineurin complex	CELLULAR_COMPONENT	0.019921	0.00483801	2	0	870	11658
[OVER]	GO:0005665	RNA polymerase II, core complex	CELLULAR_COMPONENT	0.019921	0.00483801	2	0	870	11658
[OVER]	GO:0032839	dendrite cytoplasm	CELLULAR_COMPONENT	0.019921	0.00483801	2	0	870	11658
[OVER]	GO:0030175	filopodium	CELLULAR_COMPONENT	0.019921	0.00483801	2	0	870	11658
[OVER]	GO:0072657	protein localization to membrane	BIOLOGICAL_PROCESS	0.0202879	0.00493366	5	12	867	11646
[OVER]	GO:0031669	cellular response to nutrient levels	BIOLOGICAL_PROCESS	0.0210706	0.005175	4	7	868	11651
[OVER]	GO:0007605	sensory perception of sound	BIOLOGICAL_PROCESS	0.0210706	0.005175	4	7	868	11651
[OVER]	GO:0007186	G protein-coupled receptor signaling pathway	BIOLOGICAL_PROCESS	0.0210706	0.005175	4	7	868	11651
[OVER]	GO:0043065	positive regulation of apoptotic process	BIOLOGICAL_PROCESS	0.0210706	0.005175	4	7	868	11651
[OVER]	GO:0034703	cation channel complex	CELLULAR_COMPONENT	0.0210706	0.005175	4	7	868	11651
[OVER]	GO:0046649	lymphocyte activation	BIOLOGICAL_PROCESS	0.0229441	0.00572769	3	3	869	11655
[OVER]	GO:0007093	mitotic cell cycle checkpoint	BIOLOGICAL_PROCESS	0.0229441	0.00572769	3	3	869	11655
[OVER]	GO:0050729	positive regulation of inflammatory response	BIOLOGICAL_PROCESS	0.0229441	0.00572769	3	3	869	11655
[OVER]	GO:0090068	positive regulation of cell cycle process	BIOLOGICAL_PROCESS	0.0229441	0.00572769	3	3	869	11655
[OVER]	GO:0045471	response to ethanol	BIOLOGICAL_PROCESS	0.0229441	0.00572769	3	3	869	11655
[OVER]	GO:0030902	hindbrain development	BIOLOGICAL_PROCESS	0.0229441	0.00572769	3	3	869	11655
[OVER]	GO:0140013	meiotic nuclear division	BIOLOGICAL_PROCESS	0.0229441	0.00572769	3	3	869	11655
[OVER]	GO:0051099	positive regulation of binding	BIOLOGICAL_PROCESS	0.0229441	0.00572769	3	3	869	11655
[OVER]	GO:0009593	detection of chemical stimulus	BIOLOGICAL_PROCESS	0.0229441	0.00572769	3	3	869	11655
[OVER]	GO:0005518	collagen binding	MOLECULAR_FUNCTION	0.0229441	0.00572769	3	3	869	11655
[OVER]	GO:0005581	collagen trimer	CELLULAR_COMPONENT	0.0229441	0.00572769	3	3	869	11655
[OVER]	GO:0009570	chloroplast stroma	CELLULAR_COMPONENT	0.0229441	0.00572769	3	3	869	11655
[OVER]	GO:0006898	receptor-mediated endocytosis	BIOLOGICAL_PROCESS	0.0251852	0.00629121	6	19	866	11639
[OVER]	GO:0003924	GTPase activity	MOLECULAR_FUNCTION	0.0258125	0.00646042	20	135	852	11523
[OVER]	GO:0070925	organelle assembly	BIOLOGICAL_PROCESS	0.0266501	0.00667436	7	26	865	11632
[OVER]	GO:0030707	ovarian follicle cell development	BIOLOGICAL_PROCESS	0.0291375	0.00733962	4	8	868	11650
[OVER]	GO:0030900	forebrain development	BIOLOGICAL_PROCESS	0.0291375	0.00733962	4	8	868	11650
[OVER]	GO:0042133	neurotransmitter metabolic process	BIOLOGICAL_PROCESS	0.0291375	0.00733962	4	8	868	11650
[OVER]	GO:0016477	cell migration	BIOLOGICAL_PROCESS	0.0313072	0.00791142	7	27	865	11631
[OVER]	GO:0000086	G2/M transition of mitotic cell cycle	BIOLOGICAL_PROCESS	0.0371963	0.00950766	3	4	869	11654
[OVER]	GO:0001700	embryonic development via the syncytial blastoderm	BIOLOGICAL_PROCESS	0.0371963	0.00950766	3	4	869	11654
[OVER]	GO:0007219	Notch signaling pathway	BIOLOGICAL_PROCESS	0.0371963	0.00950766	3	4	869	11654
[OVER]	GO:1901990	regulation of mitotic cell cycle phase transition	BIOLOGICAL_PROCESS	0.0371963	0.00950766	3	4	869	11654
[OVER]	GO:0044242	cellular lipid catabolic process	BIOLOGICAL_PROCESS	0.0371963	0.00950766	3	4	869	11654
[OVER]	GO:0043434	response to peptide hormone	BIOLOGICAL_PROCESS	0.0371963	0.00950766	3	4	869	11654
[OVER]	GO:0003725	double-stranded RNA binding	MOLECULAR_FUNCTION	0.0371963	0.00950766	3	4	869	11654
[OVER]	GO:0044325	ion channel binding	MOLECULAR_FUNCTION	0.0371963	0.00950766	3	4	869	11654
[OVER]	GO:0042326	negative regulation of phosphorylation	BIOLOGICAL_PROCESS	0.0390503	0.0100257	4	9	868	11649
[OVER]	GO:1903706	regulation of hemopoiesis	BIOLOGICAL_PROCESS	0.0390503	0.0100257	4	9	868	11649
[OVER]	GO:0030031	cell projection assembly	BIOLOGICAL_PROCESS	0.0390503	0.0100257	4	9	868	11649
[OVER]	GO:0051020	GTPase binding	MOLECULAR_FUNCTION	0.0390503	0.0100257	4	9	868	11649
[OVER]	GO:0008270	zinc ion binding	MOLECULAR_FUNCTION	0.0403856	0.010388	5	15	867	11643
[OVER]	GO:0022857	transmembrane transporter activity	MOLECULAR_FUNCTION	0.0468482	0.0120579	63	603	809	11055

## Sheet: C
Tags	Annotation	FDR	P-Value	Nr Test	Nr Reference	Non Annot Test	Non Annot Reference
[OVER]	Acting on peptide bonds (peptidases)	5.14415e-28	6.73319e-31	75	159	797	11499
[OVER]	Glutathione peroxidase	2.03973e-07	5.3396e-10	8	0	864	11658
[OVER]	Acting on the CH-CH group of donors	3.23511e-06	2.11722e-08	8	2	864	11656
[OVER]	Cholinesterase	3.23511e-06	1.38049e-08	10	6	862	11652
[OVER]	Retinal dehydrogenase	3.23511e-06	2.11722e-08	8	2	864	11656
[OVER]	Glutathione transferase	9.27971e-06	7.28773e-08	8	3	864	11655
[OVER]	Peroxidase	8.80638e-05	8.06867e-07	11	16	861	11642
[OVER]	Nucleoside-triphosphate phosphatase	0.00012806	1.34095e-06	75	540	797	11118
[OVER]	Peroxiredoxin	0.000137099	1.61505e-06	5	0	867	11658
[OVER]	17-beta-estradiol 17-dehydrogenase	0.000211662	2.77044e-06	6	2	866	11656
[OVER]	Aldehyde dehydrogenase (NAD(+))	0.000510957	7.35672e-06	8	9	864	11649
[OVER]	Adenosinetriphosphatase	0.000572475	8.99175e-06	54	365	818	11293
[OVER]	Carboxylesterase	0.00063708	1.08404e-05	20	78	852	11580
[OVER]	Aldehyde reductase	0.00104742	2.33065e-05	4	0	868	11658
[OVER]	Alpha-glucosidase	0.00104742	2.33065e-05	4	0	868	11658
[OVER]	Acting on a peroxide as acceptor	0.00104742	2.33065e-05	4	0	868	11658
[OVER]	Indanol dehydrogenase	0.00104742	2.33065e-05	4	0	868	11658
[OVER]	Xenobiotic-transporting ATPase	0.00127839	3.0119e-05	5	2	867	11656
[OVER]	Carbonyl reductase (NADPH)	0.00442607	0.000110072	4	1	868	11657
[OVER]	Chitinase	0.00613302	0.00016055	5	4	867	11654
[OVER]	Glucuronate reductase	0.0095068	0.000335973	3	0	869	11658
[OVER]	Isocitrate dehydrogenase (NAD(+))	0.0095068	0.000335973	3	0	869	11658
[OVER]	Phosphoglucomutase (alpha-D-glucose-1,6-bisphosphate-dependent)	0.0095068	0.000335973	3	0	869	11658
[OVER]	Succinate-semialdehyde dehydrogenase (NAD(+))	0.0095068	0.000335973	3	0	869	11658
[OVER]	Superoxide dismutase	0.0095068	0.000311955	4	2	868	11656
[OVER]	Succinate--CoA ligase (GDP-forming)	0.0095068	0.000335973	3	0	869	11658
[OVER]	Purine-nucleoside phosphorylase	0.0095068	0.000335973	3	0	869	11658
[OVER]	Alpha-mannosidase	0.0137842	0.000523222	5	6	867	11652
[OVER]	Peptidylprolyl isomerase	0.0137842	0.000521018	7	15	865	11643
[OVER]	Acid phosphatase	0.0175143	0.000687735	4	3	868	11655
[OVER]	Alcohol dehydrogenase (NAD(P)(+))	0.0286269	0.00127397	3	1	869	11657
[OVER]	Pyruvate kinase	0.0286269	0.00127397	3	1	869	11657
[OVER]	Glycine dehydrogenase (aminomethyl-transferring)	0.0286269	0.00127397	3	1	869	11657
[OVER]	3-beta-hydroxysteroid 3-dehydrogenase	0.0286269	0.00127397	3	1	869	11657
[OVER]	3-hydroxyacyl-CoA dehydrogenase	0.0482662	0.00221115	4	5	868	11653

## Sheet: D
Tags	Annotation	FDR	P-Value	Nr Test	Nr Reference	Non Annot Test	Non Annot Reference
[OVER]	SIGNAL_PEPTIDE_N_REGION (PHOBIUS)	3.43335e-23	1.08487e-26	199	273	655	2804
[OVER]	SIGNAL_PEPTIDE (PHOBIUS)	3.43335e-23	1.08487e-26	199	273	655	2804
[OVER]	SIGNAL_PEPTIDE_H_REGION (PHOBIUS)	3.43335e-23	1.08487e-26	199	273	655	2804
[OVER]	SIGNAL_PEPTIDE_C_REGION (PHOBIUS)	3.43335e-23	1.08487e-26	199	273	655	2804
[UNDER]	mobidb-lite (MOBIDB_LITE)	4.2975e-22	1.69741e-25	300	1700	554	1377
[OVER]	SignalP-noTM (SIGNALP_EUK)	4.68702e-21	2.22151e-24	162	203	692	2874
[OVER]	SignalP-noTM (SIGNALP_GRAM_NEGATIVE)	2.43737e-08	1.34779e-11	46	37	808	3040
[OVER]	IPR036249 (SUPERFAMILY)	7.63176e-07	4.82298e-10	30	17	824	3060
[OVER]	IPR001353 (PFAM)	1.08495e-06	7.71353e-10	19	4	835	3073
[UNDER]	Coil (COILS)	1.54934e-06	1.3463e-09	190	1012	664	2065
[OVER]	IPR000668 (PRINTS)	1.54934e-06	1.31516e-09	15	1	839	3076
[OVER]	IPR017853 (SUPERFAMILY)	1.88146e-06	1.78352e-09	26	13	828	3064
[OVER]	IPR029055 (G3DSA:3.60.20.GENE3D)	2.64496e-06	2.71621e-09	20	6	834	3071
[OVER]	G3DSA:3.20.20.80 (GENE3D)	7.5407e-06	8.85229e-09	28	18	826	3059
[OVER]	IPR013780 (G3DSA:2.60.40.GENE3D)	7.5407e-06	8.93518e-09	15	2	839	3075
[OVER]	IPR029055 (SUPERFAMILY)	1.09837e-05	1.38825e-08	22	10	832	3067
[OVER]	G3DSA:3.40.30.10 (GENE3D)	1.37449e-05	1.84583e-08	26	16	828	3061
[OVER]	PTHR11599 (PANTHER)	3.05631e-05	4.34581e-08	16	4	838	3073
[OVER]	G3DSA:3.30.30.30 (GENE3D)	0.000149692	2.24675e-07	10	0	844	3077
[UNDER]	TRANSMEMBRANE (PHOBIUS)	0.000207152	3.43643e-07	186	940	668	2137
[UNDER]	CYTOPLASMIC_DOMAIN (PHOBIUS)	0.000207152	3.43643e-07	186	940	668	2137
[OVER]	IPR013126 (PRINTS)	0.000268104	4.65936e-07	11	1	843	3076
[OVER]	IPR025661 (PROSITE_PATTERNS)	0.000334877	6.08435e-07	12	2	842	3075
[OVER]	IPR013128 (PANTHER)	0.000769065	1.45806e-06	15	6	839	3071
[OVER]	IPR000668 (PFAM)	0.000931987	1.94529e-06	17	9	837	3068
[OVER]	IPR018181 (PROSITE_PATTERNS)	0.000931987	1.98781e-06	10	1	844	3076
[OVER]	IPR004045 (PFAM)	0.000931987	1.98781e-06	10	1	844	3076
[OVER]	IPR029048 (G3DSA:1.20.1270.GENE3D)	0.00102641	2.43245e-06	11	2	843	3075
[OVER]	IPR029047 (G3DSA:2.60.34.GENE3D)	0.00102641	2.43245e-06	11	2	843	3075
[OVER]	IPR019826 (PROSITE_PATTERNS)	0.00102641	2.43245e-06	11	2	843	3075
[OVER]	IPR000668 (SMART)	0.00109963	2.69282e-06	16	8	838	3069
[OVER]	G3DSA:3.90.640.10 (GENE3D)	0.00249905	6.31722e-06	13	5	841	3072
[OVER]	IPR023333 (PROSITE_PROFILES)	0.00280031	8.40602e-06	9	1	845	3076
[OVER]	IPR000169 (PROSITE_PATTERNS)	0.00280031	7.83299e-06	12	4	842	3073
[OVER]	IPR013201 (SMART)	0.00280031	8.40602e-06	9	1	845	3076
[OVER]	IPR004045 (PROSITE_PROFILES)	0.00280031	8.40602e-06	9	1	845	3076
[OVER]	IPR011013 (SUPERFAMILY)	0.00280031	8.40602e-06	9	1	845	3076
[UNDER]	IPR016024 (SUPERFAMILY)	0.00280031	7.95121e-06	7	107	847	2970
[OVER]	IPR013126 (PANTHER)	0.00281601	9.12049e-06	11	3	843	3074
[OVER]	IPR013126 (PFAM)	0.00281601	9.12049e-06	11	3	843	3074
[OVER]	IPR025660 (PROSITE_PATTERNS)	0.00281601	9.12049e-06	11	3	843	3074
[OVER]	IPR029048 (SUPERFAMILY)	0.00289263	9.59716e-06	10	2	844	3075
[OVER]	IPR036291 (SUPERFAMILY)	0.00324501	1.1279e-05	41	59	813	3018
[UNDER]	IPR012337 (SUPERFAMILY)	0.00324501	1.11498e-05	1	60	853	3017
[OVER]	IPR029058 (G3DSA:3.40.50.GENE3D)	0.00446059	1.58564e-05	32	40	822	3037
[OVER]	SSF53067 (SUPERFAMILY)	0.00837957	3.04495e-05	17	13	837	3064
[OVER]	IPR016050 (PROSITE_PATTERNS)	0.00874127	3.51782e-05	8	1	846	3076
[OVER]	IPR029047 (SUPERFAMILY)	0.00874127	3.7288e-05	9	2	845	3075
[OVER]	IPR023332 (PROSITE_PROFILES)	0.00874127	3.51782e-05	8	1	846	3076
[OVER]	IPR000426 (SMART)	0.00874127	3.7288e-05	9	2	845	3075
[OVER]	IPR010987 (PROSITE_PROFILES)	0.00874127	3.7288e-05	9	2	845	3075
[OVER]	IPR000426 (PROSITE_PATTERNS)	0.00874127	3.51782e-05	8	1	846	3076
[OVER]	IPR004046 (PFAM)	0.00874127	3.7288e-05	9	2	845	3075
[OVER]	IPR000426 (PFAM)	0.00874127	3.7288e-05	9	2	845	3075
[OVER]	IPR029058 (SUPERFAMILY)	0.00880469	3.82541e-05	33	45	821	3032
[OVER]	SignalP-TM (SIGNALP_GRAM_POSITIVE)	0.0107779	4.76785e-05	63	120	791	2957
[OVER]	G3DSA:3.30.420.40 (GENE3D)	0.0119764	5.39263e-05	17	14	837	3063
[OVER]	G3DSA:3.40.50.720 (GENE3D)	0.0138937	6.47546e-05	43	70	811	3007
[UNDER]	IPR036397 (G3DSA:3.30.420.GENE3D)	0.0138937	6.43785e-05	1	52	853	3025
[OVER]	G3DSA:3.90.70.10 (GENE3D)	0.0202454	9.59573e-05	21	22	833	3055
[OVER]	IPR000997 (PRINTS)	0.0292104	0.000142267	8	2	846	3075
[OVER]	IPR013786 (PFAM)	0.0292104	0.000145371	7	1	847	3076
[OVER]	IPR037069 (G3DSA:1.10.540.GENE3D)	0.0292104	0.000145371	7	1	847	3076
[UNDER]	SSF56672 (SUPERFAMILY)	0.0301138	0.000152246	1	47	853	3030
[OVER]	IPR013766 (PROSITE_PROFILES)	0.0309247	0.000161231	11	6	843	3071
[OVER]	G3DSA:3.40.630.10 (GENE3D)	0.0309247	0.000161231	11	6	843	3071
[OVER]	SSF53187 (SUPERFAMILY)	0.0418572	0.000225588	12	8	842	3069
[OVER]	IPR001314 (PRINTS)	0.0418572	0.00022815	10	5	844	3072
[OVER]	IPR036282 (SUPERFAMILY)	0.0418572	0.00022815	10	5	844	3072
