# Supplementary material for: Proteome and allergenome of the European house dust mite Dermatophagoides pteronyssinus
Source: PLoS One. 2019 May 1;14(5):e0216171. doi: 10.1371/journal.pone.0216171 (PMC6493757; doi:10.1371/journal.pone.0216171)
Supplement: S11 Data — (XLSX) [file pone.0216171.s015.xlsx]

## Sheet: Sheet1
SeqName
DERPT_G9820
DERPT_G8046
DERPT_G11558
DERPT_G8792
DERPT_G8780
DERPT_G8047
DERPT_G749
DERPT_G8381
DERPT_G5156
DERPT_G3392
DERPT_G59
DERPT_G8007
DERPT_G3494
DERPT_G9697
DERPT_G9149
DERPT_G1126
DERPT_G3346
DERPT_G7165
DERPT_G1283
DERPT_G7750
DERPT_G6183
DERPT_G5247
DERPT_G12026
DERPT_G6623
DERPT_G10989
DERPT_G10997
DERPT_G8964
DERPT_G7520
DERPT_G9110
DERPT_G7424
DERPT_G360
DERPT_G6676
DERPT_G7876
DERPT_G3105
DERPT_G5615
DERPT_G5294
DERPT_G8125
DERPT_G5877
DERPT_G8938
DERPT_G9515
DERPT_G7009
DERPT_G114
DERPT_G11532
DERPT_G8795
DERPT_G11084
DERPT_G9315
DERPT_G11215
DERPT_G9052
DERPT_G10213
DERPT_G3387
DERPT_G3350
DERPT_G7060
DERPT_G9256
DERPT_G6990
DERPT_G9544
DERPT_G5338
DERPT_G9650
DERPT_G11726
DERPT_G6328
DERPT_G11074
DERPT_G4236
DERPT_G6717
DERPT_G3095
DERPT_G4157
DERPT_G3359
DERPT_G8785
DERPT_G7120
DERPT_G6611
DERPT_G9486
DERPT_G791
DERPT_G1601
DERPT_G10535
DERPT_G11832
DERPT_G404
DERPT_G10061
DERPT_G10871
DERPT_G10181
DERPT_G10570
DERPT_G7725
DERPT_G3626
DERPT_G4158
DERPT_G3669
DERPT_G249
DERPT_G9217
DERPT_G3520
DERPT_G8042
DERPT_G218
DERPT_G9816
DERPT_G5606
DERPT_G7237
DERPT_G6423
DERPT_G7108
DERPT_G4309
DERPT_G5921
DERPT_G11610
DERPT_G8619
DERPT_G1693
DERPT_G7196
DERPT_G5605
DERPT_G10233
DERPT_G9116
DERPT_G7578
DERPT_G3683
DERPT_G8859
DERPT_G3686
DERPT_G10574
DERPT_G5601
DERPT_G9653
DERPT_G9115
DERPT_G8510
DERPT_G7935
DERPT_G3573
DERPT_G784
DERPT_G7149
DERPT_G7454
DERPT_G7229
DERPT_G3194
DERPT_G3240
DERPT_G4297
DERPT_G6930
DERPT_G6394
DERPT_G8420
DERPT_G99
DERPT_G10584
DERPT_G210
DERPT_G8393
DERPT_G5395
DERPT_G961
DERPT_G3104
DERPT_G11172
DERPT_G9981
DERPT_G7727
DERPT_G11279
DERPT_G11317
DERPT_G7580
DERPT_G4091
DERPT_G1018
DERPT_G579
DERPT_G1529
DERPT_G11358
DERPT_G6360
DERPT_G10534
DERPT_G11382
DERPT_G4267
DERPT_G9401
DERPT_G11928
DERPT_G3794
DERPT_G6323
DERPT_G4999
DERPT_G5384
DERPT_G8197
DERPT_G341
DERPT_G315
DERPT_G603
DERPT_G7543
DERPT_G3666
DERPT_G10880
DERPT_G9373
DERPT_G8448
DERPT_G7893
DERPT_G3628
DERPT_G4146
DERPT_G4930
DERPT_G3272
DERPT_G10848
DERPT_G9292
DERPT_G11210
DERPT_G11081
DERPT_G8708
DERPT_G716
DERPT_G9601
DERPT_G1317
DERPT_G3363
DERPT_G873
DERPT_G9539
DERPT_G842
DERPT_G160
DERPT_G9250
DERPT_G4277
DERPT_G4150
DERPT_G7048
DERPT_G1370
DERPT_G3352
DERPT_G7218
DERPT_G8830
DERPT_G10227
DERPT_G6409
DERPT_G10010
DERPT_G6881
DERPT_G8971
DERPT_G9084
DERPT_G7260
DERPT_G11308
DERPT_G6340
DERPT_G4977
DERPT_G4900
DERPT_G577
DERPT_G6148
DERPT_G10381
DERPT_G10112
DERPT_G7070
DERPT_G11214
DERPT_G3512
DERPT_G10228
DERPT_G9187
DERPT_G3451
DERPT_G3234
DERPT_G7487
DERPT_G8776
DERPT_G502
DERPT_G9704
DERPT_G4145
DERPT_G7100
DERPT_G10374
DERPT_G11097
DERPT_G11864
DERPT_G3552
DERPT_G209
DERPT_G11320
DERPT_G5561
DERPT_G8193
DERPT_G6343
DERPT_G11070
DERPT_G6231
DERPT_G10735
DERPT_G10644
DERPT_G11121
DERPT_G7538
DERPT_G9522
DERPT_G917
DERPT_G4295
DERPT_G7050
DERPT_G11449
DERPT_G11735
DERPT_G8039
DERPT_G9236
DERPT_G11193
DERPT_G7931
DERPT_G11422
DERPT_G4880
DERPT_G8185
DERPT_G6766
DERPT_G10545
DERPT_G10254
DERPT_G9982
DERPT_G3343
DERPT_G10829
DERPT_G11310
DERPT_G9632
DERPT_G3333
DERPT_G12021
DERPT_G10000
DERPT_G1029
DERPT_G10626
DERPT_G4970
DERPT_G3693
DERPT_G10013
DERPT_G3798
DERPT_G9988
DERPT_G5899
DERPT_G4941
DERPT_G4155
DERPT_G4250
DERPT_G4185
DERPT_G4241
DERPT_G1524
DERPT_G10826
DERPT_G3657
DERPT_G85
DERPT_G9703
DERPT_G11171
DERPT_G3224
DERPT_G7593
DERPT_G3376
DERPT_G5776
DERPT_G6816
DERPT_G763
DERPT_G214
DERPT_G7856
DERPT_G5858
DERPT_G5860
DERPT_G9247
DERPT_G4123
DERPT_G899
DERPT_G8339
DERPT_G10039
DERPT_G624
DERPT_G5966
DERPT_G3555
DERPT_G5674
DERPT_G7646
DERPT_G6847
DERPT_G6344
DERPT_G5668
DERPT_G11216
DERPT_G4258
DERPT_G5443
DERPT_G5631
DERPT_G7634
DERPT_G4269
DERPT_G9788
DERPT_G7786
DERPT_G8000
DERPT_G11125
DERPT_G5361
DERPT_G5277
DERPT_G1392
DERPT_G4888
DERPT_G9825
DERPT_G3752
DERPT_G7154
DERPT_G9053
DERPT_G5522
DERPT_G8302
DERPT_G3562
DERPT_G3623
DERPT_G6402
DERPT_G10427
DERPT_G683
DERPT_G4118
DERPT_G7209
DERPT_G1568
DERPT_G11365
DERPT_G182
DERPT_G5473
DERPT_G1015
DERPT_G10458
DERPT_G7292
DERPT_G8495
DERPT_G3124
DERPT_G9802
DERPT_G3422
DERPT_G5612
DERPT_G8505
DERPT_G8668
DERPT_G10897
DERPT_G3769
DERPT_G8894
DERPT_G5915
DERPT_G707
DERPT_G3141
DERPT_G4865
DERPT_G6879
DERPT_G8251
DERPT_G7559
DERPT_G9352
DERPT_G11904
DERPT_G4276
DERPT_G9248
DERPT_G8678
DERPT_G5053
DERPT_G10515
DERPT_G9201
DERPT_G8888
DERPT_G1000
DERPT_G7455
DERPT_G11952
DERPT_G311
DERPT_G8048
DERPT_G11654
DERPT_G5842
DERPT_G8138
DERPT_G921
DERPT_G3301
DERPT_G6075
DERPT_G162
DERPT_G5444
DERPT_G3328
DERPT_G8437
DERPT_G3109
DERPT_G10493
DERPT_G1362
DERPT_G6903
DERPT_G583
DERPT_G8293
DERPT_G1058
DERPT_G7817
DERPT_G7681
DERPT_G5855
DERPT_G3727
DERPT_G7298
DERPT_G6671
DERPT_G10552
DERPT_G5284
DERPT_G5278
DERPT_G8016
DERPT_G7690
DERPT_G6828
DERPT_G11160
DERPT_G8906
DERPT_G10029
DERPT_G7101
DERPT_G10742
DERPT_G1479
DERPT_G4885
DERPT_G1398
DERPT_G10035
DERPT_G10462
DERPT_G7182
DERPT_G4365
DERPT_G366
DERPT_G10983
DERPT_G5928
DERPT_G7316
DERPT_G3065
DERPT_G7335
DERPT_G385
DERPT_G7959
DERPT_G10796
DERPT_G1649
DERPT_G11456
DERPT_G4187
DERPT_G272
DERPT_G6042
DERPT_G9337
DERPT_G4114
DERPT_G7763
DERPT_G3682
DERPT_G1219
DERPT_G9901
DERPT_G9947
DERPT_G1503
DERPT_G3382
DERPT_G10649
DERPT_G8558
DERPT_G1595
DERPT_G1365
DERPT_G10028
DERPT_G10933
DERPT_G1150
DERPT_G3529
DERPT_G7490
DERPT_G6770
DERPT_G9303
DERPT_G5436
DERPT_G7617
DERPT_G8546
DERPT_G245
DERPT_G3680
DERPT_G9529
DERPT_G8709
DERPT_G8249
DERPT_G7104
DERPT_G536
DERPT_G7564
DERPT_G4239
DERPT_G9736
DERPT_G8799
DERPT_G3636
DERPT_G6080
DERPT_G9013
DERPT_G6331
DERPT_G3079
DERPT_G7682
DERPT_G191
DERPT_G10370
DERPT_G11287
DERPT_G6190
DERPT_G8002
DERPT_G5265
DERPT_G1073
DERPT_G9312
DERPT_G5897
DERPT_G10488
DERPT_G5571
DERPT_G3110
DERPT_G10030
DERPT_G4903
DERPT_G6380
DERPT_G7596
DERPT_G8248
DERPT_G1125
DERPT_G8127
DERPT_G1443
DERPT_G8150
DERPT_G557
DERPT_G3807
DERPT_G5923
DERPT_G11509
DERPT_G5389
DERPT_G8988
DERPT_G7319
DERPT_G10494
DERPT_G3561
DERPT_G9264
DERPT_G3121
DERPT_G8650
DERPT_G11629
DERPT_G11743
DERPT_G5020
DERPT_G8335
DERPT_G10543
DERPT_G1043
DERPT_G11336
DERPT_G7161
DERPT_G3774
DERPT_G388
DERPT_G9506
DERPT_G5413
DERPT_G5450
DERPT_G458
DERPT_G1054
DERPT_G1115
DERPT_G6016
DERPT_G148
DERPT_G11609
DERPT_G3119
DERPT_G8296
DERPT_G11015
DERPT_G6349
DERPT_G7031
DERPT_G699
DERPT_G12526
DERPT_G3317
DERPT_G4212
DERPT_G10544
DERPT_G11826
DERPT_G1481
DERPT_G10356
DERPT_G1507
DERPT_G11914
DERPT_G10916
DERPT_G10905
DERPT_G9935
DERPT_G2884
DERPT_G5603
DERPT_G6821
DERPT_G3304
DERPT_G491
DERPT_G11836
DERPT_G9732
DERPT_G1689
DERPT_G6689
DERPT_G9390
DERPT_G1710
DERPT_G11020
DERPT_G1521
DERPT_G9923
DERPT_G4960
DERPT_G8126
DERPT_G3092
DERPT_G11635
DERPT_G281
DERPT_G9385
DERPT_G9323
DERPT_G9095
DERPT_G11344
DERPT_G9605
DERPT_G6020
DERPT_G1399
DERPT_G9232
DERPT_G5470
DERPT_G108
DERPT_G5744
DERPT_G2431
DERPT_G11486
DERPT_G5841
DERPT_G1634
DERPT_G324
DERPT_G7483
DERPT_G3101
DERPT_G11608
DERPT_G9513
DERPT_G1685
DERPT_G1164
DERPT_G3391
DERPT_G8629
DERPT_G6139
DERPT_G10790
DERPT_G7879
DERPT_G7259
DERPT_G684
DERPT_G5528
DERPT_G9202
DERPT_G10519
DERPT_G1383
DERPT_G8359
DERPT_G5967
DERPT_G285
DERPT_G3070
DERPT_G1703
DERPT_G8187
DERPT_G1514
DERPT_G7979
DERPT_G5267
DERPT_G8157
DERPT_G1076
DERPT_G11103
DERPT_G7243
DERPT_G4242
DERPT_G5131
DERPT_G1570
DERPT_G8411
DERPT_G3713
DERPT_G5721
DERPT_G7587
DERPT_G2912
DERPT_G11433
DERPT_G129
DERPT_G5768
DERPT_G1600
DERPT_G5772
DERPT_G11710
DERPT_G1678
DERPT_G11514
DERPT_G3691
DERPT_G9564
DERPT_G6775
DERPT_G8966
DERPT_G5805
DERPT_G9591
DERPT_G7589
DERPT_G1701
DERPT_G212
DERPT_G5162
DERPT_G7622
DERPT_G104
DERPT_G10199
DERPT_G9243
DERPT_G8145
DERPT_G5557
DERPT_G5222
DERPT_G5151
DERPT_G9291
DERPT_G3186
DERPT_G10720
DERPT_G9157
DERPT_G5260
DERPT_G8058
DERPT_G5598
DERPT_G3620
DERPT_G8825
DERPT_G10145
DERPT_G11363
DERPT_G7921
DERPT_G11461
DERPT_G9698
DERPT_G1361
DERPT_G1704
DERPT_G5262
DERPT_G3746
DERPT_G11705
DERPT_G1480
DERPT_G6640
DERPT_G5906
DERPT_G11094
DERPT_G8368
DERPT_G5746
DERPT_G9483
DERPT_G8730
DERPT_G10855
DERPT_G8246
DERPT_G9885
DERPT_G11459
DERPT_G9200
DERPT_G9761
DERPT_G12
DERPT_G10548
DERPT_G10436
DERPT_G10665
DERPT_G1132
DERPT_G9603
DERPT_G6647
DERPT_G6773
DERPT_G3320
DERPT_G10786
DERPT_G9216
DERPT_G1281
DERPT_G5458
DERPT_G1330
DERPT_G5696
DERPT_G7872
DERPT_G986
DERPT_G9188
DERPT_G9742
DERPT_G933
DERPT_G7938
DERPT_G3284
DERPT_G6251
DERPT_G942
DERPT_G6912
DERPT_G3292
DERPT_G11432
DERPT_G9845
DERPT_G4318
DERPT_G8408
DERPT_G6962
DERPT_G5399
DERPT_G6866
DERPT_G5672
DERPT_G9249
DERPT_G9649
DERPT_G10313
DERPT_G1248
DERPT_G5677
DERPT_G11915
DERPT_G5894
DERPT_G9681
DERPT_G8101
DERPT_G1638
DERPT_G5652
DERPT_G1274
DERPT_G1127
DERPT_G4234
DERPT_G6223
DERPT_G10503
DERPT_G8071
DERPT_G11313
DERPT_G11395
DERPT_G6998
DERPT_G8175
DERPT_G4231
DERPT_G821
DERPT_G7610
DERPT_G4364
DERPT_G9905
DERPT_G7389
DERPT_G1475
DERPT_G1615
DERPT_G3218
DERPT_G3519
DERPT_G8155
DERPT_G5808
DERPT_G10257
DERPT_G7984
DERPT_G11982
DERPT_G8325
DERPT_G511
DERPT_G3219
DERPT_G2496
DERPT_G10261
DERPT_G9183
DERPT_G10946
DERPT_G7579
DERPT_G5266
DERPT_G5028
DERPT_G8788
DERPT_G103
DERPT_G7614
DERPT_G8256
DERPT_G3003
DERPT_G11837
DERPT_G3781
DERPT_G8886
DERPT_G8693
DERPT_G4287
DERPT_G3268
DERPT_G6117
DERPT_G3468
DERPT_G3148
DERPT_G1249
DERPT_G9205
DERPT_G9174
DERPT_G508
DERPT_G5737
DERPT_G723
DERPT_G7263
DERPT_G4321
DERPT_G7456
DERPT_G8416
DERPT_G1534
DERPT_G3586
DERPT_G5753
DERPT_G8909
DERPT_G3132
DERPT_G8653
DERPT_G4895
DERPT_G10673
DERPT_G10318
DERPT_G1592
DERPT_G7887
DERPT_G5254
DERPT_G8523
DERPT_G10730
DERPT_G9018
DERPT_G5404
DERPT_G4132
DERPT_G8580
DERPT_G1633
DERPT_G9848
DERPT_G8198
DERPT_G5103
DERPT_G600
DERPT_G608
DERPT_G243
DERPT_G10555
DERPT_G3002
DERPT_G546
DERPT_G5306
DERPT_G5469
DERPT_G6094
DERPT_G8116
DERPT_G7482
DERPT_G3356
DERPT_G434
DERPT_G11475
DERPT_G8132
DERPT_G7262
DERPT_G9147
DERPT_G8746
DERPT_G5052
DERPT_G5752
DERPT_G6933
DERPT_G11779
DERPT_G7270
DERPT_G9685
DERPT_G787
DERPT_G8384
DERPT_G7934
DERPT_G8466
DERPT_G7657
DERPT_G1692
DERPT_G11333
DERPT_G6278
DERPT_G7254
DERPT_G8949
DERPT_G7996
DERPT_G6237
DERPT_G3763
DERPT_G7008
DERPT_G1271
DERPT_G5845
DERPT_G7429
DERPT_G9968
DERPT_G7470
DERPT_G5569
DERPT_G10047
DERPT_G523
DERPT_G4892
DERPT_G3547
DERPT_G8749
DERPT_G4131
DERPT_G6418
DERPT_G11468
DERPT_G7185
DERPT_G9170
DERPT_G9397
DERPT_G8235
DERPT_G246
DERPT_G3650
DERPT_G4126
DERPT_G6860
DERPT_G10856
DERPT_G3000
DERPT_G6236
DERPT_G9203
DERPT_G497
DERPT_G5922
DERPT_G7533
DERPT_G10341
DERPT_G5944
DERPT_G8694
DERPT_G8890
DERPT_G7219
DERPT_G7986
DERPT_G165
DERPT_G4931
DERPT_G10307
DERPT_G10073
DERPT_G7601
DERPT_G9386
DERPT_G9602
DERPT_G5700
DERPT_G4339
DERPT_G1322
DERPT_G8974
DERPT_G5715
DERPT_G11565
DERPT_G4251
DERPT_G8140
DERPT_G3541
DERPT_G10179
DERPT_G1090
DERPT_G11242
DERPT_G10471
DERPT_G1118
DERPT_G1228
DERPT_G9862
DERPT_G5504
DERPT_G10863
DERPT_G1541
DERPT_G3103
DERPT_G11417
DERPT_G3522
DERPT_G3449
DERPT_G9530
DERPT_G11754
DERPT_G11123
DERPT_G5714
DERPT_G5756
DERPT_G6093
DERPT_G174
DERPT_G8916
DERPT_G10737
DERPT_G8559
DERPT_G9190
DERPT_G3725
DERPT_G72
DERPT_G10184
DERPT_G10780
DERPT_G3253
DERPT_G795
DERPT_G11568
DERPT_G9733
DERPT_G10387
DERPT_G7670
DERPT_G8414
DERPT_G8483
DERPT_G9817
DERPT_G6921
DERPT_G8987
DERPT_G5137
DERPT_G3022
DERPT_G1629
DERPT_G4203
DERPT_G1445
DERPT_G6136
DERPT_G4955
DERPT_G11138
DERPT_G7501
DERPT_G2797
DERPT_G3757
DERPT_G194
DERPT_G587
DERPT_G5920
DERPT_G4370
DERPT_G7197
DERPT_G7200
DERPT_G298
DERPT_G11937
DERPT_G5513
DERPT_G6939
DERPT_G3252
DERPT_G9299
DERPT_G1404
DERPT_G5018
DERPT_G7726
DERPT_G8085
DERPT_G1253
DERPT_G3303
DERPT_G8676
DERPT_G7751
DERPT_G10170
DERPT_G5462
DERPT_G9319
DERPT_G10917
DERPT_G7274
DERPT_G6087
DERPT_G7116
DERPT_G9189
DERPT_G125
DERPT_G4982
DERPT_G9638
DERPT_G11295
DERPT_G10546
DERPT_G6982
DERPT_G5529
DERPT_G6422
DERPT_G7859
DERPT_G1255
DERPT_G1168
DERPT_G396
DERPT_G1252
DERPT_G3615
DERPT_G3
DERPT_G8732
DERPT_G1051
DERPT_G11724
DERPT_G8449
DERPT_G584
DERPT_G3795
DERPT_G10309
DERPT_G10804
DERPT_G9541
DERPT_G8926
DERPT_G7787
DERPT_G4201
DERPT_G4109
DERPT_G10024
DERPT_G6355
DERPT_G12446
DERPT_G273
DERPT_G348
DERPT_G5938
DERPT_G5556
DERPT_G4980
DERPT_G5806
DERPT_G5453
DERPT_G11619
DERPT_G8660
DERPT_G3462
DERPT_G5769
DERPT_G3114
DERPT_G3764
DERPT_G5021
DERPT_G8121
DERPT_G1246
DERPT_G10271
DERPT_G3050
DERPT_G4108
DERPT_G1427
DERPT_G9112
DERPT_G11814
DERPT_G7358
DERPT_G11267
DERPT_G643
DERPT_G1408
DERPT_G9606
DERPT_G8331
DERPT_G11795
DERPT_G10342
DERPT_G615
DERPT_G6274
DERPT_G10005
DERPT_G1505
DERPT_G7759
DERPT_G1426
DERPT_G3310
DERPT_G9197
DERPT_G11515
DERPT_G7522
DERPT_G3579
DERPT_G5111
DERPT_G8430
DERPT_G6814
DERPT_G11364
DERPT_G861
DERPT_G915
DERPT_G1473
DERPT_G468
DERPT_G5313
DERPT_G6954
DERPT_G5132
DERPT_G8366
DERPT_G4883
DERPT_G3236
DERPT_G7017
DERPT_G3274
DERPT_G3330
DERPT_G9744
DERPT_G11187
DERPT_G840
DERPT_G10774
DERPT_G9796
DERPT_G9767
DERPT_G3400
DERPT_G7880
DERPT_G1085
DERPT_G11457
DERPT_G7405
DERPT_G5617
DERPT_G6630
DERPT_G1499
DERPT_G3489
DERPT_G3578
DERPT_G263
DERPT_G8658
DERPT_G3297
DERPT_G1178
DERPT_G5397
DERPT_G545
DERPT_G1131
DERPT_G6072
DERPT_G8784
DERPT_G1157
DERPT_G5941
DERPT_G9119
DERPT_G11784
DERPT_G10150
DERPT_G1593
DERPT_G5597
DERPT_G5168
DERPT_G11847
DERPT_G6927
DERPT_G9485
DERPT_G1708
DERPT_G7624
DERPT_G3077
DERPT_G5937
DERPT_G11704
DERPT_G4207
DERPT_G823
DERPT_G299
DERPT_G5527
DERPT_G7214
DERPT_G1493
DERPT_G10755
DERPT_G10464
DERPT_G11274
DERPT_G8038
DERPT_G7119
DERPT_G8006
DERPT_G7142
DERPT_G8913
DERPT_G8089
DERPT_G147
DERPT_G888
DERPT_G11170
DERPT_G4095
DERPT_G645
DERPT_G6878
DERPT_G4154
DERPT_G10756
DERPT_G4354
DERPT_G7367
DERPT_G4181
DERPT_G9951
DERPT_G3756
DERPT_G9735
DERPT_G7442
DERPT_G6708
DERPT_G943
DERPT_G7342
DERPT_G11406
DERPT_G7821
DERPT_G3460
DERPT_G6877
DERPT_G6103
DERPT_G10657
DERPT_G11207
DERPT_G7283
DERPT_G5421
DERPT_G4090
DERPT_G10924
DERPT_G6973
DERPT_G6066
DERPT_G1220
DERPT_G4344
DERPT_G6372
DERPT_G595
DERPT_G9223
DERPT_G22
DERPT_G10174
DERPT_G5456
DERPT_G84
DERPT_G753
DERPT_G11967
DERPT_G5891
DERPT_G11021
DERPT_G3361
DERPT_G6208
DERPT_G5630
DERPT_G9343
DERPT_G1587
DERPT_G1442
DERPT_G10383
DERPT_G7480
DERPT_G830
DERPT_G3484
DERPT_G4217
DERPT_G8037
DERPT_G5594
DERPT_G3583
DERPT_G10475
DERPT_G8151
DERPT_G8124
DERPT_G8817
DERPT_G4296
DERPT_G10671
DERPT_G9926
DERPT_G9179
DERPT_G142
DERPT_G3501
DERPT_G5812
DERPT_G3785
DERPT_G8745
DERPT_G8451
DERPT_G477
DERPT_G7850
DERPT_G6618
DERPT_G10018
DERPT_G7796
DERPT_G9251
DERPT_G5843
DERPT_G8135
DERPT_G4997
DERPT_G798
DERPT_G11194
DERPT_G8196
DERPT_G8163
DERPT_G8133
DERPT_G6761
DERPT_G12502
DERPT_G7894
DERPT_G9949
DERPT_G394
DERPT_G11209
DERPT_G1621
DERPT_G8344
DERPT_G10920
DERPT_G8573
DERPT_G10625
DERPT_G1175
DERPT_G6755
DERPT_G5925
DERPT_G6107
DERPT_G8134
DERPT_G12470
DERPT_G5054
DERPT_G5238
DERPT_G4161
DERPT_G11296
DERPT_G9034
DERPT_G6180
DERPT_G7780
DERPT_G5853
DERPT_G776
DERPT_G6191
DERPT_G6014
DERPT_G5192
DERPT_G4218
DERPT_G10419
DERPT_G12299
DERPT_G8648
DERPT_G6946
DERPT_G4124
DERPT_G6232
DERPT_G6194
DERPT_G10290
DERPT_G10817
DERPT_G8990
DERPT_G3339
DERPT_G5593
DERPT_G11643
DERPT_G9887
DERPT_G11007
DERPT_G11024
DERPT_G1103
DERPT_G10183
DERPT_G1114
DERPT_G8977
DERPT_G1578
DERPT_G9752
DERPT_G8951
DERPT_G10579
DERPT_G4415
DERPT_G208
DERPT_G10144
DERPT_G6097
DERPT_G9231
DERPT_G5959
DERPT_G8713
DERPT_G1639
DERPT_G7765
DERPT_G9429
DERPT_G5380
DERPT_G7408
DERPT_G10750
DERPT_G4342
DERPT_G9081
DERPT_G6729
DERPT_G8781
DERPT_G7494
DERPT_G3736
DERPT_G10709
DERPT_G10918
DERPT_G154
DERPT_G617
DERPT_G10002
DERPT_G6420
DERPT_G11910
DERPT_G5898
DERPT_G599
DERPT_G11589
DERPT_G8165
DERPT_G7527
DERPT_G11115
DERPT_G86
DERPT_G9823
DERPT_G3418
DERPT_G9700
DERPT_G8783
DERPT_G1673
DERPT_G5907
DERPT_G11127
DERPT_G6626
DERPT_G11416
DERPT_G1163
DERPT_G10399
DERPT_G8759
DERPT_G4868
DERPT_G5223
DERPT_G1436
DERPT_G6275
DERPT_G402
DERPT_G7748
DERPT_G6625
DERPT_G3635
DERPT_G5530
DERPT_G5785
DERPT_G4884
DERPT_G9212
DERPT_G367
DERPT_G36
DERPT_G3230
DERPT_G9806
DERPT_G10816
DERPT_G5635
DERPT_G8777
DERPT_G3313
DERPT_G4940
DERPT_G1016
DERPT_G11627
DERPT_G11229
DERPT_G9237
DERPT_G9387
DERPT_G5415
DERPT_G7696
DERPT_G10629
DERPT_G5398
DERPT_G8921
DERPT_G6198
DERPT_G11984
DERPT_G990
DERPT_G9765
DERPT_G8203
DERPT_G10706
DERPT_G10293
DERPT_G9317
DERPT_G8312
DERPT_G10265
DERPT_G10862
DERPT_G6804
DERPT_G9743
DERPT_G4454
DERPT_G1272
DERPT_G1385
DERPT_G7438
DERPT_G3433
DERPT_G8789
DERPT_G9494
DERPT_G657
DERPT_G11400
DERPT_G6210
DERPT_G4655
DERPT_G692
DERPT_G7639
DERPT_G11120
DERPT_G10667
DERPT_G166
DERPT_G5081
DERPT_G503
DERPT_G896
DERPT_G1056
DERPT_G11549
DERPT_G202
DERPT_G7040
DERPT_G6991
DERPT_G8878
DERPT_G627
DERPT_G489
DERPT_G6205
DERPT_G2468
DERPT_G11557
DERPT_G4188
DERPT_G7025
DERPT_G9021
DERPT_G7489
DERPT_G6034
DERPT_G5481
DERPT_G1260
DERPT_G10894
DERPT_G3761
DERPT_G3135
DERPT_G9487
DERPT_G8836
DERPT_G905
DERPT_G3783
DERPT_G10940
DERPT_G11349
DERPT_G4333
DERPT_G8326
DERPT_G11559
DERPT_G3772
DERPT_G50
DERPT_G9558
DERPT_G9199
DERPT_G892
DERPT_G11376
DERPT_G1289
DERPT_G8611
DERPT_G7225
DERPT_G6795
DERPT_G403
DERPT_G4134
DERPT_G12099
DERPT_G7716
DERPT_G6037
DERPT_G4189
DERPT_G10985
DERPT_G300
DERPT_G6826
DERPT_G3084
DERPT_G9032
DERPT_G12506
DERPT_G1526
DERPT_G9738
DERPT_G9296
DERPT_G11616
DERPT_G3213
DERPT_G4105
DERPT_G4227
DERPT_G8802
DERPT_G1589
DERPT_G5555
DERPT_G9496
DERPT_G3502
DERPT_G224
DERPT_G3033
DERPT_G759
DERPT_G6147
DERPT_G7656
DERPT_G9198
DERPT_G8963
DERPT_G3616
DERPT_G8345
DERPT_G11931
DERPT_G3074
DERPT_G9734
DERPT_G7754
DERPT_G9260
DERPT_G10645
DERPT_G9769
DERPT_G8328
DERPT_G6239
DERPT_G6897
DERPT_G6887
DERPT_G10889
DERPT_G6889
DERPT_G5538
DERPT_G4320
DERPT_G6986
DERPT_G9424
DERPT_G2598
DERPT_G3216
DERPT_G6853
DERPT_G7062
DERPT_G5702
DERPT_G8412
DERPT_G3067
DERPT_G420
DERPT_G5562
DERPT_G11272
DERPT_G966
DERPT_G7103
DERPT_G10191
DERPT_G8154
DERPT_G11521
DERPT_G8146
DERPT_G4463
DERPT_G665
DERPT_G11503
DERPT_G7788
DERPT_G9105
DERPT_G7767
DERPT_G7331
DERPT_G824
DERPT_G9011
DERPT_G6648
DERPT_G9211
DERPT_G112
DERPT_G1405
DERPT_G11588
DERPT_G6888
DERPT_G5933
DERPT_G5349
DERPT_G6302
DERPT_G1550
DERPT_G755
DERPT_G930
DERPT_G8642
DERPT_G465
DERPT_G1187
DERPT_G1264
DERPT_G216
DERPT_G493
DERPT_G266
DERPT_G612
DERPT_G8209
DERPT_G10027
DERPT_G860
DERPT_G11319
DERPT_G8563
DERPT_G11545
DERPT_G6282
DERPT_G8656
DERPT_G5348
DERPT_G333
DERPT_G11858
DERPT_G145
DERPT_G11143
DERPT_G10666
DERPT_G4089
DERPT_G779
DERPT_G10641
DERPT_G3106
DERPT_G621
DERPT_G12305
DERPT_G9277
DERPT_G9019
DERPT_G7710
DERPT_G6411
DERPT_G10129
DERPT_G10683
DERPT_G11797
DERPT_G9829
DERPT_G11590
DERPT_G7797
DERPT_G9221
DERPT_G10139
DERPT_G9204
DERPT_G20
DERPT_G712
DERPT_G6842
DERPT_G1373
DERPT_G6720
DERPT_G3728
DERPT_G2534
DERPT_G10019
DERPT_G10693
DERPT_G4967
DERPT_G1356
DERPT_G5193
DERPT_G7469
DERPT_G3649
DERPT_G8108
DERPT_G10312
DERPT_G10009
DERPT_G3548
DERPT_G3008
DERPT_G7272
DERPT_G250
DERPT_G9892
DERPT_G4302
DERPT_G9063
DERPT_G11504
DERPT_G9133
DERPT_G10491
DERPT_G11225
DERPT_G4831
DERPT_G10968
DERPT_G5783
DERPT_G4378
DERPT_G8496
DERPT_G9691
DERPT_G7434
DERPT_G8937
DERPT_G7394
DERPT_G7936
DERPT_G7875
DERPT_G7803
DERPT_G11441
DERPT_G7471
DERPT_G10157
DERPT_G10698
DERPT_G2424
DERPT_G5722
DERPT_G238
DERPT_G283
DERPT_G9242
DERPT_G10456
DERPT_G10393
DERPT_G4996
DERPT_G9017
DERPT_G1083
DERPT_G11073
DERPT_G1656
DERPT_G3427
DERPT_G10914
DERPT_G2812
DERPT_G4304
DERPT_G1340
DERPT_G4969
DERPT_G71
DERPT_G7400
DERPT_G7328
DERPT_G8914
DERPT_G10638
DERPT_G10415
DERPT_G3600
DERPT_G8410
DERPT_G7266
DERPT_G3047
DERPT_G9863
DERPT_G6751
DERPT_G9098
DERPT_G5735
DERPT_G9584
DERPT_G3593
DERPT_G3540
DERPT_G677
DERPT_G1665
DERPT_G3094
DERPT_G1389
DERPT_G3416
DERPT_G848
DERPT_G5757
DERPT_G5961
DERPT_G5851
DERPT_G7380
DERPT_G5686
DERPT_G9900
DERPT_G8986
DERPT_G4366
DERPT_G9895
DERPT_G11305
DERPT_G941
DERPT_G11614
DERPT_G9666
DERPT_G10413
DERPT_G10377
DERPT_G431
DERPT_G4382
DERPT_G35
DERPT_G5431
DERPT_G5107
DERPT_G9559
DERPT_G9229
DERPT_G1003
DERPT_G10725
DERPT_G7485
DERPT_G467
DERPT_G8527
DERPT_G6173
DERPT_G10089
DERPT_G1650
DERPT_G8017
DERPT_G3180
DERPT_G7354
DERPT_G5779
DERPT_G8087
DERPT_G6008
DERPT_G10652
DERPT_G3295
DERPT_G972
DERPT_G8129
DERPT_G7602
DERPT_G3631
DERPT_G10454
DERPT_G11860
DERPT_G3521
DERPT_G8541
DERPT_G5975
DERPT_G9652
DERPT_G95
DERPT_G6985
DERPT_G440
DERPT_G10117
DERPT_G8461
DERPT_G4341
DERPT_G6856
DERPT_G1205
DERPT_G3383
DERPT_G4289
DERPT_G744
DERPT_G5190
DERPT_G10287
DERPT_G11913
DERPT_G6806
DERPT_G9181
DERPT_G9261
DERPT_G11401
DERPT_G3803
DERPT_G10068
DERPT_G7897
DERPT_G1487
DERPT_G11163
DERPT_G3726
DERPT_G9025
DERPT_G7652
DERPT_G11261
DERPT_G11069
DERPT_G7981
DERPT_G6874
DERPT_G407
DERPT_G7183
DERPT_G6980
DERPT_G3476
DERPT_G8376
DERPT_G4901
DERPT_G1582
DERPT_G1201
DERPT_G690
DERPT_G597
DERPT_G3755
DERPT_G10175
DERPT_G1380
DERPT_G264
DERPT_G8847
DERPT_G6082
DERPT_G9624
DERPT_G113
DERPT_G531
DERPT_G1390
DERPT_G5616
DERPT_G5134
DERPT_G8562
DERPT_G1565
DERPT_G4870
DERPT_G8534
DERPT_G10302
DERPT_G10355
DERPT_G1419
DERPT_G10635
DERPT_G7
DERPT_G3071
DERPT_G4882
DERPT_G5901
DERPT_G11200
DERPT_G4451
DERPT_G2911
DERPT_G6917
DERPT_G352
DERPT_G63
DERPT_G5282
DERPT_G5142
DERPT_G7960
DERPT_G1500
DERPT_G6038
DERPT_G1497
DERPT_G488
DERPT_G3423
DERPT_G886
DERPT_G9060
DERPT_G9304
DERPT_G9891
DERPT_G8266
DERPT_G12027
DERPT_G206
DERPT_G4918
DERPT_G4087
DERPT_G308
DERPT_G3299
DERPT_G9510
DERPT_G11544
DERPT_G1174
DERPT_G4589
DERPT_G6257
DERPT_G8743
DERPT_G11603
DERPT_G4869
DERPT_G555
DERPT_G8957
DERPT_G5780
DERPT_G11770
DERPT_G176
DERPT_G8770
DERPT_G6131
DERPT_G3808
DERPT_G5607
DERPT_G7611
DERPT_G5639
DERPT_G3696
DERPT_G11700
DERPT_G512
DERPT_G7199
DERPT_G4945
DERPT_G8195
DERPT_G5515
DERPT_G4907
DERPT_G11131
DERPT_G9983
DERPT_G1158
DERPT_G6792
DERPT_G4770
DERPT_G7855
DERPT_G5025
DERPT_G227
DERPT_G7053
DERPT_G10727
DERPT_G8551
DERPT_G8585
DERPT_G9361
DERPT_G240
DERPT_G3030
DERPT_G1334
DERPT_G1277
DERPT_G3759
DERPT_G4144
DERPT_G3429
DERPT_G1196
DERPT_G10901
DERPT_G9759
DERPT_G619
DERPT_G10631
DERPT_G3055
DERPT_G6923
DERPT_G8123
DERPT_G1386
DERPT_G3531
DERPT_G4937
DERPT_G5531
DERPT_G4199
DERPT_G5495
DERPT_G9532
DERPT_G6178
DERPT_G4859
DERPT_G1198
DERPT_G344
DERPT_G9896
DERPT_G8955
DERPT_G11805
DERPT_G6224
DERPT_G8267
DERPT_G11550
DERPT_G5536
DERPT_G7863
DERPT_G9345
DERPT_G4943
DERPT_G137
DERPT_G11141
DERPT_G1117
DERPT_G7397
DERPT_G3697
DERPT_G4097
DERPT_G5781
DERPT_G3986
DERPT_G7516
DERPT_G7669
DERPT_G6290
DERPT_G10712
DERPT_G6823
DERPT_G9724
DERPT_G1901
DERPT_G6854
DERPT_G222
DERPT_G8067
DERPT_G11462
DERPT_G11717
DERPT_G12090
DERPT_G7441
DERPT_G8761
DERPT_G2527
DERPT_G2658
DERPT_G5810
DERPT_G9240
DERPT_G6704
DERPT_G1307
DERPT_G8340
DERPT_G3063
DERPT_G7047
DERPT_G6469
DERPT_G5577
DERPT_G7722
DERPT_G164
DERPT_G9409
DERPT_G1101
DERPT_G9405
DERPT_G11673
DERPT_G9940
DERPT_G9907
DERPT_G9635
DERPT_G9634
DERPT_G918
DERPT_G9165
DERPT_G9129
DERPT_G9057
DERPT_G8875
DERPT_G8873
DERPT_G8800
DERPT_G8567
DERPT_G8498
DERPT_G8184
DERPT_G8024
DERPT_G8015
DERPT_G7978
DERPT_G7940
DERPT_G7777
DERPT_G7686
DERPT_G7460
DERPT_G7396
DERPT_G7327
DERPT_G7228
DERPT_G6782
DERPT_G6731
DERPT_G628
DERPT_G6192
DERPT_G6150
DERPT_G610
DERPT_G5580
DERPT_G5551
DERPT_G5428
DERPT_G5171
DERPT_G5094
DERPT_G4660
DERPT_G4567
DERPT_G3800
DERPT_G3323
DERPT_G3142
DERPT_G304
DERPT_G2517
DERPT_G2099
DERPT_G12278
DERPT_G12220
DERPT_G12190
DERPT_G12177
DERPT_G12104
DERPT_G12101
DERPT_G12091
DERPT_G12077
DERPT_G12062
DERPT_G12024
DERPT_G11920
DERPT_G11848
DERPT_G11780
DERPT_G11638
DERPT_G11631
DERPT_G11499
DERPT_G11004
DERPT_G10321
DERPT_G10126
DERPT_G4785
DERPT_G39
DERPT_G9998
DERPT_G9969
DERPT_G9955
DERPT_G9954
DERPT_G9953
DERPT_G9945
DERPT_G9942
DERPT_G9920
DERPT_G992
DERPT_G9909
DERPT_G9902
DERPT_G989
DERPT_G9884
DERPT_G9882
DERPT_G9873
DERPT_G9871
DERPT_G9870
DERPT_G987
DERPT_G9860
DERPT_G9858
DERPT_G9857
DERPT_G9854
DERPT_G985
DERPT_G9842
DERPT_G984
DERPT_G9834
DERPT_G10986
DERPT_G6784
DERPT_G8247
DERPT_G4501
DERPT_G9828
DERPT_G9813
DERPT_G9811
DERPT_G981
DERPT_G9804
DERPT_G9799
DERPT_G9794
DERPT_G9791
DERPT_G9787
DERPT_G9786
DERPT_G9780
DERPT_G9776
DERPT_G9766
DERPT_G976
DERPT_G9758
DERPT_G9755
DERPT_G9748
DERPT_G9745
DERPT_G9741
DERPT_G9730
DERPT_G9728
DERPT_G9727
DERPT_G9722
DERPT_G9721
DERPT_G9718
DERPT_G9717
DERPT_G9713
DERPT_G9711
DERPT_G9710
DERPT_G9706
DERPT_G970
DERPT_G9692
DERPT_G967
DERPT_G9669
DERPT_G9662
DERPT_G965
DERPT_G9645
DERPT_G9640
DERPT_G964
DERPT_G9639
DERPT_G9630
DERPT_G962
DERPT_G9613
DERPT_G9608
DERPT_G9593
DERPT_G9592
DERPT_G9590
DERPT_G9585
DERPT_G958
DERPT_G9579
DERPT_G9575
DERPT_G9574
DERPT_G9572
DERPT_G9570
DERPT_G9565
DERPT_G9556
[truncated: 2,003 more rows]
